# Supplementary material for: Disassembly of chiral hydrogen-bonded frameworks into single-unit organometallic helices for enantioselective amyloid inhibition
Source: Nat Commun. 2025 Aug 27;16:8019. doi: 10.1038/s41467-025-63459-2 (PMC12391419; doi:10.1038/s41467-025-63459-2)
Supplement: Supplementary file 3 — Supplementary Data 1 [file 41467_2025_63459_MOESM3_ESM.zip › 303-2d.cif]

data_303-2d
_audit_creation_date               2023-12-23
_audit_creation_method
;
Olex2 1.5-beta
(compiled 2022.04.07 svn.rca3783a0 for OlexSys, GUI svn.r6439)
;
_shelx_SHELXL_version_number       '2018/3'
_audit_contact_author_address      ?
_audit_contact_author_email        ?
_audit_contact_author_name         ''
_audit_contact_author_phone        ?
_publ_contact_author_id_orcid      ?
_publ_section_references
;
Dolomanov, O.V., Bourhis, L.J., Gildea, R.J, Howard, J.A.K. & Puschmann, H.
 (2009), J. Appl. Cryst. 42, 339-341.

Sheldrick, G.M. (2015). Acta Cryst. A71, 3-8.

Sheldrick, G.M. (2015). Acta Cryst. C71, 3-8.
;
_chemical_name_common              ?
_chemical_name_systematic          ?
_chemical_formula_moiety           'C10 H15 Cl Cu N2 O4'
_chemical_formula_sum              'C10 H15 Cl Cu N2 O4'
_chemical_formula_weight           326.23
_chemical_absolute_configuration   ad
_chemical_melting_point            ?
_chemical_oxdiff_formula           'C H O N Cu Cl'
loop_
  _atom_type_symbol
  _atom_type_description
  _atom_type_scat_dispersion_real
  _atom_type_scat_dispersion_imag
  _atom_type_scat_source
 'C' 'C' 0.0181 0.0091 'International Tables Vol C Tables 4.2.6.8 and 6.1.1.4'
 'H' 'H' 0.0000 0.0000 'International Tables Vol C Tables 4.2.6.8 and 6.1.1.4'
 'Cl' 'Cl' 0.3639 0.7018 'International Tables Vol C Tables 4.2.6.8 and 6.1.1.4'
 'Cu' 'Cu' -1.9646 0.5888
 'International Tables Vol C Tables 4.2.6.8 and 6.1.1.4'
 'N' 'N' 0.0311 0.0180 'International Tables Vol C Tables 4.2.6.8 and 6.1.1.4'
 'O' 'O' 0.0492 0.0322 'International Tables Vol C Tables 4.2.6.8 and 6.1.1.4'

_shelx_space_group_comment
;
The symmetry employed for this shelxl refinement is uniquely defined
by the following loop, which should always be used as a source of
symmetry information in preference to the above space-group names.
They are only intended as comments.
;
_space_group_crystal_system        'tetragonal'
_space_group_IT_number             96
_space_group_name_H-M_alt          'P 43 21 2'
_space_group_name_Hall             'P 4nw 2abw'
loop_
  _space_group_symop_operation_xyz
 'x, y, z'
 '-x, -y, z+1/2'
 '-y+1/2, x+1/2, z+3/4'
 'y+1/2, -x+1/2, z+1/4'
 '-x+1/2, y+1/2, -z+3/4'
 'x+1/2, -y+1/2, -z+1/4'
 'y, x, -z'
 '-y, -x, -z+1/2'

_cell_length_a                     9.12160(10)
_cell_length_b                     9.12160(10)
_cell_length_c                     35.5635(3)
_cell_angle_alpha                  90
_cell_angle_beta                   90
_cell_angle_gamma                  90
_cell_volume                       2959.01(7)
_cell_formula_units_Z              8
_cell_measurement_reflns_used      10372
_cell_measurement_temperature      100.1(3)
_cell_measurement_theta_max        73.7610
_cell_measurement_theta_min        4.9860
_shelx_estimated_absorpt_T_max     ?
_shelx_estimated_absorpt_T_min     ?
_exptl_absorpt_coefficient_mu      3.834
_exptl_absorpt_correction_T_max    1.00000
_exptl_absorpt_correction_T_min    0.54279
_exptl_absorpt_correction_type     multi-scan
_exptl_absorpt_process_details
;
CrysAlisPro 1.171.39.33c (Rigaku Oxford Diffraction, 2017)
Empirical absorption correction using spherical harmonics,
 implemented in SCALE3 ABSPACK scaling algorithm.
;
_exptl_absorpt_special_details     ?
_exptl_crystal_colour              'clear light blue'
_exptl_crystal_density_diffrn      1.465
_exptl_crystal_density_meas        ?
_exptl_crystal_density_method      ?
_exptl_crystal_description         block
_exptl_crystal_F_000               1336
_exptl_crystal_size_max            0.14
_exptl_crystal_size_mid            0.12
_exptl_crystal_size_min            0.1
_exptl_transmission_factor_max     ?
_exptl_transmission_factor_min     ?
_diffrn_reflns_av_R_equivalents    0.0252
_diffrn_reflns_av_unetI/netI       0.0190
_diffrn_reflns_Laue_measured_fraction_full  0.999
_diffrn_reflns_Laue_measured_fraction_max  0.989
_diffrn_reflns_limit_h_max         11
_diffrn_reflns_limit_h_min         -9
_diffrn_reflns_limit_k_max         7
_diffrn_reflns_limit_k_min         -10
_diffrn_reflns_limit_l_max         43
_diffrn_reflns_limit_l_min         -42
_diffrn_reflns_number              13855
_diffrn_reflns_point_group_measured_fraction_full  0.996
_diffrn_reflns_point_group_measured_fraction_max  0.976
_diffrn_reflns_theta_full          67.684
_diffrn_reflns_theta_max           74.374
_diffrn_reflns_theta_min           4.974
_diffrn_ambient_environment        N~2~
_diffrn_ambient_temperature        100.1(3)
_diffrn_detector                   'CCD plate'
_diffrn_detector_area_resol_mean   ?
_diffrn_measured_fraction_theta_full  0.999
_diffrn_measured_fraction_theta_max  0.989
_diffrn_measurement_details
;
List of Runs (angles in degrees, time in seconds):

  # Type    Start    End  Width  t~exp~   \w     \q     \k     \f   Frames
--------------------------------------------------------------------------
  1  \w    -32.00  31.00   0.50    0.50    --    0.00 -82.00-150.00  126
  2  \w     -9.00  16.00   0.50    0.50    --    0.00 -82.00 -30.00   50
  3  \w    -22.00   4.00   0.50    0.50    --    0.00 -77.00-120.00   52
  4  \w    -20.00  22.00   0.50    0.50    --    0.00 -82.00  60.00   84
  5  \w    -45.00  -7.00   0.50    0.50    --    0.00 -77.00-180.00   76
  6  \w     76.00 106.00   0.50    0.50    --   95.80  57.00 160.08   60
  7  \w     73.00  99.00   0.50    0.50    --   95.80  55.00 155.10   52
  8  \w     68.00  94.00   0.50    0.50    --   95.80  72.00  99.94   52
  9  \w    120.00 184.00   0.50    0.50    --   95.80  30.00-120.00  128
 10  \w    107.00 185.00   0.50    0.50    --   95.80  75.00 152.15  156
 11  \w    129.00 155.00   0.50    0.50    --   95.80  56.00 145.14   52
 12  \w      7.00 101.00   0.50    0.50    --   95.80 -61.00  30.00  188
 13  \w     68.00  94.00   0.50    0.50    --   95.80  75.00 152.15   52
 14  \w     71.00  97.00   0.50    0.50    --   95.80  66.00 124.77   52
 15  \w     52.00 121.00   0.50    0.50    --   95.80 -77.00  30.00  138
;
_diffrn_measurement_device         'four-circle diffractometer'
_diffrn_measurement_device_type    'XtaLAB AFC12 (RINC): Kappa single'
_diffrn_measurement_method         '\w scans'
_diffrn_orient_matrix_type        
 'CrysAlisPro convention (1999,Acta A55,543-557)'
_diffrn_orient_matrix_UB_11        0.0758719000
_diffrn_orient_matrix_UB_12        -0.1377663000
_diffrn_orient_matrix_UB_13        -0.0157412000
_diffrn_orient_matrix_UB_21        0.1504845000
_diffrn_orient_matrix_UB_22        0.0643094000
_diffrn_orient_matrix_UB_23        0.0107284000
_diffrn_orient_matrix_UB_31        -0.0108638000
_diffrn_orient_matrix_UB_32        -0.0734962000
_diffrn_orient_matrix_UB_33        0.0389152000
_diffrn_radiation_monochromator    mirror
_diffrn_radiation_probe            x-ray
_diffrn_radiation_type             'Cu K\a'
_diffrn_radiation_wavelength       1.54184
_diffrn_source                     'Rotating-anode X-ray tube'
_diffrn_source_type                'Rigaku (Cu) X-ray Source'
_reflns_Friedel_coverage           0.606
_reflns_Friedel_fraction_full      0.992
_reflns_Friedel_fraction_max       0.955
_reflns_number_gt                  2897
_reflns_number_total               2947
_reflns_special_details
;
 Reflections were merged by SHELXL according to the crystal
 class for the calculation of statistics and refinement.
 
 Structure factors included contributions from the .fab file.
 
 _reflns_Friedel_fraction is defined as the number of unique
 Friedel pairs measured divided by the number that would be
 possible theoretically, ignoring centric projections and
 systematic absences.
;
_reflns_threshold_expression       'I > 2\s(I)'
_computing_cell_refinement         'CrysAlisPro 1.171.39.33c (Rigaku OD, 2017)'
_computing_data_collection         'CrysAlisPro 1.171.39.33c (Rigaku OD, 2017)'
_computing_data_reduction          'CrysAlisPro 1.171.39.33c (Rigaku OD, 2017)'
_computing_molecular_graphics      'Olex2 1.5-beta (Dolomanov et al., 2009)'
_computing_publication_material    'Olex2 1.5-beta (Dolomanov et al., 2009)'
_computing_structure_refinement    'SHELXL 2018/3 (Sheldrick, 2015)'
_computing_structure_solution      'SHELXT 2014/5 (Sheldrick, 2014)'
_refine_diff_density_max           0.622
_refine_diff_density_min           -0.462
_refine_diff_density_rms           0.077
_refine_ls_abs_structure_details
;
 Flack x determined using 1084 quotients [(I+)-(I-)]/[(I+)+(I-)]
 (Parsons, Flack and Wagner, Acta Cryst. B69 (2013) 249-259).
;
_refine_ls_abs_structure_Flack     0.002(8)
_refine_ls_extinction_coef         .
_refine_ls_extinction_method       none
_refine_ls_goodness_of_fit_ref     1.075
_refine_ls_hydrogen_treatment      constr
_refine_ls_matrix_type             full
_refine_ls_number_parameters       166
_refine_ls_number_reflns           2947
_refine_ls_number_restraints       0
_refine_ls_R_factor_all            0.0299
_refine_ls_R_factor_gt             0.0294
_refine_ls_restrained_S_all        1.075
_refine_ls_shift/su_max            0.011
_refine_ls_shift/su_mean           0.000
_refine_ls_structure_factor_coef   Fsqd
_refine_ls_weighting_details      
 'w=1/[\s^2^(Fo^2^)+(0.0322P)^2^+3.7884P] where P=(Fo^2^+2Fc^2^)/3'
_refine_ls_weighting_scheme        calc
_refine_ls_wR_factor_gt            0.0734
_refine_ls_wR_factor_ref           0.0736
_refine_special_details            ?
_olex2_refinement_description
;
1. Fixed Uiso
 At 1.2 times of:
  All C(H) groups, All C(H,H) groups, All N(H) groups
 At 1.5 times of:
  All C(H,H,H) groups, All O(H) groups, All O(H,H) groups
2.a Rotating group:
 O4(H4A,H4B)
2.b Ternary CH refined with riding coordinates:
 N2(H2), C9(H9), C10(H10)
2.c Secondary CH2 refined with riding coordinates:
 C7(H7A,H7B)
2.d Aromatic/amide H refined with riding coordinates:
 C2(H2A), C3(H3), C5(H5), C6(H6)
2.e Idealised Me refined as rotating group:
 C8(H8A,H8B,H8C)
2.f Idealised tetrahedral OH refined as rotating group:
 O1(H1)
;
_atom_sites_solution_hydrogens     mixed
_atom_sites_solution_primary       dual
_atom_sites_solution_secondary     ?
loop_
  _atom_site_label
  _atom_site_type_symbol
  _atom_site_fract_x
  _atom_site_fract_y
  _atom_site_fract_z
  _atom_site_U_iso_or_equiv
  _atom_site_adp_type
  _atom_site_occupancy
  _atom_site_site_symmetry_order
  _atom_site_calc_flag
  _atom_site_refinement_flags_posn
  _atom_site_refinement_flags_adp
  _atom_site_refinement_flags_occupancy
  _atom_site_disorder_assembly
  _atom_site_disorder_group
 Cu1 Cu 0.03982(5) 0.41274(5) 0.59623(2) 0.01321(13) Uani 1 1 d . . . . .
 Cl1 Cl -0.20423(8) 0.41648(10) 0.58246(2) 0.01963(18) Uani 1 1 d . . . . .
 O1 O 0.0659(3) 0.7177(3) 0.61417(6) 0.0224(5) Uani 1 1 d . . . . .
 H1 H 0.001029 0.780117 0.609221 0.034 Uiso 1 1 calc R U . . .
 O2 O 0.3819(2) 0.5432(3) 0.65651(6) 0.0160(5) Uani 1 1 d . . . . .
 O3 O 0.2455(3) 0.4389(3) 0.61215(6) 0.0151(5) Uani 1 1 d . . . . .
 O4 O 0.0937(3) 0.1667(2) 0.59731(7) 0.0174(5) Uani 1 1 d . . . . .
 H4A H 0.014690 0.117762 0.600089 0.026 Uiso 1 1 d R U . . .
 H4B H 0.143939 0.146806 0.616911 0.026 Uiso 1 1 d R U . . .
 N1 N -0.0796(3) 0.4054(3) 0.79201(7) 0.0141(5) Uani 1 1 d . . . . .
 N2 N -0.0007(3) 0.4569(3) 0.65124(7) 0.0136(5) Uani 1 1 d . . . . .
 H2 H -0.093478 0.514911 0.652797 0.016 Uiso 1 1 calc R U . . .
 C2 C 0.0363(4) 0.3295(4) 0.77960(8) 0.0187(7) Uani 1 1 d . . . . .
 H2A H 0.106172 0.294772 0.797279 0.022 Uiso 1 1 calc R U . . .
 C3 C 0.0576(4) 0.3000(4) 0.74162(9) 0.0180(7) Uani 1 1 d . . . . .
 H3 H 0.141150 0.246139 0.733648 0.022 Uiso 1 1 calc R U . . .
 C4 C -0.0430(4) 0.3492(4) 0.71558(8) 0.0136(6) Uani 1 1 d . . . . .
 C5 C -0.1648(4) 0.4268(4) 0.72875(9) 0.0159(7) Uani 1 1 d . . . . .
 H5 H -0.237794 0.460254 0.711739 0.019 Uiso 1 1 calc R U . . .
 C6 C -0.1777(4) 0.4542(4) 0.76688(9) 0.0164(6) Uani 1 1 d . . . . .
 H6 H -0.259075 0.509643 0.775576 0.020 Uiso 1 1 calc R U . . .
 C7 C -0.0193(4) 0.3215(4) 0.67412(8) 0.0159(7) Uani 1 1 d . . . . .
 H7A H 0.068931 0.259501 0.671021 0.019 Uiso 1 1 calc R U . . .
 H7B H -0.104119 0.265870 0.664228 0.019 Uiso 1 1 calc R U . . .
 C8 C -0.0373(4) 0.7768(4) 0.67587(10) 0.0235(8) Uani 1 1 d . . . . .
 H8A H -0.044950 0.882048 0.670697 0.035 Uiso 1 1 calc R U . . .
 H8B H -0.021018 0.761579 0.702830 0.035 Uiso 1 1 calc R U . . .
 H8C H -0.128238 0.727922 0.668274 0.035 Uiso 1 1 calc R U . . .
 C9 C 0.0899(4) 0.7133(4) 0.65399(9) 0.0180(6) Uani 1 1 d . . . . .
 H9 H 0.179378 0.772416 0.659804 0.022 Uiso 1 1 calc R U . . .
 C10 C 0.1220(3) 0.5521(4) 0.66357(8) 0.0136(7) Uani 1 1 d . . . . .
 H10 H 0.137010 0.541466 0.691295 0.016 Uiso 1 1 calc R U . . .
 C11 C 0.2605(4) 0.5064(3) 0.64285(9) 0.0132(6) Uani 1 1 d . . . . .

loop_
  _atom_site_aniso_label
  _atom_site_aniso_U_11
  _atom_site_aniso_U_22
  _atom_site_aniso_U_33
  _atom_site_aniso_U_23
  _atom_site_aniso_U_13
  _atom_site_aniso_U_12
 Cu1 0.0140(2) 0.0191(3) 0.0066(2) -0.00007(18) 0.00070(17) -0.00202(18)
 Cl1 0.0138(4) 0.0314(5) 0.0137(3) 0.0019(3) -0.0006(3) -0.0040(3)
 O1 0.0303(15) 0.0224(13) 0.0146(11) 0.0031(9) 0.0010(10) 0.0099(11)
 O2 0.0142(11) 0.0183(11) 0.0155(11) 0.0000(9) -0.0021(9) -0.0023(9)
 O3 0.0179(11) 0.0173(12) 0.0101(10) -0.0011(9) 0.0009(8) 0.0004(9)
 O4 0.0183(12) 0.0186(11) 0.0151(10) 0.0018(9) -0.0022(10) -0.0021(10)
 N1 0.0181(13) 0.0147(13) 0.0094(12) -0.0033(10) 0.0004(10) -0.0006(12)
 N2 0.0124(13) 0.0189(14) 0.0095(11) 0.0012(11) 0.0003(10) -0.0001(10)
 C2 0.0234(18) 0.0232(18) 0.0096(14) -0.0007(13) -0.0015(13) 0.0061(14)
 C3 0.0194(18) 0.0196(17) 0.0151(15) -0.0006(13) 0.0044(13) 0.0057(13)
 C4 0.0177(16) 0.0145(15) 0.0086(14) -0.0004(11) 0.0013(12) -0.0023(12)
 C5 0.0148(15) 0.0216(17) 0.0113(14) 0.0000(13) 0.0007(12) 0.0013(14)
 C6 0.0157(16) 0.0183(17) 0.0151(15) 0.0023(13) 0.0006(12) 0.0009(12)
 C7 0.0210(17) 0.0162(16) 0.0104(14) -0.0004(12) 0.0007(12) -0.0018(13)
 C8 0.0261(19) 0.0243(18) 0.0200(17) -0.0040(14) 0.0039(15) 0.0057(16)
 C9 0.0200(17) 0.0190(16) 0.0149(14) -0.0002(13) 0.0007(14) 0.0024(13)
 C10 0.0149(15) 0.0158(16) 0.0100(13) -0.0031(11) -0.0001(11) -0.0001(12)
 C11 0.0164(16) 0.0123(15) 0.0110(14) 0.0038(11) 0.0008(12) 0.0014(12)

_geom_special_details
;
 All esds (except the esd in the dihedral angle between two l.s. planes)
 are estimated using the full covariance matrix.  The cell esds are taken
 into account individually in the estimation of esds in distances, angles
 and torsion angles; correlations between esds in cell parameters are only
 used when they are defined by crystal symmetry.  An approximate (isotropic)
 treatment of cell esds is used for estimating esds involving l.s. planes.
;
loop_
  _geom_bond_atom_site_label_1
  _geom_bond_atom_site_label_2
  _geom_bond_distance
  _geom_bond_site_symmetry_2
  _geom_bond_publ_flag
 Cu1 Cl1 2.2796(9) . ?
 Cu1 O3 1.974(2) . ?
 Cu1 O4 2.298(2) . ?
 Cu1 N1 1.993(3) 3_554 ?
 Cu1 N2 2.031(3) . ?
 O1 H1 0.8400 . ?
 O1 C9 1.433(4) . ?
 O2 C11 1.255(4) . ?
 O3 C11 1.261(4) . ?
 O4 H4A 0.8536 . ?
 O4 H4B 0.8538 . ?
 N1 C2 1.338(4) . ?
 N1 C6 1.341(4) . ?
 N2 H2 1.0000 . ?
 N2 C7 1.488(4) . ?
 N2 C10 1.483(4) . ?
 C2 H2A 0.9500 . ?
 C2 C3 1.391(4) . ?
 C3 H3 0.9500 . ?
 C3 C4 1.379(5) . ?
 C4 C5 1.398(5) . ?
 C4 C7 1.511(4) . ?
 C5 H5 0.9500 . ?
 C5 C6 1.384(4) . ?
 C6 H6 0.9500 . ?
 C7 H7A 0.9900 . ?
 C7 H7B 0.9900 . ?
 C8 H8A 0.9800 . ?
 C8 H8B 0.9800 . ?
 C8 H8C 0.9800 . ?
 C8 C9 1.512(5) . ?
 C9 H9 1.0000 . ?
 C9 C10 1.538(5) . ?
 C10 H10 1.0000 . ?
 C10 C11 1.521(4) . ?

loop_
  _geom_angle_atom_site_label_1
  _geom_angle_atom_site_label_2
  _geom_angle_atom_site_label_3
  _geom_angle
  _geom_angle_site_symmetry_1
  _geom_angle_site_symmetry_3
  _geom_angle_publ_flag
 Cl1 Cu1 O4 103.13(7) . . ?
 O3 Cu1 Cl1 171.07(7) . . ?
 O3 Cu1 O4 84.82(9) . . ?
 O3 Cu1 N1 91.99(10) . 3_554 ?
 O3 Cu1 N2 82.69(10) . . ?
 N1 Cu1 Cl1 92.11(8) 3_554 . ?
 N1 Cu1 O4 89.81(10) 3_554 . ?
 N1 Cu1 N2 166.03(11) 3_554 . ?
 N2 Cu1 Cl1 91.51(8) . . ?
 N2 Cu1 O4 102.50(10) . . ?
 C9 O1 H1 109.5 . . ?
 C11 O3 Cu1 114.2(2) . . ?
 Cu1 O4 H4A 109.4 . . ?
 Cu1 O4 H4B 109.6 . . ?
 H4A O4 H4B 104.3 . . ?
 C2 N1 Cu1 118.5(2) . 4_455 ?
 C2 N1 C6 118.6(3) . . ?
 C6 N1 Cu1 122.6(2) . 4_455 ?
 Cu1 N2 H2 108.2 . . ?
 C7 N2 Cu1 112.52(19) . . ?
 C7 N2 H2 108.2 . . ?
 C10 N2 Cu1 105.29(18) . . ?
 C10 N2 H2 108.2 . . ?
 C10 N2 C7 114.2(2) . . ?
 N1 C2 H2A 119.0 . . ?
 N1 C2 C3 122.1(3) . . ?
 C3 C2 H2A 119.0 . . ?
 C2 C3 H3 120.1 . . ?
 C4 C3 C2 119.7(3) . . ?
 C4 C3 H3 120.1 . . ?
 C3 C4 C5 117.9(3) . . ?
 C3 C4 C7 120.4(3) . . ?
 C5 C4 C7 121.7(3) . . ?
 C4 C5 H5 120.4 . . ?
 C6 C5 C4 119.2(3) . . ?
 C6 C5 H5 120.4 . . ?
 N1 C6 C5 122.4(3) . . ?
 N1 C6 H6 118.8 . . ?
 C5 C6 H6 118.8 . . ?
 N2 C7 C4 114.3(3) . . ?
 N2 C7 H7A 108.7 . . ?
 N2 C7 H7B 108.7 . . ?
 C4 C7 H7A 108.7 . . ?
 C4 C7 H7B 108.7 . . ?
 H7A C7 H7B 107.6 . . ?
 H8A C8 H8B 109.5 . . ?
 H8A C8 H8C 109.5 . . ?
 H8B C8 H8C 109.5 . . ?
 C9 C8 H8A 109.5 . . ?
 C9 C8 H8B 109.5 . . ?
 C9 C8 H8C 109.5 . . ?
 O1 C9 C8 112.4(3) . . ?
 O1 C9 H9 108.3 . . ?
 O1 C9 C10 105.9(3) . . ?
 C8 C9 H9 108.3 . . ?
 C8 C9 C10 113.5(3) . . ?
 C10 C9 H9 108.3 . . ?
 N2 C10 C9 110.5(3) . . ?
 N2 C10 H10 109.7 . . ?
 N2 C10 C11 108.8(2) . . ?
 C9 C10 H10 109.7 . . ?
 C11 C10 C9 108.3(3) . . ?
 C11 C10 H10 109.7 . . ?
 O2 C11 O3 124.1(3) . . ?
 O2 C11 C10 118.2(3) . . ?
 O3 C11 C10 117.6(3) . . ?

loop_
  _geom_torsion_atom_site_label_1
  _geom_torsion_atom_site_label_2
  _geom_torsion_atom_site_label_3
  _geom_torsion_atom_site_label_4
  _geom_torsion
  _geom_torsion_site_symmetry_1
  _geom_torsion_site_symmetry_2
  _geom_torsion_site_symmetry_3
  _geom_torsion_site_symmetry_4
  _geom_torsion_publ_flag
 Cu1 O3 C11 O2 -174.8(2) . . . . ?
 Cu1 O3 C11 C10 2.2(3) . . . . ?
 Cu1 N1 C2 C3 -173.3(3) 4_455 . . . ?
 Cu1 N1 C6 C5 174.1(3) 4_455 . . . ?
 Cu1 N2 C7 C4 177.4(2) . . . . ?
 Cu1 N2 C10 C9 84.8(2) . . . . ?
 Cu1 N2 C10 C11 -34.0(3) . . . . ?
 O1 C9 C10 N2 -57.3(3) . . . . ?
 O1 C9 C10 C11 61.8(3) . . . . ?
 N1 C2 C3 C4 -0.2(6) . . . . ?
 N2 C10 C11 O2 -160.1(3) . . . . ?
 N2 C10 C11 O3 22.7(4) . . . . ?
 C2 N1 C6 C5 1.2(5) . . . . ?
 C2 C3 C4 C5 -0.6(5) . . . . ?
 C2 C3 C4 C7 178.4(3) . . . . ?
 C3 C4 C5 C6 1.6(5) . . . . ?
 C3 C4 C7 N2 -116.7(4) . . . . ?
 C4 C5 C6 N1 -2.0(5) . . . . ?
 C5 C4 C7 N2 62.2(4) . . . . ?
 C6 N1 C2 C3 -0.1(5) . . . . ?
 C7 N2 C10 C9 -151.2(3) . . . . ?
 C7 N2 C10 C11 90.0(3) . . . . ?
 C7 C4 C5 C6 -177.3(3) . . . . ?
 C8 C9 C10 N2 66.5(3) . . . . ?
 C8 C9 C10 C11 -174.4(3) . . . . ?
 C9 C10 C11 O2 79.7(3) . . . . ?
 C9 C10 C11 O3 -97.4(3) . . . . ?
 C10 N2 C7 C4 57.5(4) . . . . ?

_smtbx_masks_special_details       ?
loop_
  _smtbx_masks_void_nr
  _smtbx_masks_void_average_x
  _smtbx_masks_void_average_y
  _smtbx_masks_void_average_z
  _smtbx_masks_void_volume
  _smtbx_masks_void_count_electrons
  _smtbx_masks_void_content
 1 0.199 0.199 0.000 124.2 38.6 ?
 2 -0.301 0.301 0.250 124.2 39.4 ?
 3 -0.199 -0.199 0.500 124.2 38.5 ?
 4 0.301 -0.301 0.750 124.2 39.3 ?

_smtbx_masks_void_probe_radius     1.2
_smtbx_masks_void_truncation_radius  1.2
_shelx_res_file
;
TITL 303-2d_a.res in P4(3)2(1)2
    303-2d.res
    created by SHELXL-2018/3 at 16:31:09 on 23-Dec-2023
REM Old TITL 303-2d in P4(1)2(1)2
REM SHELXT solution in P4(3)2(1)2
REM R1 0.070, Rweak 0.023, Alpha 0.002, Orientation as input
REM Flack x = 0.000 ( 0.008 ) from Parsons' quotients
REM Formula found by SHELXT: C10 N4 O4 Cl Cu
CELL 1.54184 9.1216 9.1216 35.5635 90 90 90
ZERR 8 0.0001 0.0001 0.0003 0 0 0
LATT -1
SYMM -X,-Y,0.5+Z
SYMM 0.5-Y,0.5+X,0.75+Z
SYMM 0.5+Y,0.5-X,0.25+Z
SYMM 0.5-X,0.5+Y,0.75-Z
SYMM 0.5+X,0.5-Y,0.25-Z
SYMM +Y,+X,-Z
SYMM -Y,-X,0.5-Z
SFAC C H Cl Cu N O
UNIT 80 120 8 8 16 32

L.S. 4
PLAN  20
TEMP -120
CONF
BOND $H
LIST 4
MORE -1
fmap 2
ACTA
ABIN
OMIT 2 2 3
REM <olex2.extras>
REM <HklSrc "%.\\303-2d.hkl">
REM </olex2.extras>

WGHT    0.032200    3.788400
FVAR       0.26343
CU1   4    0.039821    0.412743    0.596229    11.00000    0.01399    0.01909 =
         0.00656   -0.00007    0.00070   -0.00202
CL1   3   -0.204234    0.416483    0.582463    11.00000    0.01376    0.03143 =
         0.01371    0.00190   -0.00064   -0.00403
O1    6    0.065923    0.717698    0.614175    11.00000    0.03031    0.02239 =
         0.01461    0.00312    0.00096    0.00986
AFIX 147
H1    2    0.001029    0.780117    0.609221    11.00000   -1.50000
AFIX   0
O2    6    0.381871    0.543213    0.656507    11.00000    0.01422    0.01834 =
         0.01549   -0.00004   -0.00208   -0.00226
O3    6    0.245528    0.438860    0.612146    11.00000    0.01791    0.01730 =
         0.01008   -0.00113    0.00092    0.00042
O4    6    0.093709    0.166716    0.597306    11.00000    0.01834    0.01862 =
         0.01511    0.00181   -0.00217   -0.00212
AFIX   7
H4A   2    0.014690    0.117762    0.600089    11.00000   -1.50000
H4B   2    0.143939    0.146806    0.616911    11.00000   -1.50000
AFIX   0
N1    5   -0.079600    0.405356    0.792012    11.00000    0.01807    0.01471 =
         0.00945   -0.00333    0.00042   -0.00061
N2    5   -0.000672    0.456869    0.651239    11.00000    0.01243    0.01887 =
         0.00945    0.00115    0.00026   -0.00013
AFIX  13
H2    2   -0.093478    0.514911    0.652797    11.00000   -1.20000
AFIX   0
C2    1    0.036272    0.329533    0.779597    11.00000    0.02341    0.02321 =
         0.00959   -0.00074   -0.00152    0.00608
AFIX  43
H2A   2    0.106172    0.294772    0.797279    11.00000   -1.20000
AFIX   0
C3    1    0.057603    0.300007    0.741616    11.00000    0.01939    0.01955 =
         0.01514   -0.00065    0.00437    0.00573
AFIX  43
H3    2    0.141150    0.246139    0.733648    11.00000   -1.20000
AFIX   0
C4    1   -0.043019    0.349246    0.715576    11.00000    0.01772    0.01451 =
         0.00862   -0.00043    0.00130   -0.00229
C5    1   -0.164795    0.426781    0.728748    11.00000    0.01477    0.02160 =
         0.01131   -0.00001    0.00072    0.00126
AFIX  43
H5    2   -0.237794    0.460254    0.711739    11.00000   -1.20000
AFIX   0
C6    1   -0.177696    0.454183    0.766883    11.00000    0.01574    0.01830 =
         0.01513    0.00233    0.00062    0.00085
AFIX  43
H6    2   -0.259075    0.509643    0.775576    11.00000   -1.20000
AFIX   0
C7    1   -0.019302    0.321538    0.674118    11.00000    0.02097    0.01623 =
         0.01040   -0.00037    0.00074   -0.00182
AFIX  23
H7A   2    0.068931    0.259501    0.671021    11.00000   -1.20000
H7B   2   -0.104119    0.265870    0.664228    11.00000   -1.20000
AFIX   0
C8    1   -0.037265    0.776802    0.675872    11.00000    0.02613    0.02434 =
         0.01999   -0.00400    0.00387    0.00575
AFIX 137
H8A   2   -0.044950    0.882048    0.670697    11.00000   -1.50000
H8B   2   -0.021018    0.761579    0.702830    11.00000   -1.50000
H8C   2   -0.128238    0.727922    0.668274    11.00000   -1.50000
AFIX   0
C9    1    0.089852    0.713338    0.653992    11.00000    0.01996    0.01903 =
         0.01490   -0.00023    0.00067    0.00245
AFIX  13
H9    2    0.179378    0.772416    0.659804    11.00000   -1.20000
AFIX   0
C10   1    0.122029    0.552136    0.663575    11.00000    0.01494    0.01583 =
         0.01002   -0.00308   -0.00012   -0.00010
AFIX  13
H10   2    0.137010    0.541466    0.691295    11.00000   -1.20000
AFIX   0
C11   1    0.260476    0.506388    0.642850    11.00000    0.01635    0.01225 =
         0.01099    0.00377    0.00077    0.00142
HKLF 4


REM  303-2d_a.res in P4(3)2(1)2
REM wR2 = 0.0736, GooF = S = 1.075, Restrained GooF = 1.075 for all data
REM R1 = 0.0294 for 2897 Fo > 4sig(Fo) and 0.0299 for all 2947 data
REM 166 parameters refined using 0 restraints

END

WGHT      0.0321      3.7830

REM Highest difference peak  0.622,  deepest hole -0.462,  1-sigma level  0.077
Q1    1  -0.4814  0.6329  0.7229  11.00000  0.05    0.62
Q2    1   0.1331  0.6681  0.7602  11.00000  0.05    0.47
Q3    1  -0.0945  0.4035  0.8112  11.00000  0.05    0.31
Q4    1   0.0232  0.1483  0.7214  11.00000  0.05    0.28
Q5    1  -0.0271  0.1223  0.7796  11.00000  0.05    0.26
Q6    1   0.4574  0.5962  0.6857  11.00000  0.05    0.24
Q7    1  -0.1544  0.4966  0.5535  11.00000  0.05    0.24
Q8    1   0.0440  0.1866  0.7716  11.00000  0.05    0.23
Q9    1   0.1352  0.2600  0.7662  11.00000  0.05    0.23
Q10   1   0.1754  0.5136  0.7516  11.00000  0.05    0.22
Q11   1  -0.0211  0.3443  0.6967  11.00000  0.05    0.22
Q12   1   0.1192  0.2297  0.7647  11.00000  0.05    0.22
Q13   1   0.3888  0.5520  0.6873  11.00000  0.05    0.21
Q14   1  -0.2625  0.3118  0.5685  11.00000  0.05    0.21
Q15   1  -0.2982  0.4704  0.7781  11.00000  0.05    0.21
Q16   1  -0.2508  0.3281  0.7427  11.00000  0.05    0.21
Q17   1   0.3624  0.7931  0.7176  11.00000  0.05    0.20
Q18   1   0.0622  0.3006  0.5752  11.00000  0.05    0.20
Q19   1   0.1244  0.1618  0.7523  11.00000  0.05    0.20
Q20   1   0.1074  0.7456  0.7005  11.00000  0.05    0.20
;
_shelx_res_checksum                25682
_shelx_hkl_file
;
   0   0  -3    0.08    0.08
   0   0  -3    0.24    0.10
   0   0   4 4775.79   94.20
   0   0  -4 4719.93   94.12
   0   0  -4 4789.16   94.23
   0   0  -4 4781.61   94.19
   0   0   5    0.18    0.19
   0   0  -5    0.45    0.15
   0   0  -5    0.31    0.16
   0   0  -5    0.64    0.20
   0   0  -6    0.26    0.17
   0   0  -6    0.01    0.20
   0   0  -6    0.16    0.15
   0   0   7    0.16    0.26
   0   0  -7    0.05    0.22
   0   0  -7    0.14    0.21
   0   0  -7    0.15    0.17
   0   0  -8 1048.08   20.72
   0   0  -8 1000.51   20.98
   0   0  -8 1009.06   20.89
   0   0   8 1034.40   20.89
   0   0  -9    0.26    0.23
   0   0   9    0.27    0.29
   0   0  -9    0.17    0.29
   0   0 -10    0.15    0.28
   0   0  10    0.24    0.29
   0   0 -10    0.15    0.19
   0   0 -10    0.26    0.21
   0   0 -11    0.38    0.28
   0   0  11    0.25    0.29
   0   0 -11    0.52    0.26
   0   0 -11    0.55    0.22
   0   0 -12 5180.34  102.94
   0   0  12 5167.31  103.26
   0   0 -12 5170.73  103.23
   0   0 -12 5237.45  103.41
   0   0 -13    0.32    0.21
   0   0 -13    0.51    0.24
   0   0 -13    0.25    0.29
   0   0  13    0.62    0.32
   0   0  14    0.28    0.29
   0   0 -14    0.55    0.24
   0   0 -14    0.71    0.34
   0   0  15    0.28    0.33
   0   0 -15    0.70    0.27
   0   0 -15    0.08    0.55
   0   0 -15    0.43    0.33
   0   0 -16 9483.11  196.12
   0   0 -16 9728.10  195.14
   0   0  16 9888.99  194.94
   0   0 -16 9999.00  194.89
   0   0 -17    0.69    0.28
   0   0  17    0.99    0.37
   0   0 -17    0.56    0.36
   0   0 -17    0.48    0.48
   0   0  17    0.15    0.60
   0   0  18    0.10    0.45
   0   0 -18    0.64    0.30
   0   0 -18    0.37    0.51
   0   0  18    0.58    0.63
   0   0 -19    1.03    0.59
   0   0  19    1.07    0.66
   0   0 -19    0.82    0.39
   0   0  19    1.41    0.69
   0   0 -20  643.35   16.07
   0   0  20  637.95   16.01
   0   0 -20  634.09   14.65
   0   0  20  639.74   15.89
   0   0  21    0.39    0.73
   0   0 -21    0.68    0.52
   0   0  21    0.37    0.65
   0   0 -21    0.23    0.32
   0   0  22    0.07    0.73
   0   0  22    0.07    0.65
   0   0 -23    0.34    0.32
   0   0  23    0.30    0.82
   0   0  23    0.21    0.69
   0   0  24   39.08    2.93
   0   0  24   40.30    3.07
   0   0  25    0.17    0.97
   0   0  25    0.63    0.82
   0   0  26    0.41    0.84
   0   0  26    0.70    1.23
   0   0  27    0.69    0.86
   0   0  27    0.65    1.34
   0   0  28  107.17    5.84
   0   0  28  108.56    5.46
   0   0  29    0.40    2.21
   0   0  29    0.83    0.99
   0   0  30    2.90    2.56
   0   0  30   -0.19    1.07
   0   0  31    1.90    2.72
   0   0  31    0.38    1.19
   0   0  32  105.24    6.47
   0   0  32  108.06    5.62
   0   0  33   -0.19    1.27
   0   0  33    2.13    3.00
   0   0  34   -0.18    1.38
   0   0  34   -1.46    3.42
   0   0  35   -0.09    1.49
   0   0  35   -2.23    3.38
   0   0  36  169.64    8.31
   0   0  36  175.92    7.14
   0   0  37    0.73    4.07
   0   0  38   -1.28    4.35
   0   0  39   -0.23    4.04
   0   0  40   43.43    4.76
   0   0  41    0.06    3.53
   0   0  42   -0.14    2.82
  -1   0   0    0.16    0.13
   1   0   0    0.19    0.13
  -1   0  -1  490.15   10.06
   1   0   1  509.53   10.06
   1   0  -1  508.70   10.23
  -1   0   1  493.71   10.20
   1   0  -2   66.25    1.75
  -1   0  -2   69.97    1.46
   0  -1   2   67.18    1.68
   0   1  -2   68.68    1.68
   0  -1   3  113.87    2.59
  -1   0   3  109.09    2.59
   0   1  -3  113.96    2.59
  -1   0  -3  116.86    2.76
   1   0   4  700.04   13.84
   0   1  -4  703.75   14.24
  -1   0   4  694.17   14.22
   0   1   4  658.01   14.21
   0  -1   4  688.79   14.22
  -1   0  -4  695.36   14.43
  -1   0  -5   61.91    1.95
   1   0   5   65.51    1.47
   0   1  -5   60.98    1.83
   0   1  -5   57.88    1.78
   1   0  -5   59.62    1.42
   0   1   5   61.24    1.78
  -1   0   5   60.75    1.76
  -1   0  -6    1.88    0.47
   1   0  -6    1.71    0.20
   0   1   6    2.07    0.38
  -1   0   6    1.87    0.35
  -1   0  -6    1.97    0.17
   0   1  -6    2.28    0.34
  -1   0   6    1.64    0.40
   0   1  -6    1.98    0.37
   0   1  -6    2.27    0.39
  -1   0  -7  221.12    4.58
   0   1  -7  216.59    5.08
  -1   0  -7  226.13    5.43
   0   1   7  217.69    5.14
   0   1   7  233.29    4.99
  -1   0   7  221.73    5.13
  -1   0  -7  212.62    4.77
   0   1  -7  216.22    5.23
  -1   0   7  223.12    5.06
   0  -1  -7  220.91    5.13
   0   1  -8  424.04    9.93
   0  -1  -8  444.07    9.74
   0   1  -8  454.28    9.69
  -1   0   8  454.78    9.68
  -1   0  -8  461.16    9.40
   0   1   8  449.98    9.21
   0   1   8  444.29    9.57
  -1   0  -8  455.47    9.20
   0   1   8  452.94    9.76
  -1   0   8  434.56    9.77
   1   0  -8  444.39    9.78
  -1   0  -8  444.51   10.10
   0   1   9  415.54    9.23
   1   0  -9  392.87    9.40
   0  -1  -9  438.20    9.43
   0   1   9  414.35    8.80
   1   0  -9  433.31    9.43
   0   1  -9  430.34    9.67
   0   1   9  429.99    9.41
   0   1  -9  434.64    9.34
  -1   0  -9  443.79    9.05
  -1   0   9  402.85    9.44
  -1   0  -9  429.13    9.83
  -1   0  -9  445.33    8.84
   0   1 -10  424.69    9.35
  -1   0 -10  434.39    8.86
  -1   0 -10  435.39    9.08
  -1   0 -10  399.65    9.84
   0   1 -10  389.85    9.68
   1   0 -10  432.56    9.47
   0   1  10  422.33    9.22
   0  -1 -10  430.53    9.45
  -1   0  10  420.65    9.47
   0   1  10  415.74    9.43
   1   0 -10  430.29    9.53
   1   0 -11   60.65    2.11
  -1   0 -11   61.23    1.85
  -1   0  11   57.26    2.11
   1   0 -11   59.68    2.16
   0  -1 -11   58.30    2.08
   0   1 -11   59.07    2.01
   0   1  11   58.43    2.10
   0   1  11   57.62    1.92
  -1   0 -11   62.88    1.69
  -1   0 -11   58.50    2.43
   0   1 -11   57.71    2.30
  -1   0 -12 1258.51   25.33
  -1   0 -12 1257.15   25.18
  -1   0 -12 1271.94   25.60
   0   1  12 1246.34   25.75
   0   1 -12 1245.21   25.86
   0   1 -12 1238.93   26.45
   1   0 -12 1272.79   26.12
   1   0 -12 1267.09   26.02
  -1   0  12 1294.91   26.05
   0  -1 -12 1269.79   26.01
   1   0 -13    9.37    0.82
  -1   0  13    8.63    0.81
   0  -1 -13    8.63    0.79
   1   0 -13    9.26    0.87
   0   1  13    9.03    0.72
  -1   0 -13    9.39    0.50
   0   1 -13    9.04    0.73
  -1   0 -13    9.50    0.59
   0   1 -13    9.80    0.76
  -1   0 -13    9.23    0.67
   0   1 -13    9.31    0.95
   0   1 -14  785.95   16.72
   0  -1 -14  789.79   16.92
   0   1 -14  788.99   17.52
   1   0 -14  818.10   16.96
   1   0 -14  755.63   16.97
  -1   0 -14  798.71   16.52
   0   1 -14  795.85   16.78
  -1   0 -14  775.49   15.94
  -1   0 -14  748.27   16.20
   0   1  14  774.79   16.64
  -1   0  14  782.38   16.96
   0   1 -14  783.51   16.63
   0   1 -15 1707.25   36.44
  -1   0 -15 1703.97   34.64
   0   1 -15 1761.32   35.60
   0   1  15 1748.88   35.48
   0   1 -15 1707.99   35.53
   0   1 -15 1712.40   35.39
   1   0 -15 1686.62   35.72
   1   0 -15 1789.53   35.94
  -1   0  15 1727.18   35.78
   0  -1 -15 1761.71   35.78
  -1   0 -15 1752.59   35.35
   0  -1 -16  191.88    5.25
  -1   0  16  185.79    5.24
  -1   0 -16  189.84    4.90
   0   1 -16  189.80    5.12
   0   1  16  189.85    5.02
   0   1 -16  186.64    5.83
   1   0 -16  187.85    5.33
   1   0  16  174.68    5.93
   0   1 -16  185.14    4.91
   1   0 -16  185.33    5.20
   0   1 -16  183.28    5.03
   0  -1 -17    0.46    0.35
   0   1 -17    0.90    0.34
   0   1  17    1.08    0.35
   1   0  17    0.41    0.52
   1   0  17    1.20    0.66
  -1   0  17    0.73    0.39
   0   1 -17    0.25    0.28
   1   0 -17    0.47    0.37
   0   1 -17    0.05    0.47
  -1   0 -17    0.97    0.34
   0   1  17    0.72    0.59
   1   0 -17    1.15    0.42
   0   1  17    0.51    0.58
   0   1 -17    0.32    0.27
   0  -1  18    5.58    0.98
   0   1  18    6.30    0.72
  -1   0 -18    6.40    0.69
   1   0  18    5.73    1.09
   0   1 -18    5.54    0.63
  -1   0  18    5.89    0.78
   1   0 -18    5.93    0.78
   1   0  18    4.24    0.92
  -1   0  18    7.34    1.11
   0   1 -18    6.89    0.75
   0   1  18    4.61    0.97
   0   1 -18    8.02    0.82
   0   1  18    4.37    1.03
   1   0 -18    7.12    0.88
   0  -1 -18    5.05    0.72
   1   0 -19  252.96    7.02
   0   1  19  247.65    7.86
   0  -1 -19  261.18    8.03
   0   1  19  252.20    6.62
  -1   0  19  245.47    7.54
   1   0 -19  255.83    6.86
   1   0  19  254.77    8.05
   1   0  19  251.41    7.90
  -1   0 -19  247.92    6.49
  -1   0  19  244.93    6.87
   0   1 -19  261.31    7.87
   0   1  19  256.38    7.97
   0  -1  19  243.85    7.52
   0  -1  19  244.78    7.71
  -1   0  19  250.32    7.71
   0   1 -19  244.96    6.36
   1   0 -19  245.53    6.32
   0   1 -19  258.05    6.76
   0   1 -19  259.41    6.65
  -1   0  20  104.50    4.41
   1   0 -20  108.36    3.98
   0   1  20  107.90    4.70
   1   0  20  107.73    4.70
   1   0  20  103.92    4.72
  -1   0  20  112.81    4.67
   0   1 -20  107.85    3.78
   0   1 -20  103.04    4.53
   0   1  20  110.15    4.81
   0   1 -20  102.85    3.74
   0   1 -20  105.04    3.38
   0   1 -20  106.80    3.63
   1   0 -20  105.06    3.42
   0   1  20  111.40    3.67
  -1   0  20  112.93    3.95
   0  -1 -20  115.56    4.86
   0  -1  20  101.87    4.36
   0  -1  20  103.63    4.54
   0   1  21    9.05    1.40
   1   0  21   12.60    1.61
   0   1 -21    9.10    0.99
   0  -1  21    9.32    1.39
   0   1 -21    9.78    0.96
  -1   0  21    8.94    1.47
   1   0  21   10.75    1.51
   0   1  21    9.95    1.53
   0  -1  21    9.35    1.28
   0   1 -21   10.38    1.05
   0   1  21    8.99    0.92
   1   0 -21   10.71    1.15
  -1   0  21    9.13    1.30
   0   1 -21    9.29    1.35
   1   0  22    6.93    1.31
   0   1 -22    5.31    0.74
   0   1 -22    5.68    0.81
   0  -1  22    5.48    1.16
   1   0  22    5.72    1.28
   0   1  22    5.85    1.18
   0   1 -22    5.24    0.78
   0   1  22    7.65    1.53
  -1   0  22    7.41    1.50
  -1   0  22    5.73    1.13
   0  -1  22    5.43    1.08
   1   0  23  147.63    6.12
   0   1 -23  124.46    4.60
  -1   0  23  139.94    5.87
   1   0  23  140.59    5.93
   0  -1  23  141.71    5.85
   0   1  23  142.88    6.14
   0  -1  23  144.62    5.68
   0   1  23  143.52    5.98
  -1   0  23  141.70    5.64
   0  -1  24  305.21    9.66
  -1   0  24  306.78    9.69
   0  -1  24  314.89   10.04
   1   0  24  307.33   10.22
   1   0  24  314.45   10.16
  -1   0  24  320.13   10.15
   0   1  24  328.62   10.41
   0   1  24  313.13   10.14
   0   1  25   28.01    2.93
   0  -1  25   27.22    2.40
  -1   0  25   24.60    2.34
  -1   0  25   26.46    2.87
   1   0  25   26.68    2.60
   1   0  25   28.12    2.71
   0   1  25   25.81    2.56
   0  -1  25   23.44    2.41
   0   1  26  372.25   12.00
   0  -1  26  362.26   11.53
   0  -1  26  368.40   11.28
   1   0  26  369.54   11.75
   0   1  26  371.68   11.73
  -1   0  26  367.75   11.68
  -1   0  26  372.71   11.33
   1   0  26  370.67   11.88
   0   1  27  122.53    5.97
   1   0  27  127.50    6.17
  -1   0  27  120.36    6.15
  -1   0  27  121.82    5.66
   0  -1  27  120.07    5.58
   1   0  27  123.03    5.98
   0  -1  27  122.19    5.92
   0   1  27  128.94    6.40
  -1   0  28   41.84    3.92
   1   0  28   37.83    3.42
   0  -1  28   38.62    3.33
   0   1  28   41.66    4.09
  -1   0  28   44.46    3.34
   1   0  28   38.01    3.30
   0   1  28   41.33    3.47
   0  -1  28   39.31    3.09
   0  -1  29   60.60    3.92
  -1   0  29   67.42    4.22
   1   0  29   67.75    4.60
   0   1  29   63.82    5.06
  -1   0  29   63.34    4.95
   0   1  29   59.31    4.21
   1   0  29   65.70    4.35
   0  -1  29   61.10    4.30
   0   1  30   65.08    4.38
   0  -1  30   63.09    4.01
  -1   0  30   66.53    5.20
   1   0  30   62.50    4.31
   0  -1  30   66.94    4.65
   1   0  30   63.22    4.72
   0   1  30   64.42    5.33
  -1   0  30   68.06    4.25
   0   1  31   43.63    4.81
  -1   0  31   44.35    4.59
   0  -1  31   41.43    3.26
   1   0  31   40.19    3.98
   0  -1  31   41.91    3.90
   0  -1 -31   42.05    2.92
   1   0  31   44.04    3.63
   0   1  31   40.73    3.61
  -1   0  31   42.14    3.41
   0  -1  32    0.20    2.37
   0   1  32    0.20    1.47
   0  -1  32   -0.25    1.06
   1   0  32    0.61    1.17
  -1   0  32    0.43    1.38
  -1   0  32    2.48    3.59
   1   0  32    1.00    2.44
   0   1  32   -2.07    3.74
  -1   0  33    3.25    3.60
   0   1  33    0.51    1.54
   0  -1  33    1.41    1.16
   1   0  33    0.81    1.10
   0   1  33   -1.08    4.24
   0  -1  33    2.04    2.69
   1   0  33    0.66    2.96
   0  -1  34    0.70    2.78
   0   1  34    1.07    4.05
   0   1  34    2.29    1.70
   1   0  34    2.29    3.02
   0  -1  34    1.59    1.27
  -1   0  34    4.55    3.79
   1   0  34    1.08    1.30
   1   0  35   47.68    4.90
   0   1  35   45.39    3.79
   0  -1 -35   45.41    3.04
   0   1  35   42.99    5.59
   0  -1  35   46.46    3.32
  -1   0  35   45.54    5.13
   0  -1  35   50.28    4.84
   1   0  35   45.89    3.66
   0   1  36   31.48    5.56
  -1   0  36   27.91    4.69
   0  -1  36   30.55    4.44
   1   0  36   30.60    4.64
   1   0  36   32.52    3.08
   1   0  37   43.38    5.00
   1   0  37   47.40    3.64
   0  -1  37   46.30    4.77
  -1   0  37   47.97    5.16
   0   1  37   48.77    6.03
   1   0  38   18.19    2.43
   0  -1  38   18.32    4.09
   0  -1 -38   17.55    1.73
   0   1  38   21.58    5.33
  -1   0  38   16.84    4.27
   1   0  38   23.31    4.56
  -1   0  39   14.42    3.89
   1   0  39   13.16    4.34
   0  -1  39   14.85    3.92
   0   1  39   10.03    4.50
   1   0  40  119.18    6.49
   0   1  40  119.32    6.85
  -1   0  40  108.50    5.57
   0  -1  40  117.83    5.84
   0  -1  41  130.05    5.45
   0   1  41  132.35    6.50
   1   0  41  129.82    6.43
   1   0  42   56.68    4.45
   1   0  43   19.97    2.90
   1   1   0 6822.88  136.20
   1   1   0 7018.52  136.53
  -1   1   0 7018.38  136.43
  -1   1   0 6857.85  136.39
  -1   1   1  456.57    9.52
  -1   1  -1  468.30    9.59
   1   1   1  452.88    9.35
   1   1   1  458.14    9.52
  -1   1   1  470.43    9.48
   1   1  -1  461.13    9.66
   1   1   2  207.20    4.61
   1  -1  -2  211.70    4.75
  -1   1   2  214.28    4.78
   1  -1  -2  219.08    4.58
   1   1  -2  210.11    4.87
   1   1  -2  222.10    4.90
  -1  -1  -2  225.60    4.68
  -1  -1  -3  609.95   12.32
  -1   1   3  617.35   12.40
   1  -1  -3  619.41   12.09
   1   1  -3  539.33   12.46
   1  -1  -3  552.43   12.37
   1  -1   3  592.25   12.64
   1   1   3  607.83   12.09
   1   1   4  511.29   10.06
  -1  -1   4  491.99   10.44
   1  -1   4  503.52   10.78
  -1  -1  -4  507.95   10.51
  -1   1   4  485.91   10.50
  -1  -1   5   66.12    1.81
   1  -1  -5   62.51    1.97
  -1  -1  -5   67.54    1.98
  -1   1   5   59.36    1.89
   1  -1   5   67.92    2.18
  -1   1  -5   62.69    2.11
   1   1  -6    4.86    0.56
   1   1   6    5.80    0.50
  -1  -1  -6    5.56    0.61
   1  -1   6    4.38    0.65
  -1   1   6    5.09    0.55
  -1   1  -6    4.14    0.58
   1  -1  -6    5.31    0.57
   1   1  -7 2910.58   56.32
   1   1   7 2782.01   56.28
  -1   1  -7 2809.39   56.82
  -1  -1  -7 2812.85   56.65
   1  -1   7 2766.83   56.83
  -1   1   7 2845.50   56.47
   1   1  -7 2859.91   56.53
   1   1   7 2778.07   55.92
   1   1   8    6.87    0.42
  -1   1  -8    8.95    0.56
   1  -1   8    8.13    0.80
   1   1  -8    7.53    0.58
   1   1  -8    7.53    0.68
  -1   1   8    6.46    0.63
   1   1  -8    7.38    0.69
  -1  -1  -8    7.03    0.74
   1   1   8    6.07    0.54
  -1   1  -8    9.28    0.84
  -1  -1  -9  162.88    4.40
   1   1   9  159.25    3.61
   1   1  -9  151.65    4.13
  -1   1  -9  158.91    3.80
  -1   1   9  154.43    4.10
   1   1  -9  155.45    4.16
  -1   1   9  154.11    3.91
   1   1   9  159.87    3.97
  -1   1  -9  161.29    4.48
   1   1  -9  169.37    4.01
   1   1  10  336.92    7.23
  -1  -1 -10  335.87    8.15
  -1   1  10  330.71    7.84
   1   1 -10  332.10    7.87
   1   1  10  336.44    7.61
   1   1 -10  325.36    7.81
  -1   1 -10  329.34    8.21
   1   1 -10  354.50    7.67
  -1   1  10  352.13    7.56
  -1   1 -10  341.87    7.43
  -1   1 -11  587.66   13.41
   1   1  11  599.99   12.70
  -1   1 -11  596.54   12.40
  -1   1 -11  557.20   12.45
   1   1 -11  595.52   12.68
  -1  -1 -11  573.29   13.29
   1   1 -11  595.36   12.98
   1   1  11  590.83   12.28
   1  -1 -11  608.12   13.04
  -1   1  11  610.03   12.61
   1   1 -11  577.40   12.89
  -1   1  11  589.11   12.87
  -1   1 -12  468.67   11.19
   1   1  12  465.90   10.41
   1   1 -12  477.82   10.63
   1   1  12  464.19   10.01
  -1   1  12  465.36   10.63
  -1  -1 -12  467.95   11.14
   1   1 -12  481.32   10.74
   1  -1 -12  485.40   10.79
  -1   1  12  463.92   10.28
  -1   1 -12  464.73   10.16
   1   1 -12  491.74   10.45
  -1   1 -12  476.70   10.20
  -1   1 -13  144.19    3.68
  -1  -1 -13  146.07    4.58
  -1   1 -13  140.00    4.55
   1   1 -13  142.02    4.15
  -1   1  13  140.04    3.77
   1   1  13  141.64    3.54
  -1   1  13  144.56    4.12
   1   1  13  138.25    3.90
   1  -1 -13  138.87    4.17
   1   1 -13  148.56    3.94
   1   1 -13  141.11    4.04
  -1   1 -13  147.43    3.72
  -1   1  14  357.40    8.57
  -1   1 -14  365.54    8.06
   1  -1 -14  360.13    8.69
   1   1  14  356.29    7.87
   1   1 -14  345.48    8.59
   1   1 -14  358.92    8.30
   1   1 -14  361.41    8.46
  -1  -1 -14  366.08    9.23
  -1   1 -14  352.17    8.02
  -1   1 -14  341.15    9.14
  -1   1 -15   43.34    1.66
   1  -1 -15   41.26    2.00
   1   1 -15   42.76    1.99
   1   1 -15   42.58    1.87
  -1   1 -15   49.22    1.72
   1   1  15   40.47    1.51
   1   1 -15   38.12    1.72
  -1   1 -15   40.33    2.29
  -1  -1 -15   41.85    2.31
  -1   1  15   39.39    1.89
  -1  -1 -16 1459.58   30.61
  -1   1 -16 1414.16   28.95
   1  -1 -16 1439.77   29.79
   1   1 -16 1419.71   29.67
   1  -1  16 1360.46   30.40
   1   1 -16 1372.48   29.39
   1   1 -16 1435.00   29.75
   1   1  16 1357.80   28.75
  -1   1 -16 1374.65   30.49
   1   1 -16 1429.73   29.29
  -1   1 -16 1439.09   29.04
   1   1 -16 1404.16   30.32
   1   1  16 1387.63   30.76
  -1   1  16 1424.65   29.61
  -1  -1 -17  142.59    5.03
   1  -1  17  133.27    5.02
   1   1  17  131.18    3.61
   1   1 -17  139.47    4.38
   1   1 -17  133.99    4.29
  -1   1  17  134.44    4.25
  -1   1  17  129.30    4.99
   1  -1  17  132.54    4.85
  -1   1 -17  128.93    4.83
  -1   1 -17  129.24    3.77
  -1   1 -17  136.99    3.76
  -1   1  17  128.33    4.86
   1  -1 -17  131.91    4.35
  -1   1 -17  131.27    3.73
   1   1 -17  136.29    4.09
   1   1 -17  140.34    4.07
   1   1 -17  140.08    4.85
   1   1  17  135.02    5.08
   1  -1  17  134.16    4.91
  -1   1 -18   48.26    2.77
   1  -1 -18   52.10    2.46
   1  -1  18   45.90    2.74
   1   1 -18   48.11    2.11
  -1   1  18   50.97    2.34
  -1  -1 -18   54.26    2.95
   1   1  18   49.76    2.92
  -1   1  18   53.50    3.06
   1   1 -18   51.28    2.37
  -1   1  18   53.96    2.95
  -1   1 -18   47.21    1.86
   1  -1  18   47.72    2.85
   1   1 -18   51.81    2.43
   1  -1  18   49.05    2.77
   1   1  18   50.45    2.63
  -1   1 -18   48.14    1.92
   1   1  18   51.20    1.87
  -1   1 -18   48.82    2.00
  -1  -1  18   45.93    2.61
   1   1 -18   50.28    2.74
  -1   1 -19  853.12   20.13
  -1   1  19  852.35   20.33
   1  -1 -19  876.78   19.26
   1  -1  19  887.86   20.44
   1   1 -19  859.13   19.18
  -1   1  19  849.72   20.12
   1   1  19  840.91   19.56
  -1   1 -19  839.02   18.05
   1   1 -19  860.83   18.64
  -1   1 -19  842.41   18.36
  -1  -1  19  831.01   19.76
   1   1  19  892.27   20.55
  -1  -1 -19  855.92   20.24
  -1   1  19  857.13   18.99
   1  -1  19  846.03   20.11
   1   1 -19  875.85   20.08
   1   1 -19  830.97   18.97
  -1   1 -19  827.88   18.17
   1  -1  20  547.82   13.91
  -1   1 -20  525.78   13.77
  -1   1  20  521.76   13.90
  -1   1 -20  503.55   11.81
   1   1 -20  530.69   12.69
  -1   1  20  532.85   12.67
   1  -1  20  553.91   14.12
  -1  -1  20  516.68   13.46
  -1   1  20  532.79   13.82
   1   1 -20  539.93   12.87
   1   1  20  521.55   13.18
   1   1 -20  530.98   12.34
   1  -1 -20  509.47   12.78
  -1   1 -20  525.83   12.04
   1   1  20  502.59   13.91
   1   1 -20  556.98   13.87
  -1  -1 -20  531.37   13.95
   1  -1  21   11.35    1.58
  -1   1  21   12.89    1.61
   1   1  21   11.95    1.36
   1   1 -21   11.86    1.22
   1   1 -21   10.35    1.02
  -1   1  21   11.47    1.17
   1   1  21   11.18    1.57
   1   1 -21   10.98    1.14
   1  -1  21   11.98    1.52
  -1   1  21   12.85    1.98
  -1  -1  21   12.35    1.49
   1   1 -21   12.20    1.51
   1   1 -22   41.21    2.34
   1  -1  22   47.90    3.13
  -1   1  22   43.61    3.00
  -1   1  22   42.03    3.24
  -1  -1  22   44.71    2.91
   1   1  22   45.25    3.15
  -1  -1  22   46.17    2.78
   1  -1  22   45.25    3.17
  -1   1  22   42.63    2.38
  -1   1  23  924.57   22.41
   1  -1  23  932.26   22.47
   1  -1  23  936.63   22.79
  -1  -1  23  913.73   22.10
   1   1  23  856.77   22.46
  -1   1  23  940.42   22.73
  -1  -1  23  914.04   21.62
   1   1  23  945.95   22.87
   1   1  24    2.70    1.09
  -1   1  24    1.62    1.04
  -1  -1  24    2.63    0.82
   1   1  24    1.94    1.19
   1  -1  24    2.50    1.10
  -1   1  24    1.87    1.96
  -1  -1  24    1.53    1.02
   1  -1  24    2.95    1.05
   1  -1  25   88.96    4.87
   1   1  25   88.39    4.96
  -1  -1  25   89.68    4.68
  -1  -1  25   88.67    4.29
  -1   1  25   92.19    5.27
   1  -1  25   87.75    4.69
  -1   1  25   89.11    4.76
   1   1  25   91.65    4.95
  -1  -1  26  252.47    8.92
  -1   1  26  243.27    8.92
  -1   1  26  249.16    9.38
  -1  -1  26  254.61    8.37
   1   1  26  265.30    9.42
   1  -1  26  257.65    9.28
   1   1  26  257.05    9.44
   1  -1  26  250.57    8.96
   1   1  27  664.67   18.17
  -1   1  27  638.38   17.61
  -1  -1  27  662.60   17.62
   1   1  27  665.04   18.30
  -1  -1  27  643.36   16.76
   1  -1  27  650.87   17.65
   1  -1  27  654.57   18.05
  -1   1  27  627.57   18.00
   1   1  28   38.57    3.83
   1   1  28   35.45    3.29
  -1   1  28   37.75    3.32
   1  -1  28   37.95    3.38
  -1  -1  28   37.02    3.50
  -1   1  28   35.67    4.30
   1  -1  28   36.68    3.15
   1   1  29   62.65    4.33
   1  -1  29   53.71    3.83
  -1   1  29   61.96    5.22
   1  -1  29   57.92    4.18
   1   1  29   58.95    4.74
  -1  -1  29   52.35    4.24
  -1  -1 -29   53.67    3.08
  -1   1  29   56.72    4.14
   1   1  30  118.17    6.13
  -1   1  30  115.25    6.78
   1   1  30  129.66    6.90
  -1  -1  30  111.85    6.08
  -1   1  30  126.67    6.21
   1  -1  30  122.14    6.28
   1  -1  30  114.36    5.80
   1  -1 -30  108.47    5.03
   1   1  31    2.78    1.49
   1  -1  31    4.17    1.72
   1  -1  31    2.98    1.21
   1   1  31    1.56    2.96
   1  -1 -31    2.76    0.92
  -1  -1  31   -0.56    2.73
  -1   1  31    1.84    1.43
  -1   1  31    1.87    3.72
  -1   1  32  129.72    7.34
  -1  -1  32  124.21    6.56
   1   1  32  124.15    7.28
   1   1  32  127.82    6.50
   1  -1  32  127.97    6.62
   1  -1  32  128.23    6.17
   1  -1  33  192.26    7.81
   1   1  33  197.70    8.38
  -1  -1  33  188.48    8.24
  -1   1  33  204.44    9.09
   1  -1  33  191.12    8.43
   1   1  33  190.48    9.02
   1  -1  34   23.82    2.58
   1   1  34   21.56    2.85
  -1   1  34   23.98    4.97
  -1  -1  34   23.96    3.86
   1  -1  34   25.27    3.54
   1   1  34   23.98    4.54
  -1  -1 -34   24.29    2.32
  -1   1  35   -1.08    4.24
   1  -1  35    3.69    2.90
  -1  -1 -35    2.52    0.91
   1   1  35    2.90    1.76
   1  -1  35    2.30    1.23
   1   1  35    1.70    4.13
  -1  -1  35    2.20    3.36
  -1   1  36  281.09   10.48
   1   1  36  280.11   10.95
   1   1  36  268.65    9.75
   1  -1  36  259.26   10.02
  -1  -1  36  251.68    9.45
   1  -1  36  267.62    9.09
  -1  -1 -36  248.64    8.33
   1   1  37    6.54    4.38
   1  -1  37    9.72    3.59
  -1   1  37    5.24    4.77
   1   1  37    9.39    2.20
   1  -1  37    8.47    1.74
  -1  -1  37    8.95    3.64
   1  -1  38   81.75    5.66
  -1  -1  38   75.18    4.91
  -1  -1 -38   72.25    3.68
   1  -1  38   77.63    4.04
  -1   1  38   74.74    5.94
   1   1  38   81.58    6.57
   1  -1  39   87.30    5.64
  -1  -1  39   84.37    4.84
   1   1  39   97.19    6.75
  -1   1  39   94.62    6.01
  -1  -1 -40   22.30    1.80
   1  -1  40   26.12    4.03
   1   1  40   25.13    4.95
   1  -1  41  147.71    6.42
   1   1  41  156.68    7.16
   1   1  42   60.79    4.77
   1  -1  42   58.03    3.88
  -2   0   0 3406.46   68.60
   2   0   0 3497.19   68.61
  -2   0  -1  257.55    5.61
   2   0  -1  266.21    5.77
  -2   0   1  257.35    5.76
  -2   0  -2   42.85    1.20
  -2   0   2   43.23    1.45
   0  -2   2   40.49    1.33
   2   0   2   40.81    1.63
  -2   0  -3  848.55   16.73
   0  -2   3  817.70   17.06
  -2   0   3  823.81   17.24
   2   0   3  792.75   17.53
   2   0  -3  847.94   17.26
   0  -2   4  647.83   13.55
   2   0  -4  637.39   13.69
  -2   0  -4  650.79   13.00
   2   0   4  663.30   14.01
  -2   0   4  643.66   13.68
  -2   0   5  335.13    7.78
   2   0   5  346.85    8.08
   2   0  -5  352.01    7.83
  -2   0   5  338.45    7.80
   2   0   5  353.04    7.04
   0  -2   5  340.32    7.67
  -2   0   6   71.50    2.24
   2   0   6   73.06    2.47
   0   2   6   66.87    2.25
   0   2  -6   68.18    2.30
   0   2  -6   69.41    2.15
   2   0   6   67.83    1.53
   2   0  -6   71.73    2.25
   0   2   7 1793.61   35.92
   2   0   7 1733.29   36.21
   0   2  -7 1755.99   35.80
  -2   0  -7 1789.90   36.24
   2   0  -7 1695.73   35.85
   0   2  -7 1767.43   36.00
  -2   0   7 1793.01   35.88
   0   2   8    0.92    0.39
  -2   0  -8    0.69    0.46
  -2   0   8    0.35    0.35
   0   2  -8    0.49    0.35
   0   2  -8    0.74    0.36
   0   2  -9  214.34    5.37
  -2   0   9  204.80    5.20
  -2   0  -9  205.32    5.61
   2   0   9  198.12    5.52
   0   2  -9  203.41    5.24
   0   2  -9  202.79    5.26
   0   2   9  202.45    5.28
   0   2 -10   20.99    1.22
   0   2  10   15.68    0.97
  -2   0  10   14.36    1.07
   2   0 -10   14.73    1.11
   0   2 -10   16.94    1.08
  -2   0 -10   15.76    1.23
   0   2  10   16.41    1.09
   0   2 -10   17.34    1.14
  -2   0  10   19.59    1.13
   0   2  11  602.27   13.37
   0   2 -11  603.65   13.30
   0   2 -11  589.18   13.43
   0   2 -11  611.75   13.38
  -2   0 -11  596.52   13.81
   2   0 -11  553.15   13.26
   0   2  11  613.03   13.08
  -2   0  11  603.64   13.36
  -2   0  11  600.63   13.26
   0   2  11  610.18   12.37
   0   2  12  160.51    3.56
  -2   0  12  152.44    4.35
  -2   0 -12  141.69    4.77
   0   2 -12  155.29    4.41
   0   2  12  151.85    4.49
   0   2  12  163.96    4.28
   0   2 -12  154.34    4.47
   2   0 -12  157.95    4.53
  -2   0  12  153.74    4.49
   0   2 -12  151.43    4.57
   0   2 -13   44.45    2.00
  -2   0 -13   44.45    2.33
   0   2 -13   45.41    2.13
   2   0 -13   46.29    2.07
   0   2  13   43.19    1.82
   0   2  13   43.45    2.00
  -2   0  13   44.38    2.04
   0   2  13   41.42    1.24
   0   2 -13   44.61    1.95
   0   2 -14   43.04    1.95
   0   2 -14   40.44    2.09
   0   2  14   40.47    1.82
   0   2  14   40.10    1.97
   2   0 -14   43.30    2.05
  -2   0  14   40.95    2.00
  -2   0 -14   40.66    2.31
   0   2 -14   42.31    1.99
   2   0 -15    1.79    0.53
   0   2  15    2.35    0.57
  -2   0  15    1.56    0.50
   0   2 -15    1.20    0.47
   0   2  15    2.25    0.47
   2   0  15    4.64    0.90
   2   0  15    2.35    0.69
   0   2 -15    1.55    0.44
  -2   0 -15    3.39    0.27
   2   0  15    2.00    0.70
   0   2  15    1.92    0.70
   2   0 -15    1.59    0.49
   0   2 -15    2.57    0.52
  -2   0 -15    3.34    0.78
   0   2  16 1829.00   39.10
  -2   0 -16 1715.37   36.02
   0   2  16 1910.42   37.53
   2   0  16 1854.36   39.12
   0   2 -16 1823.07   37.83
   2   0 -16 1927.58   38.16
   0   2 -16 1852.34   38.40
  -2   0  16 1906.85   38.05
   2   0  16 1870.01   39.17
  -2   0 -16 1874.26   38.95
   2   0 -16 1924.00   38.06
   0   2 -16 1916.46   37.81
   0   2 -16 1890.91   37.76
  -2   0  17  107.62    3.87
   0   2 -17  104.16    3.73
   0   2 -17  105.11    3.67
   2   0 -17  113.90    3.93
   0  -2  17  106.85    4.29
   0   2  17  110.05    3.57
   0   2 -17  106.29    4.11
  -2   0 -17  110.74    4.48
   2   0 -17  107.30    3.93
   2   0  17  112.39    4.61
   0  -2  17  100.53    4.04
   0   2 -17  107.75    3.68
   0   2  17  110.11    4.58
   2   0  17  104.18    4.47
   0   2 -18    8.19    0.92
   0  -2  18    8.97    1.17
   0   2  18    9.18    1.36
   2   0  18    7.19    1.21
   0  -2  18    9.24    1.22
  -2   0 -18    9.45    1.28
   2   0 -18    6.22    0.92
  -2   0  18    5.89    1.27
   2   0 -18    7.16    0.92
   0   2 -18    7.51    0.85
   0   2 -18    8.25    1.09
   2   0  18    7.09    0.96
   0   2 -18    8.45    0.89
   0   2  18    7.53    0.83
  -2   0  18    6.35    0.90
   0   2 -18    7.85    0.89
   0   2 -19  937.61   20.69
   0   2 -19  955.13   20.71
   2   0 -19  925.03   21.01
   2   0 -19  950.71   21.22
   2   0  19  963.78   22.40
   0  -2  19  965.86   21.96
  -2   0  19  941.18   21.09
  -2   0  19  939.14   21.73
   0   2 -19  898.35   20.78
   0   2 -19  889.97   21.50
   0   2 -19  937.09   20.61
   0   2  19  950.89   22.32
  -2   0  19  938.09   21.48
  -2   0 -19  959.26   22.17
   0   2  19  935.19   20.47
   2   0  19  928.33   21.11
  -2   0  20  667.13   16.62
   0   2 -20  684.04   15.59
   0   2 -20  650.70   15.75
   0  -2  20  688.99   16.87
   0   2 -20  671.89   16.61
   0  -2  20  686.87   16.40
   2   0  20  676.16   16.01
   2   0  20  711.17   17.41
  -2   0  20  667.44   16.39
   0   2 -20  678.52   15.57
   0   2  20  678.64   15.37
   0   2  20  682.98   17.26
  -2   0  20  675.12   15.95
   0   2  20  627.30   17.01
   0   2 -20  672.53   15.45
  -2   0  21   15.07    2.04
   0   2  21   16.72    2.21
   0  -2  21   14.90    1.57
   0   2 -21   15.96    1.42
   2   0  21   17.73    1.94
   0  -2  21   15.66    1.77
   2   0  21   16.66    1.52
  -2   0  21   12.79    1.55
   0   2 -21   16.02    1.35
   0   2 -21   15.64    1.33
   0   2  21   15.49    1.87
   0   2  22  121.51    5.71
  -2   0  22  124.22    5.03
   0  -2  22  119.30    4.87
  -2   0  22  116.88    5.20
   0  -2  22  114.43    5.14
   2   0  22  116.42    5.43
   0   2  22  119.41    5.48
   2   0  23  443.38   12.83
   0  -2  23  418.78   11.70
   0   2  23  441.11   12.74
  -2   0  23  414.90   12.13
  -2   0  23  410.07   11.75
   0   2  23  434.97   12.84
   0  -2  23  425.81   12.27
   0   2  24  128.08    6.19
   2   0  24  135.02    6.05
  -2   0  24  127.51    5.79
   0   2  24  127.00    5.92
   0  -2  24  122.71    5.20
   0  -2  24  124.87    5.64
  -2   0  24  125.79    5.36
   2   0  25   27.53    2.81
   0  -2  25   36.44    2.94
   0   2  25   38.62    3.24
   0  -2  25   39.18    2.75
  -2   0  25   28.00    3.16
   0   2  25   38.63    3.80
   2   0  25   37.23    3.19
   2   0  26   19.23    2.46
   0  -2  26   19.16    1.99
   0   2  26   21.23    2.58
  -2   0  26   25.18    3.31
   0   2  26   26.14    3.55
   0  -2  26   20.47    2.32
   2   0  26   24.63    2.65
  -2   0  27   85.02    5.21
   0   2  27   91.51    5.22
   2   0  27   81.91    5.00
   0   2  27   87.72    5.62
   0  -2  27   81.97    4.29
   0  -2 -27   84.36    4.36
   0  -2  27   77.20    4.60
   2   0  27   84.14    5.09
  -2   0  28   35.44    4.02
   2   0  28   36.27    3.33
   0  -2 -28   40.17    2.94
   0   2  28   38.97    3.56
   0  -2  28   34.35    3.06
   2   0  28   35.05    3.38
   0   2  28   39.73    4.55
   0   2  29   20.85    4.36
   2   0  29   18.18    2.52
   0  -2  29   18.81    2.35
   0   2  29   19.56    2.78
   0  -2 -29   18.10    2.00
   2   0  29   20.15    2.58
  -2   0  29   19.38    3.80
   0   2  30    5.10    4.11
  -2   0  30    2.90    3.34
   0   2  30    4.59    1.99
   2   0  30    1.21    1.48
   0  -2  30    2.85    1.37
   0  -2 -30    2.51    0.97
   2   0  30    3.11    1.44
  -2   0  31  106.50    6.31
   2   0  31  115.50    6.34
   0  -2  31  111.18    5.83
   2   0  31  111.87    6.03
   0   2  31  116.02    7.23
   0   2  31  108.09    6.09
   0  -2 -31  100.08    4.91
   0   2  32  422.31   14.20
   0  -2 -32  387.36   11.64
   0   2  32  400.64   13.36
   0  -2  32  416.00   12.93
   2   0  32  409.59   13.61
  -2   0  32  407.29   13.04
   2   0  32  405.18   13.33
   0   2  33   32.70    3.43
   2   0  33   26.46    2.90
   0   2  33   21.28    5.29
   0  -2 -33   26.25    2.29
   0  -2 -33   26.66    2.52
   0  -2  33   26.21    3.31
  -2   0  33   23.41    4.12
   2   0  33   24.99    3.55
   2   0  34  369.61   12.29
   0  -2 -34  374.13   11.32
   2   0  34  365.29   12.85
  -2   0 -34  361.66   10.51
   0   2  34  381.96   13.36
   0  -2  34  358.66   11.90
  -2   0  34  361.93   12.00
   0  -2 -35  112.70    5.11
   0  -2  35   99.95    5.75
  -2   0 -35  103.05    4.52
  -2   0  35  104.26    6.05
   2   0  35  108.80    5.76
   2   0  35  113.31    6.63
   0   2  35  113.62    7.92
   0  -2 -36  331.21   10.32
   0  -2  36  338.39   11.20
   2   0  36  355.66   11.52
   0   2  36  371.71   12.74
   2   0  36  373.00   12.43
  -2   0  36  349.85   11.17
   2   0  37   27.69    2.85
   0  -2 -37   24.64    2.09
   2   0  37   26.01    4.33
   0  -2  37   22.73    3.52
   0   2  37   22.68    5.36
   0  -2 -37   26.31    2.36
   2   0  38  239.38    9.55
   2   0  38  253.00    8.69
   0  -2 -38  244.26    7.87
   0  -2  38  234.94    8.39
   0   2  38  255.10   10.04
  -2   0 -38  242.81    7.81
   2   0  39   60.42    5.23
   0  -2  39   50.55    3.92
   2   0  39   57.26    3.61
   0   2  39   57.85    5.87
   0  -2 -39   53.15    2.93
   2   0  40  104.82    4.72
   2   0  40  110.01    6.27
   2   0  41   16.69    3.85
   2   0  42   29.02    3.74
   2   0  43    0.29    2.37
   1  -2 -42    8.27    3.51
   2  -1  42   24.87    3.26
   1   2  41  195.02    7.62
   2  -1  41  186.81    7.10
   2  -1  40  129.01    6.19
   1   2  40  133.41    7.03
   2  -1  40  118.21    4.67
  -2  -1 -40  125.01    4.61
  -2  -1 -39    2.73    0.83
   1   2  39    0.55    4.76
   2  -1  39    3.91    1.37
   2  -1  39    2.00    3.37
  -2  -1 -39    2.08    0.78
  -2  -1 -38   92.38    4.30
   2  -1  38   94.83    4.65
   2  -1  38   97.19    5.85
   1   2  38  100.43    6.96
   2  -1  37  223.22    7.97
   2  -1  37  221.92    8.92
  -2  -1 -37  213.20    7.46
   1   2  37  221.19    9.97
   1  -2 -37  200.00    6.84
   1   2  36    4.37    4.96
  -2  -1 -36    4.19    1.18
   2  -1  36    3.67    2.77
   1  -2 -36    4.34    1.06
   1   2  36    5.88    2.22
   2  -1  36    3.59    1.32
  -1  -2  35  208.53    7.95
   1   2  35  220.23   10.09
   2  -1  35  220.36    8.41
   2  -1  35  227.32    9.22
   1   2  35  235.45    9.06
   1  -2 -35  207.86    7.51
  -2   1  35  217.03    9.11
  -2   1  34  229.54    9.51
   1   2  34  221.09   10.09
   2  -1  34  216.98    9.09
   1  -2 -34  212.44    7.39
  -2  -1 -34  215.84    7.28
   2  -1  34  221.20    8.62
   1   2  34  231.50    9.14
   1  -2 -34  215.86    7.81
  -1  -2  34  209.65    8.11
   2  -1  33   75.43    5.14
  -2   1  33   80.73    5.91
  -1  -2  33   75.97    4.82
   2  -1  33   72.27    4.62
   1   2  33   85.34    5.38
   1   2  33   71.44    6.47
   1  -2 -33   73.30    4.01
  -2  -1 -33   74.33    3.90
  -1  -2  32  190.21    7.71
   1   2  32  171.58    8.85
  -2  -1 -32  189.13    6.85
   1   2  32  187.12    8.23
   1  -2 -32  184.74    7.06
  -2   1  32  197.09    8.63
   2  -1  32  191.49    8.03
   2  -1  32  187.59    8.27
   1  -2 -31  203.51    7.66
  -2   1  31  211.52    9.04
  -1  -2  31  214.32    8.27
   2  -1  31  228.86    8.82
   1   2  31  214.89    8.94
   2  -1  31  206.15    8.88
  -2  -1 -31  206.22    7.31
   2  -1  30   20.35    2.65
   1   2  30   24.56    3.00
  -1  -2  30   23.20    2.89
  -2   1  30   22.15    4.45
   2  -1  30   21.88    2.61
   1  -2 -30   22.00    2.27
   2  -1  29   49.35    3.99
  -1  -2  29   43.44    3.62
   2  -1  29   48.67    3.84
   1  -2 -29   49.90    3.41
  -2   1  29   47.78    5.01
   1   2  29   48.62    3.96
  -1  -2  28  234.58    8.58
   1   2  28  250.29    9.48
   1  -2 -28  242.08    8.44
  -2   1  28  222.48    9.48
   2  -1  28  242.40    9.36
   2  -1  28  230.86    9.05
   2  -1  27  136.65    6.60
   1   2  27  138.37    6.60
   2  -1  27  127.89    6.33
  -1  -2  27  126.79    5.86
  -2   1  27  126.81    6.82
   2  -1  26  159.73    7.01
   1   2  26  155.90    7.05
  -2   1  26  156.29    7.31
  -1  -2  26  157.36    6.47
   2  -1  26  158.80    7.11
  -2   1  25   42.50    4.08
   2  -1  25   47.95    3.57
   1   2  25   48.13    3.65
  -1  -2  25   44.43    3.13
   2  -1  25   51.77    3.74
   1  -2 -25   44.03    2.84
  -2   1  24  334.49   10.85
   1   2  24  340.70   11.04
  -1  -2  24  315.56   10.00
   2  -1  24  349.19   11.00
   2  -1  24  339.92   11.04
   1  -2 -24  319.44    9.58
  -1  -2  23   98.51    4.57
   1  -2 -23   92.61    4.19
  -2   1  23   96.15    5.22
   1   2  23   95.22    5.03
   2  -1  23  103.46    5.22
   2  -1  23  103.54    5.07
   1   2  22  496.64   13.94
   2  -1  22  494.02   13.80
  -2   1  22  489.05   13.68
   1  -2 -22  476.93   12.68
   2  -1  22  502.69   13.98
  -1  -2  22  475.45   13.02
   1   2  22  500.83   14.04
  -2   1  21  109.52    4.89
  -2   1  21  111.60    5.22
   2  -1  21  118.42    5.28
   2  -1  21  107.71    5.02
   1  -2 -21  104.24    4.35
   1   2  21  102.43    5.01
  -1  -2  21  111.62    4.66
   1   2  21  109.60    5.18
  -2   1  20  109.26    4.80
  -1  -2  20  108.62    4.52
   1   2  20  116.11    5.16
   2  -1  20  116.95    5.07
   2  -1  20  119.70    5.19
   1   2  20  111.09    4.67
   1  -2 -20  108.50    4.36
  -2   1  20  108.73    5.01
   2  -1  19  255.23    8.26
   1  -2 -19  250.26    7.39
  -1   2 -19  242.25    7.77
  -2   1  19  241.93    8.01
  -1   2 -19  242.14    6.57
  -2   1  19  257.67    8.00
  -1   2 -19  216.02    6.50
  -1   2 -19  241.07    7.14
   2   1 -19  260.88    7.34
  -1  -2  19  246.22    7.54
  -1   2 -19  246.09    6.45
   2   1 -19  255.84    7.41
  -2   1  19  258.65    7.27
   2  -1  19  276.78    8.24
   2  -1  19  268.72    8.31
  -2  -1 -19  256.50    8.00
   1   2  19  266.10    7.90
   1   2  19  271.60    8.41
   2   1 -18  212.80    6.41
  -1   2 -18  215.34    6.87
  -1   2 -18  213.16    5.78
   2  -1  18  213.61    7.14
   2   1 -18  209.63    6.31
  -1   2 -18  217.55    6.31
  -2   1  18  214.04    6.30
   1   2  18  205.89    5.40
   1   2  18  204.41    7.10
  -1  -2  18  215.47    6.61
  -2   1  18  207.15    7.04
  -2   1  18  207.33    6.88
   2  -1  18  217.78    7.00
  -2  -1 -18  213.52    6.94
   1  -2 -18  204.20    6.41
  -1   2 -18  207.71    5.55
   1   2  18  214.02    6.80
  -2  -1 -17  191.57    6.31
   2   1 -17  188.87    5.74
   1   2  17  193.34    4.95
  -1   2 -17  185.79    6.17
   2   1 -17  188.24    5.81
  -1   2 -17  186.78    5.69
  -2   1  17  188.19    5.73
   1   2  17  193.26    6.26
  -1   2 -17  191.40    5.26
   1   2  17  189.79    6.48
  -2   1  17  185.68    6.41
   2  -1  17  191.89    6.52
  -2   1  17  185.35    6.26
  -1   2 -17  189.38    5.07
   2  -1  17  191.93    6.39
   1   2  16  117.63    3.89
  -1   2 -16  116.61    3.47
  -1   2 -16  112.47    3.97
  -2   1  16  118.16    4.04
  -1   2 -16  120.26    4.44
   2  -1  16  123.03    4.73
   2  -1  16  120.48    4.63
   2   1 -16  120.56    4.15
  -2   1  16  106.57    4.39
  -2  -1 -16  116.40    4.46
   1   2  16  115.75    4.63
   1   2  16  119.17    3.41
  -2   1  16  112.02    4.54
   2   1 -16  114.73    4.05
  -1   2 -16  121.08    3.69
   1   2  16  119.77    4.49
   1   2  15 1802.14   37.47
  -1   2 -15 1745.52   37.04
   2  -1  15 1710.96   37.18
  -2  -1 -15 1740.40   37.14
  -1   2 -15 1743.00   36.50
   1   2  15 1675.99   37.05
  -2   1  15 1713.95   36.10
   2   1 -15 1770.98   36.58
   1   2  15 1719.88   37.49
   1   2  15 1787.77   36.30
  -2   1  15 1757.44   36.49
   2  -1  15 1767.57   37.48
   1   2  15 1707.54   35.53
  -1   2 -15 1771.51   35.98
  -1   2 -14  136.68    4.69
  -2  -1 -14  142.10    4.82
  -2   1  14  142.16    4.41
  -1   2 -14  139.83    4.42
   1   2  14  142.37    3.79
  -1   2 -14  141.47    4.09
   2   1 -14  147.67    4.52
   1   2  14  141.25    4.27
  -2   1  14  142.78    4.18
  -2   1  13   25.84    1.52
  -1   2 -13   22.67    1.47
  -1   2 -13   23.14    1.30
  -2  -1 -13   27.36    1.77
   1   2  13   26.37    1.46
   1   2  13   24.88    1.17
  -1   2 -13   22.74    1.59
  -2   1  13   26.89    1.42
   2   1 -13   22.48    1.45
   1   2  12  392.44    8.71
   2   1 -12  376.38    9.33
  -2   1  12  391.72    9.38
  -2  -1 -12  384.40    9.71
  -1   2 -12  378.03    9.66
  -2   1  12  405.48    9.20
  -1   2 -12  392.96    9.43
  -1   2 -12  401.36    9.09
   1   2  12  396.18    9.26
  -1   2 -11  113.86    3.86
  -2  -1 -11  116.59    3.89
  -2   1  11  110.38    3.58
  -1   2 -11  116.33    3.71
  -2   1  11  119.63    3.52
   1   2  11  123.76    3.61
   1   2  11  120.96    3.20
  -1   2 -11  120.93    3.47
  -2  -1 -10  224.72    6.01
  -2   1  10  219.48    5.56
  -2   1  10  222.20    5.70
   2   1 -10  219.24    5.72
  -1   2 -10  219.31    5.96
   1   2  10  218.98    5.62
   1   2   9   99.35    3.01
  -2  -1  -9  103.24    3.30
   2   1  -9   97.56    3.07
  -1   2  -9   99.17    3.27
   1   2   8  248.92    5.88
   1   2   8  231.57    4.88
   2   1  -8  232.37    5.95
   2   1  -8  227.85    5.91
  -1  -2   7  418.25    9.45
  -2  -1  -7  424.73    9.64
   2   1  -7  420.40    9.54
  -2  -1  -6  163.85    4.32
  -1  -2   6  169.80    4.29
   2   1  -6  160.16    4.29
  -2  -1  -6  163.52    3.65
  -1   2  -6  158.81    4.31
   2   1  -5  409.46    8.94
  -1  -2   5  400.49    8.99
  -2  -1  -5  400.44    8.91
  -2  -1  -5  394.45    8.34
  -1   2  -5  394.71    8.95
  -2   1   5  385.87    8.85
  -1  -2   4  111.11    3.19
   2   1  -4  113.51    3.08
   2   1  -4  113.42    3.14
  -2   1   4  108.10    3.03
  -1   2  -4  110.30    3.12
  -2  -1  -4  106.43    2.70
  -1   2  -3   38.11    1.50
   1  -2  -3   39.01    1.39
   2   1  -3   30.54    1.43
   2   1  -3   32.48    1.36
  -2   1   3   34.82    1.40
  -2   1   3   37.77    1.03
  -2  -1  -3   38.81    1.26
   1  -2  -2  631.39   13.57
   2   1  -2  626.97   13.55
  -2   1   2  654.22   13.60
  -2   1   2  651.77   13.14
  -1   2  -2  660.05   13.75
  -2  -1  -2  645.34   13.42
   2   1  -1 2141.04   43.00
   1  -2  -1 2158.61   43.07
  -2   1   1 2107.66   43.06
  -2  -1  -1 2161.72   43.01
   2  -1   0  400.74    8.13
   1  -2   0  388.54    8.46
   2   1   0  395.69    8.31
   2  -1  -1 2116.45   42.26
   2   1   1 2108.24   42.41
   2   1   1 2103.12   42.29
  -2  -1   1 2134.49   42.57
  -1  -2  -2  620.31   12.64
  -1   2   2  647.75   13.21
  -2  -1   2  592.48   13.21
   2   1   2  622.67   12.81
   2   1   2  623.45   13.08
   2  -1  -2  634.63   12.98
   2  -1  -3   23.14    1.02
  -2  -1   3   21.98    1.11
   1  -2   3   22.19    1.20
  -1   2   3   25.00    1.13
   2   1   3   22.96    0.82
   2   1   3   24.28    1.09
   1   2  -4  100.65    2.39
   2   1   4  102.92    2.37
  -2  -1   4  108.45    2.93
   1  -2   4  101.37    3.06
   2   1   4  101.09    2.87
   2  -1  -4  101.58    2.80
  -1   2   4  108.80    2.97
   1   2  -5  409.48    8.74
  -2  -1   5  419.54    8.97
  -2  -1   5  411.90    9.25
   2  -1  -5  434.56    9.22
  -1   2   5  428.52    9.32
   1  -2   5  420.64    9.48
   2   1   5  410.48    8.47
   2   1   5  421.22    9.25
  -2  -1   6  172.71    4.05
   2   1   6  167.05    4.39
  -2  -1   6  168.23    4.38
   2  -1  -6  177.75    4.38
   1   2  -6  177.08    4.02
   2   1   6  167.18    3.48
   1  -2   6  170.97    4.57
  -1   2   6  159.79    4.37
  -2  -1   7  425.50    8.99
   2  -1  -7  448.61    9.53
   1   2  -7  433.72    9.15
   1  -2   7  440.49    9.80
   1  -2   8  263.51    6.50
   1   2  -8  252.61    5.94
  -1   2   8  250.66    6.19
   2   1   8  253.86    5.75
   2  -1  -8  246.71    6.21
   2   1   9   93.52    2.60
   1   2  -9   93.95    2.84
   2  -1  -9   97.18    3.04
   1  -2   9   93.41    3.19
  -1   2   9   93.65    2.97
   1   2  -9   96.48    3.10
   1  -2  10  207.68    5.80
   1   2 -10  216.62    5.65
   1   2 -10  212.52    5.63
  -2   1 -10  206.64    4.74
   1   2 -10  208.01    5.38
   2  -1 -10  225.02    5.63
   2   1  10  220.25    5.06
  -1   2  10  217.94    5.54
  -1  -2 -11  134.07    4.12
  -1   2  11  138.14    3.94
   2   1  11  135.65    3.47
   1   2 -11  124.52    3.80
  -2   1 -11  134.51    3.14
   2  -1 -11  131.59    3.99
   1   2 -11  135.61    4.02
  -2  -1  11  127.70    3.95
   1   2 -11  131.13    3.98
   1   2 -12  361.05    8.40
   1   2 -12  354.18    8.56
  -1  -2 -12  348.64    8.73
  -1   2  12  335.20    8.31
   2   1  12  358.68    7.84
   1   2 -12  345.59    8.38
  -2  -1  12  347.00    8.46
   1   2 -12  359.24    8.56
  -1   2  12  343.09    8.51
   2  -1 -12  329.99    8.45
  -2   1 -12  335.96    7.40
  -1  -2 -13   20.09    1.47
   1   2 -13   19.09    1.31
   2   1  13   22.82    1.12
  -1   2  13   21.47    1.39
  -2   1 -13   20.78    0.86
   1   2 -13   22.20    1.41
  -1   2  13   20.83    1.08
  -2  -1  13   19.13    1.35
  -1   2  13   20.26    1.30
   1   2 -13   20.83    1.39
   1   2 -13   19.44    1.26
  -2   1 -14  126.60    3.04
  -1   2  14  129.08    3.96
  -1   2  14  132.76    3.48
  -1  -2 -14  127.57    4.32
  -2  -1  14  127.28    4.08
   1   2 -14  129.44    4.08
   1   2 -14  126.68    3.92
   1   2 -14  131.39    4.06
   2  -1 -14  113.87    2.69
   1   2 -14  122.91    4.04
  -1   2  15 1755.52   36.22
  -1   2  15 1745.03   37.41
   2  -1 -15 1676.39   34.61
  -1   2  15 1710.61   37.39
   1   2 -15 1804.27   36.35
   1   2 -15 1798.58   36.26
   2   1  15 1785.32   37.36
   2   1  15 1690.74   37.34
  -1   2  15 1778.99   35.42
   1   2 -15 1775.50   36.44
  -1  -2 -15 1789.48   36.95
  -2   1 -15 1751.46   34.95
   1  -2  15 1735.86   36.98
   1   2 -15 1737.92   36.51
  -1   2  16  100.95    4.39
   2   1  16  102.17    4.24
  -1   2  16   95.19    2.91
  -2   1 -16  100.25    2.61
   1   2 -16  107.05    3.57
   2   1  16   93.92    3.88
   2  -1 -16   98.89    2.39
   2  -1 -16   86.82    3.52
   1  -2  16  103.64    4.06
   1   2 -16  101.94    3.67
  -1   2  16   95.65    3.47
   1   2 -16   99.83    3.78
   1   2 -16  106.49    3.64
  -1  -2 -16  101.80    4.01
  -1   2  16   93.63    4.15
   2  -1 -17  162.10    3.87
   2   1  17  184.73    6.22
   1   2 -17  174.72    5.63
   2  -1 -17  181.95    5.51
  -2   1 -17  169.72    4.11
  -1   2  17  179.50    5.29
   1   2 -17  176.59    5.36
   1   2 -17  178.95    5.33
  -1   2  17  178.04    6.27
  -1   2  17  176.27    6.20
   1  -2  17  180.06    5.91
   1  -2  17  174.51    5.86
   1   2 -17  183.91    5.26
   2   1  17  175.11    5.75
  -1  -2 -17  181.30    5.94
   1   2 -18  235.30    6.69
   1   2 -18  226.06    6.47
  -2   1 -18  205.45    7.17
   1  -2  18  228.29    7.22
   2   1  18  225.49    7.04
   2  -1 -18  227.91    6.72
  -1   2  18  230.21    7.69
   2   1  18  238.30    7.65
  -1  -2 -18  231.82    7.30
   1   2 -18  235.58    6.60
  -1   2  18  228.46    6.54
   1   2 -18  233.18    7.03
  -1   2  18  224.49    7.48
   1  -2  18  241.94    7.36
   2  -1 -19  272.99    7.82
  -1  -2 -19  291.53    8.57
   1   2 -19  271.58    7.64
   2   1  19  273.84    8.72
  -1   2  19  280.41    8.81
   1   2 -19  268.67    7.48
  -2   1 -19  251.93    8.31
  -1   2  19  282.09    7.59
   2   1  19  269.57    8.09
   1   2 -19  269.32    8.04
   1   2 -19  265.30    7.41
   2  -1 -19  266.79    7.71
   1  -2  19  277.85    8.38
   1  -2  19  273.81    8.32
  -1   2  19  283.19    8.79
   1   2 -20  116.64    4.18
   1   2 -20  116.69    4.35
   1  -2  20  121.20    5.18
   2   1  20  128.88    5.37
  -1   2  20  119.58    5.19
   1   2 -20  118.66    4.43
  -2  -1  20  115.42    4.69
   1   2 -20  119.67    4.25
   2   1  20  122.63    4.79
  -1   2  20  117.80    5.42
   2   1  20  105.44    5.04
   1   2 -20  119.18    4.78
   1  -2  20  121.71    4.97
   1  -2  20  119.82    4.96
  -1   2  20  121.93    4.33
  -2  -1  21  110.49    4.65
  -1   2  21  109.04    5.32
   2   1  21  111.00    5.09
   1   2 -21  104.74    3.98
   1  -2  21  109.11    4.99
  -1   2  21  108.27    4.14
   2   1  21  104.88    4.50
   1  -2  21  100.81    4.65
  -1  -2 -21  107.84    4.23
  -1   2  21  112.44    5.12
   2   1  21  108.44    5.12
  -2  -1  22  473.12   12.93
   1  -2  22  471.44   13.23
   2   1  22  504.63   14.02
  -1   2  22  496.83   13.88
   2   1  22  471.13   12.84
  -1  -2 -22  496.47   12.48
   1  -2  22  490.76   13.72
   2   1  22  501.20   13.93
  -1   2  22  482.03   13.79
   2   1  23   96.27    4.97
  -1   2  23   91.62    4.84
   2   1  23   95.17    4.94
  -2  -1  23   86.90    4.39
  -1   2  23   88.00    5.12
  -1  -2 -23   91.46    4.00
   1  -2  23   98.76    4.92
   1  -2  23   90.87    4.53
   2   1  23   92.65    4.26
   2   1  24  382.63   11.66
  -1   2  24  364.50   11.37
  -2  -1  24  344.54   10.53
  -1   2  24  349.63   11.54
   1  -2  24  349.47   10.80
   1  -2  24  348.72   11.21
  -1  -2 -24  343.59    9.82
   2   1  24  356.72   10.32
   2   1  24  344.63   11.28
  -1   2  25   51.23    3.84
  -1   2  25   56.45    4.46
   1  -2  25   50.56    3.45
   2   1  25   60.11    4.02
  -1  -2 -25   55.13    3.10
   1  -2  25   60.31    3.97
   2   1  25   47.29    3.63
  -2  -1  25   56.01    3.77
  -1  -2 -26  119.30    5.02
   1  -2  26  134.06    5.95
  -1   2  26  130.81    6.91
  -1   2  26  134.21    6.40
  -2  -1  26  135.86    6.03
   1  -2  26  132.90    6.25
  -1  -2 -27  128.25    5.21
  -1   2  27  142.82    7.37
   2   1  27  144.43    6.75
  -2  -1  27  128.09    6.01
   1  -2  27  126.13    5.89
   1  -2  27  132.20    6.35
  -1   2  27  138.89    6.64
   1  -2  28  228.04    8.90
  -1   2  28  225.57    9.65
  -1  -2 -28  220.06    7.47
   2   1  28  238.04    9.22
  -2  -1  28  230.33    8.49
   1  -2  28  228.97    8.47
  -1   2  28  230.31    8.97
  -2  -1  29   44.28    3.96
   1  -2  29   45.93    3.44
   2   1  29   46.26    3.87
   1  -2  29   42.90    3.65
  -1  -2 -29   46.73    2.93
  -1   2  29   47.27    5.37
   1  -2  30   31.76    3.13
   1  -2  30   34.29    2.97
  -1   2  30   34.69    5.24
   2   1  30   36.34    3.46
  -2  -1  30   28.73    3.65
  -2  -1  31  203.22    8.18
  -1   2  31  223.14    9.83
  -1  -2 -31  208.10    7.81
   1  -2  31  195.80    7.81
   2   1  31  213.09    8.85
   1  -2  31  202.80    8.38
  -1  -2 -32  170.03    6.97
   1  -2  32  182.18    7.90
   1  -2  32  183.43    7.27
   2   1  32  184.60    8.09
  -1   2  32  174.42    8.98
  -2  -1  32  176.92    7.54
   1  -2  33   74.17    4.28
   2   1  33   78.76    5.02
  -2  -1  33   80.89    5.12
   1  -2  33   79.18    5.05
  -1  -2 -33   74.64    4.26
  -1   2  33   70.98    6.63
   2   1  34  225.42    8.95
   1  -2  34  219.47    8.82
   1  -2  34  218.57    7.80
  -1  -2 -34  209.70    7.70
  -1   2  34  228.04    9.99
   1  -2  35  217.77    8.67
  -1  -2 -35  202.93    7.44
   2   1  35  203.64    9.45
  -1   2  35  222.55    9.75
   2   1  35  217.47    8.68
   1  -2  36    6.27    2.79
  -1  -2 -36    5.85    1.21
  -1  -2 -36    6.61    1.37
   2   1  36    5.56    1.86
  -1   2  36    8.04    5.10
   2   1  36   10.85    4.33
  -1  -2 -37  217.39    7.58
   2   1  37  229.42    8.49
  -1   2  37  228.59    9.54
   1  -2  37  205.78    8.38
  -1  -2 -37  205.02    6.91
   2   1  37  220.21    9.33
   2   1  38  100.50    5.21
   1  -2  38  102.88    5.64
  -1  -2 -38   94.85    4.40
   2   1  38   91.39    6.61
   1  -2  39    2.15    2.97
  -1  -2 -39    2.74    0.81
   2   1  39    3.69    1.82
   2   1  39    4.65    4.46
  -1  -2 -40  138.82    5.02
   2   1  40  143.52    6.94
   1  -2  40  129.28    5.73
  -1  -2 -40  125.65    4.53
  -1  -2 -41  171.99    5.39
   2   1  41  179.62    7.30
   1  -2  41  165.87    5.95
   2   1  42   25.96    3.80
   2   1  43   15.50    2.74
  -2   2   0 2141.32   45.18
  -2   2   0 2283.40   45.09
   2   2   0 2274.90   45.34
   2   2   0 2288.94   45.39
  -2   2  -1  369.49    8.09
   2   2  -1  373.68    8.43
   2   2  -1  383.96    8.50
  -2   2   1  358.49    8.21
  -2   2   1  385.02    8.25
   2   2   1  373.77    8.35
  -2   2  -1  372.77    8.35
  -2   2   2  599.47   12.56
   2   2  -2  606.88   12.80
   2   2  -2  583.94   12.73
   2   2  -2  575.10   11.76
  -2   2  -2  582.53   12.21
  -2   2  -2  613.49   12.63
   2   2   2  589.74   12.50
   2   2  -3   16.05    1.03
   2   2   3   15.14    0.83
  -2   2  -3   14.79    0.94
  -2   2   3   17.41    0.97
   2   2  -3   16.22    1.05
  -2   2  -3   15.28    0.72
   2   2   4    1.51    0.33
  -2   2   4    1.30    0.39
   2  -2   4    1.37    0.61
   2   2  -4    1.18    0.44
  -2   2  -4    1.40    0.25
  -2   2  -4    1.25    0.41
   2   2  -4    1.25    0.40
  -2  -2   5   12.17    0.89
  -2   2  -5   11.84    0.89
   2  -2   5   11.72    1.05
   2   2  -5   10.80    0.90
  -2  -2  -5   10.58    0.73
   2   2  -5   11.00    0.91
  -2   2   5   11.67    0.86
  -2   2  -5   11.57    0.56
  -2  -2   6  197.39    4.98
   2   2  -6  190.43    5.12
  -2  -2  -6  186.42    4.79
   2   2  -6  189.09    5.09
  -2   2   6  182.04    4.93
  -2  -2   7 1130.23   23.35
   2  -2   7 1080.69   24.04
   2   2  -7 1114.31   23.66
  -2  -2  -7 1140.45   23.39
  -2   2   7 1112.20   23.51
  -2  -2  -8   48.37    1.93
   2   2  -8   48.14    2.08
  -2   2   8   44.93    1.97
   2  -2  -8   44.06    1.31
  -2  -2   8   46.45    1.82
   2  -2  -8   44.41    1.92
   2  -2   8   46.97    2.25
   2  -2   9   56.92    2.62
   2  -2  -9   58.80    2.31
  -2   2   9   60.13    2.33
   2  -2  -9   55.87    1.52
   2   2   9   57.93    2.16
   2   2  -9   52.35    2.32
  -2  -2  -9   59.09    2.30
   2  -2 -10    2.24    0.24
   2  -2  10    2.93    0.69
   2   2 -10    3.06    0.61
   2   2  10    2.63    0.30
  -2  -2 -10    1.88    0.51
  -2   2  10    2.65    0.56
   2   2  10    2.69    0.50
   2  -2 -10    2.81    0.57
   2   2  11  377.52    7.94
   2   2 -11  385.08    9.29
   2  -2  11  377.79    9.66
   2   2  11  373.17    8.78
   2  -2 -11  371.90    9.10
  -2   2  11  369.36    9.11
   2  -2 -11  378.53    7.83
  -2  -2 -11  373.86    9.22
  -2   2 -11  365.07    7.84
   2  -2  12   17.95    1.54
  -2   2  12   20.83    1.40
   2  -2 -12   21.51    0.77
  -2   2 -12   18.90    1.08
   2   2 -12   20.26    1.44
   2  -2 -12   20.05    1.39
  -2   2 -12   20.59    0.79
   2   2  12   21.21    1.26
  -2  -2 -12   18.91    1.41
   2   2  12   20.00    0.80
   2  -2 -13  104.08    2.51
   2  -2  13  105.98    4.07
  -2   2  13  104.96    3.64
   2   2  13  100.65    2.54
  -2  -2 -13  109.08    3.86
  -2   2  13  107.74    3.40
  -2   2 -13  106.39    3.11
   2   2 -13  109.52    3.77
  -2   2 -13  100.70    2.57
  -2   2  13  104.28    4.34
   2  -2 -13  103.25    3.67
   2   2  13  101.99    4.04
   2   2  13  100.60    4.08
   2   2  13  106.43    3.38
   2   2 -13  108.35    3.81
  -2   2  14  140.44    4.04
   2   2  14  129.25    4.88
  -2   2 -14  128.08    3.16
   2   2 -14  132.59    4.43
   2  -2  14  132.54    4.88
   2   2  14  131.41    4.75
  -2  -2 -14  138.22    4.61
  -2   2 -14  130.43    3.66
   2  -2  14  128.55    4.77
  -2   2  14  132.63    5.10
   2  -2 -14  129.74    4.33
  -2   2  14  135.03    4.33
   2   2  14  137.00    4.03
   2   2  14  134.87    4.80
   2   2  14  123.09    3.04
   2   2 -14  135.28    4.42
   2   2 -14  119.73    4.11
   2   2  15  224.18    5.83
  -2   2  15  215.05    6.17
   2   2 -15  223.44    6.35
   2  -2 -15  218.89    6.52
  -2   2 -15  208.67    4.85
   2   2  15  210.60    6.69
   2  -2  15  219.24    6.79
   2   2  15  217.78    6.93
   2   2  15  201.19    4.65
  -2   2  15  208.67    7.00
  -2   2 -15  217.21    5.40
   2   2 -15  216.98    6.27
   2   2  15  214.39    6.77
  -2   2  15  225.32    5.82
   2   2 -15  207.31    6.06
  -2  -2 -15  203.30    6.43
   2  -2  15  216.52    6.89
   2   2 -16  217.41    6.42
   2   2  16  222.96    7.30
  -2   2 -16  225.53    5.59
  -2  -2 -16  227.05    6.87
  -2   2  16  230.45    6.00
   2   2  16  219.05    6.98
  -2   2 -16  202.42    5.03
   2   2  16  229.43    6.09
   2   2 -16  221.88    6.48
   2   2 -16  226.98    6.58
   2  -2  16  221.23    7.18
  -2   2  16  232.07    6.52
   2  -2  16  236.48    7.24
  -2   2  16  222.36    7.34
   2  -2 -16  223.81    6.78
   2   2  16  228.54    7.18
   2   2 -17   19.33    1.54
   2   2  17   18.04    1.81
  -2   2 -17   18.53    1.10
  -2   2  17   16.47    1.21
   2   2  17   22.07    2.02
  -2   2 -17   15.90    1.62
  -2  -2 -17   16.30    1.57
   2   2  17   17.37    1.28
   2  -2 -17   18.12    1.63
   2  -2  17   19.66    1.81
   2  -2  17   16.77    1.73
  -2   2  17   16.91    1.45
   2   2  17   16.83    1.68
   2   2 -17   19.59    1.57
  -2   2  17   16.28    2.18
   2   2 -17   19.51    1.53
   2  -2  18    7.60    1.25
   2   2 -18    6.70    0.97
  -2   2 -18    6.53    1.09
   2   2  18    5.83    1.21
   2   2 -18    6.44    0.92
  -2  -2 -18    4.40    0.91
   2   2 -18    6.89    0.97
   2   2  18    5.55    1.05
  -2   2  18    4.91    1.88
   2  -2 -18    4.97    0.94
  -2   2  18    5.51    0.87
   2   2  18    6.46    1.24
   2  -2  18    7.87    1.28
   2   2 -19    5.56    0.94
   2   2  19    6.02    1.26
   2   2  19    5.82    1.26
   2  -2  19    4.91    1.10
   2  -2  19    5.52    1.16
   2   2  19    6.44    1.14
  -2   2  19    7.45    2.15
   2  -2 -19    6.05    1.02
  -2  -2 -19    7.40    1.18
   2  -2  20  788.79   19.22
  -2   2  20  766.82   19.40
   2   2  20  753.97   19.40
   2   2  20  774.28   19.32
   2  -2  20  768.01   19.23
   2   2 -20  751.38   18.37
   2   2  20  784.10   18.91
   2  -2 -20  771.06   18.54
   2  -2 -21  105.04    4.60
   2   2  21  110.61    4.88
   2  -2  21  119.02    5.25
   2  -2  21  113.57    5.14
  -2   2  21  105.80    5.43
   2   2  21  112.69    5.23
   2   2  21   97.08    5.02
   2  -2 -22   14.03    1.61
   2   2  22   13.23    1.69
   2  -2  22   12.87    1.76
   2   2  22   12.96    1.91
  -2   2  22   14.30    2.89
   2  -2  22   13.75    1.83
   2  -2  22   13.22    1.88
   2  -2  23  104.31    5.26
  -2   2  23   96.30    5.58
   2  -2  23   98.25    5.01
   2   2  23   95.58    4.67
   2   2  23   95.10    5.12
   2  -2 -23   94.26    4.46
   2   2  24   37.63    2.88
   2  -2  24   38.37    3.25
  -2   2  24   35.16    4.01
   2   2  24   38.60    3.38
   2  -2 -24   34.15    2.58
   2  -2  24   35.37    3.00
  -2  -2 -24   36.21    2.58
   2   2  25  732.42   19.05
   2  -2  25  675.37   18.43
   2  -2  25  694.42   18.94
  -2   2  25  684.97   18.89
   2  -2 -25  685.25   17.48
  -2  -2 -25  674.01   17.28
   2   2  26  154.24    7.17
   2  -2 -26  148.39    6.02
  -2   2  26  148.63    7.45
  -2  -2 -26  154.72    6.03
   2  -2  26  154.26    6.82
   2  -2  26  158.06    7.13
   2   2  27 1054.43   26.14
   2  -2 -27 1031.09   24.48
   2   2  27  969.80   25.62
   2  -2  27 1014.97   25.36
  -2   2  27 1022.84   25.78
   2  -2 -27 1019.42   24.13
  -2  -2 -27  987.00   23.95
   2  -2  27  996.46   25.91
   2   2  28  130.81    6.87
  -2   2  28  122.95    6.92
   2  -2 -28  122.29    5.31
   2  -2  28  129.11    6.46
   2  -2 -28  126.95    5.65
  -2  -2 -28  118.38    5.23
   2   2  28  117.07    6.31
   2  -2  28  115.74    5.94
   2   2  29  268.03   10.49
   2  -2  29  253.61    9.45
   2  -2  29  269.21   10.05
  -2  -2 -29  257.92    8.60
  -2   2  29  243.33   10.11
   2  -2 -29  268.65    8.93
   2   2  29  270.08   10.22
   2  -2 -29  250.09    8.39
   2  -2 -30   63.32    3.83
   2  -2  30   58.20    4.41
   2   2  30   63.81    4.64
  -2  -2 -30   65.65    3.74
   2  -2 -30   65.84    3.64
   2  -2  30   66.33    4.38
   2   2  30   63.02    5.29
  -2   2  30   59.12    5.40
   2  -2  31   75.88    4.96
   2   2  31   71.43    4.94
  -2   2  31   69.02    5.97
   2  -2  31   71.64    4.51
  -2  -2 -31   72.92    3.99
   2   2  31   82.63    6.07
   2  -2 -31   71.16    4.03
   2   2  32  464.88   14.73
   2  -2  32  460.99   14.35
   2  -2  32  451.24   13.75
   2  -2 -32  442.98   12.68
  -2  -2 -32  425.42   12.41
   2   2  32  469.17   14.95
  -2   2  32  476.73   14.76
   2   2  33   49.89    5.57
   2  -2 -33   54.80    3.33
   2  -2  33   58.18    3.97
   2  -2  33   56.39    4.28
  -2  -2 -33   57.55    3.32
  -2  -2 -33   62.12    3.95
   2   2  33   63.96    4.64
  -2   2  33   65.96    6.03
  -2  -2 -34   54.92    3.64
   2  -2  34   48.49    3.94
   2  -2  34   44.56    3.39
   2   2  34   51.38    4.15
   2   2  35    0.90    1.71
   2  -2  35    1.28    1.80
   2  -2  35    0.64    0.86
  -2  -2 -35    0.94    0.86
   2  -2  36  391.40   12.45
   2   2  36  414.94   12.78
   2  -2  36  370.13   11.30
  -2  -2 -36  393.72   11.54
  -2  -2 -37   29.30    2.45
   2  -2  37   30.33    3.63
   2   2  37   35.54    3.41
   2  -2  37   32.73    2.53
  -2  -2 -38   79.89    4.08
   2  -2  38   84.73    5.10
  -2  -2 -38   83.10    3.92
  -2  -2 -39  185.26    5.75
  -2  -2 -39  187.76    6.22
   2  -2  39  196.00    7.21
  -2  -2 -40   72.43    3.28
   2  -2  40   69.35    4.43
  -2  -2 -41  178.12    5.50
   2  -2  41  186.58    6.49
  -3   0   0    1.24    0.34
   0  -3   0    0.53    0.46
  -3   0   1 2945.75   58.70
  -3   0  -1 2921.76   58.50
   0  -3   1 2922.04   58.55
   0  -3   1 2931.66   59.34
   0  -3   2  109.41    2.86
  -3   0  -2  105.42    2.71
   3   0  -2  107.87    3.03
   3   0   2  103.24    3.38
  -3   0   2  106.51    3.00
   0  -3   3  434.49    9.44
  -3   0  -3  441.35    9.15
   3   0   3  438.55   10.17
  -3   0   3  408.87    9.79
   3   0  -3  435.34    9.70
  -3   0   3  445.41    9.70
   3   0  -4   47.18    1.86
   3   0   4   51.92    2.20
  -3   0   4   48.49    1.87
  -3   0  -4   49.09    1.39
   3   0  -5 3136.50   63.64
   3   0   5 3183.18   64.11
  -3   0  -5 3157.21   62.60
  -3   0   5 3192.45   63.62
   0  -3   5 3146.69   63.31
   3   0   6    3.20    0.66
   0  -3   6    4.73    0.58
  -3   0   6    3.56    0.56
   3   0  -6    2.58    0.50
   3   0  -7  118.00    3.52
  -3   0   7  112.50    3.50
   3   0   7  120.50    3.84
  -3   0   7  117.41    3.48
   0   3   8  124.55    3.82
   3   0   8  116.91    3.96
  -3   0   8  120.70    3.72
  -3   0   8  116.47    3.65
   3   0  -8  114.51    3.66
   0   3   9   17.55    1.24
   3   0  -9   19.19    1.26
   3   0  -9   18.33    1.26
  -3   0   9   19.12    1.27
   3   0   9   17.98    1.42
  -3   0   9   17.94    1.22
  -3   0  10  243.46    6.36
   3   0 -10  242.37    6.40
   3   0 -10  247.38    6.42
   3   0  10  227.25    6.66
   0   3  10  235.12    6.40
  -3   0  10  237.45    6.34
   0   3 -11  387.02    9.43
   0   3  11  393.98    9.44
  -3   0  11  400.05    9.33
   3   0  11  377.71    9.74
   3   0 -11  397.68    9.42
   0   3 -11  375.95    9.12
   3   0 -11  397.24    9.39
   0   3 -11  411.96    9.57
   0   3  12   98.70    4.10
   0   3 -12  101.79    3.66
   0   3  12  108.46    3.49
   0   3 -12  101.97    3.52
   3   0  12  101.36    4.08
   0   3  12  108.27    3.72
   0   3 -12  108.16    3.70
   3   0 -12   89.83    3.47
   3   0 -12  107.18    3.67
   0   3  12   93.32    4.04
  -3   0  12  109.34    3.63
  -3   0  13   22.76    1.50
   3   0 -13   20.60    1.49
   0   3 -13   22.86    1.57
   0   3  13   19.93    1.47
   0   3 -13   19.07    1.40
   0   3  13   21.29    1.83
   3   0  13   23.13    1.76
   3   0  13   22.24    1.83
   0   3 -13   20.68    1.48
   0  -3 -13   20.58    1.69
   0   3  13   22.99    1.95
   0   3  13   19.91    1.34
   0  -3 -14  116.34    4.46
   0   3  14  119.27    3.86
   0   3 -14  114.34    4.11
   0   3 -14  115.81    4.02
   0   3  14  116.79    4.70
  -3   0  14  108.35    3.97
  -3   0 -14  116.66    4.51
   0   3 -14  122.83    4.15
   3   0 -14  124.80    4.21
   3   0  14  119.57    4.70
   0   3  14  112.70    4.63
   0   3  14  119.63    4.14
   3   0  14  124.31    4.54
   0   3  14  112.89    2.83
   0   3 -15  566.90   13.60
   3   0  15  545.96   13.74
   0   3  15  585.32   13.17
   0   3  15  596.46   13.68
   3   0 -15  589.93   13.66
   3   0 -15  546.28   13.48
   3   0  15  586.69   14.21
  -3   0  15  570.13   13.53
   0   3 -15  537.24   13.38
  -3   0 -15  554.40   14.19
   0   3  15  580.65   14.49
   0   3  15  564.36   14.47
   0   3 -15  572.18   13.49
   0  -3 -15  547.41   14.02
   0  -3  16   86.80    3.58
   0   3 -16   87.15    3.49
   3   0  16   86.41    3.98
  -3   0  16   81.38    3.38
   3   0 -16   75.34    3.33
   0   3 -16   80.67    3.39
   0   3  16   75.14    3.30
   0   3 -16   84.11    3.37
   3   0  16   78.73    3.52
  -3   0 -16   74.95    3.70
   3   0  16   85.88    3.86
   0   3  16   77.76    3.96
   0  -3 -16   79.26    3.67
   0  -3 -16   78.18    3.28
   0   3  16   79.89    3.09
   3   0 -16   82.59    3.45
   0  -3  17  612.86   15.14
   3   0  17  621.01   15.21
   0   3 -17  606.94   14.96
   0   3  17  653.57   14.58
   0   3 -17  625.60   15.04
   0   3 -17  640.88   14.93
  -3   0 -17  585.31   15.58
   0  -3 -17  638.09   15.60
   3   0  17  650.95   16.04
  -3   0  17  625.77   15.01
   0   3  17  656.51   15.14
   0   3  17  633.73   16.06
   0  -3 -17  609.41   14.81
   0   3  18   87.46    3.73
   0  -3  18   89.77    3.88
   0   3  18   91.75    3.43
   0   3 -18   85.32    3.74
   0   3 -18   89.61    3.63
   0   3  18   86.52    4.47
   3   0  18   94.19    4.46
   3   0  18   82.35    3.75
   0   3 -18   86.20    3.71
   0  -3 -18   93.60    4.17
   0   3 -18   86.21    3.61
   0  -3 -18   91.10    3.67
   0   3 -19   37.67    2.27
   3   0  19   41.49    2.93
   0   3 -19   34.32    2.16
   0  -3 -19   44.51    2.41
   0   3 -19   32.50    2.26
   0  -3 -19   37.29    2.59
   0   3  19   39.93    3.16
   3   0  19   35.62    2.36
   0  -3  19   33.80    2.48
   0  -3  19   34.13    2.36
   0  -3  20   12.13    1.55
  -3   0  20   11.97    2.04
   3   0  20   11.85    1.39
   3   0  20   13.85    1.87
   0  -3  20   11.67    1.43
   3   0  20   14.94    1.88
   0  -3 -20   15.52    1.45
   0   3  20   13.29    2.43
   0  -3 -20   15.26    1.70
   0  -3 -21  189.61    6.72
   3   0  21  185.34    7.21
   0  -3  21  174.36    6.55
   3   0  21  176.23    6.15
  -3   0  21  174.55    6.51
   0   3  21  162.24    6.88
   3   0  21  184.69    7.12
   3   0  22    2.02    0.71
   0  -3 -22    1.32    0.84
   3   0  22    2.53    1.14
   0   3  22    0.52    1.14
   3   0  22    1.87    1.05
   0  -3 -23    4.62    1.16
   0  -3  23    5.92    1.24
   3   0  23    5.95    1.48
   3   0  23    6.31    1.08
   3   0  23    5.45    1.43
  -3   0  23    6.91    2.20
   0   3  23    5.86    1.59
   0  -3  24   10.09    1.58
  -3   0  24    7.16    2.38
   3   0  24    9.38    1.78
   3   0  24   10.08    1.35
   0   3  24    7.75    1.88
   3   0  24   10.58    1.85
   0  -3 -24    9.19    1.50
   0  -3  25    2.84    1.08
   0  -3 -25    2.31    0.95
   3   0  25    3.03    1.40
   0   3  25    2.37    1.50
   3   0  25    1.80    1.25
  -3   0  25    2.41    2.23
   3   0  26  503.14   15.12
   0  -3  26  480.03   14.03
  -3   0  26  479.43   13.82
   3   0  26  482.56   14.84
   0   3  26  503.06   15.14
   0  -3 -26  484.41   13.83
   3   0  27   17.86    2.50
   0  -3 -27   18.35    2.11
   0   3  27   19.24    2.84
  -3   0  27   16.04    3.04
   0  -3  27   18.60    2.23
   3   0  27   16.31    2.43
   0   3  28  323.32   11.53
  -3   0  28  334.33   10.73
   3   0  28  327.73   11.47
   0  -3  28  318.97   10.61
   0  -3 -28  312.10   10.29
  -3   0  29    4.72    2.48
   0   3  29    1.53    3.95
   0  -3 -29    3.91    1.18
   0  -3  29    3.96    1.31
   3   0  29    6.21    1.71
   0   3  29    4.74    2.14
  -3   0  30    2.15    2.39
   0  -3 -30    2.19    1.00
   0  -3 -30    1.81    1.07
   0   3  30    6.09    4.32
   0  -3  30    1.23    1.11
   3   0  30    1.56    1.33
   0  -3  31   25.27    2.68
   0  -3 -31   27.11    2.45
   0   3  31   26.47    5.22
   0  -3 -31   25.05    2.59
   3   0  31   23.61    2.94
   0  -3 -32    0.29    0.70
   3   0  32    1.43    1.42
   0  -3  32    1.79    1.59
   0  -3 -32    0.52    0.92
   3   0  33    6.12    1.76
   0   3  33    4.08    5.16
   0  -3 -33    6.05    1.36
   0  -3 -33    4.75    1.08
   0  -3  33    4.74    1.90
   0   3  34    5.51    5.34
   0  -3 -34    5.65    1.35
   3   0  34    6.72    1.75
   0  -3 -34    5.23    1.05
   0  -3  34    3.24    2.12
   0   3  35   76.33    6.99
   0  -3  35   74.46    4.52
   3   0  35   68.99    4.59
   0  -3 -35   74.65    4.26
  -3   0 -35   73.60    3.85
   0  -3 -35   74.56    4.13
   0  -3 -36    5.24    1.35
   0  -3 -36    6.80    1.29
  -3   0 -36    6.21    1.16
   0   3  36    8.56    5.29
   3   0  36    7.50    1.71
   0   3  37   24.73    5.80
   0  -3 -37   20.58    1.95
   3   0  37   23.31    4.11
   3   0  37   18.56    2.31
   0  -3 -37   21.45    2.12
  -3   0 -37   20.22    1.80
   3   0  38   71.66    5.32
   3   0  38   74.18    4.15
   0  -3 -38   65.79    3.31
   0  -3 -38   73.46    3.70
   0  -3 -39   18.61    1.52
   0  -3 -39   20.14    1.80
   3   0  39   22.03    3.87
  -3   0 -39   20.42    1.88
   3   0  39   21.06    2.27
   0  -3 -40   64.18    2.92
  -3   0 -40   62.12    3.03
   3   0  40   71.21    3.69
   3   0  40   69.39    4.95
   3   0  41   15.38    3.50
   0  -3 -42    6.04    6.00
   3   0  42   71.19    4.06
   3  -1  42   59.53    3.54
  -3  -1 -41   21.82    1.56
   1  -3 -41   23.12    4.65
  -3  -1 -40   91.59    3.74
  -3  -1 -40   92.24    3.88
   3  -1  40   90.06    5.17
   3  -1  40   89.19    3.89
   3  -1  39   74.02    3.77
   3  -1  39   80.73    4.99
  -3  -1 -39   72.28    3.61
  -3  -1 -38  156.09    5.96
   3  -1  38  152.50    6.07
   3  -1  38  156.68    7.01
   1  -3 -38  145.63    5.24
   1  -3 -37   21.51    1.98
   3  -1  37   25.26    3.60
  -3  -1 -37   19.37    1.73
   3  -1  37   21.58    2.33
  -3  -1 -37   22.70    2.21
   1  -3 -36  150.52    5.92
   3  -1  36  154.74    6.64
  -3  -1 -36  153.60    5.70
   3  -1  36  164.00    7.32
   1  -3 -36  147.64    5.52
   1  -3 -35   83.17    4.32
   3  -1  35   83.61    4.82
   3  -1  35   84.56    5.32
   1  -3 -35   77.59    3.97
  -3  -1 -35   84.51    4.13
   1  -3 -34  251.76    8.61
   1  -3 -34  247.16    8.23
   3  -1  34  242.88    9.34
   3  -1  34  239.21    9.59
  -3  -1 -34  254.26    8.29
   1   3  33   73.73    5.19
   1  -3 -33   70.49    4.01
   1  -3 -33   73.17    4.28
   3  -1  33   70.74    4.68
   3  -1  33   71.12    4.85
  -3  -1 -33   70.99    3.94
   1  -3 -32  166.44    6.88
   1   3  32  158.49    7.87
   1  -3 -32  152.25    6.48
   3  -1  32  165.40    7.47
   3  -1  32  153.86    7.47
  -3  -1 -32  162.44    6.39
   1  -3 -31   20.38    2.42
   1  -3 -31   19.55    2.19
   3  -1  31   25.00    2.92
   3  -1  31   18.18    2.53
   1   3  31   23.88    3.26
  -3  -1 -31   23.66    2.30
   3  -1  30   89.86    5.50
   3  -1  30   82.82    5.26
   1  -3 -30   95.36    4.93
   1   3  30   93.17    6.61
   1   3  30   96.88    5.81
   3  -1  29   88.24    5.42
   1   3  29   88.50    6.54
   1   3  29   89.48    5.54
   3  -1  29   87.13    5.36
  -3   1  29   89.23    5.57
   1  -3 -29   89.67    4.84
  -3   1  28   22.66    3.63
   1  -3 -28   24.16    2.19
   1   3  28   23.20    3.00
   3  -1  28   21.41    2.72
   1  -3 -28   24.58    2.53
   3  -1  28   26.43    3.00
   1   3  28   23.69    4.27
   1   3  27  218.95    9.11
   1  -3 -27  212.25    7.87
   1   3  27  186.71    8.24
  -3   1  27  200.17    8.26
   1  -3 -27  192.72    7.07
   3  -1  27  201.76    8.49
   3  -1  26  265.25    9.96
   1   3  26  266.02   10.22
   1  -3 -26  274.56    9.40
   1  -3 -26  267.79    8.69
  -3   1  26  268.51    9.74
   1  -3 -25  370.13   10.90
   1   3  25  389.98   12.51
   3  -1  25  390.04   12.38
   1  -3 -25  359.21   11.44
  -3   1  25  369.91   11.84
   1   3  24  212.65    8.43
   1  -3 -24  199.26    7.14
  -3   1  24  200.42    7.93
   3  -1  24  202.64    8.18
   1  -3 -24  211.15    7.73
   1  -3 -23  118.42    5.10
   3  -1  23  123.45    6.01
  -3   1  23  118.39    5.78
   1  -3 -23  118.76    5.49
   1   3  23  133.73    6.36
   3  -1  22  406.76   12.30
   1  -3 -22  388.19   11.57
  -3   1  22  385.14   11.74
   1   3  22  407.19   12.23
   1  -3 -22  383.97   11.10
   1   3  21   59.28    3.83
  -3   1  21   59.95    3.95
   1  -3 -21   56.78    3.25
   1   3  21   58.73    4.03
   3  -1  21   63.19    3.88
  -3   1  20  996.51   23.88
   1  -3 -20  983.03   23.35
   1   3  20 1000.09   24.47
   1   3  20 1016.34   24.45
   3  -1  20 1066.97   24.69
   1   3  19  119.18    5.11
   1   3  19  127.56    5.59
  -3   1  19  119.20    5.25
   3  -1  19  123.36    5.46
   1   3  19  120.90    5.38
   1  -3 -19  122.37    4.88
   1   3  18  133.78    5.28
  -3   1  18  128.27    5.31
   1   3  18  130.78    4.71
   3  -1  18  118.15    5.18
   3  -1  18  141.83    5.68
   1   3  18  126.82    5.43
   1   3  18  135.88    5.56
  -1   3 -18  129.38    4.43
   1  -3 -18  123.38    4.90
   1   3  17  381.34   10.83
  -3   1  17  379.60   10.54
   3  -1  17  392.62   11.04
   1   3  17  375.55   10.55
   1  -3 -17  363.72   10.14
  -1   3 -17  375.38    9.56
   1   3  17  372.84   10.80
  -3  -1 -17  371.39   10.47
  -1   3 -17  359.68    9.88
   3  -1  17  406.36   10.81
   3   1 -17  349.11    9.85
  -3   1  17  374.98    9.62
  -3   1  17  362.60    9.84
   1   3  17  382.19    9.84
   3  -1  16  348.20    9.73
  -3   1  16  325.45    9.55
   1  -3 -16  322.48    9.24
   3   1 -16  338.91    9.12
   1   3  16  345.86    8.26
  -1   3 -16  343.49    9.17
  -3   1  16  317.79    8.93
  -3  -1 -16  322.48    9.46
   3  -1  16  346.50    9.99
   1   3  16  353.63    9.06
   1   3  16  326.85    9.79
   1   3  16  339.44    9.68
  -3   1  16  344.80    8.86
   1   3  16  332.48    9.88
  -1   3 -16  342.64    8.76
   3  -1  15  106.03    4.35
   3  -1  15  103.66    4.49
  -3   1  15  103.70    4.35
   1   3  15   98.32    4.35
  -3   1  15  101.08    3.69
   1   3  15   98.60    4.34
   1   3  15  100.86    3.31
   1   3  15   95.06    4.19
   1  -3 -15  100.08    4.04
  -1   3 -15  104.20    3.72
   1   3  15   98.51    3.77
  -3   1  15  102.10    3.84
  -1   3 -15  104.04    3.95
  -3  -1 -15  101.91    4.17
  -3   1  14  393.38    9.55
   1   3  14  393.47    9.70
  -1   3 -14  373.79    9.76
   1  -3 -14  382.61   10.02
  -3  -1 -14  379.15   10.12
   3  -1  14  353.61   10.40
  -3   1  14  381.68    9.67
   1   3  14  375.09   10.41
   1   3  14  373.50   10.37
   1   3  14  385.27    9.03
   3  -1  14  373.98   10.21
  -1   3 -14  378.82    9.51
  -1   3 -13  697.58   15.94
   3  -1  13  691.58   16.34
  -3  -1 -13  677.00   16.18
   3  -1  13  652.16   16.50
   1   3  13  717.54   15.14
   1  -3 -13  668.77   16.32
  -1   3 -13  677.75   15.60
   1   3  13  665.53   16.38
   1   3  13  712.46   15.77
  -3   1  13  693.84   15.60
   3  -1  12   16.49    1.53
  -3  -1 -12   20.97    1.59
  -1   3 -12   20.54    1.49
   3   1 -12   21.14    1.50
   1   3  12   20.93    1.45
   1  -3 -12   17.87    1.57
   3  -1  12   17.97    1.56
   1   3  12   17.50    1.58
  -3   1  12   20.22    1.38
   1   3  11   73.63    3.16
  -3   1  11   82.48    2.86
  -3  -1 -11   82.46    3.18
   3  -1  11   78.84    3.33
   1   3  11   78.11    2.87
   3   1 -11   87.54    3.05
  -3   1  10  299.07    7.84
   1   3  10  323.16    7.99
   3   1 -10  328.57    8.03
  -3   1  10  323.49    7.88
  -3  -1  -9 1025.48   21.03
  -3   1   9 1032.75   22.17
   1   3   9 1082.77   22.31
   3   1  -9 1050.63   22.25
  -3   1   9 1064.91   22.18
  -1   3  -8  184.66    5.42
  -1  -3   8  193.39    5.44
  -3   1   8  200.78    5.35
  -3  -1  -8  197.85    4.53
   3   1  -8  195.16    5.38
   3  -1   8  188.02    5.79
   3   1  -7  272.18    6.66
  -3   1   7  247.94    6.50
   3  -1   7  257.96    7.10
  -3  -1  -7  243.20    5.82
  -1  -3   7  270.27    6.79
  -1   3  -7  286.71    6.89
  -1   3  -6  512.30   11.47
   3   1  -6  504.40   11.29
  -1  -3   6  487.94   11.43
  -3  -1  -6  502.59   10.63
   3  -1   6  465.78   11.79
  -3   1   6  486.79   11.18
   3  -1   5  313.95    8.43
  -1  -3   5  334.22    8.24
   1  -3  -5  333.46    7.87
   3   1  -5  340.60    7.98
  -3   1   5  331.14    7.90
  -1   3  -5  332.92    8.15
  -3  -1  -5  337.90    7.47
   3  -1   4  924.87   19.81
  -1  -3   4  939.96   19.56
   3   1  -4  903.11   19.05
  -3  -1  -4  904.48   18.72
  -3   1   4  878.51   18.04
   1  -3  -4  899.73   19.16
  -3   1   4  934.13   19.12
   1  -3  -3  348.09    8.09
  -3   1   3  353.88    7.99
   3  -1   3  339.64    8.61
  -1  -3   3  360.85    8.49
   3   1  -3  350.54    7.98
  -3  -1  -3  351.78    7.79
  -3   1   3  328.08    7.23
  -3   1   2  370.91    8.54
  -3  -1  -2  375.98    8.46
   3   1  -2  388.99    8.53
   1  -3  -2  368.10    8.74
  -3   1   1  611.93   13.08
  -3  -1  -1  614.46   13.14
   3   1  -1  614.64   13.03
   3  -1   1  606.55   12.56
   1  -3  -1  593.76   13.31
  -3   1   0   54.04    1.85
   3  -1   0   53.87    1.63
   3   1   0   53.68    1.81
  -3  -1   0   55.31    1.98
   1  -3   0   55.27    2.11
  -3  -1   1  587.72   12.73
   3  -1  -1  603.63   12.28
   1  -3   1  580.76   12.89
  -3   1  -1  595.97   12.43
   3   1   1  582.90   12.69
   3   1   1  545.11   12.28
  -1  -3  -2  363.76    7.61
  -3   1  -2  382.39    8.16
   3  -1  -2  373.66    8.17
  -3  -1   2  366.53    8.55
   3   1   2  370.12    8.00
   3   1   2  368.87    8.53
   3  -1  -3  389.72    8.58
   3   1   3  387.55    8.21
   1  -3   3  384.69    9.01
  -3  -1   3  371.83    8.89
   3   1   3  391.51    8.90
  -3  -1   3  383.61    8.73
  -1   3   3  380.96    8.98
  -3  -1   4  965.52   21.08
  -1   3   4 1011.69   21.33
   3   1   4 1012.07   21.25
  -3  -1   4  989.00   21.28
   3   1   4  995.35   20.33
  -3   1  -4 1034.65   20.60
   1  -3   4 1030.51   21.39
   3  -1  -4 1009.18   21.00
  -3   1  -5  340.54    7.56
   1  -3   5  353.08    8.40
  -1   3   5  353.27    8.39
  -3  -1   5  351.07    8.37
   3   1   5  347.98    8.32
  -3  -1   5  349.62    8.22
   3  -1  -5  365.95    8.14
   1  -3   6  490.91   11.16
  -3  -1   6  485.70   11.00
  -1   3   6  477.79   11.12
  -3   1  -6  463.15   10.13
   3   1   6  512.21   11.18
  -3  -1   6  497.76   10.45
   3  -1  -6  493.25   10.90
  -3  -1   7  277.16    6.17
  -3   1  -7  270.65    5.92
   1  -3   7  276.53    7.03
   3  -1  -7  278.60    6.79
  -3  -1   7  265.26    6.80
   3   1   7  268.18    6.94
  -1   3   7  280.64    7.02
  -3   1  -8  189.17    4.09
   3   1   8  185.10    5.20
  -3  -1   8  178.04    5.07
   3  -1  -8  194.34    5.12
  -1   3   8  186.33    5.21
  -3  -1   8  176.46    4.29
   1  -3   8  182.08    5.20
   3   1   8  180.35    4.38
   1  -3   9 1057.79   22.58
  -3   1  -9 1033.56   20.99
   1   3  -9 1040.93   22.61
   3  -1  -9 1102.55   22.45
  -3  -1   9 1063.27   22.43
   3   1   9 1103.52   21.45
   1   3  -9 1049.21   21.72
  -3   1 -10  279.45    5.85
  -3  -1  10  297.14    7.38
  -3   1 -10  264.51    5.85
   1   3 -10  310.92    7.63
   1   3 -10  308.26    6.86
   3  -1 -10  312.03    7.44
   3   1  10  311.29    6.43
   1  -3  10  297.12    7.54
   1   3 -11   89.02    3.32
  -3  -1  11   89.10    3.20
  -1   3  11   81.19    3.07
   1   3 -11   91.82    2.85
   3   1  11   78.16    2.35
   3  -1 -11   82.87    3.10
  -1   3  12   23.76    1.54
   1   3 -12   25.52    1.67
   3   1  12   24.59    1.06
   3  -1 -12   24.60    1.58
   3   1  12   25.30    1.83
   3   1  12   23.91    1.84
   1   3 -12   23.89    1.37
  -1  -3 -13  672.17   15.53
  -1   3  13  629.28   15.46
   3  -1 -13  719.37   15.60
   1   3 -13  690.15   15.66
   1  -3  13  658.66   15.88
   1   3 -13  723.95   15.76
   3   1  13  657.78   15.99
   3   1  13  667.28   16.27
   1   3 -13  670.56   15.03
   3   1  13  660.63   16.05
  -1   3  13  685.32   15.42
  -1  -3 -13  660.04   15.73
   1   3 -14  362.15    9.47
   3  -1 -14  378.98    9.47
   1   3 -14  369.91    9.51
   3   1  14  378.10   10.20
  -1  -3 -14  375.49    9.53
  -1  -3 -14  345.54    9.50
  -1   3  14  372.34    9.49
   3   1  14  365.75    9.87
   3   1  14  366.39    9.99
   1   3 -14  349.57    8.95
   1  -3  14  352.76    9.71
  -1   3  14  365.19    9.24
   1  -3  15  123.01    4.64
   1   3 -15  122.39    4.37
   3  -1 -15  124.32    4.37
  -1   3  15  124.88    4.42
   3   1  15  122.93    4.73
  -1   3  15  114.44    4.90
  -1   3  15  121.71    3.50
   1   3 -15  118.55    4.34
   3   1  15  127.72    4.86
  -1  -3 -15  121.78    4.43
   1   3 -15  118.31    4.05
  -1   3  15  119.06    4.16
   1  -3  15  112.30    4.43
   3   1  15  127.37    5.03
  -1  -3 -15  118.46    4.42
  -1   3  16  384.82    9.87
  -1   3  16  357.87   10.60
   3   1  16  374.81   10.43
   1   3 -16  372.27    9.74
  -1  -3 -16  356.86    9.85
   3   1  16  358.91   10.12
   3  -1 -16  355.23    9.64
   1  -3  16  368.44   10.11
   3   1  16  378.19   10.63
   1   3 -16  375.82    9.74
   1   3 -16  368.23    9.42
   1  -3  16  356.82    9.92
  -1   3  16  369.71    9.49
  -1  -3 -16  368.60    9.85
  -1   3  17  374.87    9.85
   3   1  17  387.11   11.16
   1   3 -17  386.97   10.10
   1  -3  17  384.67   10.58
  -1  -3 -17  401.33   10.53
  -1  -3 -17  392.18   10.30
  -1   3  17  379.21   11.09
   3   1  17  386.88   10.91
   1   3 -17  375.18    9.84
   1  -3  17  373.16   10.36
   1   3 -17  382.28   10.13
   3   1  17  369.86   10.46
   3   1  18  119.69    5.25
   1  -3  18  122.51    4.91
   3   1  18  112.85    4.76
   3   1  18  121.65    5.15
  -1   3  18  117.83    5.24
  -1  -3 -18  112.72    4.67
   1   3 -18  109.53    4.25
  -1  -3 -18  116.25    4.55
  -1   3  18  107.64    5.19
  -1   3  18  120.93    4.34
   1   3 -18  118.67    4.44
   1  -3  18  114.34    4.67
  -1   3  19  115.02    5.53
  -1   3  19  120.09    4.46
   1  -3  19  125.68    5.10
   3   1  19  128.58    5.41
   1   3 -19  112.54    4.45
   3   1  19  131.32    5.63
   1  -3  19  116.78    4.85
   3   1  19  114.76    4.90
  -1   3  19  121.77    5.50
  -1  -3 -19  128.36    4.84
   1  -3  20 1030.93   23.85
  -1   3  20  993.14   24.52
   3   1  20 1047.72   24.41
   3   1  20 1021.35   23.66
  -1   3  20  992.24   24.55
   3   1  20  985.89   24.41
   1  -3  20  986.33   23.49
  -1  -3 -20 1015.67   23.24
   1  -3  21   57.52    3.38
  -1  -3 -21   60.87    3.29
   1  -3  21   66.34    3.73
  -1   3  21   63.38    4.38
   3   1  21   67.80    3.65
   3   1  21   67.42    3.98
  -1   3  21   63.83    4.04
   3   1  22  382.94   11.65
   1  -3  22  388.69   11.57
   3   1  22  357.61   10.76
  -1  -3 -22  355.61   10.41
  -1   3  22  370.32   11.93
   1  -3  22  377.20   11.14
   1  -3  22  367.16   10.83
   1  -3  23  124.07    5.80
   3   1  23  123.81    5.84
  -1  -3 -23  121.42    5.01
   1  -3  23  119.87    5.29
   3   1  23  122.10    5.29
  -1   3  23  126.68    6.44
   1  -3  24  187.92    7.53
  -1  -3 -24  178.59    6.50
   3   1  24  192.24    7.74
  -1   3  24  190.33    8.16
   3   1  24  187.14    6.90
   1  -3  24  176.65    6.82
  -1  -3 -24  182.93    7.17
   3   1  25  374.74   11.01
  -1  -3 -25  359.14   10.53
   1  -3  25  361.56   11.69
   3   1  25  372.19   12.03
  -1  -3 -25  359.98   11.32
   1  -3  25  349.85   10.89
  -1   3  25  374.72   12.39
  -1   3  26  241.91    9.88
   1  -3  26  243.82    8.40
   3   1  26  244.80    8.31
  -1  -3 -26  238.40    7.88
  -1  -3 -26  250.05    8.74
   1  -3  26  241.08    9.01
   3   1  26  225.99    9.10
   3   1  27  237.58    9.03
   3   1  27  208.11    7.61
   1  -3  27  207.74    7.74
  -1  -3 -27  219.26    8.21
  -1   3  27  221.10    9.44
  -1  -3 -27  212.26    7.29
   3   1  27  217.64    8.89
   1  -3  27  211.41    8.45
  -1  -3 -28   25.27    2.53
   3   1  28   24.10    2.92
  -1   3  28   30.11    4.50
   3   1  28   24.33    2.89
   1  -3  28   18.72    2.08
  -1  -3 -28   20.82    1.97
   1  -3  28   22.40    2.60
   1  -3  29   91.05    5.28
  -1   3  29  106.12    6.90
   3   1  29   97.32    5.79
   3   1  29  104.14    5.93
  -1  -3 -29   95.92    5.09
   3   1  30  100.49    6.06
   1  -3  30   95.92    5.39
  -1  -3 -30  101.92    5.22
  -1   3  30  110.12    7.16
   3   1  30  102.01    5.94
   3   1  31   28.36    3.15
  -1  -3 -31   22.16    2.41
  -1   3  31   27.29    4.83
   1  -3  31   24.54    2.70
   3   1  31   27.67    3.58
   3   1  32  185.76    8.28
  -1  -3 -32  172.82    7.05
  -1   3  32  191.71    9.28
   3   1  32  186.73    8.46
   1  -3  32  171.84    7.44
   1  -3  33   69.85    4.48
  -1  -3 -33   75.76    4.25
   3   1  33   78.07    5.60
  -1   3  33   71.25    6.39
   3   1  33   74.47    4.96
  -1  -3 -34  246.69    8.43
   3   1  34  260.21    9.69
   1  -3  34  239.04    8.98
  -1   3  34  247.51   10.73
   3   1  34  263.68   10.29
  -1  -3 -34  243.32    8.80
   3   1  35   79.54    6.07
  -1  -3 -35   87.77    4.58
   3   1  35   77.37    4.88
  -1  -3 -35   77.53    4.07
   1  -3  35   81.20    4.76
  -1  -3 -36  150.87    6.13
  -1  -3 -36  152.31    5.70
   3   1  36  155.52    6.91
   1  -3  36  148.32    6.54
   3   1  37   19.52    2.50
  -1  -3 -37   18.57    1.96
  -1  -3 -37   18.44    1.70
   1  -3  37   19.21    2.89
  -3   1 -37   22.74    1.89
  -1  -3 -38  147.39    5.55
   1  -3  38  138.05    5.79
  -1  -3 -38  148.49    5.78
   3   1  38  149.39    6.33
   3   1  39   67.46    3.95
   1  -3  39   60.38    3.64
  -1  -3 -39   74.77    3.63
  -1  -3 -39   70.41    3.34
  -1  -3 -40   72.28    3.14
   3   1  40   82.34    4.06
  -1  -3 -40   83.25    3.59
  -1  -3 -41   43.69    2.25
  -3  -2 -41   39.95    2.10
   3  -2  41   39.19    3.04
   2  -3 -40   -0.77    1.65
   3  -2  40    2.53    2.36
  -3  -2 -40    1.01    0.70
  -3  -2 -40    0.37    0.59
   2  -3 -39  130.39    6.72
   3  -2  39  119.25    4.60
   2   3  39  136.15    6.78
  -3  -2 -39  135.40    5.02
  -3  -2 -39  150.44    5.36
   3  -2  39  144.14    6.06
   2   3  38  126.59    6.86
   3  -2  38  120.36    4.85
  -3  -2 -38  127.74    5.10
   3  -2  38  123.92    6.00
   3  -2  37  243.98    8.92
  -3  -2 -37  255.26    8.28
   2   3  37  255.03    9.85
   3  -2  37  240.90    8.09
   3  -2  36   52.11    3.46
   2  -3 -36   49.77    2.82
   2   3  36   57.69    5.93
   3  -2  36   52.83    4.00
  -3  -2 -36   53.88    3.46
  -3  -2 -36   57.49    3.01
   3  -2  35  491.63   14.04
   2   3  35  504.91   14.83
   2  -3 -35  476.91   12.87
   3  -2  35  499.57   14.82
   2   3  35  482.79   15.16
  -3  -2 -35  495.67   13.98
  -3  -2 -35  482.33   12.86
  -3  -2 -34  198.08    7.61
   2  -3 -34  185.58    6.85
   2   3  34  202.10    9.18
   3  -2  34  206.02    8.39
   2   3  34  197.37    8.41
   3  -2  34  194.15    7.76
  -3  -2 -34  195.64    6.93
   2   3  33  239.15    9.76
   2  -3 -33  211.71    7.17
   2   3  33  192.52    8.53
   2  -3 -33  218.59    7.66
  -3  -2 -33  222.16    7.63
   3  -2  33  205.56    8.28
   3  -2  33  202.76    8.68
   3  -2  32   80.27    5.15
   2   3  32   92.11    6.48
   2  -3 -32   80.20    4.11
   3  -2  32   78.93    4.89
  -3  -2 -32   78.35    4.21
   2  -3 -32   83.19    4.43
   3  -2  31  348.62   11.75
   2  -3 -31  332.80   10.38
   2  -3 -31  331.50   10.70
   3  -2  31  358.77   12.25
  -3  -2 -31  339.91   10.55
   2   3  31  351.62   12.43
   3  -2  30   17.88    2.42
   3  -2  30   18.77    2.65
   2   3  30   18.94    4.10
   2  -3 -30   17.74    2.11
   2  -3 -30   17.89    2.01
   3  -2  29    4.98    1.70
  -3  -2 -29    7.54    1.45
   2  -3 -29    5.24    1.26
   2   3  29    4.05    3.38
   3  -2  29    5.74    1.64
   2  -3 -29    6.46    1.46
   2  -3 -28   34.28    2.81
  -3  -2 -28   32.99    2.74
   2   3  28   33.75    4.24
   3  -2  28   34.21    3.41
   2  -3 -28   34.75    2.93
   3  -2  28   30.75    3.17
   2   3  27    6.63    3.17
  -3  -2 -27    5.41    1.26
   3  -2  27    6.85    1.79
   2  -3 -27    6.18    1.42
   3  -2  27    3.78    1.32
   2  -3 -27    6.09    1.36
   2  -3 -26   45.58    3.25
   3  -2  26   55.99    4.20
   2  -3 -26   47.90    3.48
   2   3  26   50.74    4.57
   2   3  26   42.43    3.71
   3  -2  26   50.74    3.90
  -3  -2 -26   52.78    3.40
  -3  -2 -25  316.61    9.94
   2  -3 -25  319.38   10.13
   3  -2  25  303.50   11.13
   2   3  25  321.51   11.23
   3  -2  25  297.33   10.88
   2   3  25  323.25   11.15
   2  -3 -25  326.71   10.47
   2   3  24   49.05    3.78
   3  -2  24   48.36    3.69
   2   3  24   46.98    4.12
   2  -3 -24   50.97    3.39
   3  -2  24   53.44    3.94
   2  -3 -24   48.92    3.47
   3  -2  23   36.91    3.13
   2   3  23   32.93    3.29
   2  -3 -23   31.72    2.63
   2   3  23   31.27    2.73
   2  -3 -23   33.48    2.79
   2   3  23   33.46    3.09
  -3   2  23   29.14    3.49
   3  -2  23   39.48    3.21
   3  -2  23   34.41    3.18
   2   3  22  181.85    7.09
   2   3  22  185.30    7.48
   2   3  22  175.25    7.35
   3  -2  22  171.03    7.26
   2  -3 -22  189.17    6.93
   3  -2  22  170.98    7.07
   2  -3 -22  181.30    7.00
  -3   2  22  175.86    7.36
   2  -3 -21  793.52   19.71
   3  -2  21  786.47   20.02
   2   3  21  765.21   20.18
   2   3  21  777.28   20.03
  -3   2  21  761.09   19.93
   3  -2  21  784.93   20.25
   2   3  21  782.99   19.69
   2  -3 -21  797.82   19.51
   2   3  20  189.75    6.99
   2  -3 -20  186.86    6.80
  -3   2  20  184.65    7.27
   2   3  20  187.10    7.24
   3  -2  20  183.38    7.27
   3  -2  20  182.45    7.07
   2   3  20  185.70    7.27
   2  -3 -20  191.93    7.00
   3  -2  19  377.10   11.41
   2  -3 -19  374.99   10.98
   2  -3 -19  370.52   10.79
   2   3  19  366.14   11.00
   2   3  19  381.43   11.45
   3  -2  19  377.00   11.19
  -3   2  19  367.09   11.26
   2   3  19  389.51   11.31
   2  -3 -18  418.69   11.40
   3  -2  18  407.81   11.82
   2   3  18  410.22   10.47
   2   3  18  398.64   11.48
   2  -3 -18  419.39   11.55
   2   3  18  408.30   11.81
   2   3  18  412.39   11.64
  -3  -2 -17  456.94   12.17
   2  -3 -17  455.14   12.30
   2   3  17  459.62   12.54
   2   3  17  457.52   12.56
  -3   2  17  455.44   11.38
   3  -2  17  461.87   12.87
   2   3  17  460.21   12.75
   2   3  17  456.80   11.46
   2  -3 -17  461.22   12.45
   2  -3 -16   24.28    2.08
  -3  -2 -16   28.06    2.06
   2   3  16   26.75    2.20
   2  -3 -16   26.27    2.09
   2   3  16   22.37    2.09
   2   3  16   23.58    2.11
  -2   3 -16   24.75    1.58
  -3   2  16   25.50    1.71
   3  -2  16   25.83    2.28
   2   3  16   23.73    1.68
   3  -2  15  226.41    7.40
   2  -3 -15  216.74    6.91
  -3   2  15  212.43    6.21
  -3   2  15  207.16    6.41
  -2   3 -15  201.77    5.89
   2   3  15  207.78    6.98
   2   3  15  219.28    6.30
   2  -3 -15  213.81    6.98
   2   3  15  213.47    6.95
   2   3  15  209.80    7.09
  -3  -2 -15  203.76    6.60
   3  -2  14   95.77    4.28
  -3  -2 -14  103.39    4.02
   2   3  14  103.15    3.73
   2   3  14   99.65    4.32
   2  -3 -14  101.96    4.20
   2   3  14  102.44    4.24
  -3   2  14  101.93    3.68
   3  -2  14  103.57    4.51
  -3   2  14  101.83    3.88
  -2   3 -14   95.05    3.50
   2  -3 -14  100.70    4.26
   3  -2  13   12.52    1.42
   2  -3 -13   14.22    1.49
   2  -3 -13   13.33    0.80
  -3   2  13   13.99    1.27
   2   3  13   14.82    1.50
   2   3  13   13.82    0.86
  -3  -2 -13   13.83    1.30
   3   2 -13   12.35    1.24
  -3   2  13   15.49    1.25
   2   3  13   13.44    1.45
   2   3  13   14.53    1.23
   3  -2  13   16.66    1.68
   2  -3 -13   14.35    1.46
  -2   3 -13   11.50    1.19
   2  -3 -12  151.95    3.88
   3  -2  12  143.64    5.34
   2  -3 -12  153.51    5.31
   3   2 -12  147.00    4.91
  -2   3 -12  144.95    4.84
   2   3  12  139.93    5.15
   2   3  12  153.74    4.00
   2  -3 -12  149.78    5.19
  -3   2  12  152.66    4.68
   3  -2  12  145.71    5.41
   2   3  12  148.01    4.66
  -3  -2 -12  151.22    4.90
   2  -3 -11   81.11    2.42
   3  -2  11   75.41    3.44
   3  -2  11   73.72    3.50
   2  -3 -11   81.45    3.46
  -2   3 -11   75.81    3.13
  -3  -2 -11   75.51    3.10
   3   2 -11   79.60    3.21
   2   3  11   75.63    3.44
   3  -2  11   77.56    3.60
   2  -3 -11   81.16    3.52
   2   3  11   81.29    3.07
   2  -3 -10    0.74    0.56
   2  -3 -10    1.09    0.58
   2   3  10    0.82    0.56
   3  -2  10    0.40    0.49
   3  -2  10    0.72    0.55
  -2   3 -10    1.02    0.45
   3   2 -10    1.68    0.54
   3  -2  10    0.99    0.58
   2  -3 -10    1.23    0.31
   2   3  10    0.88    0.40
  -2   3  -9  297.12    7.62
   3  -2   9  293.86    8.16
   3   2  -9  299.31    7.64
   3  -2   9  287.74    7.93
   2  -3  -9  275.73    7.89
   2  -3  -9  287.05    6.63
   2   3   9  267.24    7.83
  -2  -3   9  300.16    7.49
  -3   2   9  264.95    7.39
   2  -3  -8  142.71    3.74
   3  -2   8  128.01    4.79
  -2  -3   8  138.38    4.35
  -2   3  -8  143.13    4.46
  -3   2   8  143.58    4.39
   3   2  -8  144.51    4.47
  -2  -3   7   43.41    2.05
   2  -3  -7   37.95    1.54
  -2   3  -7   42.77    2.05
   3   2  -7   41.03    2.00
  -3   2   7   36.12    1.87
   2   3   7   40.98    1.42
   3  -2   7   38.96    2.29
  -3   2   6   31.61    1.67
  -2   3  -6   34.33    1.78
  -2  -3   6   30.82    1.76
   2   3   6   29.18    1.24
   3  -2   6   34.68    2.07
   2  -3  -6   31.99    1.37
   3   2  -6   31.82    1.70
   3   2  -5  114.36    3.75
  -2  -3   5  129.06    4.07
  -2   3  -5  125.77    3.93
   2   3   5  125.13    3.36
  -3   2   5  120.82    3.81
   3  -2   5  128.02    4.41
  -2   3  -4  441.96   10.00
  -2  -3   4  400.28   10.05
   3   2  -4  423.88    9.85
  -3   2   4  415.24    9.86
   2   3   4  415.83    9.38
   3  -2   4  431.18   10.62
   3   2  -3  166.17    4.67
  -3   2   3  172.43    4.75
  -2   3  -3  167.70    4.76
  -2   3  -3  173.39    4.37
   2   3   3  175.53    4.50
  -3   2   2  211.17    5.05
   3   2  -2  210.91    4.91
   2   3   2  224.05    5.47
   3   2  -2  213.18    5.50
  -3   2   2  217.90    5.59
  -2   3  -2  208.95    5.26
  -3   2   1  854.89   18.21
   3   2  -1  901.03   18.58
  -3   2   1  864.35   18.65
   2   3   1  891.95   18.65
  -2   3  -1  863.74   18.41
   3   2  -1  875.08   17.98
   3   2   0    2.35    0.45
  -3   2   0    1.56    0.36
   3   2   0    2.19    0.34
   3   2   1  876.06   17.89
   2   3  -1  847.73   18.63
   3   2   1  871.76   18.21
  -2   3   1  868.55   18.38
  -3   2  -1  850.83   18.19
   3   2   2  226.96    5.29
   2   3  -2  228.61    5.98
  -3   2  -2  222.69    5.60
  -2   3   2  226.86    5.74
   3   2   2  221.96    5.43
   3   2   3  163.19    4.26
   2  -3   3  171.38    5.21
   2   3  -3  181.21    4.97
   2   3  -3  190.09    5.06
   3   2   3  168.51    4.29
  -2   3   3  177.84    4.74
  -3   2  -3  171.02    4.62
   2   3  -4  435.89   10.09
   3   2   4  423.49    9.19
   2  -3   4  429.83   10.40
  -2   3   4  441.31    9.91
  -2  -3  -5  126.78    3.18
   2  -3   5  130.28    4.29
   3   2   5  124.69    3.22
   2   3  -5  139.82    4.21
  -2   3   5  122.01    3.86
   2   3  -5  133.89    4.10
   3   2   6   28.17    1.05
  -3  -2   6   30.54    1.52
   3  -2  -6   26.38    1.44
   2   3  -6   29.13    1.69
   2   3  -6   25.01    1.58
  -2   3   6   28.21    1.58
  -2  -3  -6   27.49    1.19
   2  -3   7   35.41    2.03
  -3  -2   7   33.14    1.58
  -2  -3  -7   30.74    1.41
   2   3  -7   39.21    2.00
   2   3  -7   38.93    1.97
  -2   3   7   33.25    1.76
   3   2   7   33.03    1.08
   3  -2  -7   33.31    1.68
   2   3  -8  134.75    4.44
   3   2   8  142.26    3.12
  -2  -3  -8  143.09    3.95
   2  -3   8  136.40    4.66
   2   3  -8  136.51    3.33
   2   3  -8  139.40    4.52
  -2   3   8  147.41    4.43
   3  -2  -8  139.35    4.20
  -3  -2   8  139.32    3.95
   2  -3   9  242.57    7.08
   2  -3   9  236.15    7.07
  -2  -3  -9  259.90    6.33
  -2   3   9  243.22    6.68
   2   3  -9  252.29    6.85
   2   3  -9  241.91    5.64
   3  -2  -9  249.76    6.56
  -2   3   9  248.00    6.72
  -3  -2   9  252.44    6.15
  -2  -3  -9  235.76    6.93
  -2   3  10    1.25    0.48
   3   2  10    1.65    0.40
  -2  -3 -10    0.65    0.33
   2  -3  10    1.76    0.63
   2  -3  10    1.14    0.59
   2   3 -10    1.54    0.33
   3  -2 -10    1.14    0.45
  -2   3  10    1.43    0.51
   3   2  10    3.27    0.79
   2   3 -10    0.88    0.48
  -2  -3 -10    1.30    0.60
   2   3 -11   69.77    2.38
  -2   3  11   76.78    3.10
   3   2  11   73.92    3.40
  -2   3  11   80.33    3.16
   2  -3  11   74.31    3.32
   3   2  11   79.58    2.65
   2  -3  11   73.82    3.41
  -2  -3 -11   79.59    2.92
   2   3 -11   69.93    3.08
  -2  -3 -11   76.28    3.28
   3  -2 -11   73.74    2.97
   2  -3  11   70.77    3.32
   2  -3  12  130.65    4.75
   2  -3  12  129.06    4.82
   3  -2 -12  130.61    4.37
   3  -2 -12  125.17    4.50
   2   3 -12  133.59    4.58
  -3   2 -12  129.37    3.48
   3   2  12  126.58    4.80
   2   3 -12  120.93    3.66
  -2   3  12  128.26    4.38
  -2  -3 -12  127.66    4.21
  -2   3  12  135.28    4.51
   3   2  12  132.92    4.89
   2  -3  12  125.58    4.81
   3   2  12  139.91    3.91
  -2  -3 -12  129.48    4.66
   2  -3  13   14.37    1.44
  -2  -3 -13   15.44    1.44
   3  -2 -13   16.05    1.38
   2  -3  13   14.26    1.50
  -2   3  13   14.34    1.29
   2   3 -13   14.33    1.36
  -2  -3 -13   13.58    1.21
   3   2  13   14.34    1.55
   2   3 -13   13.47    1.00
   3  -2 -13   17.44    1.40
   3  -2 -13   15.93    1.45
   3   2  13   16.65    1.11
   3   2  13   15.84    1.58
  -3   2 -13   14.00    0.83
   3   2  13   15.07    1.45
   2   3 -13   15.08    1.38
   2  -3  13   14.99    1.53
   2   3 -14   82.83    3.53
   3  -2 -14   86.71    3.49
   2  -3  14   87.62    3.90
  -2  -3 -14   85.91    3.44
   2   3 -14   78.30    2.89
  -2   3  14   83.22    4.20
   3   2  14   84.64    2.89
   3  -2 -14   80.83    3.38
   3   2  14   84.19    3.71
   3   2  14   81.98    3.86
  -2  -3 -14   86.94    3.68
   2   3 -14   83.90    3.54
   3  -2 -14   85.02    3.58
   2  -3  14   89.03    3.95
   3   2  14   82.51    3.82
  -3   2 -14   71.59    2.30
  -2   3  14   81.08    3.38
   3  -2 -15  201.01    6.33
  -2  -3 -15  214.23    6.43
   2   3 -15  195.81    5.73
   3   2  15  209.80    5.62
   2   3 -15  221.51    6.63
   3   2  15  208.52    7.07
   3   2  15  211.30    6.95
   2  -3  15  205.47    6.91
   2  -3  15  209.74    6.98
  -2  -3 -15  203.41    6.59
  -2   3  15  205.78    7.39
  -2   3  15  204.43    5.75
  -2   3  15  215.05    6.41
   3   2  15  209.15    6.80
   2   3 -15  210.18    6.56
   3  -2 -15  209.19    6.58
   3  -2 -15  209.29    6.38
   2  -3  16   17.85    1.80
   3  -2 -16   18.11    1.58
   3   2  16   19.95    1.85
  -2   3  16   20.52    2.26
   2   3 -16   17.64    1.58
   3  -2 -16   20.39    1.76
   3   2  16   18.00    1.83
   3   2  16   19.15    1.93
  -2   3  16   19.64    1.61
   2  -3  16   19.32    1.86
  -2  -3 -16   18.66    1.60
  -2  -3 -16   18.11    1.70
   3  -2 -17  450.06   11.62
  -2  -3 -17  447.58   11.82
   3   2  17  449.38   12.28
   3   2  17  462.82   12.71
  -2   3  17  470.35   12.96
   3   2  17  447.89   12.30
   2  -3  17  447.54   12.34
   3  -2 -17  466.65   11.97
   2  -3  17  436.22   12.30
  -2  -3 -17  437.22   11.89
  -2  -3 -18  400.63   11.02
   2  -3  18  401.71   11.47
  -2  -3 -18  386.64   10.89
   2  -3  18  397.95   11.42
   3  -2 -18  399.82   10.69
  -2   3  18  402.26   11.95
   3   2  18  405.66   11.46
   3   2  18  390.12   11.33
   3  -2 -18  410.66   10.98
   3   2  18  399.07   11.73
   2  -3  19  354.41   10.60
  -2   3  19  340.37   10.93
   3   2  19  365.48   11.00
   3   2  19  346.44   10.53
   3  -2 -19  347.29    9.74
   3   2  19  344.09   10.41
  -2  -3 -19  350.11   10.08
   2  -3  19  343.51   10.49
   3  -2 -19  363.97   10.14
   2  -3  20  194.32    7.25
   3   2  20  197.82    7.52
   3  -2 -20  190.78    6.44
   3   2  20  197.63    7.33
  -2   3  20  189.84    7.65
   2  -3  20  198.54    7.24
   3  -2 -20  190.32    6.69
   3   2  20  190.64    7.05
  -2  -3 -20  192.89    6.79
   2  -3  21  770.58   19.90
   3   2  21  773.48   19.71
   3  -2 -21  793.12   18.90
  -2   3  21  783.79   20.51
  -2  -3 -21  792.12   19.28
   3   2  21  831.33   20.55
   2  -3  21  764.83   19.81
   3  -2 -21  812.73   19.34
   3   2  21  780.18   20.05
   3   2  22  180.74    7.45
  -2   3  22  181.43    7.70
   3   2  22  181.06    6.97
   3  -2 -22  185.19    6.62
   2  -3  22  172.63    6.96
   3  -2 -22  181.20    6.31
   3   2  22  183.68    7.28
  -2  -3 -22  180.27    6.64
   2  -3  22  170.76    7.03
   3  -2 -23   33.90    2.44
   2  -3  23   39.18    3.26
   3   2  23   33.57    3.04
   3   2  23   36.18    2.86
   2  -3  23   38.59    3.04
   3  -2 -23   35.22    2.63
  -2   3  23   34.53    3.69
  -2  -3 -23   35.77    2.69
   3   2  23   34.11    3.10
   2  -3  23   36.25    2.99
   3   2  24   53.25    3.83
   3   2  24   49.62    3.80
  -2  -3 -24   48.06    3.19
   3  -2 -24   48.12    3.13
   3   2  24   46.85    3.36
   2  -3  24   48.69    3.73
   2  -3  24   51.12    3.65
  -2   3  24   50.17    4.41
   2  -3  24   49.38    3.50
  -2  -3 -25  311.62    9.71
   3   2  25  312.79   10.99
   3   2  25  305.33   10.75
   2  -3  25  297.90   10.20
  -2   3  25  297.35   11.01
   3  -2 -25  305.50    9.54
   2  -3  25  314.09   10.89
   3   2  25  303.86   10.02
   3   2  26   48.82    3.87
   3  -2 -26   45.01    3.04
   2  -3  26   45.39    3.44
  -2  -3 -26   37.03    2.84
   3   2  26   49.77    4.05
   2  -3  26   44.65    3.69
   3   2  26   43.40    3.26
  -2   3  26   43.37    4.43
   2  -3  27    5.61    1.64
  -2   3  27    3.06    2.81
   3   2  27    4.85    2.11
  -2  -3 -27    5.06    1.21
   3  -2 -27    5.50    1.14
   2  -3  27    3.45    1.18
  -2   3  28   24.40    4.00
   3  -2 -28   27.68    2.34
   3   2  28   28.73    3.54
   2  -3  28   24.53    2.59
  -2  -3 -28   24.90    2.33
   2  -3  28   27.00    2.99
  -2  -3 -28   24.03    2.61
  -2  -3 -29    9.12    1.74
  -2  -3 -29    9.86    1.50
   2  -3  29    9.25    1.95
   3   2  29    7.92    2.73
   2  -3  29    7.91    1.57
   3   2  30   18.49    3.31
  -2  -3 -30   11.01    1.57
   2  -3  30   10.71    2.10
   2  -3  30   13.59    1.95
  -2  -3 -30   13.68    2.09
   2  -3  31  344.34   10.94
   3   2  31  351.58   12.29
   2  -3  31  330.02   11.58
  -2  -3 -31  329.71   10.07
  -2  -3 -31  336.52   11.09
   3   2  32   78.07    5.86
  -2  -3 -32   77.18    4.51
   2  -3  32   75.79    4.32
   2  -3  32   76.65    4.89
  -2  -3 -32   78.49    3.92
   3   2  33  208.73    8.65
  -2  -3 -33  220.53    8.09
   3   2  33  206.68    9.19
   2  -3  33  208.99    7.62
   2  -3  33  212.74    8.43
   3   2  34  198.94    8.33
   2  -3  34  186.17    7.75
   3   2  34  193.79    8.76
  -2  -3 -34  193.32    7.35
   2  -3  35  484.33   13.41
   3   2  35  507.41   13.97
  -2  -3 -35  471.12   12.62
   3   2  35  492.93   14.12
  -2  -3 -36   51.08    3.40
   3   2  36   51.86    3.95
   3   2  36   55.95    5.62
   2  -3  36   51.47    3.76
   3  -2 -36   39.49    4.76
  -2  -3 -36   53.75    3.35
   3   2  37  257.83    9.62
  -2  -3 -37  261.42    8.40
  -2  -3 -37  257.06    8.03
   3   2  37  256.38    8.98
   2  -3  37  238.27    8.62
  -2  -3 -38  130.25    4.85
  -2  -3 -38  134.60    5.30
   2  -3  38  127.17    5.65
   3   2  38  129.30    6.84
   3   2  38  133.96    5.86
  -2  -3 -39  134.55    4.98
   3   2  39  135.37    6.43
  -2  -3 -39  131.71    5.14
   2  -3  39  127.02    5.40
  -2  -3 -40    1.23    0.64
   3   2  40    2.30    3.33
   2  -3  40    0.21    1.91
  -2  -3 -40    1.79    0.92
   3   2  41   37.90    3.49
  -2  -3 -41   35.94    2.08
   3   3   0   31.96    1.68
   3   3   0   32.62    1.68
  -3   3   0   31.12    1.45
   3   3  -1   31.01    1.66
   3   3   1   31.99    1.62
  -3   3   1   31.71    1.50
   3   3  -1   29.55    1.66
  -3   3  -1   30.31    1.38
   3   3   1   31.10    1.62
   3   3  -2 1008.43   21.15
   3   3   2  958.03   20.78
   3   3  -2  992.70   21.20
  -3   3   2  976.00   20.72
   3  -3   2  898.19   21.45
  -3   3  -2  996.01   20.34
   3   3   2 1015.88   20.84
   3  -3   2  927.42   21.70
  -3   3  -2  968.30   20.93
  -3   3  -3    7.13    0.82
   3  -3   3    6.94    1.03
   3   3   3    9.00    0.80
   3  -3   3    7.73    1.11
  -3   3   3    9.53    0.85
   3   3  -3    8.11    0.90
  -3   3  -3    7.99    0.63
   3   3  -3    8.19    0.92
   3  -3   3    7.47    0.98
  -3   3  -4   21.12    1.40
   3   3   4   28.59    1.39
   3  -3   4   19.55    1.67
   3   3  -4   23.20    1.53
  -3   3   4   30.25    1.57
   3   3  -4   26.07    1.63
   3  -3   4   21.82    1.77
  -3   3  -4   21.77    1.02
  -3  -3  -4   23.20    1.71
   3   3   5   15.95    0.99
  -3   3  -5   13.33    1.13
   3  -3  -5   14.43    1.34
   3  -3   5   10.55    1.25
   3   3   5   13.03    1.30
  -3   3   5   17.10    1.21
   3   3  -5   13.23    1.20
  -3   3  -5   13.62    0.73
   3   3  -5   13.70    1.19
  -3  -3   5   12.97    1.18
  -3  -3  -5   11.06    1.27
  -3   3   5   15.99    1.27
   3  -3   5   12.93    1.38
  -3   3  -6 1637.05   34.56
  -3   3   6 1664.37   34.69
  -3  -3   6 1644.79   34.64
  -3   3  -6 1623.52   33.05
   3  -3   6 1661.10   35.55
   3   3   6 1578.31   35.08
  -3   3   6 1648.97   34.38
   3  -3  -6 1598.85   35.07
   3   3  -6 1687.21   34.79
   3   3   6 1676.10   33.71
   3   3  -6 1758.93   34.91
  -3  -3  -6 1589.05   34.99
  -3   3  -7  107.20    3.77
  -3  -3   7  114.88    3.86
  -3   3   7  114.93    3.96
   3  -3   7  109.87    4.35
   3  -3  -7  115.86    4.22
   3  -3   7  101.60    4.03
   3   3   7  111.43    4.22
   3   3  -7  114.63    3.96
   3   3  -7  112.99    4.00
  -3   3  -7   96.37    2.53
   3   3   7  114.20    3.14
  -3  -3  -7  118.38    4.29
   3   3   8    9.35    0.68
   3  -3  -8    8.94    1.15
   3  -3   8    7.50    1.06
   3   3  -8    7.72    1.00
  -3   3  -8    5.89    0.31
  -3  -3   8    9.90    0.98
   3   3   8    9.90    1.22
   3   3  -8    6.93    0.41
  -3   3   8   10.04    1.06
   3  -3   8    8.93    1.18
  -3  -3  -8    9.55    1.21
   3   3  -8    6.72    0.93
  -3   3  -8    8.23    0.94
   3  -3  -9  612.42   16.34
   3  -3   9  541.40   13.78
   3   3  -9  587.33   13.40
  -3  -3  -9  542.85   13.42
   3  -3  -9  560.26   13.56
  -3   3   9  478.22   12.81
   3   3   9  559.09   13.74
  -3   3  -9  543.88   12.96
   3   3   9  580.32   11.72
  -3  -3   9  549.64   12.73
   3   3  -9  504.38   11.38
   3   3  -9  587.09   13.29
   3   3 -10  608.21   13.87
   3  -3  10  584.20   14.48
   3   3  10  523.16   11.95
   3   3 -10  532.34   12.05
   3  -3 -10  456.74   16.06
   3  -3 -10  608.48   14.17
  -3  -3 -10  599.23   14.11
   3   3  10  619.77   14.44
   3   3  10  593.86   13.93
  -3   3 -10  593.00   13.64
   3   3 -10  633.60   14.04
  -3  -3  10  602.55   13.29
   3   3 -11  274.57    7.45
   3  -3  11  239.64    7.62
   3   3  11  259.83    6.84
   3  -3  11  263.63    7.93
   3   3  11  256.64    7.75
   3  -3 -11  251.25    7.54
   3   3  11  256.89    7.47
  -3   3 -11  244.17    7.08
   3  -3  11  276.15    8.12
  -3  -3 -12   16.46    1.31
   3   3 -12   16.37    1.49
   3  -3  12   16.76    1.67
   3  -3  12   17.97    1.77
   3   3  12   16.11    1.48
   3  -3  12   18.18    1.82
   3   3  12   15.10    1.55
  -3   3 -12   17.04    1.46
   3  -3 -12   18.41    1.70
   3   3  12   14.39    1.23
  -3   3  12   15.25    1.39
   3  -3 -13  387.44   10.29
   3  -3  13  365.79   10.65
   3  -3  13  376.37   10.69
   3  -3 -13  388.58   10.48
  -3   3 -13  358.12    9.87
   3   3  13  366.54   10.03
  -3  -3 -13  390.82    9.72
   3   3  13  370.07   10.43
   3  -3  13  370.67   10.77
   3   3  13  375.85    9.49
   3  -3 -14   17.51    1.67
   3   3  14   17.53    1.38
   3  -3 -14   19.61    1.84
   3   3  14   18.54    1.71
   3  -3  14   15.66    1.74
  -3  -3 -14   18.41    1.73
   3   3  14   19.43    1.88
   3  -3  14   16.95    1.86
   3  -3 -15   10.25    1.34
  -3  -3 -15    9.06    1.29
   3  -3 -15    8.35    1.33
   3  -3  15   10.70    1.53
   3  -3  15   11.51    1.60
   3   3  15   10.77    1.40
   3   3  15   10.41    1.45
  -3   3  15   10.17    1.10
   3   3  15   10.41    1.49
  -3  -3 -16    0.60    0.69
   3   3  16    0.37    0.77
   3  -3 -16    1.34    0.73
   3  -3 -16    2.13    0.87
   3  -3  16    1.11    0.84
   3   3  16    0.69    0.75
   3   3  16    2.20    0.87
   3  -3  16    0.35    0.73
   3  -3  17  376.17   11.16
   3  -3 -17  373.37   10.56
   3  -3  17  373.51   11.21
   3   3  17  353.19   10.90
   3   3  17  370.17   11.05
   3   3  17  366.60   10.69
   3  -3 -17  372.87   10.73
  -3  -3 -17  369.31   10.62
   3  -3 -18  286.65    9.08
   3  -3  18  291.19    9.43
  -3  -3 -18  292.99    8.97
   3   3  18  282.15    9.08
   3   3  18  281.24    9.33
   3  -3 -18  287.03    8.80
   3   3  18  282.32    9.28
   3  -3  18  281.45    9.50
   3  -3 -19    3.36    0.99
   3   3  19    2.39    1.02
   3  -3  19    4.79    1.32
   3   3  19    2.95    1.29
   3  -3 -19    4.06    1.08
   3   3  19    3.82    1.16
   3  -3  19    4.66    1.31
  -3  -3 -19    3.71    1.04
   3  -3  20   70.04    4.25
   3  -3 -20   70.28    3.81
   3   3  20   74.35    4.23
   3   3  20   72.50    4.32
   3  -3  20   65.70    4.16
   3  -3 -20   79.30    4.15
   3   3  20   73.14    4.18
  -3  -3 -20   70.58    3.89
   3  -3 -21   26.67    2.33
   3   3  21   25.14    2.63
   3  -3 -21   27.43    2.49
   3  -3  21   28.28    2.77
   3   3  21   31.72    2.73
   3  -3  21   26.38    2.67
   3   3  21   30.28    2.90
  -3  -3 -21   24.79    2.33
   3  -3  22  722.41   19.04
   3  -3  22  703.60   18.99
   3   3  22  712.14   18.64
   3  -3 -22  687.27   17.82
   3   3  22  716.09   18.81
  -3  -3 -22  698.07   18.18
   3  -3 -22  723.31   18.31
   3   3  22  690.29   19.06
   3   3  23   21.60    2.71
   3  -3 -23   21.87    2.26
   3  -3 -23   20.30    2.08
   3   3  23   19.82    2.46
   3  -3  23   24.25    2.63
   3   3  23   21.65    2.40
  -3  -3 -23   17.84    2.08
   3  -3  23   24.10    2.68
   3  -3 -24   13.34    1.73
   3   3  24   15.57    2.32
   3  -3 -24   11.98    1.77
   3   3  24   14.45    2.58
   3  -3  24   15.80    2.31
   3   3  24   13.11    1.93
   3  -3  24   14.05    2.18
   3  -3  24   13.07    2.04
  -3  -3 -24   15.29    1.99
   3  -3  25  414.29   13.57
   3   3  25  423.40   12.89
   3   3  25  422.89   13.32
   3   3  25  420.91   13.46
   3  -3  25  414.76   13.18
   3  -3 -25  427.53   12.55
   3  -3 -25  426.84   12.13
  -3  -3 -25  403.80   12.34
   3  -3 -26   34.58    2.69
   3   3  26   36.54    3.10
   3  -3  26   34.49    3.20
   3   3  26   39.42    3.56
   3  -3 -26   35.45    2.88
   3   3  26   36.99    3.86
  -3  -3 -26   40.67    3.13
   3  -3  26   33.40    3.36
   3  -3  27  295.48   10.72
   3   3  27  312.70   11.10
   3   3  27  331.76   11.37
   3  -3  27  309.26   11.30
   3  -3 -27  314.81   10.06
  -3  -3 -27  304.62   10.05
  -3  -3 -28    2.26    1.11
   3   3  28    4.18    2.65
   3  -3  28    2.26    1.37
   3  -3 -28    4.20    1.28
   3   3  28    4.03    1.70
   3  -3  28    2.13    1.16
   3  -3  29  403.28   13.55
   3  -3 -29  414.37   12.09
   3   3  29  415.16   13.44
  -3  -3 -29  402.72   12.19
   3  -3  29  397.19   12.94
   3   3  29  420.26   13.54
  -3  -3 -29  430.98   13.02
  -3  -3 -30    3.53    1.41
   3  -3  30    2.91    1.23
   3  -3  30    2.33    1.51
   3  -3 -30    3.17    0.99
  -3  -3 -30    2.44    1.12
   3   3  30    5.18    1.90
   3   3  30    2.32    2.90
  -3  -3 -31   13.00    2.08
   3  -3  31   14.17    2.08
   3  -3 -31   10.77    1.53
   3   3  31   13.55    2.45
   3   3  31   14.78    3.64
  -3  -3 -31   14.32    1.86
   3  -3  31   12.78    2.22
  -3  -3 -32    2.61    1.02
  -3  -3 -32    1.93    1.36
   3  -3 -32   -0.98    8.55
   3  -3  32    1.67    1.34
   3  -3 -32    2.31    0.83
   3   3  32    3.38    3.30
   3   3  32    2.26    1.82
   3  -3  32    1.85    1.12
   3  -3  33  132.69    6.45
   3  -3  33  131.92    5.91
   3   3  33  136.42    7.28
  -3  -3 -33  132.29    6.02
  -3  -3 -33  130.61    5.28
   3   3  34    2.99    3.76
   3  -3 -34   -0.59    5.60
   3  -3  34    0.60    0.82
   3  -3  34    0.65    1.10
  -3  -3 -34    0.71    1.37
   3  -3  35   17.84    2.30
   3   3  35   21.35    4.23
  -3  -3 -35   20.95    2.35
   3  -3  35   20.83    2.03
   3  -3 -35   19.01    4.36
   3   3  36    8.90    3.85
  -3  -3 -36    8.21    1.74
   3  -3 -36    8.81    3.15
   3  -3  36    8.19    1.84
   3  -3  36    8.53    1.27
   3   3  37   25.01    4.49
   3  -3  37   29.90    2.89
  -3  -3 -37   33.21    2.51
  -3  -3 -37   29.92    2.52
   3   3  38   48.22    4.47
  -3  -3 -38   48.63    2.87
  -3  -3 -38   51.38    3.01
   3  -3  38   47.38    3.46
   3  -3  39  143.72    5.58
  -3  -3 -39  150.99    5.19
   3   3  39  145.94    6.19
  -3  -3 -39  138.35    4.79
   3  -3  40    6.05    1.86
  -3  -3 -40    4.69    0.88
  -3  -3 -40    6.03    1.12
   0  -4   0   25.92    1.69
   0  -4   0   26.48    1.22
  -4   0   0   30.00    1.58
   0  -4   1 1010.49   21.65
  -4   0   1  974.52   20.66
   0  -4  -1 1003.57   21.59
  -4   0  -1  990.12   20.45
   4   0   1  975.85   20.28
  -4   0   1  975.11   21.08
   0  -4   1  973.23   20.37
   0  -4   2  424.55   10.47
  -4   0  -2  425.32    9.36
   4   0   2  416.70   10.46
   4   0   2  435.60    9.22
   0  -4   2  424.93    9.39
  -4   0   2  434.59    9.79
  -4   0   2  424.14   10.11
   0  -4  -2  425.08   10.46
   0  -4   3 2344.05   47.08
   4   0  -3 2370.11   47.46
   0  -4  -3 2367.16   48.28
  -4   0  -3 2356.86   46.89
   4   0   3 2320.14   48.33
  -4   0   3 2372.14   47.59
  -4   0   3 2299.21   47.90
   4   0   3 2308.10   46.68
   0  -4   3 2279.23   48.19
   0  -4   4  384.28    8.71
  -4   0  -4  390.84    8.36
   4   0   4  396.98    8.17
  -4   0   4  375.25    9.16
   4   0  -4  384.54    9.11
  -4   0   4  392.58    9.48
   4   0   4  388.08    9.83
   0  -4   5  658.42   13.54
   4   0  -5  670.51   14.10
   4   0   5  692.46   14.91
  -4   0   5  675.84   14.18
  -4   0   5  652.41   14.39
   4   0  -6    2.13    0.51
   4   0   6    2.11    0.63
  -4   0   6    2.55    0.54
   4   0   7 2685.58   55.64
   0  -4  -7 2644.83   55.74
  -4   0   7 2728.82   55.02
   4   0  -7 2691.36   54.97
   0  -4  -8   21.72    1.76
   4   0   8   29.08    1.92
  -4   0   8   20.72    1.50
  -4   0   8   25.82    1.59
   4   0   8   26.86    1.94
   0  -4  -8   21.05    1.71
   4   0  -8   25.43    1.57
   0  -4  -9  621.11   14.66
   0  -4  -9  595.98   14.54
  -4   0   9  585.39   13.91
   4   0   9  606.74   14.49
  -4   0   9  608.77   13.90
   4   0  -9  622.82   13.92
   4   0   9  608.12   14.65
   4   0   9  588.00   14.50
   0   4   9  555.62   13.98
   4   0 -10    1.83    0.55
   0   4  10    2.58    0.64
   4   0  10    2.63    0.70
   0   4  10    2.94    0.85
   0  -4 -10    1.00    0.63
   4   0  10    1.51    0.69
   4   0  10    1.40    0.55
   0  -4 -10    1.85    0.75
  -4   0  10    3.15    0.64
   4   0  10    2.01    0.73
  -4   0  10    3.21    0.65
   4   0  11   68.77    3.18
  -4   0  11   66.70    2.98
   0  -4 -11   71.59    3.42
   0   4  11   72.61    3.16
   0  -4 -11   72.01    3.45
   4   0  11   70.42    3.32
   0   4  11   73.34    3.64
   4   0 -11   70.39    3.01
   4   0  11   68.77    3.31
   4   0  11   68.56    3.44
  -4   0  11   70.36    3.00
   4   0  12   25.52    1.94
   0  -4 -12   22.58    1.93
   0   4 -12   27.00    1.87
   0  -4 -12   24.62    2.03
   0   4  12   24.05    1.76
   0   4  12   23.57    2.06
  -4   0  12   23.70    1.68
   4   0  12   24.42    1.93
   4   0  12   24.33    2.06
   4   0 -12   22.78    1.65
   4   0  12   26.23    1.91
  -4   0  12   23.75    1.71
   4   0  13 1078.82   24.13
   4   0  13 1036.60   24.11
   0   4  13 1065.69   23.87
   0   4  13 1046.54   23.38
  -4   0  13 1061.73   23.64
   0   4  13 1104.26   24.80
   0  -4 -13 1075.33   24.39
   4   0  13 1092.32   24.69
  -4   0  13 1066.02   23.63
   0   4 -13 1083.22   23.90
   4   0 -13 1061.36   23.62
   0  -4  13 1041.91   23.61
   0   4  14  249.80    8.10
   0  -4  14  232.78    7.15
   0  -4 -14  245.34    7.78
   0   4  14  248.93    7.02
   4   0  14  252.00    8.10
  -4   0  14  243.65    7.20
   0   4  14  245.06    8.09
   0   4  14  251.90    7.47
   4   0  14  243.12    7.55
   4   0 -14  245.76    7.26
   0   4 -14  254.16    7.47
   4   0  14  255.30    7.71
   0  -4  15  318.71    9.03
   0   4  15  330.55    9.98
   0   4  15  332.34   10.12
   0   4 -15  323.61    9.20
   0  -4 -15  337.91    9.75
   4   0  15  326.04    9.40
   4   0  15  337.34   10.08
   0   4  15  325.34    8.77
   4   0  15  339.19    9.64
   0  -4  16   49.00    2.76
   0   4  16   55.20    3.43
   0   4  16   50.48    2.58
   4   0  16   50.95    3.18
   0  -4 -16   52.76    3.20
   0   4  16   52.86    3.39
   4   0  16   50.55    2.98
   4   0  16   51.24    3.08
   4   0  16   52.39    3.35
   0  -4  17  156.01    5.62
   4   0  17  158.17    5.95
   4   0  17  166.92    6.39
   0   4  17  164.75    6.52
   4   0  17  168.71    6.61
   0   4  17  161.96    6.51
   0  -4 -17  161.89    6.15
   0  -4  18   55.32    3.07
   0   4  18   56.31    3.68
   0  -4 -18   59.75    3.52
   4   0  18   59.50    3.36
   4   0  18   58.22    3.68
   0   4  18   59.12    3.81
   4   0  18   55.14    3.54
   4   0  19  333.96   10.51
   0   4  19  333.99   10.64
   4   0  19  335.89   10.69
   0   4  19  325.49   10.59
   0  -4 -19  335.77   10.17
   4   0  19  329.21    9.83
   0  -4  19  323.46    9.55
   0   4  20    9.68    2.19
   0  -4  20    8.09    1.33
   4   0  20    9.67    1.69
   0  -4  20    8.27    1.27
   4   0  20    8.85    1.34
   0   4  20   10.44    1.89
   0  -4 -20    8.17    1.46
   4   0  20    8.67    1.70
   0  -4 -21    1.06    0.88
   0   4  21    2.40    1.78
   0  -4  21    3.15    0.90
   0  -4  21    2.86    0.93
   4   0  21    1.91    1.06
   4   0  21    2.14    0.86
   0   4  21    1.74    1.27
   4   0  22    1.37    1.11
   0   4  22    3.70    2.04
   0  -4 -22    1.95    0.99
   4   0  22    2.57    0.89
   0  -4  22    3.12    1.01
   0   4  23  365.77   12.12
   0  -4  23  354.43   11.00
   0  -4 -23  383.41   11.40
   4   0  23  382.31   12.07
   4   0  23  355.02   10.70
   0  -4 -24   51.12    3.54
   0   4  24   55.53    4.65
   4   0  24   57.87    4.11
   0  -4  24   51.99    3.45
   0  -4 -24   49.07    3.66
   4   0  24   51.89    3.26
   0   4  25   42.20    4.26
   4   0  25   40.88    3.51
   0  -4  25   32.89    2.78
   0  -4 -25   37.76    3.04
   4   0  25   32.86    2.58
   0  -4 -25   38.01    3.21
   4   0  26    6.67    1.79
   0   4  26    3.91    2.70
   0  -4  26    7.09    1.44
   0  -4 -26    6.86    1.45
   4   0  26    5.80    1.79
   0  -4 -26    6.22    1.58
   0  -4 -27  310.70    9.96
   4   0  27  296.41   11.00
   0   4  27  290.01   10.97
   0  -4 -27  311.81   10.53
   4   0  27  297.41   10.78
   0  -4  27  280.96    9.58
   0  -4 -28  101.59    5.07
   0  -4 -28  111.30    5.59
   0  -4  28   95.71    4.87
   4   0  28   97.81    5.85
   4   0  28  108.75    5.87
   0  -4  29   11.78    1.71
   0  -4 -29   14.18    1.93
   0  -4 -29   14.08    2.10
   4   0  29   13.30    2.33
   4   0  29   14.13    2.27
   0  -4 -30    0.82    0.98
   4   0  30    0.86    1.38
   0  -4 -30    0.99    0.89
   4   0  30    1.79    1.43
   4   0  31   -0.11    1.32
   0  -4 -31    0.14    0.84
   0  -4 -31    0.44    0.92
   4   0  31    0.66    1.35
   4   0  32   46.15    3.83
   0  -4 -32   44.75    3.36
   4   0  32   48.44    4.08
   0  -4 -32   48.58    3.67
   4   0  33   11.46    2.55
   0  -4 -33   12.09    2.03
   4   0  33   11.54    2.09
   0  -4 -33   12.34    1.83
   4   0  34    3.27    2.41
  -4   0 -34    5.38    1.23
   0  -4 -34    4.56    1.53
   0  -4 -34    3.60    1.20
   4   0  34    3.22    1.47
   0  -4 -35   71.11    3.90
   4   0  35   72.90    4.98
   4   0  35   76.38    4.59
   0  -4 -35   73.31    4.16
  -4   0 -35   75.61    3.93
   0  -4 -36   21.29    2.04
   0  -4 -36   25.66    2.42
  -4   0 -36   23.50    2.10
   4   0  36   21.67    2.41
   4   0  36   24.04    3.67
  -4   0 -37    0.55    0.68
   0  -4 -37    0.32    0.68
   0  -4 -37   -0.36    0.98
   4   0  37    0.08    0.95
   4   0  37    0.54    2.94
   0  -4 -38   17.49    1.76
   4   0  38   18.99    2.08
   0  -4 -38   18.63    1.62
  -4   0 -38   18.75    1.68
   4   0  38   21.38    3.64
   4   0  39   23.42    2.13
  -4   0 -39   22.71    1.99
   0  -4 -39   19.43    1.65
  -4   0 -40    3.21    0.93
   0  -4 -40    2.22    0.59
   0  -4 -40    3.29    7.42
   4   0  40    3.25    1.16
   0  -4 -41    0.07    3.19
   4  -1  41   22.74    2.64
   4  -1  40    4.71    2.52
  -4  -1 -40    2.29    0.94
   1  -4 -40    2.90    2.92
   4  -1  40    3.53    0.97
   4  -1  39   22.99    3.19
  -4  -1 -39   18.83    1.94
   4  -1  39   20.45    1.88
   1  -4 -39   16.97    1.33
   1  -4 -39   16.76    5.91
   1  -4 -38  117.11    4.39
  -4  -1 -38  127.60    5.14
   4  -1  38  120.41    5.06
  -4  -1 -38  123.53    4.37
   4  -1  37  165.95    6.51
   1  -4 -37  163.01    5.78
  -4  -1 -37  173.92    6.45
  -4  -1 -37  168.34    5.83
   1  -4 -36   19.52    1.98
   4  -1  36   21.41    2.30
  -4  -1 -36   20.27    1.97
   1  -4 -35   84.74    4.09
   1   4  35   87.24    6.77
   4  -1  35   93.13    4.99
   1  -4 -35   89.70    4.43
  -4  -1 -35   92.87    4.37
   4  -1  34   73.18    4.57
   1  -4 -34   76.47    4.04
   1   4  34   77.88    6.25
   1  -4 -34   76.70    4.28
  -4  -1 -34   76.49    4.03
   1  -4 -33   70.88    4.00
   1   4  33   80.39    6.25
   1  -4 -33   75.47    4.33
   4  -1  33   75.33    4.80
  -4  -1 -33   75.10    4.08
   1  -4 -32   96.18    5.05
   4  -1  32   98.83    5.66
   1   4  32   91.13    6.28
  -4  -1 -32   92.52    4.69
   1  -4 -32   95.98    4.84
  -4  -1 -31  126.99    5.69
   1  -4 -31  123.07    5.72
   1   4  31  137.43    7.34
   4  -1  31  127.95    6.57
   1  -4 -31  125.79    6.02
   1   4  30    2.98    3.01
   1  -4 -30    4.39    1.29
   4  -1  30    4.00    1.60
   1  -4 -30    4.21    1.47
   4  -1  29  145.02    7.15
   1  -4 -29  146.43    6.49
   1   4  29  150.00    7.50
   1  -4 -29  148.43    6.66
   4  -1  29  125.25    6.80
   1  -4 -28  152.15    6.74
   1   4  28  155.05    7.64
   4  -1  28  141.57    7.05
   1  -4 -28  155.29    6.89
   4  -1  28  151.18    7.34
   1  -4 -27   30.63    2.91
   1   4  27   25.04    3.75
   4  -1  27   30.81    3.25
   1  -4 -27   32.55    3.04
   4  -1  27   30.10    3.21
   1   4  27   27.38    3.35
   1   4  26  292.79   10.94
   1   4  26  299.28   10.90
   1  -4 -26  304.61   10.26
   4  -1  26  292.27   10.85
   4  -1  26  297.02   10.92
   1  -4 -26  309.28   10.53
   4  -1  25  134.84    6.71
   1   4  25  136.56    7.00
   1  -4 -25  133.09    5.75
   4  -1  25  145.74    6.99
   1  -4 -25  144.22    6.41
   1   4  25  137.99    6.79
   1  -4 -24   59.51    3.95
   1   4  24   55.73    4.61
   1   4  24   57.57    4.27
   4  -1  24   59.90    4.25
   4  -1  24   58.52    4.22
   1  -4 -24   57.50    3.53
   4  -1  23   26.59    2.82
   1   4  23   21.61    3.15
   1  -4 -23   24.81    2.29
   1  -4 -23   23.45    2.47
   1   4  23   21.15    2.65
   4  -1  23   25.83    2.82
   1  -4 -22  397.09   11.71
   1   4  22  410.25   12.90
   4  -1  22  407.51   12.83
   1   4  22  413.88   12.77
   4  -1  22  414.16   12.90
   1  -4 -22  413.58   12.43
   4  -1  21  801.54   20.99
   1  -4 -21  820.56   20.56
   1   4  21  784.28   20.76
   1   4  21  800.61   20.98
   1  -4 -21  791.60   19.81
   4  -1  21  844.75   21.27
   4  -1  20   21.27    2.36
   1  -4 -20   20.26    2.02
   1   4  20   22.48    2.67
   4  -1  20   18.23    2.28
   1  -4 -20   19.50    2.17
   1   4  20   19.84    2.36
   4  -1  20   22.75    2.33
   1   4  19  240.15    8.55
   1  -4 -19  226.43    7.83
   1  -4 -19  250.74    8.44
   1   4  19  244.65    8.65
   4  -1  19  252.59    8.49
   4  -1  18  199.53    7.21
   1  -4 -18  192.99    6.83
   1   4  18  194.09    7.28
   1   4  18  195.49    7.41
   4  -1  18  187.64    6.45
   1  -4 -18  198.85    7.22
   1  -4 -17  809.83   19.80
   1  -4 -17  789.54   19.24
   1   4  17  813.16   19.98
   1   4  17  784.97   19.71
   4  -1  17  768.01   18.77
   4  -1  17  818.04   19.75
  -1   4 -16  140.99    5.18
   4  -1  16  154.27    5.88
   1   4  16  152.15    5.94
   1  -4 -16  145.11    5.80
   4  -1  16  141.49    5.27
   1  -4 -16  144.28    5.53
   1   4  16  156.18    6.09
   4  -1  15  249.38    7.92
   1   4  15  241.06    7.93
   1  -4 -15  240.64    7.95
   1   4  15  245.25    8.06
   1   4  15  239.50    7.88
  -1   4 -15  252.70    7.42
   4  -1  15  230.46    7.29
   1  -4 -15  247.94    7.71
   4  -1  14    8.35    1.30
   1   4  14    9.13    0.95
  -4   1  14    9.42    1.09
  -1   4 -14    7.40    1.01
   1   4  14   10.52    1.50
   4  -1  14    7.57    1.40
   1  -4 -14    8.78    1.34
   1   4  14   10.64    1.49
   4  -1  14    7.79    1.13
   1   4  14    8.68    1.30
   1   4  14    8.04    1.07
   1  -4 -14    8.80    1.24
   4  -1  13  291.70    8.54
   1  -4 -13  296.80    8.52
   1   4  13  287.78    8.62
   4  -1  13  292.20    8.95
   1   4  13  289.43    8.77
   4   1 -13  281.55    8.11
   1  -4 -13  277.14    8.62
  -4   1  13  287.52    8.01
   4  -1  13  285.68    8.30
   1   4  13  283.89    8.62
  -4   1  13  293.16    8.09
   4  -1  13  273.91    8.64
   1   4  13  296.73    8.23
  -4   1  12  738.17   17.12
   4  -1  12  710.60   17.88
  -4   1  12  745.43   17.12
   1   4  12  741.06   17.92
   4  -1  12  772.23   17.75
   1   4  12  740.88   17.74
   4   1 -12  744.35   17.24
   4  -1  12  719.44   17.43
   4  -1  12  768.88   18.22
   1   4  12  724.21   17.77
   1  -4 -12  739.34   17.61
   1   4  12  750.43   17.31
   4  -1  11  220.09    6.72
   4  -1  11  207.54    6.88
   4  -1  11  217.74    7.10
   1   4  11  222.91    6.86
   1   4  11  211.79    6.86
  -4   1  11  204.68    6.21
   4   1 -11  214.56    6.37
   1  -4 -11  206.97    6.86
  -4   1  11  213.89    6.31
   4  -1  11  204.39    6.54
   1   4  11  211.76    6.73
   1   4  11  213.28    6.42
  -4   1  10 1037.12   22.57
   1   4  10 1033.52   23.21
  -4  -1 -10 1000.63   21.16
   4  -1  10 1057.58   23.60
   4  -1  10 1052.21   23.58
   1   4  10 1044.11   22.81
   1   4  10 1001.35   23.08
   4  -1  10 1022.16   23.00
   1  -4 -10 1008.66   23.27
   4   1 -10 1046.42   22.66
  -4   1  10 1035.03   22.60
   1   4  10 1015.06   23.27
   1  -4  -9  292.17    7.74
   4  -1   9  320.97    8.45
   1   4   9  290.66    8.37
   1  -4  -9  284.13    8.48
   4  -1   9  305.97    8.73
  -4   1   9  306.37    8.04
   1   4   9  299.21    8.54
  -4  -1  -9  297.77    6.96
  -4   1   9  305.10    8.00
   1  -4  -9  293.09    8.59
   4   1  -9  313.05    8.06
   4  -1   9  319.33    8.84
   1   4   9  303.51    8.19
   4  -1   8  220.67    6.49
  -4   1   8  212.44    6.12
   1  -4  -8  215.22    6.71
   1  -4  -8  212.59    6.73
   4   1  -8  226.39    6.27
   1   4   8  209.81    6.49
  -4  -1  -8  216.13    5.37
   1  -4  -8  230.04    6.13
   4  -1   8  220.35    6.83
   4  -1   8  230.54    6.92
  -4   1   8  217.27    6.22
   1  -4  -7  167.17    5.64
  -4   1   7  174.46    5.19
   1  -4  -7  188.02    5.27
   4  -1   7  179.08    5.87
   4   1  -7  181.04    5.26
   1  -4  -7  171.71    5.75
  -4  -1  -7  178.54    4.62
   4  -1   7  179.39    5.87
  -4   1   7  171.79    5.25
  -1  -4   7  177.61    5.55
  -4   1   6 1125.72   22.81
   1  -4  -6 1086.82   23.49
   1  -4  -6 1147.81   22.91
   4  -1   6 1084.37   23.69
   1  -4  -6 1072.18   23.53
  -4  -1  -6 1122.81   22.14
   4   1  -6 1101.22   22.76
  -1  -4   6 1115.46   23.30
   1  -4  -5 1665.80   37.31
   1  -4  -5 1738.98   37.39
   1  -4  -5 1861.82   36.85
   4  -1   5 1792.92   37.64
  -4   1   5 1800.18   36.65
  -4  -1  -5 1780.83   36.18
   4   1  -5 1761.16   36.60
  -1  -4   5 1802.34   37.21
  -1  -4   4   74.99    3.05
  -4   1   4   65.09    2.51
  -4   1   4   61.21    1.62
   1  -4  -4   65.48    2.66
   4   1  -4   69.93    2.57
   4  -1   4   67.78    3.09
  -4  -1  -4   61.44    2.29
  -4   1   3  290.89    7.20
   1  -4  -3  299.88    7.54
   4  -1   3  292.96    8.08
  -4   1   3  282.91    6.31
  -1  -4   3  309.13    7.94
   4   1  -3  293.85    7.20
  -4  -1  -3  277.38    7.03
   4   1  -2  337.38    7.93
  -4   1   2  331.96    7.92
  -4  -1  -2  341.09    8.01
   1  -4  -2  333.74    8.29
  -4  -1  -1  973.81   20.56
   4   1  -1  947.23   20.24
  -4   1   1  991.14   20.36
   1  -4  -1  954.99   20.83
   4  -1   1  943.93   19.61
  -4   1   0  409.07    9.49
  -4  -1   0  421.42    9.82
   4   1   0  424.67    9.45
   1  -4   0  430.20   10.16
   4  -1   0  433.43    9.10
   4   1   1  958.64   20.04
  -4   1  -1  965.21   20.17
  -4  -1   1  956.77   20.63
   4   1   1  945.03   20.67
   1  -4   1  972.77   20.96
   4  -1  -1  960.13   19.94
   4   1   2  346.33    7.72
   1  -4   2  339.54    8.35
  -4  -1   2  343.64    8.45
  -4   1  -2  340.64    7.84
   4   1   2  356.75    8.51
   4  -1  -2  330.43    7.81
  -1   4   3  279.72    7.34
  -1  -4  -3  268.47    5.92
  -4  -1   3  286.02    7.25
  -4   1  -3  296.57    6.58
   4   1   3  282.36    7.23
   1  -4   3  288.34    7.17
   4  -1  -3  288.03    6.75
  -4   1  -4   73.17    2.27
   4   1   4   77.33    2.92
  -4  -1   4   77.12    2.93
  -1  -4  -4   75.78    2.07
   4  -1  -4   74.63    2.58
   1  -4   4   83.41    2.92
  -1   4   4   73.13    2.94
  -1   4   5 1814.00   38.27
   1  -4   5 1865.37   37.99
   4   1   5 1749.94   38.11
  -4  -1   5 1807.28   38.15
   4  -1  -5 1866.60   37.70
  -4   1  -5 1871.17   36.99
  -4  -1   5 1787.70   37.88
  -1  -4  -5 1838.00   38.83
  -4  -1   6 1110.66   24.41
  -4   1  -6 1128.79   23.10
   4   1   6 1108.19   24.45
   1  -4   6 1137.92   24.27
  -1  -4  -6 1134.82   25.08
  -4  -1   6 1141.77   24.24
   4  -1  -6 1178.78   24.09
  -1   4   6 1132.66   24.57
  -4   1  -7  141.59    3.36
  -4  -1   7  150.02    3.65
   4   1   7  131.12    4.48
   1  -4   7  155.39    4.57
  -4  -1   7  144.65    4.61
   4  -1  -7  127.12    4.20
  -1  -4  -7  143.28    5.05
   4   1   7  148.21    5.10
  -4  -1   7  148.15    4.49
  -1   4   7  140.38    4.64
   4   1   8  223.32    6.41
   1  -4   8  221.64    6.67
   1  -4   8  224.33    6.22
  -1  -4  -8  235.56    7.00
  -4  -1   8  241.77    6.38
   4  -1  -8  204.94    6.02
   4   1   8  224.12    6.90
  -4   1  -8  218.95    4.79
  -1   4   8  224.23    6.47
  -4  -1   8  233.98    5.12
   4   1   8  225.07    5.15
   4   1   9  311.76    8.29
  -4  -1   9  315.75    8.13
   1  -4   9  320.11    8.08
   4   1   9  296.29    6.71
   1  -4   9  311.63    8.55
   1  -4   9  304.86    8.32
   4   1   9  303.36    8.63
  -1  -4  -9  323.53    8.89
  -1   4   9  305.86    8.31
   4   1   9  312.48    8.81
   4  -1  -9  326.13    8.07
  -1  -4 -10 1016.37   21.69
  -1   4  10 1073.42   22.61
   1   4 -10 1057.85   22.65
   4   1  10 1049.75   23.04
   1  -4  10 1003.97   22.70
   4   1  10  971.27   20.47
   4   1  10 1054.97   23.11
  -4  -1  10 1016.00   22.22
   4  -1 -10 1027.54   22.12
   1  -4  10  977.42   22.40
  -1  -4 -11  207.11    5.82
   1  -4  11  207.37    6.52
   1  -4  11  199.79    6.24
   4   1  11  208.46    6.45
   1   4 -11  203.99    6.42
   4  -1 -11  202.35    6.05
   4   1  11  208.28    6.74
   4   1  11  217.41    6.82
  -1   4  11  208.37    6.40
  -4  -1  11  213.45    6.22
   1  -4  12  732.31   17.42
   4   1  12  723.79   17.38
   4   1  12  710.10   17.56
  -1  -4 -12  754.79   16.65
   1   4 -12  738.23   17.35
   4   1  12  746.46   17.85
  -4  -1  12  715.67   16.92
  -1   4  12  750.96   17.04
  -1  -4 -12  743.41   17.40
   4  -1 -12  722.56   16.88
  -1  -4 -13  277.85    7.60
   1  -4  13  276.35    8.23
   1   4 -13  284.54    8.17
   4   1  13  275.65    8.32
   4   1  13  289.78    8.67
   4   1  13  293.61    8.35
  -1  -4 -13  286.76    8.22
   4  -1 -13  284.30    7.88
  -1   4  13  287.25    7.90
  -1  -4 -14    7.82    0.99
   1  -4  14   10.08    1.31
   4   1  14    9.02    1.30
   4   1  14   10.23    1.35
  -1   4  14   11.23    1.65
  -1  -4 -14    7.44    1.35
   4   1  14    8.05    1.30
  -1  -4 -14    9.48    1.27
   4  -1 -14    8.64    1.07
  -1   4  14    9.05    1.09
  -1  -4 -15  230.49    7.09
   1  -4  15  246.42    7.73
   4   1  15  251.08    7.87
  -1  -4 -15  245.16    8.04
  -1   4  15  234.55    7.19
   4   1  15  245.19    7.86
   4   1  15  251.61    8.13
  -1   4  15  246.85    8.37
  -1  -4 -15  246.30    7.57
   1  -4  16  147.14    5.64
  -1   4  16  143.97    6.14
   4   1  16  148.69    5.82
   4   1  16  158.61    6.18
   4   1  16  160.20    6.00
  -1  -4 -16  153.57    5.59
  -1  -4 -16  156.51    6.07
   1  -4  17  799.84   19.63
  -1   4  17  759.27   20.37
  -1  -4 -17  826.46   20.15
   4   1  17  843.46   20.15
   4   1  17  838.46   20.48
   4   1  17  825.16   20.01
  -1  -4 -17  817.35   19.46
   1  -4  18  197.12    7.07
   4   1  18  204.11    7.28
  -1  -4 -18  213.99    7.49
   4   1  18  212.14    7.80
   4   1  18  210.59    7.51
  -1  -4 -18  202.89    6.91
   1  -4  19  241.54    8.13
  -1  -4 -19  250.04    8.52
   4   1  19  232.68    8.15
   4   1  19  245.10    8.77
  -1  -4 -19  253.25    7.93
   4   1  19  247.26    8.52
   4   1  20   17.93    2.02
   4   1  20   19.05    2.27
   1  -4  20   21.16    2.13
  -1  -4 -20   21.52    1.99
  -1  -4 -20   19.78    2.20
   4   1  20   18.46    2.17
   1  -4  21  808.98   20.11
   4   1  21  781.26   20.00
  -1  -4 -21  808.70   20.47
   4   1  21  816.60   21.08
  -1  -4 -21  802.97   19.53
   4   1  21  803.45   20.65
   4   1  22  416.27   12.03
   4   1  22  418.76   12.58
  -1  -4 -22  404.72   12.27
   1  -4  22  388.85   12.21
   4   1  22  419.11   12.91
  -1  -4 -22  392.73   11.34
   1  -4  22  393.04   11.85
   4   1  23   19.15    2.52
   1  -4  23   21.44    2.38
   4   1  23   22.12    2.29
   1  -4  23   22.28    2.31
   4   1  23   23.50    2.57
  -1  -4 -23   19.27    2.23
  -1  -4 -24   48.74    3.57
   1  -4  24   50.23    3.67
   4   1  24   44.57    3.57
   4   1  24   48.52    3.37
   4   1  24   50.49    3.95
   1  -4  25  138.50    6.35
   4   1  25  129.13    5.79
   4   1  25  130.94    6.57
   4   1  25  129.34    6.38
  -1  -4 -25  137.73    6.25
  -1  -4 -26  291.07    9.98
   1  -4  26  283.33    9.93
   4   1  26  278.76    9.32
   4   1  26  299.80   10.41
  -1   4  27   22.95    3.63
   4   1  27   26.08    2.47
   4   1  27   33.49    3.22
  -1  -4 -27   29.75    2.87
   1  -4  27   30.30    2.90
  -1   4  28  140.72    7.47
  -1  -4 -28  154.16    6.69
   4   1  28  153.43    7.15
   1  -4  28  144.75    6.61
   4   1  28  143.10    6.07
  -1  -4 -29  150.30    6.50
   4   1  29  148.69    7.08
   1  -4  29  131.53    6.32
  -1  -4 -30    5.71    1.56
  -1  -4 -30    6.66    1.65
   4   1  30    8.26    2.21
   1  -4  30    5.20    1.40
   1  -4  31  132.43    6.14
   4   1  31  148.85    7.02
  -1  -4 -31  142.10    6.15
  -1  -4 -31  140.71    6.43
  -1  -4 -32  110.02    5.22
   4   1  32  113.78    6.14
  -1  -4 -32  107.11    5.44
   1  -4  32   96.58    5.04
  -1  -4 -33   73.27    4.38
  -1  -4 -33   70.14    3.97
   4   1  33   75.36    4.84
   1  -4  33   66.37    4.02
   4   1  33   76.92    5.36
   4   1  34   73.03    5.29
  -1  -4 -34   77.02    4.01
  -1  -4 -34   72.98    4.21
   1  -4  34   69.64    4.07
   4   1  34   83.31    4.96
  -1  -4 -35   91.49    4.79
  -1  -4 -35   92.98    4.62
   4   1  35   99.10    5.84
   1  -4  35   89.03    4.45
   4   1  35   91.03    5.06
   4   1  36   27.13    4.02
  -4   1 -36   32.24    2.45
  -1  -4 -36   30.56    2.50
  -1  -4 -36   31.51    2.75
   4   1  36   27.11    2.69
  -1  -4 -37  165.92    6.04
   4   1  37  168.35    7.24
   4   1  37  169.87    6.72
  -1  -4 -37  171.51    6.33
  -4   1 -37  173.44    6.04
  -1  -4 -38  110.69    4.50
   4   1  38  116.55    5.16
  -1  -4 -38  116.12    4.75
   4   1  38  121.40    5.93
  -4   1 -38  119.21    4.51
  -1  -4 -39   19.65    1.58
   4   1  39   19.58    3.52
   4   1  39   20.01    2.10
  -1  -4 -39   19.70    1.80
  -1  -4 -40    2.78    0.60
   4   1  40    2.57    2.72
  -1  -4 -40    3.35    0.83
   4   1  40    3.23    1.22
   4   1  41   20.67    2.67
  -1  -4 -41    6.79    5.83
   4  -2  40   16.66    2.26
  -4  -2 -40   19.41    1.53
   2  -4 -39  102.08    4.44
  -4  -2 -39  104.40    4.09
  -4  -2 -39  102.05    4.03
   4  -2  39   98.71    4.67
   2  -4 -38   38.07    3.85
   4  -2  38   32.84    3.14
  -4  -2 -38   29.15    2.48
   4  -2  38   30.48    2.21
   4  -2  37   39.86    3.40
   4  -2  37   38.86    2.70
   2  -4 -37   44.47    5.72
  -4  -2 -37   40.25    2.37
   2  -4 -37   36.25    2.12
  -4  -2 -37   40.50    2.97
   4  -2  36   12.01    2.27
   2  -4 -36   10.94    1.34
  -4  -2 -36    9.20    1.79
   2  -4 -36   12.17    7.58
   4  -2  36   10.89    1.62
  -4  -2 -36   10.71    1.47
  -4  -2 -35   19.02    2.26
   4  -2  35   18.22    2.41
   2   4  35   18.16    4.59
   2  -4 -35   17.48    1.77
   4  -2  35   18.27    2.14
  -4  -2 -35   20.99    2.06
   2   4  34   43.91    5.15
   4  -2  34   42.69    3.54
   2  -4 -34   39.67    2.79
  -4  -2 -34   50.77    3.48
   4  -2  34   43.67    3.38
  -4  -2 -34   42.52    2.95
   2   4  33   55.54    5.03
   2  -4 -33   52.08    3.34
   4  -2  33   52.07    3.84
   4  -2  33   52.20    4.07
  -4  -2 -33   51.66    3.35
   2   4  32   57.28    4.94
   4  -2  32   55.67    4.10
   4  -2  32   59.26    4.30
   2  -4 -32   51.66    3.45
  -4  -2 -32   57.31    3.59
   2  -4 -31  101.70    4.86
   2   4  31   98.43    6.13
   4  -2  31   96.01    5.68
   2   4  31  103.20    5.93
   4  -2  31  112.45    5.95
  -4  -2 -31  105.58    5.06
   2  -4 -31  102.43    5.13
   2  -4 -30   50.55    3.44
   2   4  30   52.93    4.34
   4  -2  30   46.74    3.90
   2  -4 -30   52.62    3.70
   2   4  30   51.64    4.53
  -4  -2 -30   52.35    3.52
   2  -4 -29  132.48    5.89
   4  -2  29  130.11    6.65
   2   4  29  128.34    6.76
   2  -4 -29  135.72    6.18
   2   4  29  131.85    6.79
  -4  -2 -29  130.61    5.88
  -4  -2 -28    3.20    1.18
   2  -4 -28    2.88    1.37
   2  -4 -28    3.00    1.16
   2   4  28    3.19    2.55
   2   4  28    4.25    1.86
   4  -2  28    2.34    1.45
   2  -4 -27   70.32    4.21
   2   4  27   71.42    5.02
   4  -2  27   71.04    4.91
   2  -4 -27   67.42    4.33
   2   4  27   76.06    5.01
  -4  -2 -27   66.69    4.10
  -4  -2 -26  127.19    5.72
   2  -4 -26  126.01    5.87
   2   4  26  132.74    6.66
   2  -4 -26  126.61    6.10
   4  -2  26  126.60    6.63
   2   4  26  119.74    6.55
  -4  -2 -25  179.67    6.95
   2   4  25  174.80    7.73
   2  -4 -25  170.68    7.02
   4  -2  25  155.74    7.51
   2  -4 -25  171.05    7.25
   2   4  25  174.52    7.74
  -4  -2 -24    6.80    1.50
   2  -4 -24    9.40    1.62
   2   4  24    7.36    2.35
   2  -4 -24    8.07    1.66
   2   4  24    7.72    1.82
   4  -2  24    9.17    1.96
   2  -4 -23   16.54    2.05
   2   4  23   13.84    2.57
   2  -4 -23   14.98    2.09
   2   4  23   14.36    2.25
   4  -2  23   10.67    2.03
   2   4  22  303.95   10.49
   2  -4 -22  320.34   10.24
   2   4  22  312.27   10.72
   2  -4 -22  314.55   10.39
   4  -2  22  302.16   10.79
   2  -4 -21   65.50    3.99
   2   4  21   66.90    4.26
   2   4  21   64.34    4.09
   2   4  21   66.11    4.24
   2  -4 -21   62.43    4.00
   4  -2  21   64.10    4.31
   4  -2  20  295.65   10.32
   2  -4 -20  329.39   10.40
   2   4  20  321.72   10.65
   2   4  20  314.89   10.37
   2   4  20  331.50   10.51
   2  -4 -20  333.07   10.49
   4  -2  20  342.09   11.11
   4  -2  19  120.29    5.49
   2  -4 -19  114.66    5.25
   2   4  19  105.99    5.17
   2   4  19  109.49    5.32
   2  -4 -19  107.58    5.24
   2   4  19   96.35    5.03
   4  -2  19  117.78    5.77
   4  -2  18  388.03   11.57
   2  -4 -18  385.20   11.36
   2  -4 -18  391.01   11.53
   2   4  18  368.56   11.22
   4  -2  18  379.56   11.90
   2   4  18  380.43   11.56
   4  -2  17  149.57    6.21
   2   4  17  144.96    6.07
   2  -4 -17  158.65    6.14
   2  -4 -17  148.86    6.08
   4  -2  17  150.90    6.46
   2   4  17  143.62    5.92
   4  -2  16  202.29    7.24
   2  -4 -16  205.41    7.22
   2   4  16  194.74    6.98
   2   4  16  200.05    7.23
   2  -4 -16  195.72    7.17
   4  -2  16  213.64    7.72
   4  -2  15   33.21    2.56
   2  -4 -15   26.25    2.28
   2   4  15   24.26    2.14
   2   4  15   26.22    2.29
   2  -4 -15   25.43    2.30
   4  -2  15   29.59    2.57
   2   4  15   24.09    2.18
   4  -2  14  202.38    6.97
   2   4  14  214.31    6.97
   2  -4 -14  220.11    7.04
   2   4  14  207.32    6.69
   2   4  14  207.30    6.95
   2  -4 -14  222.96    7.18
   4  -2  14  215.44    7.36
   4  -2  13  229.42    7.64
   2  -4 -13  250.49    7.83
   2   4  13  232.14    7.40
   2   4  13  239.45    7.67
  -4   2  13  235.56    7.03
   4  -2  13  219.71    7.87
   2  -4 -13  260.44    7.97
   2   4  13  240.70    7.16
   2   4  13  229.47    7.67
   4  -2  12   26.60    2.12
   2  -4 -12   27.71    2.17
   2   4  12   25.81    2.06
   2  -4 -12   26.31    2.23
  -4   2  12   23.57    1.73
   4   2 -12   27.15    1.94
   2   4  12   23.13    2.02
   2   4  12   22.39    1.74
   2   4  12   23.91    1.91
   4  -2  11  317.74    9.05
   2  -4 -11  302.67    8.92
  -2   4 -11  310.36    8.63
   2   4  11  302.82    8.55
  -4   2  11  305.70    8.37
   2   4  11  301.33    8.74
   2   4  11  307.56    8.95
   4   2 -11  321.55    8.58
  -4   2  11  308.44    8.33
   2   4  11  300.42    8.40
   2  -4 -11  282.43    7.32
   2  -4 -11  298.17    8.97
   2  -4 -10  190.22    6.33
   4  -2  10  191.12    6.28
   2   4  10  183.62    6.06
   2   4  10  184.05    5.88
   4   2 -10  184.95    5.83
  -2   4 -10  186.78    5.97
   2  -4 -10  182.59    5.02
   2   4  10  177.67    6.16
  -4   2  10  191.71    5.84
   2   4  10  182.79    5.84
   2  -4  -9  206.64    6.60
   4  -2   9  198.50    6.45
  -2   4  -9  198.58    6.21
  -2  -4   9  202.40    6.20
  -4   2   9  202.38    6.04
   2   4   9  192.67    6.22
   4   2  -9  206.28    6.12
   2   4   9  199.20    6.46
   2  -4  -9  199.02    5.38
   2  -4  -8  137.60    5.07
   4  -2   8  139.86    5.03
  -4   2   8  144.70    4.71
   2  -4  -8  139.80    4.15
   2   4   8  148.25    3.80
   4   2  -8  137.57    4.66
   2   4   8  133.53    4.95
  -2  -4   8  138.56    4.82
  -4   2   7   43.79    2.24
   4  -2   7   41.20    2.41
   2  -4  -7   44.80    1.96
   2   4   7   41.13    2.41
   4   2  -7   43.45    2.23
   2   4   7   44.23    1.73
  -2  -4   7   38.22    2.23
  -4  -2  -6  743.30   16.84
  -2  -4   6  766.50   17.16
   4  -2   6  743.84   17.20
   2   4   6  694.42   17.02
   4   2  -6  746.91   16.68
   2   4   6  764.86   15.93
  -4   2   6  759.54   16.73
   2  -4  -6  690.55   16.09
   2  -4  -6  720.32   17.38
  -4  -2  -5   88.24    3.43
  -2  -4   5   92.24    3.67
   2   4   5   85.51    3.54
   2   4   5   88.66    2.92
   4   2  -5   89.01    3.27
   4  -2   5   84.05    3.54
   2  -4  -5   85.53    3.77
  -4   2   5   89.72    3.32
   4  -2   4  482.53   12.20
   2   4   4  498.26   11.38
   2  -4  -4  470.40   12.42
   4   2  -4  501.59   11.68
  -4   2   4  503.92   11.77
   2   4   3  204.14    5.50
   2  -4  -3  189.99    6.23
   4   2  -3  199.52    5.10
   4   2  -3  202.19    5.57
   4  -2   3  202.04    6.08
  -2  -4   3  210.90    6.26
   4  -2   3  194.77    5.97
  -4   2   3  207.44    5.69
   4   2  -2  413.46    9.33
  -4   2   2  434.96    9.93
  -2  -4   2  447.28   10.72
   2  -4  -2  398.99   10.66
   2   4   2  437.02    9.92
  -4   2   2  394.85    9.05
   4  -2   2  406.10   10.29
   4   2  -2  433.04    9.82
  -2   4  -2  371.63    9.58
  -4   2   1   11.90    0.81
  -4   2   1   11.80    0.99
   4   2  -1   11.10    0.91
   4   2  -1   12.07    0.86
  -2   4  -1   11.18    0.97
   2   4   1   12.03    1.04
  -2   4   0    1.55    0.46
  -4   2   0    1.67    0.45
   4   2   0    1.83    0.39
  -4   2   0    1.58    0.35
   4   2   0    1.84    0.40
   2   4   0    2.24    0.50
   4   2   1   20.20    1.15
   2   4  -1   19.89    1.40
   2  -4   1   19.65    1.69
   4   2   1   20.15    1.15
  -2   4   1   21.94    1.39
  -4   2  -1   18.93    1.13
  -4   2  -1   19.81    1.25
   2   4  -2  455.84   10.57
   2  -4   2  408.76   10.66
   4   2   2  422.59    9.76
  -4   2  -2  430.17    9.93
   2  -4   2  424.30   11.08
  -4   2  -2  425.19    9.89
   4   2   2  428.47    9.64
  -2   4   2  431.48   10.29
   4   2   3  191.91    4.96
   2  -4   3  183.40    5.99
   4   2   3  173.48    4.59
   2   4  -3  194.27    5.60
   4   2   3  190.40    6.00
  -4   2  -3  189.73    5.10
   2  -4   3  195.38    5.80
  -2   4   3  179.78    5.33
  -4   2  -3  182.33    4.94
   2  -4   3  176.15    5.79
   4   2   4  534.99   12.02
   2  -4   4  524.44   13.29
   2  -4   4  530.69   12.92
   2   4  -4  574.74   12.91
  -2   4   4  544.47   12.60
   4   2   4  530.60   13.24
   4   2   4  517.25   11.48
  -4   2  -4  550.75   11.96
   2  -4   4  517.87   13.03
  -2  -4  -4  538.70   13.09
   2  -4   5  112.60    4.12
   2  -4   5  105.01    4.26
   4   2   5  108.82    2.88
   2   4  -5  115.74    4.08
  -2  -4  -5  104.05    4.14
   4   2   5  117.26    4.40
  -4   2  -5  113.91    3.32
   2   4  -5  116.95    4.10
   2  -4   5  106.31    4.16
   4   2   5  105.34    3.44
  -2   4   5  114.55    3.91
   2  -4   6  760.89   17.53
   2  -4   6  759.09   17.77
   2  -4   6  759.17   17.37
  -2  -4  -6  783.78   17.69
   2   4  -6  769.40   17.38
  -4  -2   6  767.79   16.49
   4   2   6  705.61   15.34
  -2   4   6  785.24   17.16
   2   4  -6  814.38   17.46
  -4   2  -6  755.72   16.07
   4   2   6  776.81   17.84
   2  -4   7   44.44    2.65
  -4  -2   7   47.50    2.03
   2  -4   7   42.83    2.50
  -2  -4  -7   47.18    1.57
   2   4  -7   54.54    2.66
  -2  -4  -7   44.49    2.64
   2   4  -7   52.26    2.59
   4   2   7   49.41    2.77
  -2   4   7   56.24    2.59
   2  -4   7   45.55    2.49
  -4   2  -7   50.04    1.84
   4  -2  -7   52.06    2.26
  -4  -2   8  160.73    4.55
   2  -4   8  165.76    5.50
   2  -4   8  168.35    5.78
   2   4  -8  176.36    5.58
  -2  -4  -8  163.20    4.26
   2   4  -8  174.40    5.57
  -2  -4  -8  175.91    5.85
  -2   4   8  173.05    5.38
  -4   2  -8  164.71    4.27
   2  -4   8  159.75    5.56
   4  -2  -8  170.54    5.04
   2  -4   9  215.11    6.71
   2  -4   9  218.20    7.01
  -2  -4  -9  223.11    5.58
  -2  -4  -9  219.84    7.01
   2   4  -9  248.48    6.95
   2   4  -9  238.10    6.87
   4   2   9  211.49    6.66
  -4   2  -9  214.97    5.27
  -2   4   9  233.68    6.66
   2  -4   9  217.61    6.87
  -2  -4  -9  227.11    6.97
  -4  -2   9  209.61    5.58
   4  -2  -9  224.98    6.27
  -2   4  10  204.57    6.36
   2  -4  10  198.50    6.46
   2  -4  10  208.03    6.82
  -2  -4 -10  211.91    6.89
   2   4 -10  222.10    6.64
   2   4 -10  219.39    6.61
   4   2  10  208.64    6.59
  -2   4  10  209.12    6.38
  -2  -4 -10  214.72    6.75
   2  -4  10  205.75    6.61
   4   2  10  200.41    5.38
   4  -2 -10  202.31    6.03
   2  -4  11  299.48    8.78
   2  -4  11  318.61    9.26
   4   2  11  313.22    9.06
   4   2  11  302.50    9.14
  -2  -4 -11  315.40    9.27
  -2   4  11  309.59    8.69
  -2   4  11  310.50    8.71
   4  -2 -11  307.33    8.41
  -2  -4 -11  324.45    9.13
   2  -4  12   21.86    1.82
   4  -2 -12   31.18    2.60
   2  -4  12   26.31    2.14
   4  -2 -12   23.55    1.79
   4   2  12   23.27    1.78
   4   2  12   25.83    2.17
   4   2  12   24.33    2.03
   2  -4  12   24.59    2.04
  -2  -4 -12   24.58    2.01
  -2  -4 -12   21.87    2.05
   4  -2 -12   23.76    1.72
   2  -4  13  219.09    7.34
  -2  -4 -13  229.13    7.47
   4   2  13  216.52    6.85
   4   2  13  212.24    7.34
   4   2  13  217.94    7.28
   4  -2 -13  215.20    6.74
   2  -4  13  217.53    7.25
  -2  -4 -13  227.73    7.22
   4  -2 -13  207.11    6.58
   2  -4  14  224.60    7.53
   4  -2 -14  217.22    6.84
   4   2  14  232.43    7.60
  -2  -4 -14  227.91    7.60
   4   2  14  211.39    7.47
   2  -4  14  209.95    7.32
   4  -2 -14  223.16    8.56
  -2  -4 -14  237.07    7.40
   4   2  14  225.05    7.11
   2  -4  15   32.19    2.52
   4   2  15   31.07    2.29
   4  -2 -15   27.32    2.01
  -2  -4 -15   22.83    2.28
   4   2  15   33.48    2.59
   2  -4  15   32.12    2.46
   4   2  15   31.94    2.53
   4  -2 -15   28.85    3.16
  -2  -4 -15   30.10    2.36
   2  -4  16  183.36    6.71
   4   2  16  182.39    6.45
   4   2  16  189.87    6.84
   4  -2 -16  178.89    6.06
   2  -4  16  177.00    6.55
   4   2  16  185.19    6.82
  -2  -4 -16  182.47    6.48
   4   2  17  156.26    6.01
   2  -4  17  166.42    6.39
   4   2  17  164.64    6.37
   4  -2 -17  157.10    5.60
   4   2  17  162.79    6.43
   2  -4  17  163.51    6.22
  -2  -4 -17  166.19    6.12
   2  -4  18  380.86   11.24
   4  -2 -18  400.40   10.53
   2  -4  18  374.26   11.06
   4   2  18  401.83   11.47
   4   2  18  400.10   11.70
   4   2  18  392.94   11.10
  -2  -4 -18  386.32   10.90
   2  -4  19  123.55    5.54
   4  -2 -19  120.05    4.81
  -2  -4 -19  118.84    5.51
   4   2  19  121.52    5.45
   4   2  19  127.09    5.82
   2  -4  19  121.66    5.34
   4   2  19  121.50    5.37
  -2  -4 -19  128.34    5.35
   2  -4  20  354.47   10.75
   2  -4  20  342.69   10.43
  -2  -4 -20  347.34   10.75
   4   2  20  347.99   10.64
   4  -2 -20  354.69    9.71
  -2  -4 -20  371.60   10.39
   4   2  20  365.15   11.14
   4   2  20  373.42   10.89
   2  -4  21   79.59    4.48
   4   2  21   87.64    4.62
   4   2  21   88.60    4.65
  -2  -4 -21   80.07    4.52
   4  -2 -21   79.48    3.84
   4   2  21   84.88    4.76
   2  -4  21   76.17    4.23
  -2  -4 -21   79.31    4.18
   2  -4  22  307.25    9.95
   4   2  22  322.23   10.06
  -2  -4 -22  313.84   10.08
   2  -4  22  301.06    9.54
   4   2  22  321.18   10.45
   4   2  22  311.99    9.82
  -2  -4 -22  328.33    9.55
   2  -4  23   12.04    1.92
   4   2  23   16.30    2.10
  -2  -4 -23   16.16    2.21
   4   2  23   16.50    2.29
   2  -4  23   13.39    1.81
   4   2  23   14.40    2.11
  -2  -4 -23   14.81    1.84
  -2  -4 -24    4.27    1.20
   4  -2 -24    2.06    3.13
   2  -4  24    4.13    1.36
   4   2  24    5.05    1.66
   2  -4  24    3.62    1.41
   4   2  24    4.89    1.34
   4   2  24    4.64    1.54
   2  -4  24    3.55    1.12
  -2  -4 -24    4.89    1.57
   4   2  25  158.71    6.94
  -2  -4 -25  163.07    6.93
   4   2  25  165.22    7.32
   2  -4  25  144.53    6.27
   4   2  25  154.36    6.54
  -2  -4 -25  155.20    6.17
   2  -4  25  153.83    7.03
  -2  -4 -26  135.93    6.39
   4   2  26  140.73    6.68
   2  -4  26  136.22    6.02
   2  -4  26  134.02    6.60
   4   2  26  146.09    6.96
   4   2  26  144.13    6.25
  -2  -4 -26  135.10    5.76
   4   2  27   81.25    5.05
   4   2  27   76.87    5.01
   2  -4  27   71.07    4.16
   2  -4  27   80.10    4.98
  -2  -4 -27   82.89    4.86
   4   2  27   71.58    4.27
  -2  -4 -27   82.66    4.25
   4   2  28    1.72    2.00
   2  -4  28    1.35    1.16
   4   2  28    1.53    0.92
   4  -2 -28    3.67    3.10
  -2  -4 -28    2.16    1.46
   4   2  28    2.30    1.47
   2  -4  28    2.29    0.96
   4   2  29  138.74    6.80
   4   2  29  131.02    6.63
   2  -4  29  122.75    6.30
  -2  -4 -29  134.35    6.29
   2  -4  30   55.42    4.08
  -2  -4 -30   56.63    3.97
   4  -2 -30   56.29    4.80
   4   2  30   55.68    4.23
   4   2  30   54.07    4.49
  -2  -4 -31  103.53    5.37
   4   2  31  102.84    5.99
   2  -4  31   99.31    5.41
   4   2  31  105.12    5.81
  -2  -4 -32   50.10    3.64
   4   2  32   49.24    4.61
  -2  -4 -32   46.35    3.50
   4   2  32   48.48    3.90
   2  -4  32   50.04    3.66
   4   2  33   50.51    4.55
   2  -4  33   52.78    3.65
  -2  -4 -33   55.83    3.73
  -2  -4 -33   57.29    3.71
  -2  -4 -34   44.47    3.29
   2  -4  34   45.40    3.31
   4   2  34   47.98    4.62
  -2  -4 -34   46.46    3.27
  -2  -4 -35   20.42    2.21
   4   2  35   19.69    3.75
  -2  -4 -35   19.60    2.14
   2  -4  35   18.87    2.24
   2  -4  36    8.89    1.88
   4   2  36   10.22    3.62
  -2  -4 -36   10.18    1.59
  -2  -4 -36   10.53    1.60
  -2  -4 -37   36.90    2.59
   4   2  37   33.70    4.23
   2  -4  37   32.24    2.71
  -2  -4 -37   34.52    2.70
  -2  -4 -38   28.87    2.09
  -2  -4 -38   28.77    2.27
   4   2  38   25.62    3.65
   2  -4  38   26.22    2.29
  -2  -4 -39   98.63    3.81
   4   2  39   91.06    4.82
  -2  -4 -39   97.54    3.95
  -2  -4 -40   18.69    1.35
   4   2  40   16.62    2.63
  -2  -4 -40   18.32    1.49
  -4  -3 -39   10.68    1.19
   4  -3  39    8.14    1.79
  -4  -3 -39    9.19    1.15
  -4  -3 -38   85.81    3.67
   4  -3  38   78.99    4.04
  -4  -3 -38   83.41    3.63
   4  -3  37   22.06    1.72
  -4  -3 -37   24.50    2.09
  -4  -3 -37   23.59    2.25
   4  -3  37   26.54    2.57
   4  -3  36   14.15    1.56
   4  -3  36   14.76    2.04
  -4  -3 -36   19.09    2.26
   3   4  35   73.87    5.02
   4  -3  35   73.52    3.86
  -4  -3 -35   71.29    4.14
   4  -3  35   69.96    4.20
  -4  -3 -34   44.84    3.43
   3   4  34   43.31    4.51
   4  -3  34   39.47    3.23
   3  -4 -34   55.35    5.20
  -4  -3 -34   44.31    2.85
   4  -3  34   41.71    3.03
   4  -3  33  112.99    5.78
   4  -3  33  114.03    5.43
   3   4  33  118.73    6.13
   3  -4 -33  104.04    4.56
  -4  -3 -33  113.83    4.96
  -4  -3 -33  118.21    5.63
   3  -4 -33  127.27    7.91
   3   4  32   34.02    3.66
   3  -4 -32   33.55    2.57
  -4  -3 -32   40.00    3.38
   3  -4 -32   36.97    6.39
   3   4  32   42.08    3.63
   4  -3  32   35.24    3.09
   4  -3  32   35.45    3.31
  -4  -3 -32   33.24    2.74
   3  -4 -31  127.36    5.52
  -4  -3 -31  134.98    6.29
   3   4  31  139.93    6.49
   3  -4 -31  124.97   10.59
   3   4  31  141.87    6.68
   4  -3  31  136.05    6.39
  -4  -3 -31  132.60    5.75
   4  -3  31  132.05    6.62
  -4  -3 -30   99.39    4.96
   3  -4 -30   76.12   10.45
   3   4  30   94.76    5.54
   4  -3  30   98.07    5.70
   4  -3  30   95.59    5.34
  -4  -3 -30   97.34    5.33
   3   4  30   92.88    5.40
   3  -4 -30   99.57    4.82
   3   4  29   68.39    4.60
  -4  -3 -29   73.12    4.33
   4  -3  29   67.25    4.78
   3  -4 -29   72.39    4.13
   3   4  29   72.35    4.80
   4  -3  29   65.87    4.50
  -4  -3 -29   68.06    4.49
   3   4  28  265.73    9.61
   4  -3  28  262.14   10.22
   3   4  28  266.65    9.91
   4  -3  28  257.23    9.75
   3  -4 -28  251.19    8.80
  -4  -3 -28  266.90    9.08
  -4  -3 -27   12.10    1.95
   3   4  27   13.97    2.49
   3   4  27   12.36    2.23
   4  -3  27   12.92    2.15
   4  -3  27   10.78    2.23
   4  -3  26   35.12    3.57
   3   4  26   40.19    3.57
   3  -4 -26   39.79    3.19
   3   4  26   36.98    3.47
   4  -3  26   35.41    3.42
  -4  -3 -26   39.61    3.19
   4  -3  25  176.05    8.03
   3   4  25  163.33    7.25
   3  -4 -25  174.39    7.15
   3   4  25  190.37    7.93
   4  -3  25  171.74    7.76
  -4  -3 -25  176.69    7.20
   3  -4 -24   44.81    3.42
   3   4  24   43.65    3.50
   3   4  24   40.64    3.51
   4  -3  24   42.07    3.69
   3   4  24   40.99    3.54
   4  -3  24   43.59    3.92
  -4  -3 -24   47.08    3.41
   4  -3  24   42.11    3.61
   3   4  23  113.07    5.76
   4  -3  23  108.34    5.96
   3   4  23  117.23    5.97
   3   4  23  106.17    5.59
   3  -4 -23  113.86    5.54
  -4  -3 -23  114.10    5.49
   4  -3  23  119.88    6.09
   4  -3  22    1.86    1.29
   3   4  22    3.43    1.61
   3  -4 -22    4.20    1.36
   3   4  22    1.84    1.17
   3   4  22    2.76    1.28
   4  -3  22    2.09    1.34
  -4  -3 -22    2.23    1.13
   3   4  21  260.46    9.39
   3   4  21  255.41    8.99
   4  -3  21  251.34    9.71
   3   4  21  247.00    9.24
   3  -4 -21  266.89    9.12
  -4  -3 -21  264.74    9.04
  -4  -3 -20    0.71    1.04
   3   4  20    0.71    1.19
   3  -4 -20    0.83    1.04
   3   4  20    0.79    1.01
   3   4  20    0.09    0.78
   4  -3  20    1.78    1.29
   3  -4 -19  533.47   14.87
   3   4  19  522.31   14.50
   3   4  19  538.01   15.04
   4  -3  19  540.15   15.63
  -4  -3 -19  522.72   14.59
   3   4  18  819.72   18.66
   3  -4 -18  873.93   19.41
   3   4  18  841.74   19.33
   4  -3  18  865.00   20.19
   3   4  17   95.93    4.52
   3   4  17   99.96    4.85
   4  -3  17   94.07    5.11
   3  -4 -17  105.52    4.99
   4  -3  16  121.67    5.73
   3   4  16  115.44    4.90
   3   4  16  121.32    5.29
   3  -4 -16  118.17    5.27
   3  -4 -15  126.78    5.43
   3   4  15  132.03    5.59
   3   4  15  126.65    5.34
   4  -3  15  129.88    5.86
   3   4  15  121.30    4.94
   3   4  14  496.86   13.20
   3   4  14  495.07   12.85
   3  -4 -14  476.75   13.00
   4  -3  14  494.05   13.66
   3   4  14  458.11   12.18
  -4  -3 -14  484.45   12.81
   4  -3  13  378.77   11.15
   3   4  13  350.94   10.10
   3   4  13  402.99   11.25
   3   4  13  370.04   10.64
   3  -4 -13  393.33   11.12
   3  -4 -13  351.00   13.64
   4  -3  13  388.99   11.56
  -4  -3 -13  393.20   10.86
   3  -4 -12  128.96    7.20
   4  -3  12  141.73    5.66
   3   4  12  130.02    5.37
   3   4  12  122.53    4.96
   4  -3  12  143.15    5.86
  -4  -3 -12  126.75    5.17
   3  -4 -12  131.15    5.37
   3  -4 -11   40.31    4.13
   4  -3  11   29.30    2.41
   3   4  11   29.75    2.35
   3  -4 -11   32.40    2.43
   3   4  11   28.89    2.11
   4  -3  11   31.00    2.59
  -4  -3 -11   30.62    2.31
   3   4  11   31.92    2.07
   4  -3  10  210.26    7.11
   3  -4 -10  197.04    6.93
   3   4  10  204.70    6.94
   3   4  10  190.40    6.38
  -3  -4  10  199.89    6.33
  -4  -3 -10  200.76    6.72
  -3   4  -9  148.48    5.41
   4  -3   9  159.96    5.93
   3   4   9  167.18    5.95
   4   3  -9  158.45    5.46
   3  -4  -9  168.54    6.04
  -3  -4   9  155.70    5.36
  -4  -3  -9  155.83    5.66
   4  -3   8   94.88    4.25
  -3   4  -8   94.20    3.89
   4   3  -8   98.72    3.91
   3   4   8   95.24    4.18
   3  -4  -8   97.25    4.31
  -4  -3  -8   90.44    4.04
  -3  -4   8  101.50    3.94
  -4   3   8   93.91    3.83
  -3  -4   7  176.93    5.72
   3  -4  -7  168.63    6.03
  -4   3   7  171.15    5.56
   4  -3   7  172.18    6.09
   4  -3   7  173.57    6.36
  -3   4  -7  163.66    5.55
   3   4   7  169.11    5.91
   4   3  -7  183.90    5.69
  -4  -3  -7  170.23    5.83
  -3  -4   6   99.33    3.98
   4  -3   6   92.50    4.15
  -4   3   6   99.29    3.83
   4   3  -6   96.63    3.78
   4  -3   6   97.69    4.47
   3   4   6   95.84    4.07
   3  -4  -6   96.91    4.20
  -4  -3  -6  100.99    4.12
   3   4   5  209.49    5.68
  -3  -4   5  201.27    6.34
   4  -3   5  203.40    6.63
   4   3  -5  206.95    6.11
  -4   3   5  209.28    6.13
   3   4   5  199.34    6.44
   4   3  -5  187.52    5.97
   4  -3   5  191.75    6.83
   3   4   5  189.21    5.30
  -3   4  -5  195.30    5.11
   4  -3   5  198.49    6.42
  -4  -3  -5  213.53    6.48
   3   4   4   51.02    2.27
   4   3  -4   46.96    2.37
   4  -3   4   49.11    2.79
  -3  -4   4   53.09    2.72
  -4  -3  -4   47.82    2.46
   4  -3   4   47.77    2.94
   3   4   4   47.67    2.65
   4   3  -4   40.49    2.34
  -4   3   4   51.34    2.51
   3   4   4   48.02    2.10
  -3   4  -4   45.01    1.90
   4  -3   4   46.59    2.66
  -4  -3  -4   48.93    2.67
   4   3  -3 1225.86   25.45
   4  -3   3 1174.83   26.21
   4   3  -3 1115.39   25.64
   3   4   3 1228.42   25.27
   3   4   3 1123.82   25.76
   3   4   3 1131.41   24.93
  -3   4  -3 1186.46   24.64
   4  -3   3 1181.58   26.77
  -4   3   3 1193.13   25.54
  -4  -3  -3 1152.59   25.77
   4  -3   3 1164.77   26.01
  -4   3   2 1791.39   37.31
   3   4   2 1832.97   37.00
   4   3  -2 1801.72   37.13
   4  -3   2 1741.88   38.00
   4  -3   2 1779.24   38.66
   3   4   2 1679.14   37.52
   3   4   2 1873.87   37.20
   4   3  -2 1717.32   37.62
  -3   4  -2 1718.42   36.52
  -4  -3  -2 1792.99   37.65
   4  -3   2 1743.62   37.81
   3   4   1  265.51    7.05
   4   3  -1  269.52    6.92
   4  -3   1  233.82    7.45
   3   4   1  244.83    7.21
   4   3  -1  251.66    7.41
   3   4   1  262.30    6.94
  -3   4  -1  263.53    6.63
  -4  -3  -1  258.10    7.30
   4  -3   1  246.30    7.40
  -4   3   1  243.34    6.94
   4   3   0  144.84    4.35
   4  -3   0  139.63    5.06
   4   3   0  129.55    4.80
   3  -4   0  134.06    4.98
  -4   3   0  144.02    4.54
   3   4   0  143.01    4.56
   3   4   0  145.39    4.62
  -3   4   0  130.55    4.16
   4  -3   0  140.79    4.93
   4   3   1  263.82    6.69
   4  -3  -1  243.54    7.55
  -4   3  -1  244.05    6.59
   3   4  -1  261.77    7.17
   4   3   1  254.12    7.51
   3   4  -1  261.80    7.12
  -4   3  -1  255.80    6.93
  -3   4   1  261.66    6.77
   4  -3  -1  244.45    7.34
  -3  -4  -2 1767.52   37.01
  -4   3  -2 1765.29   36.51
  -4   3  -2 1710.75   36.29
   3  -4   2 1731.04   37.71
   3   4  -2 1835.54   37.01
   4  -3  -2 1706.87   37.43
   4   3   2 1708.46   37.35
   4   3   2 1677.79   36.03
   3   4  -2 1850.56   36.98
  -3   4   2 1757.78   36.42
   4  -3  -2 1702.43   37.12
   4   3   3 1151.27   24.32
  -4   3  -3 1100.88   24.73
   4  -3  -3 1133.73   25.73
   3  -4   3 1170.10   26.08
   3   4  -3 1196.51   25.39
   4   3   3 1140.83   25.75
  -3  -4  -3 1124.41   25.37
   3   4  -3 1226.30   25.46
  -3   4   3 1163.84   24.89
   4  -3  -3 1160.51   25.51
  -4   3  -4   50.89    2.39
   4   3   4   48.81    1.98
  -3  -4  -4   53.89    2.82
   3   4  -4   53.95    2.66
   4   3   4   52.28    2.86
   3   4  -4   53.05    2.65
   4  -3  -4   54.39    2.91
  -3   4   4   51.37    2.42
   3  -4   4   49.97    2.90
   4  -3  -4   51.72    2.69
  -4   3  -5  184.66    5.69
   3  -4   5  185.98    6.45
   3  -4   5  186.90    6.49
  -4  -3   5  191.23    5.82
   4   3   5  198.84    6.44
  -3   4   5  193.26    5.78
  -3  -4  -5  189.76    6.21
   3   4  -5  209.08    6.18
   3   4  -5  204.80    6.17
   3  -4   5  194.68    6.41
   4  -3  -5  195.18    6.15
   4   3   6   91.94    4.00
  -4  -3   6   90.77    3.53
   3  -4   6   94.98    4.24
   3  -4   6   89.49    4.11
   4  -3  -6   95.53    3.83
  -4   3  -6   87.83    3.48
  -3  -4  -6   96.61    4.04
   3  -4   6   90.72    4.05
   3   4  -6   97.47    3.85
   3   4  -6  101.22    3.94
  -3   4   6   88.65    3.53
  -3  -4  -6   97.43    4.13
  -4   3  -7  180.70    5.67
  -4  -3   7  188.63    5.65
   3  -4   7  194.92    6.61
   3  -4   7  186.01    6.45
   4   3   7  172.35    6.23
  -3  -4  -7  180.93    6.19
   3   4  -7  198.47    6.13
   3   4  -7  203.39    6.25
  -3   4   7  186.07    5.78
  -3  -4  -7  187.75    6.27
   3  -4   7  187.52    6.36
  -3   4   7  185.09    5.99
  -4  -3   8   92.80    3.48
   3  -4   8   90.92    4.24
  -3  -4  -8   96.74    4.18
  -3   4   8   90.98    3.71
   3  -4   8   92.99    4.14
   4   3   8   90.82    4.16
   3  -4   8   94.64    4.26
   3   4  -8  105.29    4.11
   3   4  -8  101.81    4.12
  -3  -4  -8   97.15    4.24
  -4   3  -8   90.22    3.63
   3  -4   9  154.05    5.85
   3  -4   9  147.17    5.71
  -3   4   9  161.62    5.31
   4   3   9  158.50    5.83
  -3  -4  -9  161.74    5.78
  -3  -4  -9  162.30    5.75
   3  -4   9  152.92    5.69
  -4   3  -9  140.47    5.00
   3  -4  10  190.17    6.83
   3  -4  10  203.09    7.04
   4   3  10  205.06    6.95
  -3  -4 -10  199.92    6.80
   4   3  10  198.85    6.38
  -4   3 -10  192.90    6.18
   4   3  11   32.49    2.47
   3  -4  11   28.03    2.34
  -3  -4 -11   28.65    2.36
   4   3  11   28.96    2.13
   3  -4  12  125.81    5.41
  -3  -4 -12  123.86    5.20
   4  -3 -12  124.42    5.02
   4   3  12  123.33    4.99
   3  -4  12  128.17    5.50
   3  -4  13  399.13   11.89
   4   3  13  400.79   11.45
  -3  -4 -13  417.44   11.75
   3  -4  13  391.56   11.90
   4  -3 -13  409.75   11.41
  -3  -4 -14  503.94   13.61
   3  -4  14  501.01   14.01
  -3  -4 -14  510.24   13.84
   4  -3 -14  488.42   13.30
   4   3  14  481.58   13.45
   3  -4  14  481.35   13.90
   3  -4  15  123.14    5.63
   4   3  15  119.57    4.94
   4  -3 -15  128.03    5.26
   4   3  15  133.56    5.73
  -3  -4 -15  127.58    5.56
   4   3  15  124.27    5.39
   3  -4  15  127.22    5.71
  -3  -4 -15  130.22    5.44
   3  -4  16  123.44    5.60
   4   3  16  112.97    4.89
   4  -3 -16  133.97    6.93
   4  -3 -16  124.91    5.18
   4   3  16  113.17    5.36
   4   3  16  119.62    5.35
  -3  -4 -16  121.64    5.47
   3  -4  16  119.53    5.59
  -3  -4 -16  118.09    5.29
   4  -3 -17  126.96    7.15
   3  -4  17  101.26    5.17
  -3  -4 -17  106.12    5.02
   4   3  17  112.96    5.32
   4   3  17  103.06    4.73
   4  -3 -17  112.06    4.92
  -3  -4 -17  107.61    5.14
   4   3  17  112.07    5.23
   3  -4  17  101.07    5.20
   3  -4  18  824.84   21.34
   4   3  18  859.44   21.40
   4   3  18  838.11   20.62
  -3  -4 -18  851.76   21.35
   4  -3 -18  823.58   20.51
   4   3  18  860.95   21.36
   3  -4  18  791.97   21.29
   4  -3 -18  913.23   24.87
  -3  -4 -18  864.50   20.99
   3  -4  19  556.32   15.37
   4   3  19  531.13   14.59
  -3  -4 -19  535.40   15.16
   4   3  19  542.64   15.28
   3  -4  19  540.16   15.30
   4  -3 -19  533.71   14.47
   4   3  19  539.84   15.18
   4  -3 -19  507.88   17.65
  -3  -4 -19  537.50   14.79
  -3  -4 -20    0.94    1.20
   3  -4  20   -0.09    1.07
   4   3  20    0.55    1.04
   4  -3 -20    0.72    0.82
  -3  -4 -20    0.52    1.18
   4  -3 -20    2.57    3.02
   4   3  20    1.75    1.05
   4   3  20    0.36    0.99
   3  -4  20    1.17    1.00
   3  -4  21  251.18    9.40
   4   3  21  260.79    9.37
   4  -3 -21  253.34   12.13
   4  -3 -21  270.14    8.77
   4   3  21  255.78    8.99
   4   3  21  265.07    9.54
   3  -4  21  249.55    9.23
  -3  -4 -21  267.17    9.07
  -3  -4 -22    2.27    1.27
   3  -4  22    1.06    1.07
   3  -4  22    0.94    0.97
   4   3  22    1.87    1.34
   4  -3 -22   -1.06    3.75
   4   3  22    1.74    1.17
   4   3  22    2.32    1.25
   3  -4  23  129.68    6.38
   4  -3 -23  132.26    5.67
   4   3  23  137.09    6.30
   4  -3 -23  114.67    8.51
   4   3  23  118.05    5.90
   4   3  23  128.10    6.35
   3  -4  23  131.62    6.27
  -3  -4 -23  140.06    6.07
   4   3  24   35.86    3.33
   4  -3 -24   38.62    2.89
   4   3  24   40.82    3.51
   3  -4  24   38.85    3.28
   4   3  24   42.82    3.37
   4  -3 -24   32.99    5.38
  -3  -4 -24   38.86    3.11
   3  -4  24   42.82    3.60
   3  -4  25  164.88    7.80
  -3  -4 -25  173.20    7.50
   4  -3 -25  168.60    6.59
   4   3  25  172.97    7.67
   3  -4  25  174.55    7.40
   4  -3 -25  178.73    9.98
   4   3  25  176.76    7.50
  -3  -4 -25  183.43    7.15
   4   3  25  173.27    7.39
   3  -4  25  168.16    7.53
   4   3  26   45.11    3.79
   3  -4  26   38.52    3.67
   4  -3 -26   43.46    3.01
   4   3  26   43.33    3.48
  -3  -4 -26   42.41    3.69
   4  -3 -26   55.16    6.11
   4   3  26   47.16    3.84
   3  -4  26   45.05    3.53
  -3  -4 -26   49.14    3.42
   4  -3 -27   13.65    1.69
   3  -4  27   15.18    2.37
   4   3  27   16.76    2.73
  -3  -4 -27   18.99    2.69
   4  -3 -27   19.77    4.66
   4   3  27   13.16    2.02
   4   3  27   18.22    2.54
   3  -4  27   15.13    2.11
  -3  -4 -27   15.69    2.12
   4  -3 -28  261.36    8.42
   4   3  28  276.94   10.18
   3  -4  28  258.45    9.43
   4   3  28  261.13    9.72
   3  -4  28  263.67   10.21
  -3  -4 -28  264.10    8.99
  -3  -4 -28  261.64    9.77
   4   3  29   67.15    4.66
   3  -4  29   57.62    4.39
   4   3  29   71.42    4.76
   3  -4  29   62.56    4.05
  -3  -4 -29   72.99    4.65
  -3  -4 -29   67.87    3.95
   4   3  30   87.66    5.26
   4   3  30   90.25    5.35
   3  -4  30   84.00    4.65
   3  -4  30   86.67    5.30
  -3  -4 -30   89.27    5.19
   3  -4  31  115.92    5.48
   3  -4  31  134.64    6.51
   4   3  31  130.14    6.41
  -3  -4 -31  132.81    6.23
   4   3  31  132.49    6.44
   4  -3 -32   45.76    3.76
   4   3  32   34.27    3.98
  -3  -4 -32   34.55    3.29
   4   3  32   38.09    3.37
   3  -4  32   33.92    2.62
   3  -4  32   31.82    3.01
   3  -4  33   99.69    5.25
  -3  -4 -33  113.68    5.42
   4   3  33  103.23    5.44
  -3  -4 -34   41.51    3.04
  -3  -4 -34   43.26    3.22
   4   3  34   41.93    3.44
   4   3  34   43.40    4.29
   3  -4  34   43.55    3.24
   3  -4  35   77.48    4.20
   4   3  35   73.38    4.98
  -3  -4 -35   87.24    4.25
  -3  -4 -35   82.41    4.22
   4   3  35   78.83    4.46
  -3  -4 -36   19.87    2.01
   3  -4  36   17.31    2.06
   4   3  36   17.53    3.48
  -3  -4 -36   18.25    2.00
   4   3  36   18.62    2.37
   3  -4  37   28.92    2.53
   4   3  37   23.33    3.38
  -3  -4 -37   30.38    2.44
  -3  -4 -37   32.18    2.32
  -3  -4 -37   30.52    2.20
   3  -4  38   80.38    3.29
  -3  -4 -38   83.69    3.18
   4   3  38   85.90    3.92
  -3  -4 -38   91.10    3.45
  -3  -4 -39   11.37    1.19
  -3  -4 -39   12.02    1.37
   4  -4   0  135.26    5.49
   4   4   0  138.33    5.08
   4   4   0  153.89    4.90
   4  -4   0  142.25    5.41
   4  -4   1  466.40   12.61
   4  -4  -1  466.55   12.63
   4   4   1  453.38   11.97
   4   4  -1  437.31   11.69
   4   4  -1  486.60   11.66
   4  -4   1  457.08   12.33
   4  -4  -1  478.26   12.40
   4  -4  -2  174.71    6.27
   4  -4   2  167.83    6.27
   4   4   2  166.85    5.80
   4   4  -2  152.81    5.33
   4   4  -2  167.46    5.46
   4  -4   2  172.93    6.08
   4  -4  -2  167.97    5.96
   4   4  -3   15.37    1.40
   4  -4   3   14.97    1.79
   4  -4  -3   16.87    1.84
   4   4   3   18.12    1.71
  -4  -4  -3   17.44    1.67
   4  -4   3   13.81    1.59
   4   4  -3   16.87    1.48
   4  -4  -3   17.76    1.72
   4  -4   4   24.37    2.20
  -4  -4  -4   20.29    1.87
   4   4   4   23.93    1.99
   4  -4  -4   21.27    2.02
  -4  -4   4   24.34    1.88
   4  -4   4   22.94    2.03
   4  -4  -4   20.49    1.90
   4   4  -4   26.44    1.89
  -4  -4   5   24.96    1.92
   4  -4   5   26.52    2.32
   4  -4  -5   28.60    2.36
  -4  -4  -5   25.29    2.10
   4   4   5   30.33    2.30
   4  -4   5   23.35    2.14
   4  -4  -5   32.20    2.33
  -4  -4   6  936.83   21.99
   4  -4   6  964.91   23.00
  -4  -4  -6  960.43   22.17
   4   4   6  965.67   22.67
  -4  -4  -6 1000.71   22.55
  -4  -4  -7   72.51    3.67
   4   4   7   78.96    3.95
  -4  -4   7   73.02    3.41
   4  -4   7   76.01    4.03
  -4  -4  -7   75.32    3.88
   4   4   8   29.87    2.38
  -4  -4  -8   27.55    2.37
  -4  -4  -8   24.38    2.20
  -4  -4  -9    6.85    1.49
   4   4   9    7.58    1.35
  -4  -4  -9    7.98    1.55
  -4  -4 -10  716.50   18.01
   4   4  10  738.22   18.43
  -4  -4 -10  739.48   18.20
  -4  -4 -11  243.48    8.15
   4   4  11  247.29    8.44
   4  -4  11  261.87    8.96
  -4  -4 -11  249.74    8.29
  -4  -4 -12   58.80    3.64
   4   4  12   70.58    3.93
   4   4  12   62.65    3.35
   4  -4  12   58.28    3.84
  -4  -4 -12   62.21    3.76
   4  -4  13  279.91    9.67
   4   4  13  262.49    8.45
   4   4  13  268.82    9.20
  -4  -4 -13  281.46    9.12
  -4  -4 -13  290.21    9.11
   4  -4 -14   94.03    4.68
   4   4  14  101.89    5.03
   4   4  14   88.82    4.35
  -4  -4 -14  101.29    4.89
   4  -4  14  100.00    5.26
  -4  -4 -14   83.10    4.59
   4  -4  15  221.44    8.60
   4   4  15  240.99    8.16
  -4  -4 -15  249.84    8.55
   4   4  15  226.55    8.48
   4  -4 -15  248.05    8.48
   4  -4  15  231.36    8.89
   4  -4  16  222.88    8.46
  -4  -4 -16  213.04    8.07
   4   4  16  217.63    7.82
   4  -4 -16  222.84    8.02
   4  -4  16  223.72    8.70
   4  -4 -17  163.94    6.63
   4  -4  17  150.20    6.84
  -4  -4 -17  162.09    6.80
   4   4  17  156.84    6.49
   4  -4  17  154.26    7.08
  -4  -4 -18   14.87    2.38
   4   4  18   11.31    1.54
  -4  -4 -18   11.26    2.04
   4  -4  18   11.90    2.03
   4   4  18   13.48    1.87
   4  -4 -18   19.23    2.12
   4  -4  18    8.73    1.81
   4  -4 -18   14.54    3.45
   4  -4  19   23.94    2.66
   4   4  19   18.51    2.04
   4  -4 -19   29.36    4.23
   4   4  19   26.00    2.57
  -4  -4 -19   20.11    2.56
   4  -4  19   20.34    2.57
   4  -4 -19   23.78    2.46
  -4  -4 -19   24.06    2.65
  -4  -4 -20    4.16    1.83
   4  -4  20    5.87    1.62
   4   4  20    5.55    1.32
  -4  -4 -20    4.96    1.68
   4  -4 -20    8.00    3.67
   4  -4 -20    4.71    1.29
   4   4  20    3.28    1.37
   4   4  20    6.19    1.41
   4  -4  20    6.50    1.60
   4  -4 -21    6.15    1.47
  -4  -4 -21    3.44    1.64
   4   4  21    3.39    1.20
   4  -4 -21    8.37    3.82
   4  -4  21    4.48    1.62
   4   4  21    3.14    1.34
  -4  -4 -21    4.97    1.90
   4   4  21    4.21    1.35
   4  -4  21    3.76    1.50
   4  -4  22  469.93   14.68
   4   4  22  488.56   14.44
   4   4  22  455.49   13.49
   4  -4  22  451.08   14.49
   4  -4 -22  465.14   13.71
   4   4  22  482.14   14.37
  -4  -4 -22  481.23   14.36
  -4  -4 -22  465.90   14.04
   4  -4  23   79.97    5.04
   4   4  23   76.92    4.74
   4  -4 -23   80.94    4.50
  -4  -4 -23   81.16    5.01
   4   4  23   77.63    4.73
   4  -4  23   76.04    4.91
  -4  -4 -23   79.34    4.74
   4   4  23   71.96    4.29
  -4  -4 -24   12.29    2.23
   4  -4  24    7.46    1.89
   4   4  24   10.27    1.85
  -4  -4 -24   11.07    2.44
   4  -4 -24   14.67    4.58
   4  -4 -24   11.20    1.73
   4   4  24    7.96    1.79
   4   4  24   10.80    1.87
   4  -4  24    7.26    1.75
   4  -4  25   42.22    3.85
   4   4  25   43.75    3.48
   4  -4 -25   42.02    3.13
  -4  -4 -25   38.53    3.80
   4  -4  25   40.83    3.54
   4  -4 -25   56.55    5.69
   4   4  25   40.86    3.27
  -4  -4 -25   42.17    3.52
   4   4  25   36.49    3.35
   4  -4  25   39.95    3.62
  -4  -4 -26   11.47    2.24
   4  -4 -26   18.12    4.25
   4   4  26   13.29    2.00
   4  -4  26   13.99    2.43
   4  -4 -26   11.12    1.67
   4   4  26   12.75    2.13
   4  -4  26   10.37    1.95
  -4  -4 -27    9.60    2.05
   4  -4 -27    6.24    3.42
   4   4  27    7.89    1.67
   4   4  27    8.27    1.80
   4  -4  27    8.79    1.81
   4  -4  27    8.28    1.94
   4  -4  28   59.87    4.45
   4   4  28   61.98    4.28
   4  -4  28   53.92    3.96
  -4  -4 -28   62.19    3.94
   4   4  28   60.22    3.85
   4   4  29   39.95    3.12
   4   4  29   44.14    3.59
   4  -4  29   39.70    3.26
  -4  -4 -29   42.45    3.25
   4  -4  29   38.53    3.54
   4   4  30   11.73    1.80
   4   4  30   13.28    2.23
   4  -4  30   11.49    1.84
   4  -4  30   13.94    2.20
  -4  -4 -30   10.88    2.89
   4  -4  31   15.04    2.17
   4   4  31   11.99    2.23
   4  -4  31   12.10    1.77
   4   4  31    9.81    1.71
  -4  -4 -31   12.75    2.73
   4  -4  32   84.73    4.85
   4   4  32   92.89    4.91
   4  -4  32   85.70    4.37
   4   4  32   88.22    4.53
  -4  -4 -32   93.65    5.10
   4  -4  33   11.56    1.83
   4  -4  33   13.75    1.63
   4   4  33   15.61    2.44
  -4  -4 -33   18.49    2.66
   4   4  34   18.15    2.75
  -4  -4 -34   19.33    2.44
   4  -4  34   17.36    1.63
   4  -4  34   17.59    2.02
   4  -4  35   16.50    1.88
  -4  -4 -35   17.72    2.16
   4  -4  36    0.17    1.02
  -4  -4 -36    0.89    1.19
   4  -4  37    3.35    1.27
  -4  -4 -37    1.68    0.88
  -4  -4 -37    1.37    1.05
  -4  -4 -37    2.27    0.87
  -4  -4 -38    7.31    0.99
   5   0   0    0.12    0.19
  -5   0   0    0.25    0.25
   0  -5   0    0.94    0.48
   5   0   0   -0.05    0.40
   0  -5   0    0.47    0.49
  -5   0   0    0.04    0.37
   0  -5   1  102.23    3.93
   0  -5  -1  106.43    4.09
   5   0   1   95.86    3.91
   0  -5  -1   99.34    3.85
  -5   0  -1   94.08    2.99
  -5   0   1   95.64    3.18
  -5   0   1   98.82    3.64
  -5   0  -1   91.11    3.47
   5   0  -1   95.50    3.03
   5   0   1   93.44    2.79
   0  -5   1  101.51    3.98
   5   0   2  341.60    9.43
   0  -5   2  340.04    9.24
   0  -5  -2  361.07    9.52
  -5   0  -2  343.86    8.84
  -5   0  -2  339.60    8.01
  -5   0   2  358.14    8.56
   0  -5  -2  351.45    9.35
  -5   0   2  343.71    9.03
   5   0  -2  358.51    8.37
   5   0   2  341.32    9.29
   0  -5   2  351.26    9.48
   0  -5  -3  359.16    9.48
   0  -5  -3  352.51    9.46
   0  -5   3  331.96    9.15
  -5   0   3  339.42    9.02
   0  -5  -3  355.13    9.40
  -5   0   3  348.15    8.60
   5   0  -3  345.95    8.40
  -5   0  -3  354.50    8.82
   5   0   3  343.78    9.31
   5   0   3  332.32    9.38
   0  -5   3  343.52    9.44
   0  -5  -4  288.85    8.22
   0  -5  -4  285.28    8.13
   0  -5   4  273.94    7.87
   5   0   4  277.29    8.16
   0  -5  -4  295.85    8.23
  -5   0   4  274.90    7.38
  -5   0  -4  270.31    7.39
  -5   0   4  278.64    7.79
   5   0  -4  279.47    7.25
   5   0   4  284.74    8.13
   0  -5   4  281.17    8.16
   0  -5  -5  474.44   12.19
   0  -5  -5  466.27   12.03
   0  -5  -5  487.30   12.22
   0  -5   5  453.09   11.72
  -5   0   5  476.11   11.38
  -5   0   5  461.52   11.71
   5   0  -5  461.43   11.19
   5   0   5  468.19   12.14
  -5   0  -5  472.23   11.26
   5   0   5  459.90   12.12
   0  -5  -6 1055.87   23.78
   0  -5   6 1009.32   23.19
   0  -5  -6 1041.02   23.49
   0  -5  -6 1079.70   23.80
  -5   0   6 1051.24   22.89
   5   0   6 1024.63   23.72
  -5   0   6 1029.54   23.21
   5   0   6 1073.50   23.81
   5   0  -6 1049.13   22.74
  -5   0  -6 1051.57   22.60
   0  -5  -6 1054.88   26.46
   0  -5   6 1008.64   23.21
   0   5   6 1089.78   23.63
   5   0   7  274.84    7.76
   0  -5  -7  300.49    8.52
   5   0   7  290.45    8.37
   0  -5   7  273.06    7.86
   0  -5  -7  286.04    8.13
  -5   0   7  293.80    7.75
   0  -5  -7  300.71    8.48
  -5   0   7  290.78    7.99
   5   0   7  273.30    8.34
  -5   0  -7  275.38    7.27
   5   0  -7  294.21    7.63
   0  -5   7  271.98    7.83
   0   5   7  290.32    8.18
   5   0   8  592.89   14.15
   5   0   8  593.32   14.77
   0  -5  -8  597.06   14.80
   0  -5   8  587.87   14.18
   0  -5  -8  595.95   14.75
   5   0   8  607.84   14.92
  -5   0  -8  575.71   13.33
   5   0  -8  580.16   13.84
  -5   0   8  565.63   13.91
   0  -5   8  582.26   14.11
   5   0   9  572.09   13.84
   5   0   9  566.48   14.32
   0  -5   9  567.90   13.74
   0  -5  -9  559.47   14.37
   0  -5  -9  558.73   14.31
  -5   0   9  544.52   13.51
   5   0   9  603.40   14.66
  -5   0  -9  545.60   12.76
   5   0   9  575.31   14.52
   5   0  -9  555.87   13.47
   0  -5   9  553.54   13.57
   5   0  10  925.64   21.54
   5   0  10  910.83   21.96
   0  -5 -10  940.15   22.20
   5   0  10  959.09   22.40
   5   0 -10  945.64   21.27
   0  -5 -10  955.51   22.18
   5   0  10  977.05   22.41
   5   0  11  296.97    8.75
   0  -5 -11  317.41    9.36
   0  -5 -11  307.76    9.28
   5   0  11  299.06    9.23
   5   0  11  308.84    9.42
   5   0  12  116.31    4.72
   0  -5 -12  121.68    5.15
   0  -5 -12  119.21    5.09
   5   0  12  120.14    5.04
   5   0  12  115.03    5.10
   0  -5 -13  164.51    6.27
   0  -5 -13  158.68    6.19
   0  -5 -13  157.52    6.14
   5   0  13  160.44    6.13
   5   0  13  167.44    6.46
   5   0  13  166.56    5.95
   0  -5 -14    1.84    0.98
   5   0  14    1.41    0.89
   5   0  14    0.25    0.69
   5   0  14    3.46    1.15
   0  -5 -14    0.96    0.99
   0  -5 -15  113.79    5.08
   0  -5 -15  109.36    4.97
   5   0  15   92.31    4.53
   5   0  15  101.31    5.02
   5   0  15  105.27    4.72
   0  -5 -16  172.07    6.69
   5   0  16  162.58    6.47
   5   0  16  159.50    6.32
   5   0  16  164.99    6.77
   0  -5 -16  172.30    6.62
   0  -5 -17    2.55    1.19
   5   0  17    3.07    1.08
   5   0  17    3.48    1.09
   5   0  17    1.89    1.08
   0  -5 -17    5.07    1.39
   5   0  18  177.30    7.05
   5   0  18  168.95    6.74
   5   0  18  177.71    7.32
   0  -5 -18  184.97    7.03
   5   0  19    1.53    0.99
   0  -5 -19    4.50    1.36
   5   0  19    1.83    0.97
   5   0  19    2.14    1.11
   5   0  20   44.52    3.18
   5   0  20   49.20    3.61
   5   0  20   45.95    3.64
   0  -5 -20   47.28    3.40
   5   0  21   93.39    5.46
   0  -5 -21  106.98    5.27
   5   0  21   99.78    4.97
   5   0  21  103.72    5.42
   0  -5 -22  462.40   13.09
   5   0  22  429.51   13.29
   5   0  22  426.40   12.62
   5   0  22  459.41   13.93
   0  -5 -23   20.53    2.54
   5   0  23   15.68    2.26
   5   0  23   14.73    1.87
   5   0  23   20.43    2.60
   0  -5 -23   19.56    2.34
   0  -5 -24  210.66    8.00
   5   0  24  217.26    8.54
   0  -5 -24  222.92    8.61
   5   0  24  202.91    7.56
   5   0  24  218.37    8.94
   0  -5 -25   45.07    3.70
   5   0  25   48.37    3.82
   0  -5 -25   45.66    3.49
   5   0  25   48.36    3.25
   5   0  25   51.39    4.13
   0  -5 -26   40.68    3.51
   5   0  26   39.93    2.88
   5   0  26   41.01    3.55
   0  -5 -27   77.96    4.78
   0  -5 -27   82.20    5.04
   5   0  27   81.92    5.04
   0  -5 -28   39.80    3.44
   5   0  28   37.81    3.43
   0  -5 -28   37.73    3.65
   0  -5 -29   28.50    2.88
   5   0  29   33.23    3.16
   0  -5 -29   26.39    3.09
   5   0  30    0.69    1.13
   0  -5 -30    0.61    1.23
   0  -5 -30    0.81    1.72
   0  -5 -31   11.02    1.91
   0  -5 -31    7.79    2.12
   5   0  31    7.48    1.86
   0  -5 -32  237.35    8.29
   5   0  32  224.62    8.69
   0  -5 -32  241.18    8.54
   5   0  32  216.26    8.79
  -5   0 -33   27.52    2.42
   0  -5 -33   25.87    2.40
   0  -5 -33   24.44    2.62
   5   0  33   26.87    2.82
   5   0  33   25.53    3.01
  -5   0 -34    6.92    1.32
   5   0  34    6.75    2.36
   0  -5 -34    8.25    1.84
   5   0  34    5.99    1.52
   0  -5 -34    7.94    1.46
  -5   0 -35    5.57    1.25
   0  -5 -35    4.76    1.08
   5   0  35    5.25    2.43
   0  -5 -35    6.71    1.55
   5   0  35    4.39    1.32
  -5   0 -36    0.39    0.93
   0  -5 -36    0.26    0.61
   5   0  36   -0.40    2.49
   0  -5 -36    1.07    1.06
   5   0  36    1.20    1.01
   5   0  37   53.71    3.24
   5   0  37   54.73    3.94
  -5   0 -37   54.25    3.00
   0  -5 -37   52.88    2.88
  -5   0 -38    3.79    1.03
  -5   0 -38    3.36    1.20
   0  -5 -38    4.12    0.87
   5   0  38    2.13    0.97
   5   0  38    2.94    2.35
   0  -5 -39   46.83    3.81
  -5   0 -39   44.92    2.60
   5   0  39   43.81    2.50
   0  -5 -39   42.30    2.08
   5   0  39   50.10    3.18
  -5  -1 -39   33.48    2.20
   5  -1  39   31.90    2.71
   5  -1  39   30.72    1.96
   5  -1  38   69.34    3.92
   1  -5 -38   65.55    2.80
  -5  -1 -38   71.88    3.56
   5  -1  38   72.02    3.38
  -5  -1 -38   68.21    2.93
   1  -5 -38   76.02    4.45
   5  -1  37   81.76    4.43
   5  -1  37   79.48    3.89
   1  -5 -37   78.57    3.43
  -5  -1 -37   88.40    4.16
   1  -5 -37   91.98    6.09
  -5  -1 -37   84.63    3.67
   1  -5 -36   49.48    2.83
   5  -1  36   53.45    3.32
   5  -1  36   52.65    3.74
   1  -5 -36   52.93    7.45
  -5  -1 -36   54.83    3.15
  -5  -1 -36   50.33    3.27
   5  -1  35   75.62    4.42
   1  -5 -35   73.15    3.69
   5  -1  35   76.66    4.23
  -5  -1 -35   72.09    3.81
   5  -1  34   67.35    4.21
   1  -5 -34   64.27    3.68
   5  -1  34   68.68    4.15
  -5  -1 -34   67.01    3.71
   1  -5 -33   85.98    4.23
   5  -1  33   96.75    5.11
   1  -5 -33   84.24    4.46
   5  -1  33   83.85    4.87
  -5  -1 -33   89.75    4.45
   1  -5 -32   40.66    2.94
   5  -1  32   39.97    3.38
   1  -5 -32   41.38    3.22
   5  -1  32   39.83    3.43
  -5  -1 -32   40.16    3.02
  -5  -1 -31    7.75    1.53
   5  -1  31    5.55    1.70
   1  -5 -31    6.52    1.45
   1  -5 -31    6.56    1.82
   5  -1  31    9.92    2.03
  -5  -1 -30  152.10    6.29
   1  -5 -30  148.54    6.35
   1  -5 -30  145.22    6.57
   5  -1  30  141.91    7.06
   5  -1  30  153.20    6.96
  -5  -1 -29   33.89    2.86
   1  -5 -29   31.61    2.87
   1  -5 -29   32.96    3.26
   5  -1  29   33.26    3.36
   5  -1  29   35.93    3.36
   1  -5 -28   32.57    3.02
   1  -5 -28   31.35    3.19
   5  -1  28   37.08    3.54
   5  -1  28   36.90    3.39
   1  -5 -27   61.81    4.08
   1   5  27   60.85    4.34
   1  -5 -27   60.80    4.37
   5  -1  27   65.46    4.73
   5  -1  27   63.36    4.51
   1  -5 -26  122.95    5.99
   1   5  26  115.64    6.10
   1  -5 -26  116.65    6.06
   5  -1  26  116.44    6.37
   5  -1  26  119.38    6.29
   1  -5 -25   68.50    4.50
   1  -5 -25   63.80    4.25
   1   5  25   63.73    4.40
   5  -1  25   66.90    4.56
   1  -5 -24   13.69    2.17
   1   5  24   17.66    2.37
   1  -5 -24   18.41    2.68
   5  -1  24   19.00    2.53
   1  -5 -23  185.92    7.58
   1   5  23  178.17    7.70
   1  -5 -23  179.75    7.67
   5  -1  23  191.11    7.99
   5  -1  22   55.71    4.09
   1  -5 -22   59.78    4.04
   1   5  22   63.13    4.18
   1  -5 -22   55.00    4.09
   1  -5 -21  102.52    5.36
   1   5  21   99.43    5.38
   5  -1  21  107.43    5.60
   1  -5 -21   95.18    5.28
   1  -5 -20  146.15    6.55
   5  -1  20  157.55    6.89
   5  -1  20  145.09    5.89
   1   5  20  147.31    6.59
   5  -1  20  153.43    6.55
   1  -5 -19  283.55    9.56
   5  -1  19  252.79    9.61
   1   5  19  268.44    9.45
   5  -1  19  269.14    8.77
   5  -1  19  285.47    9.45
   1  -5 -18  428.65   12.90
   1   5  18  440.90   12.94
   5  -1  18  447.46   13.47
   5  -1  18  425.35   12.19
   5  -1  18  440.53   12.84
   5  -1  17   27.92    2.49
   1  -5 -17   22.67    2.47
   1   5  17   26.49    2.50
   5  -1  17   25.58    2.25
   5  -1  17   27.02    2.68
   5  -1  16   19.19    2.06
   1  -5 -16   18.16    2.27
   5  -1  16   18.23    1.87
   1   5  16   24.72    2.34
   5  -1  16   21.56    2.40
   5  -1  15  128.68    5.45
   1   5  15  131.48    5.62
   1  -5 -15  130.04    5.75
   5  -1  15  126.78    5.28
   5  -1  15  130.66    5.85
   5  -1  14  787.66   19.58
   5  -1  14  832.30   20.49
   5  -1  14  774.27   19.44
   1  -5 -14  816.24   20.02
   5  -1  13   34.51    2.53
   1  -5 -13   34.57    2.74
   5  -1  13   34.44    2.53
   5  -1  13   30.49    2.62
   5  -1  12   59.16    3.28
   1  -5 -12   56.51    3.44
   1  -5 -12   58.73    3.51
   5  -1  12   57.23    3.32
   5  -1  12   60.95    3.64
   5  -1  11   49.04    2.90
   1  -5 -11   51.57    3.12
   1  -5 -11   47.16    3.13
   5  -1  11   43.29    2.86
   5  -1  11   47.93    3.12
   5  -1  10  318.50    8.93
   1  -5 -10  329.08    9.42
   1  -5 -10  300.87    8.31
   1   5  10  316.52    9.07
   1  -5 -10  326.29    9.38
   5  -1  10  316.97    9.48
   5  -1   9  178.06    5.99
   1  -5  -9  180.57    6.33
   1  -5  -9  167.29    5.48
   5   1  -9  165.51    5.59
   1  -5  -9  181.52    6.39
   1   5   9  174.69    6.03
   5  -1   9  182.58    6.46
   5  -1   8   18.35    1.64
   1  -5  -8   18.65    1.83
   1  -5  -8   17.64    1.48
   1  -5  -8   19.89    3.99
   1   5   8   20.04    1.74
   1  -5  -8   19.90    1.92
   5   1  -8   19.24    1.55
   5  -1   8   18.79    1.85
  -5   1   8   19.30    1.55
   1  -5  -7  177.68    6.29
   1  -5  -7  180.19    6.33
   1  -5  -7  188.60    5.86
   5  -1   7  185.33    6.01
   5  -1   7  184.43    6.47
   1   5   7  179.18    6.01
  -5  -1  -7  176.70    5.10
   5   1  -7  182.80    5.71
   5  -1   7  198.13    6.59
  -5   1   7  180.81    5.69
   1  -5  -6  252.15    7.31
   1  -5  -6  260.80    7.89
   5  -1   6  254.18    7.46
   5  -1   6  249.64    7.97
   1   5   6  235.83    7.34
  -5  -1  -6  255.05    6.69
   5  -1   6  255.70    7.95
   5   1  -6  243.22    7.06
   1  -5  -6  254.96    7.87
  -5   1   6  267.68    7.22
  -1  -5   6  258.24    7.77
   1  -5  -5   43.29    2.38
   5  -1   5   46.16    2.49
   5  -1   5   48.68    2.90
   1   5   5   40.62    2.39
   1  -5  -5   47.01    2.77
  -5  -1  -5   47.30    2.17
  -5   1   5   46.69    2.48
   5  -1   5   48.11    2.80
   1  -5  -5   54.70    3.75
  -5   1   5   46.46    2.30
  -1  -5   5   45.12    2.66
   5   1  -5   48.69    2.35
   5  -1   4   17.57    1.46
   1   5   4   14.52    1.35
  -5  -1  -4   14.02    1.16
   5   1  -4   18.72    1.35
  -5   1   4   13.07    1.29
   5  -1   4   18.14    1.73
  -5   1   4   15.63    1.26
  -1  -5   4   22.82    1.79
   1  -5  -4   14.31    1.33
   1  -5  -4   13.71    1.50
   5  -1   3  415.46   10.66
   1  -5  -3  439.95   11.34
   5  -1   3  431.23   11.52
   1   5   3  402.99   10.59
  -5  -1  -3  441.95   10.37
   1  -5  -3  390.59   10.62
  -5   1   3  455.50   10.42
   5  -1   2  763.85   17.88
   5   1  -2  783.42   17.92
   1  -5  -2  811.05   18.66
  -5  -1  -2  799.81   17.73
   5  -1   2  769.84   18.81
   1  -5  -2  787.63   18.20
  -5   1   2  825.00   17.58
   5   1  -1  267.41    7.37
  -5  -1  -1  266.59    7.22
   5  -1   1  274.79    8.19
   1  -5  -1  256.73    7.53
  -5   1   1  275.66    6.98
  -1  -5   0   57.10    3.00
   5   1   0   58.43    2.67
   1  -5   0   52.85    2.38
  -5  -1   0   57.57    2.60
   1  -5   0   57.51    2.82
  -5   1   0   60.42    2.35
  -1  -5  -1  264.22    7.42
   1  -5   1  260.72    6.97
  -1  -5  -1  272.77    7.95
   1  -5   1  275.15    8.05
   5   1   1  274.22    7.41
  -5  -1   1  270.36    7.32
  -5   1  -1  272.63    6.73
   5  -1  -1  254.84    6.34
  -1   5   2  834.89   18.32
  -1  -5  -2  809.19   18.20
  -1  -5  -2  800.55   18.69
   5   1   2  813.76   18.06
   1  -5   2  810.35   18.75
  -5  -1   2  771.26   17.93
  -5   1  -2  773.22   17.03
   5  -1  -2  789.91   17.00
   1  -5   2  774.54   17.52
  -1  -5  -3  412.25   10.42
   5   1   3  412.37   10.23
   1  -5   3  391.13    9.69
   1  -5   3  398.12   10.74
  -1  -5  -3  408.88   10.74
  -1  -5  -3  411.25   10.32
  -5  -1   3  393.28   10.11
  -5   1  -3  372.83    9.07
   5  -1  -3  385.33    9.30
  -1   5   3  397.97   10.31
  -1  -5  -4   16.77    1.52
   5   1   4   12.59    1.25
   1  -5   4   16.04    1.22
  -1  -5  -4   23.23    2.54
  -5  -1   4   17.64    1.44
  -1  -5  -4   19.30    1.61
   1  -5   4   13.44    1.46
   5  -1  -4   13.23    1.03
  -1   5   4   14.24    1.35
   1  -5   5   38.82    1.99
  -1  -5  -5   38.13    2.37
   5   1   5   40.19    2.29
   1  -5   5   41.01    2.51
  -1  -5  -5   40.07    3.87
  -1  -5  -5   37.37    2.32
   5   1   5   39.80    2.34
  -5  -1   5   39.57    2.24
   5  -1  -5   36.85    1.86
  -1   5   5   39.71    2.32
   1  -5   5   42.65    2.52
   5   1   6  236.02    6.97
  -1  -5  -6  248.63    7.30
   1  -5   6  243.51    7.37
   1  -5   6  245.04    7.29
  -5  -1   6  235.06    6.92
  -1  -5  -6  245.38    7.22
   5   1   6  242.89    7.15
   5  -1  -6  226.42    6.33
  -1   5   6  240.50    7.09
   5   1   7  183.24    5.94
  -1  -5  -7  183.23    6.17
   1  -5   7  192.22    6.32
  -1  -5  -7  191.45    6.19
   5   1   7  178.23    6.09
   5   1   7  185.92    6.52
   5  -1  -7  181.56    5.45
  -1   5   7  186.32    6.05
   1  -5   7  186.82    6.15
   5   1   8   29.08    2.01
   1  -5   8   29.53    2.19
  -1  -5  -8   32.13    2.40
  -1  -5  -8   28.86    2.19
  -1  -5  -8   27.65    2.14
   5   1   8   30.71    2.40
   5  -1  -8   28.31    1.77
   1  -5   8   30.02    2.13
   5   1   8   28.07    2.11
   5   1   9  141.21    5.14
   1  -5   9  139.41    5.33
  -1  -5  -9  147.69    5.49
   5   1   9  158.57    5.85
  -1  -5  -9  148.84    5.68
   5  -1  -9  150.06    4.88
   1  -5   9  137.35    5.20
   5   1   9  152.05    5.53
   1  -5  10  323.20    9.52
  -1  -5 -10  342.97    9.79
   5   1  10  342.74    9.97
   5   1  10  337.98    9.78
  -1  -5 -10  349.90    9.97
   1  -5  10  327.83    9.39
   5  -1 -10  321.31    8.85
   5   1  11   41.50    2.52
   1  -5  11   38.86    2.60
  -1  -5 -11   40.85    2.77
   5   1  11   38.98    2.74
   5   1  11   41.84    2.79
   1  -5  11   40.25    2.53
   1  -5  12   55.42    3.18
  -1  -5 -12   58.34    3.37
   5   1  12   54.84    3.02
   5   1  12   57.67    3.39
   5   1  12   57.82    3.38
   1  -5  13   31.32    2.42
  -1  -5 -13   37.00    2.72
   5   1  13   36.72    2.50
   5   1  13   36.88    2.74
   5   1  13   31.64    2.54
   1  -5  14  838.08   20.25
   5   1  14  812.90   20.51
   5   1  14  853.01   20.22
   5   1  14  828.03   20.69
  -1  -5 -14  858.01   20.67
   5   1  15  128.79    5.32
   1  -5  15  119.04    5.18
  -1  -5 -15  134.36    5.66
  -1  -5 -15  124.52    5.59
   5   1  15  125.80    5.48
   5   1  15  121.37    5.53
   1  -5  16   15.96    1.83
  -1  -5 -16   22.63    2.28
   5   1  16   17.79    1.91
  -1  -5 -16   21.31    2.35
   5   1  16   18.79    2.08
   5   1  16   16.22    2.02
   1  -5  17   34.53    2.64
  -1  -5 -17   32.74    2.80
   5   1  17   36.39    2.76
  -1  -5 -17   36.41    3.04
   5   1  17   31.97    2.86
   5   1  17   33.62    2.79
   1  -5  18  413.09   12.09
  -1  -5 -18  439.12   12.79
   5   1  18  422.84   12.57
   5   1  18  431.10   12.98
  -1  -5 -18  431.93   12.76
   5   1  18  428.55   12.45
   1  -5  19  266.97    8.89
   5   1  19  282.73    9.78
  -1  -5 -19  272.10    9.41
  -1  -5 -19  280.25    9.50
   5   1  19  266.94    9.27
   5   1  19  265.00    9.14
   1  -5  20  142.14    6.04
  -1  -5 -20  158.17    6.73
   5   1  20  140.10    6.27
   5   1  20  153.18    6.81
  -1  -5 -20  156.67    6.67
   5   1  20  141.30    6.31
   1  -5  21   93.03    4.72
   5   1  21   94.59    5.04
  -1  -5 -21   92.17    5.08
   5   1  21  100.22    5.11
   5   1  21   98.77    5.45
  -1  -5 -21   97.73    5.19
   1  -5  22   60.62    3.97
   5   1  22   63.77    4.01
   5   1  22   65.84    4.47
   5   1  22   67.18    4.20
  -1  -5 -22   56.85    4.04
  -1  -5 -22   71.44    4.44
   1  -5  22   64.28    3.88
   5   1  23  195.18    7.84
   1  -5  23  189.48    7.53
   5   1  23  180.50    7.40
  -1  -5 -23  193.67    7.83
   5   1  23  193.41    8.18
   1  -5  23  196.74    7.36
   5   1  24   20.49    2.30
   5   1  24   21.76    2.55
   1  -5  24   18.67    2.27
  -1  -5 -24   24.88    2.81
   5   1  24   18.92    2.62
   5   1  25   53.19    3.61
  -1  -5 -25   52.68    3.92
   5   1  25   52.30    4.13
   5   1  25   56.75    4.00
   1  -5  25   51.24    3.65
   5   1  26  126.80    6.26
   1  -5  26  124.01    5.86
  -1  -5 -26  132.14    6.22
   5   1  26  131.11    5.86
   5   1  26  132.95    6.68
  -1  -5 -27   45.95    3.85
   5   1  27   51.45    3.89
   5   1  27   51.50    3.43
   5   1  27   57.04    4.24
  -1  -5 -27   54.62    3.86
   1  -5  27   44.11    3.33
  -1  -5 -28   29.96    2.96
  -1  -5 -28   31.31    3.19
   1  -5  28   32.64    2.78
   5   1  28   31.96    2.65
   5   1  28   35.01    3.42
   5   1  28   32.68    3.19
  -1  -5 -29   37.07    3.33
   1  -5  29   38.91    2.96
   5   1  29   35.40    2.72
  -1  -5 -29   36.45    3.16
   5   1  29   35.37    3.43
   5   1  29   38.58    3.47
  -1  -5 -30  140.22    6.35
   5   1  30  126.23    6.26
  -1  -5 -30  139.56    6.00
   1  -5  30  127.96    5.56
   5   1  30  135.57    6.66
  -1  -5 -31    7.44    1.80
   5   1  31    6.03    2.07
   5   1  31    6.75    1.74
  -1  -5 -32   35.02    2.99
   5   1  32   29.36    3.29
   5   1  32   27.87    2.92
  -1  -5 -32   34.21    3.28
  -1  -5 -33   96.36    4.83
   5   1  33   94.02    5.45
  -1  -5 -33   98.45    5.10
  -1  -5 -34   63.83    3.67
  -1  -5 -34   59.74    3.78
   5   1  34   57.96    4.35
  -5   1 -35   80.13    3.95
  -1  -5 -35   80.15    3.95
   5   1  35   76.76    4.74
  -1  -5 -35   76.97    4.09
  -1  -5 -36   49.72    2.92
   5   1  36   51.87    3.99
  -1  -5 -36   55.72    3.26
  -5   1 -36   58.50    3.17
  -1  -5 -37   81.47    3.72
  -1  -5 -37   78.60    3.51
  -5   1 -37   87.20    3.80
   5   1  37   82.81    4.51
  -1  -5 -38   73.92    3.08
   5   1  38   70.44    3.97
  -1  -5 -38   79.44    3.32
   5   1  38   66.69    3.45
  -5   1 -38   77.28    3.31
  -1  -5 -39   33.42    1.80
   5   1  39   33.93    2.15
  -5  -2 -39   46.17    2.26
   5  -2  38   70.94    3.12
  -5  -2 -38   84.53    3.57
  -5  -2 -37  109.76    4.51
   5  -2  37  103.24    4.26
  -5  -2 -36   14.59    2.17
   2  -5 -36   15.78    3.11
   5  -2  36   12.16    1.56
  -5  -2 -36   15.41    1.77
   2  -5 -35   33.32    2.25
  -5  -2 -35   34.83    3.01
   5  -2  35   27.89    2.46
  -5  -2 -35   34.26    2.55
   2  -5 -34   82.61    3.94
  -5  -2 -34   89.69    4.60
   5  -2  34   80.56    4.43
  -5  -2 -34   89.77    4.27
   2  -5 -33   56.18    3.33
  -5  -2 -33   53.43    3.75
   5  -2  33   56.07    3.78
  -5  -2 -33   55.14    3.48
   2  -5 -32  183.80    6.80
   5  -2  32  156.45    7.14
   2  -5 -32  185.53   11.88
   5  -2  32  188.27    7.59
  -5  -2 -32  176.80    6.78
   2  -5 -31  150.72    6.23
   5  -2  31  152.72    6.95
   5  -2  31  148.56    6.84
  -5  -2 -31  148.09    6.23
   5  -2  30  132.43    6.50
   2  -5 -30  141.13    6.12
   5  -2  30  143.65    6.84
  -5  -2 -30  129.01    5.95
   2   5  29  148.96    6.71
   5  -2  29  143.31    6.91
   2  -5 -29  145.68    6.41
   5  -2  29  144.90    7.00
  -5  -2 -29  145.81    6.33
   2   5  28  400.10   12.34
   5  -2  28  400.56   12.98
   5  -2  28  385.28   12.83
   2  -5 -28  373.01   11.95
  -5  -2 -28  375.81   11.60
   2  -5 -27   46.09    3.46
   2   5  27   45.97    3.61
   2  -5 -27   51.72    3.79
   5  -2  27   49.28    4.05
   5  -2  27   46.24    3.98
  -5  -2 -27   47.65    3.53
   2  -5 -26   74.30    4.42
   2   5  26   74.61    4.68
   5  -2  26   79.45    5.13
   2  -5 -26   78.09    4.76
   5  -2  26   77.80    5.20
  -5  -2 -26   68.08    4.28
   2  -5 -25  261.94    9.14
   2   5  25  253.60    9.34
   2  -5 -25  249.86    9.32
   5  -2  25  241.82    9.81
   5  -2  25  244.41    9.68
  -5  -2 -25  244.30    8.83
  -5  -2 -24  374.14   11.81
   2  -5 -24  379.63   12.03
   5  -2  24  372.98   12.81
   2   5  24  385.78   12.27
   5  -2  24  378.54   12.97
   2  -5 -24  394.18   12.37
   2  -5 -23   77.89    4.62
   2   5  23   80.74    4.74
   2  -5 -23   84.86    4.97
   5  -2  23   80.32    5.05
   5  -2  23   76.34    5.12
   2  -5 -22  170.94    7.36
   2  -5 -22  156.18    6.90
   5  -2  22  175.45    7.77
   2   5  22  162.69    7.21
   5  -2  22  173.61    7.75
   2   5  22  169.41    7.11
   5  -2  22  167.03    7.32
   2  -5 -21  296.01   10.13
   2  -5 -21  303.21   10.37
   2   5  21  297.71   10.35
   5  -2  21  292.10   10.80
   2   5  21  293.97   10.03
   5  -2  21  290.16   10.27
   5  -2  20   37.96    3.23
   2  -5 -20   34.99    3.09
   2   5  20   36.98    3.01
   2   5  20   38.39    3.27
   5  -2  20   35.25    3.35
   2  -5 -20   44.87    3.54
   5  -2  19   60.25    3.98
   2  -5 -19   55.51    3.82
   2   5  19   58.43    3.88
   2   5  19   55.43    3.63
   5  -2  19   48.89    3.86
   2  -5 -19   58.06    4.01
   2  -5 -18  251.98    9.14
   5  -2  18  261.14    9.19
   2  -5 -18  262.07    9.18
   2   5  18  269.45    8.95
   2   5  18  260.67    9.14
   5  -2  17  149.16    6.53
   2  -5 -17  174.62    6.84
   2   5  17  161.03    6.65
   2   5  17  156.61    6.33
   2  -5 -17  166.85    6.88
   2   5  17  155.48    6.57
   5  -2  16  198.73    7.48
   2  -5 -16  204.72    7.56
   2   5  16  193.69    7.07
   2   5  16  195.81    7.42
   2   5  16  187.55    7.26
   2  -5 -16  188.23    7.45
   5  -2  15  100.27    4.90
   2  -5 -15   94.43    4.88
   2   5  15   99.24    4.62
   2   5  15   99.28    4.82
   2   5  15  108.58    5.04
   5  -2  14   74.81    4.09
   2  -5 -14   81.59    4.28
   2   5  14   75.33    3.86
   2   5  14   79.11    4.12
   5  -2  14   71.15    3.69
   2   5  14   75.37    4.11
   5  -2  13  414.63   11.70
   2  -5 -13  406.36   11.76
   2   5  13  393.75   11.11
   2   5  13  409.86   11.69
   5  -2  13  391.50   11.11
   5  -2  13  381.83   11.92
   2  -5 -12  125.09    5.59
   5  -2  12  154.16    5.92
   2   5  12  147.97    5.84
   2  -5 -12  125.38    8.60
   5  -2  12  145.58    5.56
   5  -2  12  156.19    6.36
   5  -2  11   78.95    3.97
   2  -5 -11   92.91    7.05
   2   5  11   81.34    4.00
   5  -2  11   83.15    4.36
   5  -2  10  106.15    4.65
   2  -5 -10  101.24    4.77
   5  -2  10  104.56    4.98
   2   5  10   98.82    4.51
  -5  -2  -9  182.09    6.21
   5  -2   9  181.08    6.45
   2  -5  -9  186.03    6.72
   2   5   9  176.36    6.35
   5  -2   9  180.30    6.83
  -5  -2  -8  108.95    4.36
   5  -2   8  106.31    4.52
   2  -5  -8  107.80    4.74
   2   5   8   98.80    4.35
   5  -2   8   98.24    4.69
  -5  -2  -7  101.73    4.16
   5  -2   7  104.09    4.37
   5   2  -7   99.73    3.96
   2  -5  -7  104.24    4.62
   2   5   7   97.16    4.20
   5  -2   6  165.89    5.87
   5   2  -6  170.12    5.45
   2  -5  -6  171.03    6.23
   2   5   6  168.40    5.80
  -5   2   6  168.53    5.49
  -5  -2  -6  171.74    5.68
   5  -2   5   60.53    3.15
   5   2  -5   60.59    2.79
  -5   2   5   65.49    2.93
   2   5   5   56.70    2.96
   2  -5  -5   64.79    3.43
  -5  -2  -5   59.53    2.96
   5  -2   4   48.60    2.72
   5   2  -4   47.76    2.35
  -5   2   4   48.21    2.44
   2   5   4   47.02    2.57
   2  -5  -4   47.39    2.90
   2   5   4   51.06    2.33
  -5  -2  -4   48.39    2.61
  -2   5  -4   42.97    2.21
   5  -2   3  373.42   10.02
  -5   2   3  373.90    9.45
   2   5   3  356.88    9.68
   2   5   3  389.29    9.45
  -5  -2  -3  361.24    9.65
  -2   5  -3  366.38    9.35
   5   2  -3  368.49    9.30
   2   5   2  155.50    4.86
   5  -2   2  152.83    5.25
  -5   2   2  150.50    4.74
   2   5   2  144.79    4.91
   5   2  -2  139.21    4.52
  -5  -2  -2  153.01    5.04
  -2   5  -2  143.15    4.74
   5  -2   1  359.63    9.88
   2  -5  -1  385.53   10.69
  -5   2   1  366.80    9.30
   5   2  -1  382.63    9.17
   2   5   1  384.60    9.65
  -5  -2  -1  354.50    9.53
  -2   5  -1  380.90    9.57
   2  -5   0  487.96   12.66
   2  -5   0  473.26   11.87
  -5   2   0  465.17   11.12
   2   5   0  483.43   11.64
   5  -2   0  455.07   11.80
  -2   5   0  443.04   11.38
   5  -2  -1  343.61    9.56
   2  -5   1  363.36   10.32
   2  -5   1  357.59    9.63
   2   5  -1  385.27    9.64
  -5   2  -1  356.99    8.88
  -2   5   1  359.57    9.38
   5  -2  -2  147.98    5.09
   2  -5   2  157.02    5.75
  -5   2  -2  140.36    4.36
   2  -5   2  147.97    5.08
   2   5  -2  148.95    5.05
   5  -2  -2  150.58    5.03
  -2   5   2  142.07    4.88
   5  -2  -3  344.25    9.50
   2   5  -3  379.73    9.77
  -5   2  -3  353.52    8.65
   5   2   3  377.88   10.36
   2  -5   3  364.94   10.37
   5  -2  -3  357.91    9.44
  -2   5   3  358.72    9.48
  -5   2  -3  348.75    8.82
   2  -5   3  358.35    9.64
   2  -5   3  369.15   10.21
  -2  -5  -4   58.12    2.83
   2  -5   4   58.93    3.29
   5  -2  -4   57.75    2.88
   2  -5   4   56.94    2.86
   2   5  -4   58.12    2.91
   5   2   4   60.79    3.33
  -2   5   4   54.86    2.78
   5  -2  -4   56.44    2.74
  -5   2  -4   56.10    2.48
   2  -5   4   58.06    3.16
  -2  -5  -5   61.78    3.02
   2  -5   5   62.19    3.03
   2  -5   5   67.31    3.55
   5  -2  -5   66.15    3.10
   5   2   5   75.02    3.73
   2   5  -5   66.60    3.19
  -5   2  -5   58.80    2.66
  -2   5   5   65.91    3.09
   5  -2  -5   63.33    2.91
   2  -5   5   63.94    3.36
   2  -5   6  157.31    5.46
  -2  -5  -6  172.37    5.71
   5  -2  -6  158.03    5.46
   2  -5   6  169.17    6.17
  -2  -5  -6  175.71    6.09
   5   2   6  169.81    6.21
   2  -5   6  170.95    6.03
   2  -5   7   93.99    3.94
  -2  -5  -7   98.04    4.08
   5  -2  -7   91.09    3.85
   5   2   7   89.55    4.32
   2  -5   7  103.14    4.54
   2  -5   7   93.02    4.22
  -2  -5  -7  104.38    4.47
   2  -5   8  112.69    4.91
  -2  -5  -8  113.83    4.57
   5  -2  -8  112.25    4.34
  -2  -5  -8  117.84    4.95
   5   2   8  112.37    4.47
   2  -5   8  116.42    4.83
   2  -5   9  183.24    6.57
   5  -2  -9  167.79    5.75
  -2  -5  -9  177.59    6.16
   5   2   9  169.93    6.00
  -2  -5  -9  194.19    6.65
   2  -5   9  174.73    6.31
   2  -5  10  105.43    4.74
   5  -2 -10   98.74    4.10
  -2  -5 -10   99.85    4.68
   5   2  10  100.09    4.35
   2  -5  10  101.92    4.53
   5   2  11   70.53    3.80
   2  -5  11   66.79    3.76
   5   2  11   69.92    3.61
   2  -5  11   64.02    3.57
  -2  -5 -11   74.23    4.01
   2  -5  12  145.38    6.02
  -2  -5 -12  167.10    6.33
   5   2  12  147.44    6.05
   5   2  12  161.93    6.03
   2  -5  12  149.64    5.91
   2  -5  13  427.08   12.44
  -2  -5 -13  449.00   12.61
   5   2  13  443.12   12.68
   5   2  13  452.83   12.44
   2  -5  13  421.28   12.16
   2  -5  14   69.69    4.00
   5   2  14   75.87    4.19
  -2  -5 -14   73.86    4.17
   5   2  14   72.89    4.00
   2  -5  14   69.37    3.83
   2  -5  15   94.04    4.77
   5   2  15   99.54    4.98
   5   2  15   99.12    4.83
  -2  -5 -15   97.31    4.97
   2  -5  15   94.03    4.54
   5   2  15   90.77    4.23
   2  -5  16  217.06    7.89
   5   2  16  200.41    7.12
  -2  -5 -16  208.01    7.91
   5   2  16  214.89    7.96
   5   2  16  226.90    8.01
   2  -5  16  209.71    7.49
   2  -5  17  161.66    6.76
   5   2  17  169.82    6.42
   5   2  17  174.75    7.01
   2  -5  17  159.15    6.42
   2  -5  18  258.68    8.94
   5   2  18  264.71    9.15
   5   2  18  248.78    9.01
   5   2  18  253.16    8.46
   2  -5  18  235.58    8.34
   2  -5  19   64.95    4.07
   5   2  19   66.08    4.16
   5   2  19   65.97    4.19
   2  -5  19   63.51    3.75
   5   2  19   62.24    3.76
   2  -5  20   44.15    3.42
   5   2  20   49.71    3.42
   5   2  20   51.33    3.64
   2  -5  20   47.82    3.25
   2  -5  21  298.51   10.08
  -2  -5 -21  297.64   10.34
   5   2  21  301.49   10.45
   5   2  21  288.56    9.76
   5   2  21  286.37   10.05
   2  -5  22  166.36    7.15
   5   2  22  176.37    7.23
  -2  -5 -22  166.81    7.37
   5   2  22  173.70    7.50
   5   2  22  164.26    6.87
   2  -5  23   71.16    4.47
   5   2  23   76.46    4.49
  -2  -5 -23   75.43    4.96
   5   2  23   75.45    4.53
   5   2  23   76.14    4.83
   5   2  24  387.97   12.07
  -2  -5 -24  389.85   12.48
   2  -5  24  369.05   12.26
   5   2  24  375.77   12.07
   5   2  24  389.72   12.68
   2  -5  24  374.94   12.03
   5   2  25  232.21    8.68
   2  -5  25  220.66    8.80
  -2  -5 -25  240.42    9.05
   5   2  25  236.47    9.22
   5   2  25  231.98    8.73
   2  -5  25  229.37    8.63
   2  -5  26   73.58    4.67
  -2  -5 -26   70.81    4.70
  -2  -5 -26   76.81    4.92
   5   2  26   75.79    4.45
   5   2  26   76.33    4.69
   5   2  26   77.44    4.94
   5   2  27   45.77    3.74
  -2  -5 -27   39.54    3.57
   2  -5  27   49.98    3.73
   5   2  27   47.80    3.47
   5   2  27   49.47    3.95
  -2  -5 -27   45.25    4.00
   5   2  28  399.14   12.13
   5   2  28  400.20   12.60
   2  -5  28  381.22   12.44
   5   2  28  420.19   13.18
  -2  -5 -28  426.91   12.75
   5   2  29  161.78    7.08
  -2  -5 -29  162.56    6.94
   5   2  29  162.32    7.27
   5   2  29  159.42    6.50
   2  -5  29  146.17    6.62
   5   2  30  134.85    6.37
   2  -5  30  129.29    5.99
   5   2  30  133.08    6.42
  -2  -5 -30  136.98    6.14
   2  -5  31  152.64    6.42
  -2  -5 -31  165.76    6.64
   5   2  31  159.29    7.00
   5   2  31  154.70    6.82
  -2  -5 -32  173.93    6.83
   5   2  32  168.88    7.17
  -2  -5 -32  184.53    6.78
   5   2  32  177.28    7.26
   2  -5  32  165.77    6.54
  -2  -5 -33   57.44    3.59
   5   2  33   53.66    4.13
   2  -5  33   48.52    3.10
   5   2  33   54.87    3.67
  -2  -5 -34   78.61    4.09
   5   2  34   80.47    4.74
   2  -5  34   73.32    3.66
   5   2  34   81.77    4.41
  -2  -5 -35   28.99    2.35
   5   2  35   27.00    3.30
   5   2  35   28.86    2.57
  -2  -5 -36   14.86    1.67
   5   2  36   15.56    1.91
   5   2  36   16.83    2.95
  -2  -5 -37  104.98    4.03
   5   2  37   93.31    4.41
   5   2  37  103.95    4.36
  -2  -5 -37  101.67    4.11
  -5   2 -37   95.91    3.98
  -2  -5 -38   82.80    2.90
   5   2  38   73.26    3.22
  -2  -5 -38   85.81    3.08
  -2  -5 -38   26.95    6.73
   5   2  38   82.20    3.31
  -2  -5 -39   48.46    2.21
  -5  -3 -38   49.18    2.34
   5  -3  38   46.57    2.62
  -5  -3 -38   52.31    2.36
   5  -3  37    6.45    1.60
  -5  -3 -37    8.02    1.44
   5  -3  36   55.27    3.26
  -5  -3 -36   62.07    3.26
   5  -3  36   52.89    2.77
   5  -3  35    5.49    1.35
  -5  -3 -35    5.93    1.94
   5  -3  35    4.21    1.00
   5  -3  34  100.93    4.96
  -5  -3 -34  109.30    5.03
   5  -3  34  116.85    4.94
   5  -3  33   22.11    2.43
   5  -3  33   21.02    2.22
  -5  -3 -33   26.35    2.38
   5  -3  32   98.83    5.06
  -5  -3 -32  110.96    4.91
  -5  -3 -31   15.22    2.27
   3  -5 -31   20.63    4.54
   5  -3  31   15.90    2.15
   3  -5 -31   15.56    1.81
   3  -5 -30  140.27    5.89
   5  -3  30  147.29    6.75
  -5  -3 -30  143.21    6.16
   3  -5 -29   37.86    2.94
  -5  -3 -29   40.63    3.54
   3  -5 -29   49.83    6.29
   5  -3  29   40.49    3.46
  -5  -3 -29   40.44    3.48
  -5  -3 -28   13.85    2.45
   3  -5 -28   18.55    6.64
   3  -5 -28   16.53    2.09
   3   5  28   13.89    1.96
   5  -3  28   14.29    2.28
  -5  -3 -28   11.91    2.44
   3   5  27  150.26    6.48
   3  -5 -27  147.44    6.43
   5  -3  27  134.93    6.90
  -5  -3 -27  144.75    6.51
   3   5  26  105.43    5.31
   3  -5 -26  104.59    5.38
   5  -3  26  106.48    5.94
  -5  -3 -26  103.59    5.47
  -5  -3 -25   18.07    2.68
   3   5  25   18.18    2.23
   3  -5 -25   22.12    2.52
   3  -5 -25   21.06    8.23
   3   5  25   18.58    2.41
   5  -3  25   19.41    2.65
   3   5  24   31.64    2.87
   3  -5 -24   37.81    3.18
   3  -5 -24   39.79    8.82
   3   5  24   35.34    3.22
   5  -3  24   35.59    3.48
  -5  -3 -24   32.90    3.28
   3   5  23   66.19    4.07
   3  -5 -23   71.79    4.46
   3  -5 -23   82.14   10.20
   3   5  23   67.61    4.40
   5  -3  23   74.82    4.95
  -5  -3 -23   60.06    4.24
   5  -3  23   59.46    4.41
   3   5  22  248.37    8.82
   3  -5 -22  249.17    9.25
   3   5  22  261.36    9.44
   5  -3  22  263.18   10.04
   5  -3  22  239.17    9.43
   5  -3  21  111.61    5.89
   3  -5 -21  113.92    5.76
   3   5  21  109.36    5.23
   3   5  21  105.65    5.52
   5  -3  21  104.25    5.98
   5  -3  20  176.39    7.67
   3   5  20  168.36    6.78
   3  -5 -20  191.37    7.63
   3   5  20  184.47    7.43
   5  -3  20  174.00    7.91
   5  -3  19   57.40    4.04
   3   5  19   51.52    3.40
   3   5  19   57.80    3.99
   3  -5 -19   54.74    3.84
   3  -5 -19   64.58    8.12
   3   5  19   55.84    3.76
   5  -3  19   58.47    4.30
  -5  -3 -19   52.71    3.75
   5  -3  18  173.21    7.20
   3   5  18  143.56    6.04
   3   5  18  162.83    6.94
   3  -5 -18  156.32    6.84
   5  -3  18  170.75    7.57
  -5  -3 -18  152.02    6.62
   5  -3  17  367.17   11.89
   3   5  17  355.20   10.80
   3  -5 -17  367.55   11.78
   3   5  17  381.97   11.89
   3   5  17  369.92   11.39
   5  -3  17  370.16   12.42
  -5  -3 -17  385.21   11.70
   5  -3  16  244.59    8.84
   3   5  16  229.66    7.83
   3   5  16  249.67    8.84
   3  -5 -16  246.08    8.82
   3   5  16  238.53    8.34
   5  -3  16  248.56    9.39
  -5  -3 -16  244.70    8.63
   5  -3  15   62.24    4.00
   3   5  15   63.71    3.96
   3  -5 -15   71.94    4.20
   3   5  15   61.72    3.66
   5  -3  15   66.36    4.38
  -5  -3 -15   66.38    4.00
   5  -3  14   89.89    4.71
   3  -5 -14   83.45    4.55
   3   5  14   75.80    4.37
   3   5  14   73.87    3.99
   5  -3  14   87.25    4.93
  -5  -3 -14   86.52    4.50
   3  -5 -13   93.18    4.81
   5  -3  13   97.93    4.94
   3   5  13   95.19    4.79
   3   5  13   86.45    4.26
   5  -3  13   95.29    5.18
  -5  -3 -13   93.86    4.70
   5  -3  12  149.40    6.19
   3  -5 -12  138.13    6.05
   3   5  12  147.35    6.07
   3   5  12  135.30    5.45
  -5  -3 -12  146.07    5.93
   5  -3  11  183.21    7.04
   3  -5 -11  183.85    7.04
   3   5  11  187.40    6.97
  -5  -3 -11  191.08    6.91
   5  -3  10  213.15    7.58
   3   5  10  205.97    7.33
  -5  -3 -10  216.92    7.38
   3   5   9   39.12    2.75
   5  -3   9   40.73    2.90
  -5  -3  -9   41.22    2.89
   5  -3   8  107.43    4.84
   3   5   8  103.54    4.63
  -5  -3  -8  107.06    4.72
   5  -3   7  389.38   11.15
   3   5   7  379.17   10.82
  -5  -3  -7  384.54   10.78
   3   5   6  403.23   11.30
   5  -3   6  430.14   11.78
  -5  -3  -6  422.49   11.43
   5  -3   5  274.96    8.57
   3   5   5  272.69    8.23
   5   3  -5  271.72    8.20
  -5  -3  -5  269.84    8.22
   5  -3   4  104.89    4.53
   3   5   4   95.88    4.11
   5   3  -4   95.47    4.19
  -5  -3  -4   91.37    4.14
   5  -3   3  153.01    5.64
   3   5   3  136.51    5.05
   5   3  -3  142.36    5.34
   3   5   3  136.23    4.85
  -5  -3  -3  142.10    5.22
   5  -3   2   29.78    2.29
   3  -5  -2   33.68    2.63
   3   5   2   34.49    2.15
   3   5   2   33.36    2.17
   5   3  -2   29.32    2.23
  -5  -3  -2   31.36    2.27
   5  -3   1  118.55    4.81
   3  -5  -1  111.73    5.04
   3   5   1  122.80    4.48
   3   5   1  108.20    4.25
   3   5   1  113.08    4.17
   5   3  -1  115.28    4.75
   5  -3   1  112.80    4.65
  -5   3   1  109.35    4.15
   3  -5   0   36.50    2.72
   5  -3   0   34.17    2.42
   3   5   0   31.59    2.05
   5   3   0   34.05    2.43
   5  -3   0   33.88    2.36
  -5   3   0   31.35    1.95
  -5   3  -1  133.84    4.50
   5  -3  -1  127.44    5.08
   3  -5   1  130.72    5.51
   3   5  -1  133.14    4.76
   5   3   1  128.40    5.17
   5  -3  -1  126.45    4.97
   5  -3  -2   36.25    2.49
   3  -5   2   33.13    2.63
   5   3   2   33.40    2.47
  -3   5   2   35.20    2.09
   5  -3  -2   36.41    2.43
   3  -5   2   35.24    2.58
   5  -3  -3  149.08    5.56
   3  -5   3  157.45    6.07
   5   3   3  149.27    5.76
  -3   5   3  142.01    4.96
   5  -3  -3  147.53    5.39
   3  -5   3  154.75    5.88
   3  -5   4  103.36    4.72
   5  -3  -4   95.84    4.26
   5   3   4   94.78    4.43
  -3   5   4   86.40    3.73
   5  -3  -4   96.77    4.10
   3  -5   4  101.71    4.57
  -3  -5  -5  289.00    8.56
   3  -5   5  274.39    9.03
   5  -3  -5  284.28    8.56
   5   3   5  280.68    8.79
   5  -3  -5  279.81    8.29
   3  -5   5  277.07    8.87
   3  -5   6  420.53   12.27
   5   3   6  424.28   11.99
   5  -3  -6  418.02   11.60
  -3  -5  -6  438.80   11.76
   3  -5   6  434.40   12.06
   5  -3  -6  434.96   11.38
   3  -5   7  405.65   11.68
  -3  -5  -7  379.72   10.44
  -3  -5  -7  409.50   11.16
   5   3   7  365.85   11.10
   5  -3  -7  394.61   10.97
   3  -5   7  404.83   11.41
   5  -3  -7  398.68   10.62
   3  -5   8  113.52    5.25
   5  -3  -8  120.02    4.92
  -3  -5  -8  119.98    5.15
   5   3   8  109.84    5.02
   3  -5   8  116.00    5.14
   5  -3  -8  120.42    4.63
   3  -5   9   39.09    2.97
   5  -3  -9   41.16    2.76
   5   3   9   40.50    2.95
   3  -5   9   44.75    3.02
   5  -3  -9   42.31    2.55
  -3  -5  -9   39.58    3.00
   3  -5  10  198.91    7.48
  -3  -5 -10  205.37    7.30
   5   3  10  202.18    7.38
   5  -3 -10  197.44    6.48
   3  -5  11  188.73    7.19
  -3  -5 -11  185.77    6.94
   5   3  11  183.28    7.01
   5   3  11  175.46    6.29
   5  -3 -11  181.19    6.07
   3  -5  12  142.29    6.27
  -3  -5 -12  157.93    6.36
   5   3  12  144.54    5.64
   3  -5  12  144.90    6.26
   3  -5  13  102.10    5.16
  -3  -5 -13   98.36    5.02
   5   3  13   96.09    4.52
   3  -5  13   94.46    4.91
   3  -5  14   83.65    4.68
  -3  -5 -14   85.85    4.74
   5   3  14   84.74    4.29
   3  -5  14   86.30    4.69
   3  -5  15   67.89    4.21
  -3  -5 -15   68.84    4.40
   5   3  15   69.96    4.24
   5   3  15   70.52    3.94
   3  -5  15   67.65    4.14
   3  -5  16  231.72    8.81
   5   3  16  254.91    8.93
   5   3  16  242.93    8.47
   3  -5  16  233.40    8.71
  -3  -5 -16  261.04    9.03
   5   3  17  380.52   12.08
   3  -5  17  364.28   11.98
   5   3  17  365.89   11.51
   3  -5  17  367.53   11.74
   3  -5  18  165.55    7.19
   5   3  18  159.23    6.98
   5   3  18  159.41    6.78
  -3  -5 -18  171.48    7.35
   3  -5  18  174.23    7.15
   3  -5  19   49.30    3.72
   5   3  19   46.19    3.14
  -3  -5 -19   54.17    4.18
   5   3  19   53.20    3.70
   5   3  19   51.18    3.79
   3  -5  19   48.78    3.62
   3  -5  20  163.21    7.17
   5   3  20  163.71    6.48
   3  -5  20  160.28    6.95
  -3  -5 -20  182.38    7.64
   5   3  20  162.84    7.18
   5   3  20  165.43    7.06
   3  -5  21  112.88    5.88
   5   3  21  113.27    5.26
   3  -5  21  107.68    5.54
   5   3  21  115.02    5.84
  -3  -5 -21  111.05    6.16
   5   3  21  112.98    5.71
   3  -5  22  236.07    9.12
   5   3  22  229.87    8.28
   5   3  22  251.14    9.13
   5   3  22  247.26    9.09
   3  -5  22  220.65    8.55
   3  -5  23   78.53    4.85
   5   3  23   74.78    4.36
   5   3  23   83.20    4.88
   3  -5  23   76.37    4.50
   5   3  23   77.15    4.67
   5   3  24   25.49    2.73
   3  -5  24   23.54    2.46
   5   3  24   20.86    2.43
   5   3  24   22.91    2.63
   3  -5  24   26.89    2.81
   3  -5  25   21.71    2.69
   5   3  25   19.44    2.42
   5   3  25   20.81    2.56
   5   3  25   23.24    2.56
   3  -5  25   19.61    2.25
   3  -5  25   23.35    2.66
   3  -5  26  109.62    5.88
   5   3  26  110.35    5.54
  -3  -5 -26  104.26    5.80
   5   3  26  105.96    5.63
   3  -5  26   97.15    5.00
   5   3  26  107.80    5.32
   5   3  27  146.02    6.34
   3  -5  27  141.14    6.81
   5   3  27  149.29    6.54
   5   3  27  155.60    6.88
   3  -5  27  133.90    5.92
  -3  -5 -28    8.98    2.00
   5   3  28   12.89    2.07
   5   3  28   14.48    2.00
   3  -5  28   10.95    1.96
  -3  -5 -28   14.00    3.00
   5   3  28   12.31    2.04
   5   3  29   26.95    2.72
  -3  -5 -29   33.69    3.03
   3  -5  29   29.11    2.88
  -3  -5 -29   32.60    3.46
   5   3  29   35.04    3.13
  -3  -5 -30  138.93    6.12
  -3  -5 -30  143.04    6.42
   5   3  30  151.81    6.54
   5   3  30  142.91    6.07
   3  -5  30  146.56    6.48
  -3  -5 -31   21.94    2.41
   3  -5  31   20.59    2.31
   5   3  31   21.38    2.47
  -3  -5 -31   21.17    2.79
   5   3  31   21.42    2.53
   3  -5  32   91.41    4.68
  -3  -5 -32   98.96    4.80
   5   3  32  101.26    5.01
   5   3  32   98.26    4.75
   5   3  33   29.37    3.01
   3  -5  33   27.98    2.39
  -3  -5 -33   30.56    2.64
   5   3  33   28.57    2.63
   3  -5  34  104.64    4.52
   5   3  34   96.95    4.63
   5   3  34  113.47    4.97
  -3  -5 -34  106.51    4.68
   5   3  35    5.31    2.17
   3  -5  35    5.47    1.14
  -3  -5 -35    3.74    1.43
   5   3  35    4.23    1.41
  -3  -5 -36   55.20    2.86
   5   3  36   48.73    2.96
   3  -5  36   51.21    2.63
  -3  -5 -36   59.20    3.04
  -5   3 -37    0.04    0.50
  -3  -5 -37   -0.61    5.25
  -3  -5 -37    6.58    1.17
  -3  -5 -37    5.92    0.93
  -3  -5 -38   47.54    2.16
  -5  -4 -36   13.32    1.26
   5  -4  36   12.98    1.53
  -5  -4 -36   13.90    1.36
  -5  -4 -36   12.47    1.29
  -5  -4 -35   14.92    1.47
  -5  -4 -35   13.22    1.66
   5  -4  35   14.39    1.62
  -5  -4 -34   33.17    2.29
   5  -4  34   25.44    1.86
   5  -4  34   29.49    2.36
  -5  -4 -33   52.79    3.02
   5  -4  33   48.52    3.21
   5  -4  33   51.46    2.92
   5  -4  32   24.56    2.43
   5  -4  32   26.43    2.26
   5  -4  31   29.60    2.79
   5  -4  31   34.76    2.72
   5  -4  30   36.57    3.24
  -5  -4 -30   45.09    3.82
   5  -4  30   40.71    3.14
   5  -4  29  188.90    7.77
  -5  -4 -29  184.98    7.56
   5  -4  29  180.37    7.37
  -5  -4 -28   -0.43    1.93
   5  -4  28    1.52    1.29
  -5  -4 -28    0.65    2.53
   5  -4  28    0.93    1.15
  -5  -4 -27   20.80    2.89
   5  -4  27   20.02    2.70
  -5  -4 -27   27.78    3.73
   5  -4  27   24.12    2.63
  -5  -4 -26    9.35    2.51
   4   5  26   10.72    1.56
   5  -4  26   11.41    2.25
  -5  -4 -26    8.48    3.13
   5  -4  26   12.02    2.10
   5  -4  25  139.76    7.14
  -5  -4 -25  151.75    7.04
   4   5  25  151.53    6.53
   4   5  25  143.49    5.88
   5  -4  25  152.11    7.10
  -5  -4 -25  151.96    6.83
   5  -4  25  137.66    6.80
  -5  -4 -24   44.30    4.26
   4   5  24   47.83    3.14
   4   5  24   48.21    3.54
   5  -4  24   41.79    3.70
  -5  -4 -24   44.83    3.99
   4   5  23  149.28    6.05
  -5  -4 -23  170.91    7.41
   4   5  23  158.58    6.78
   5  -4  23  151.61    7.29
  -5  -4 -23  159.76    7.14
  -5  -4 -22    5.88    2.63
   4   5  22    4.53    1.33
   5  -4  22    4.91    1.57
  -5  -4 -21  200.42    8.12
   4   5  21  194.96    7.67
   5  -4  21  215.31    8.82
  -5  -4 -20   77.56    4.95
   4   5  20   81.04    4.48
   5  -4  20   71.04    4.92
   4   5  19  150.57    6.81
  -5  -4 -19  145.90    6.77
   4   5  19  150.87    6.31
   5  -4  19  144.01    7.16
  -5  -4 -18  220.69    8.38
   4   5  18  191.74    7.44
   5  -4  18  210.10    8.87
   4   5  18  208.65    8.18
  -5  -4 -18  216.97    8.32
   4   5  17  125.64    5.98
  -5  -4 -17  122.69    5.88
   4   5  17  109.84    5.20
   5  -4  17  117.48    6.30
  -5  -4 -17  120.00    6.06
   5  -4  16   39.87    3.46
   4   5  16   47.86    3.56
  -5  -4 -16   40.12    3.57
   4   5  16   44.42    3.05
   5  -4  16   46.97    3.88
  -5  -4 -16   44.61    3.87
   5  -4  15   68.30    4.46
  -5  -4 -15   63.67    4.25
   4   5  15   70.58    4.33
   4   5  15   61.36    3.58
   5  -4  15   80.52    4.94
  -5  -4 -15   70.28    4.48
   5  -4  14  260.21    9.53
  -5  -4 -14  269.66    9.14
   5  -4  14  267.79    9.96
  -5  -4 -14  278.60    9.40
   4   5  14  258.91    9.25
   5  -4  13  414.92   13.09
   4   5  13  446.34   13.02
  -5  -4 -13  427.97   12.64
   5  -4  13  421.50   13.54
  -5  -4 -13  451.71   12.85
   5  -4  12   50.77    3.74
  -5  -4 -12   52.37    3.68
   4   5  12   59.66    3.76
   5  -4  12   58.31    4.15
  -5  -4 -12   56.87    3.88
   5  -4  11   46.92    3.55
  -5  -4 -11   46.70    3.35
   5  -4  11   50.85    3.80
   4   5  11   48.03    3.36
  -5  -4 -11   49.75    3.72
  -5  -4 -10   16.60    2.35
   5  -4  10   19.64    2.25
  -5  -4 -10   15.44    2.18
   4   5  10   20.18    2.15
   5  -4  10   20.49    2.46
   5  -4   9  373.37   11.67
   4   5   9  383.04   11.40
  -5  -4  -9  370.37   10.89
  -5  -4  -9  388.24   11.28
   5  -4   8  254.49    8.92
  -5  -4  -8  245.81    8.09
   4   5   8  270.98    8.70
  -5  -4  -8  254.43    8.55
   5  -4   7  373.64   11.55
   4  -5  -7  395.64   11.77
  -5  -4  -7  370.04   10.63
   4   5   7  381.18   11.18
  -5  -4  -7  391.36   11.18
   5  -4   6   30.35    2.64
  -5  -4  -6   22.58    2.20
   4  -5  -6   24.60    2.49
   4   5   6   26.24    2.32
   4  -5  -6   23.10    2.28
   5  -4   5  201.45    7.38
   4  -5  -5  212.76    7.62
   4   5   5  198.85    6.96
   4  -5  -5  205.61    7.35
   5  -4   4  454.87   12.68
   4  -5  -4  447.30   12.79
   4   5   4  438.32   11.96
   5   4  -4  408.86   11.41
   4  -5  -4  439.39   12.44
   5  -4   3  848.71   21.00
   4   5   3  824.76   20.20
   5   4  -3  828.06   19.90
   5  -4   3  853.69   20.81
   4  -5  -3  861.57   21.26
   4  -5  -3  893.05   20.96
   5  -4   2  744.89   18.65
   4  -5  -2  747.42   18.81
   4   5   2  695.99   17.60
   5   4  -2  712.92   17.63
   5  -4   2  737.74   18.30
   4  -5  -2  748.77   18.53
   5  -4   1   94.37    4.60
   4   5   1   94.72    4.11
   5   4  -1   80.80    3.94
   4  -5  -1   98.90    4.87
   5  -4   1   90.51    4.43
   4  -5  -1   92.60    4.59
   5  -4   0   77.67    4.09
   4  -5   0   63.73    3.93
   4   5   0   72.94    3.49
   5   4   0   72.67    3.66
   5  -4   0   79.81    4.02
   4  -5   0   65.90    3.84
   5  -4  -1  111.65    5.10
   5   4   1  113.18    4.81
   5  -4  -1  111.47    4.91
   4  -5   1  109.90    5.06
   5  -4  -2  731.81   18.46
   5   4   2  721.25   18.02
   5  -4  -2  746.49   18.20
   4  -5   2  703.52   18.32
   5  -4  -3  767.76   19.30
   5   4   3  770.92   19.04
   5  -4  -3  774.65   19.01
   5  -4  -4  416.64   12.02
   5   4   4  422.19   11.91
   5  -4  -4  411.18   11.66
   5  -4  -5  179.19    6.80
   5   4   5  180.75    6.80
  -4  -5  -5  183.87    6.38
   5  -4  -5  182.10    6.61
   5  -4  -6   22.86    2.24
   5   4   6   21.49    2.17
  -4  -5  -6   19.82    2.15
   5  -4  -6   22.95    2.09
  -4  -5  -7  376.40   10.81
   5  -4  -7  375.33   11.20
   5   4   7  386.68   11.42
   4  -5   7  366.40   11.33
   5  -4  -7  383.34   10.93
   5  -4  -8  257.13    8.61
  -4  -5  -8  256.40    8.36
   5   4   8  269.57    8.89
   5  -4  -8  265.19    8.37
   4  -5   9  369.93   11.84
  -4  -5  -9  381.61   11.16
   5   4   9  383.28   11.61
   5  -4  -9  390.39   11.44
   5  -4  -9  380.29   10.94
   4  -5  10   22.61    2.45
   5  -4 -10   23.18    2.32
   5   4  10   20.59    2.25
   5  -4 -10   22.15    2.06
   4  -5  11   48.62    3.60
  -4  -5 -11   58.02    3.86
   5   4  11   55.45    3.67
   4  -5  11   50.68    3.75
   5  -4 -11   51.87    3.15
   4  -5  12   63.27    4.09
  -4  -5 -12   58.92    4.01
   5   4  12   66.31    4.07
   4  -5  12   60.15    4.17
   5  -4 -12   63.36    3.54
   4  -5  13  435.09   13.65
   5   4  13  461.19   13.51
  -4  -5 -13  445.75   13.13
   4  -5  13  461.24   13.86
   5  -4 -13  449.97   12.40
   4  -5  14  261.62    9.69
  -4  -5 -14  290.93    9.52
   5   4  14  262.82    9.41
   4  -5  14  257.16    9.71
   5  -4 -14  260.47    8.44
   4  -5  15   64.79    4.25
  -4  -5 -15   53.87    4.16
   5   4  15   50.50    3.24
   5   4  15   49.10    3.71
   4  -5  15   59.21    4.08
   5  -4 -15   54.67    3.23
   4  -5  16   37.68    3.38
  -4  -5 -16   39.83    3.71
   5   4  16   38.41    2.87
   4  -5  16   36.35    3.33
   5  -4 -16   41.40    2.77
   4  -5  17  114.66    6.00
  -4  -5 -17  123.10    6.10
   5   4  17  106.23    5.11
   4  -5  17  116.93    5.99
   5  -4 -17  111.57    4.82
   4  -5  18  210.13    8.43
   5   4  18  199.47    7.52
   4  -5  18  200.66    8.35
  -4  -5 -18  196.87    8.28
   4  -5  19  136.30    6.66
  -4  -5 -19  136.65    6.75
   5   4  19  132.26    5.91
   4  -5  19  135.64    6.62
   4  -5  20   58.90    4.34
  -4  -5 -20   64.56    4.85
   5   4  20   71.16    4.53
   5   4  20   62.19    3.95
   4  -5  20   65.11    4.44
   4  -5  21  184.18    7.96
  -4  -5 -21  195.95    8.23
   5   4  21  194.83    7.89
   5   4  21  175.53    7.25
   4  -5  21  176.35    7.69
   4  -5  22    3.04    1.40
  -4  -5 -22    5.61    2.79
   5   4  22    4.63    1.56
   5   4  22    4.47    1.33
   4  -5  22    1.40    1.16
   4  -5  23  161.55    7.44
  -4  -5 -23  165.99    7.76
   5   4  23  177.86    7.54
   5   4  23  168.41    7.05
   4  -5  23  162.39    7.26
   5   4  24   46.02    3.68
  -4  -5 -24   50.67    4.53
   5   4  24   41.96    3.31
   4  -5  24   44.38    3.51
   4  -5  24   44.17    3.67
   4  -5  25  148.91    7.20
   5   4  25  143.55    6.53
  -4  -5 -25  149.69    7.23
   5   4  25  147.06    6.52
   4  -5  25  147.05    6.60
   4  -5  25  146.88    6.90
   5   4  26   12.31    1.60
  -4  -5 -26   14.07    3.25
   5   4  26   14.65    2.08
   4  -5  26   13.01    2.23
   4  -5  26   15.13    2.06
   5   4  26   12.64    1.92
   5   4  27   22.40    2.06
   5   4  27   23.31    2.43
   4  -5  27   22.44    2.34
   4  -5  27   23.88    2.83
   4  -5  28    0.29    1.14
   5   4  28    0.49    0.67
   5   4  28    0.57    1.02
   4  -5  28    2.51    1.03
   5   4  29  166.32    6.06
  -4  -5 -29  172.78    6.81
   4  -5  29  174.83    7.33
   5   4  29  184.86    7.01
   4  -5  29  171.24    6.48
   5   4  30   37.84    2.48
  -4  -5 -30   46.98    3.20
   5   4  30   39.10    3.02
   4  -5  30   41.92    3.24
   4  -5  30   38.20    2.62
  -4  -5 -31   39.05    2.86
  -4  -5 -31   31.00    3.08
   5   4  31   37.51    2.88
   4  -5  31   34.70    2.86
  -4  -5 -32   23.92    2.23
   4  -5  32   24.67    2.30
  -4  -5 -32   24.13    2.56
  -4  -5 -33   38.25    2.73
  -4  -5 -33   41.10    2.71
   4  -5  33   45.35    2.88
  -4  -5 -33   38.36    2.73
  -4  -5 -34   31.81    2.22
  -4  -5 -34   31.80    2.32
   4  -5  34   30.74    2.27
  -4  -5 -35   15.23    1.45
   4  -5  35   13.55    1.47
  -4  -5 -35   16.51    1.61
  -4  -5 -36    9.73    1.08
  -4  -5 -36   11.72    1.23
   5  -5   0  294.18    9.90
   5   5   0  275.92    8.74
   5  -5   0  292.73    9.56
   5  -5   1  143.59    6.39
   5  -5  -1  147.13    6.36
   5   5   1  139.18    5.61
   5   5  -1  137.54    5.42
   5  -5   1  136.12    6.06
   5  -5  -1  154.07    6.27
   5  -5   2    1.91    1.17
   5  -5  -2    0.94    1.04
   5   5   2    1.08    0.73
   5   5  -2    1.86    0.74
   5  -5   2    1.62    1.02
   5  -5  -2    1.17    0.89
   5  -5   3   19.65    2.34
   5  -5  -3   23.86    2.51
   5   5   3   20.38    2.06
   5  -5   3   20.77    2.33
   5  -5  -3   21.68    2.29
   5  -5   4  203.91    7.95
   5  -5  -4  204.71    7.87
   5   5   4  207.90    7.38
   5  -5   4  200.34    7.72
   5  -5  -4  203.05    7.58
   5  -5   5  246.21    9.01
   5   5   5  247.51    8.45
   5  -5  -5  255.16    8.98
   5  -5  -5  246.21    8.65
   5  -5   6    0.73    1.15
   5  -5  -6    0.51    0.90
  -5  -5  -6   -0.23    1.12
   5   5   6    1.15    0.84
   5  -5  -6    1.78    1.00
   5  -5   7   74.46    4.65
   5  -5  -7   79.44    4.50
  -5  -5  -7   71.70    3.89
   5   5   7   82.18    4.37
   5  -5  -7   79.16    4.28
   5  -5   8    0.09    1.01
  -5  -5  -8   -0.57    1.46
   5  -5  -8    0.87    1.03
   5   5   8   -0.16    0.78
   5  -5  -8    0.54    0.84
   5  -5   9   26.93    2.87
   5  -5  -9   29.69    2.76
  -5  -5  -9   26.65    2.72
   5   5   9   32.16    2.81
   5  -5  -9   29.93    2.63
   5  -5 -10   68.95    4.28
  -5  -5 -10   70.96    4.23
   5   5  10   67.26    4.12
   5  -5  10   72.66    4.77
   5  -5 -10   70.94    4.06
   5  -5 -11  124.29    5.89
  -5  -5 -11  125.63    5.76
   5   5  11  123.57    5.84
   5  -5  11  128.75    6.47
   5  -5 -11  124.11    5.59
   5  -5 -12  318.21   10.46
  -5  -5 -12  295.15    9.89
   5   5  12  316.67   10.42
   5  -5  12  306.90   11.00
   5  -5 -12  314.91    9.95
   5  -5 -13   61.04    4.06
  -5  -5 -13   59.08    4.19
   5   5  13   60.55    4.02
   5  -5  13   61.77    4.41
   5  -5 -13   57.97    3.64
  -5  -5 -14   91.46    5.17
   5  -5 -14   95.64    5.15
   5  -5  14  100.93    5.74
   5   5  14   92.48    5.10
   5  -5 -14   93.53    4.69
  -5  -5 -15   82.45    5.09
   5  -5  15   83.87    5.24
   5   5  15   93.25    5.10
   5  -5 -15   87.40    4.50
   5   5  16   40.25    3.38
  -5  -5 -16   33.02    3.64
   5  -5 -16   33.82    2.71
  -5  -5 -17  442.11   13.34
   5   5  17  442.36   13.46
   5  -5  17  438.24   14.06
   5  -5 -17  417.94   12.27
   5  -5  18   70.93    4.76
  -5  -5 -18   77.63    5.24
   5   5  18   80.43    4.79
   5  -5  18   80.87    5.14
   5  -5 -18   69.98    3.92
   5  -5  19  102.25    5.72
  -5  -5 -19  108.78    5.93
   5   5  19  101.83    5.45
   5   5  19   94.40    4.63
   5  -5  19  102.82    5.77
   5  -5 -19  104.51    4.73
   5  -5  20    0.10    1.37
  -5  -5 -20    0.70    2.78
   5   5  20    0.22    0.63
   5  -5  20    0.22    1.20
   5  -5 -20    0.13    0.62
   5  -5  21   95.11    5.60
  -5  -5 -21  102.01    5.88
   5   5  21   89.47    4.59
   5  -5  21  105.48    5.72
  -5  -5 -22    0.94    2.95
   5  -5  22    1.74    1.26
   5   5  22    1.47    0.83
   5  -5  22    3.41    1.38
   5  -5  23   11.75    2.06
  -5  -5 -23   12.46    3.31
   5   5  23   10.64    1.59
   5  -5  23   11.77    1.96
   5  -5  24   21.72    2.76
   5   5  24   20.83    2.46
  -5  -5 -24   24.05    3.61
   5  -5  24   22.09    2.60
   5  -5  24   18.91    2.46
   5  -5  25    5.26    1.58
   5  -5  25    5.56    1.74
  -5  -5 -25    5.76    3.06
   5  -5  25    6.75    1.55
  -5  -5 -26   27.62    3.44
   5  -5  26   27.71    2.68
   5  -5  26   29.02    2.93
  -5  -5 -27    1.93    1.23
   5  -5 -27    0.71    0.71
  -5  -5 -27    1.43    2.39
   5  -5  27    1.03    0.95
   5  -5  27    1.12    1.29
  -5  -5 -28   31.14    2.54
   5  -5 -28   32.24    2.35
  -5  -5 -28   33.33    3.28
   5  -5  28   27.49    2.75
   5  -5  28   29.52    2.52
  -5  -5 -29   80.47    3.92
   5  -5  29   79.00    4.44
  -5  -5 -29   77.74    4.31
   5  -5  29   73.39    3.88
   5  -5 -29   75.10    3.55
  -5  -5 -30   38.49    2.65
   5  -5 -30   37.35    2.25
  -5  -5 -30   40.49    3.08
   5  -5  30   41.67    2.64
   5  -5  30   41.04    3.06
  -5  -5 -31   78.93    3.58
   5  -5 -31   69.05    2.97
   5  -5  31   70.47    3.28
   5  -5  31   76.12    4.01
  -5  -5 -32    5.04    1.09
   5  -5  32    5.52    1.17
  -5  -5 -32    4.10    1.34
  -5  -5 -32    5.11    1.21
  -5  -5 -33  146.70    4.81
   5  -5  33  151.60    5.32
  -5  -5 -33  143.26    4.68
  -5  -5 -34    0.22    0.52
   5  -5  34    0.37    0.58
  -5  -5 -34    0.41    0.63
   0  -6   0  521.77   13.17
   6   0   0  501.10   12.94
   0  -6   1   72.26    3.49
   0  -6  -1   67.05    3.41
   6   0   1   66.62    3.33
   0  -6   2  194.36    6.43
   0  -6  -2  198.20    6.50
   6   0   2  189.39    6.48
   0  -6   3    7.20    1.12
   0  -6  -3    9.06    1.30
   6   0   3    8.73    1.23
   0  -6   4  749.99   18.02
   0  -6  -4  762.77   18.32
   6   0   4  765.48   18.41
   0  -6   5   42.37    2.56
   0  -6  -5   33.54    2.47
   6   0   5   39.80    2.69
   0  -6   5   41.50    2.61
   0  -6   6   18.44    1.71
   0  -6  -6   21.74    2.03
   6   0   6   20.75    1.97
   0  -6   6   23.79    1.93
   0  -6  -7  278.53    8.79
   0  -6   7  267.95    8.17
   0  -6  -7  270.85    8.70
   6   0   7  285.22    8.93
   0  -6   7  271.67    8.32
   0  -6  -8    0.86    0.79
   0  -6  -8    2.29    2.93
   0  -6  -8    1.04    1.06
   6   0   8   -0.15    0.82
   6   0   8    0.62    0.73
   0  -6   8    0.22    0.54
   0  -6  -9  125.11    5.30
   6   0   9  119.66    5.29
   6   0   9  111.98    5.28
   0  -6  -9  120.17    5.23
   0  -6   9  115.43    4.67
   0  -6 -10  116.16    5.22
   0  -6 -10  122.24    5.30
   6   0  10  117.41    5.32
   6   0  10  116.90    5.40
   6   0  10  117.69    4.76
   0  -6 -11   33.74    2.77
   0  -6 -11   39.77    6.44
   0  -6 -11   34.63    2.95
   6   0  11   38.81    2.97
   6   0  11   38.43    2.95
   6   0  11   35.27    2.46
   0  -6 -12   25.14    2.46
   0  -6 -12   16.44    7.66
   0  -6 -12   24.71    2.58
   6   0  12   24.02    2.39
   6   0  12   24.85    2.44
   6   0  12   23.98    2.08
   0  -6 -13   16.23    2.06
   6   0  13   19.46    2.00
   0  -6 -13   19.19    2.36
   6   0  13   16.95    2.07
   6   0  13   18.02    2.10
   6   0  13   16.83    1.80
   6   0  14  344.51   10.29
   0  -6 -14  345.36   10.67
   0  -6 -14  350.59   10.72
   6   0  14  347.44   10.97
   6   0  14  334.25   10.58
   0  -6 -15   68.91    4.13
   0  -6 -15   65.34    4.11
   6   0  15   55.97    3.71
   6   0  15   62.01    4.05
   6   0  15   62.42    3.75
   6   0  16  111.73    5.42
   0  -6 -16  114.50    5.60
   0  -6 -16  115.66    5.71
   6   0  16  115.79    5.75
   6   0  16  110.92    5.27
   0  -6 -17  114.90    5.66
   6   0  17  111.33    5.46
   6   0  17  115.80    5.81
   6   0  17  107.87    5.27
   0  -6 -17  115.14    5.76
   0  -6 -18   27.30    2.83
   6   0  18   25.27    2.51
   0  -6 -18   26.01    3.02
   6   0  18   25.93    2.54
   6   0  18   27.53    2.83
   0  -6 -19  182.05    7.49
   6   0  19  171.38    7.16
   6   0  19  179.29    7.27
   0  -6 -19  187.51    7.69
   6   0  19  181.15    7.76
   0  -6 -20  200.02    8.04
   6   0  20  191.15    7.59
   0  -6 -20  202.79    8.19
   6   0  20  197.20    8.22
   6   0  20  203.81    7.88
   6   0  21  219.21    8.35
   6   0  21  219.29    8.10
   0  -6 -21  222.06    8.60
   6   0  21  229.14    8.98
   6   0  22   23.12    2.56
   6   0  22   20.55    2.26
   6   0  22   23.01    2.79
   0  -6 -22   18.98    2.98
   6   0  23  572.05   16.25
   6   0  23  569.33   15.61
   0  -6 -23  568.65   16.47
   6   0  23  576.27   16.90
   6   0  24   40.06    3.33
   6   0  24   39.04    2.96
   0  -6 -24   32.59    3.62
   6   0  24   40.70    3.67
   6   0  25   27.88    2.80
   0  -6 -25   30.27    3.51
   6   0  25   33.13    3.29
   6   0  25   31.92    2.62
   0  -6 -26   30.75    3.04
   6   0  26   31.42    2.96
   6   0  26   31.48    2.53
   6   0  26   34.61    3.32
   6   0  27    4.41    1.37
   0  -6 -27    4.44    1.64
   6   0  27    3.70    1.59
   6   0  28   18.91    2.56
   6   0  28   15.14    2.14
   0  -6 -28   15.35    2.27
   0  -6 -29   28.04    2.68
   6   0  29   27.00    2.63
   6   0  29   29.42    2.95
  -6   0 -30  100.22    4.79
   0  -6 -30   98.51    4.85
   6   0  30   95.66    4.97
   6   0  30   94.67    5.25
  -6   0 -31  170.90    6.46
   0  -6 -31  163.82    6.39
   6   0  31  163.28    6.65
   0  -6 -31  158.72    6.50
   6   0  31  166.06    7.01
  -6   0 -32    2.28    1.27
   6   0  32    2.11    1.75
   0  -6 -32    4.93    9.54
   0  -6 -32    1.87    1.44
   0  -6 -32    1.92    1.04
   6   0  33  148.66    6.01
   0  -6 -33  148.20    5.77
   0  -6 -33  151.96   10.35
  -6   0 -33  153.48    5.84
  -6   0 -34    0.45    1.34
   6   0  34   -0.58    1.89
   0  -6 -34    4.52    5.30
   0  -6 -34    0.38    0.85
   0  -6 -35  197.47    6.43
   6   0  35  200.13    6.82
  -6   0 -35  209.34    6.84
  -6   0 -36    7.78    1.55
   0  -6 -36    8.85    1.12
   6   0  36    5.85    1.97
   0  -6 -36    9.04    2.74
   0  -6 -37   44.11    2.16
  -6   0 -37   48.99    2.75
  -6   0 -37   47.58    2.45
  -6  -1 -37   66.91    3.12
   6  -1  37   60.46    2.81
   6  -1  36   62.56    3.40
  -6  -1 -36   59.41    3.37
   6  -1  36   67.92    3.27
   1  -6 -36   65.16    2.84
   6  -1  35   27.72    2.57
   1  -6 -35   25.32    1.86
   6  -1  35   25.24    2.13
  -6  -1 -35   28.27    2.31
   6  -1  34   24.07    2.50
   1  -6 -34   25.06    1.99
   6  -1  34   25.19    2.25
  -6  -1 -34   26.01    2.50
   6  -1  33   33.09    2.78
   1  -6 -33   32.99    2.43
   6  -1  33   35.37    2.83
  -6  -1 -33   37.97    2.97
   6  -1  32   54.66    3.53
   1  -6 -32   53.73    3.28
   6  -1  32   55.22    3.69
  -6  -1 -32   53.02    3.53
   6  -1  31   26.12    2.56
   1  -6 -31   26.54    2.49
  -6  -1 -31   23.79    2.60
   6  -1  30   62.30    3.93
   1  -6 -30   57.75    3.74
  -6  -1 -30   60.67    3.82
   6  -1  29  204.69    7.86
   1  -6 -29  198.33    7.61
  -6  -1 -29  192.19    7.42
   1  -6 -28   30.02    2.75
   6  -1  28   30.66    2.88
   1  -6 -28   31.34    3.10
   1  -6 -28   21.25   13.06
   1  -6 -27  181.79    7.30
   6  -1  27  183.74    7.63
   1  -6 -27  182.02    7.52
   6  -1  26   14.27    2.19
   1  -6 -26    8.79   16.73
   1  -6 -26   10.91    2.46
   1  -6 -26   13.57    2.04
   1  -6 -25   55.87    3.91
   6  -1  25   55.15    4.03
   6  -1  25   48.03    4.07
   1  -6 -24   56.69    3.98
   6  -1  24   53.31    3.91
   6  -1  24   56.48    4.25
   1  -6 -23   16.11    2.36
   6  -1  23   12.42    2.09
   1  -6 -23   14.30   18.61
   6  -1  23   11.97    2.23
   1  -6 -22  265.57    9.53
   6  -1  22  264.65    9.66
   6  -1  22  256.50   10.05
   6  -1  21   39.34    3.33
   6  -1  21   37.60    2.83
   6  -1  21   43.54    3.72
   6  -1  20  100.34    5.38
   1  -6 -20   89.60    5.38
   6  -1  20   93.28    4.72
   6  -1  20  105.41    5.74
   6  -1  19  114.71    5.78
   1  -6 -19  117.59    6.04
   6  -1  19  118.01    5.41
   6  -1  19  117.46    6.11
   6  -1  18   16.22    2.19
   1  -6 -18   22.78    2.74
   6  -1  18   16.58    2.01
   6  -1  18   17.20    2.42
   6  -1  18   18.80    2.22
   1  -6 -17  248.08    9.07
   6  -1  17  247.18    8.57
   6  -1  17  246.27    9.36
   6  -1  17  244.03    8.65
   1  -6 -16  105.37    5.48
   1  -6 -16  117.03    5.81
   6  -1  16  113.77    5.30
   6  -1  16  111.40    5.86
   6  -1  16  117.93    5.42
   6  -1  15  178.88    6.83
   1  -6 -15  159.27    6.85
   1  -6 -15  169.15    7.04
   1  -6 -15  178.46   12.68
   6  -1  15  161.34    6.63
   6  -1  15  176.52    7.41
   6  -1  14   23.09    2.23
   1  -6 -14   20.71    2.34
   1  -6 -14   23.13    2.61
   1  -6 -14   23.14    7.96
   6  -1  14   21.87    2.26
   6  -1  14   22.10    2.48
   6  -1  13   71.31    3.94
   1  -6 -13   77.49    4.29
   1  -6 -13   74.91    4.36
   1  -6 -13   87.68    8.21
   6  -1  13   72.37    4.12
   6  -1  13   71.58    4.40
   6  -1  12  112.36    5.05
   1  -6 -12  118.23    5.43
   1  -6 -12  114.25    5.44
   6  -1  12  116.82    5.38
   6  -1  12  115.92    5.62
   6  -1  11  253.80    8.35
   1  -6 -11  256.90    8.78
   1  -6 -11  246.23    8.72
   6  -1  11  259.94    8.86
   6  -1  11  262.62    9.12
   6  -1  10  112.06    4.87
   1  -6 -10  117.29    5.35
   6  -1  10  112.61    5.43
   6  -1  10  115.71    5.33
   6  -1   9   42.25    2.73
   1  -6  -9   35.72    2.80
   1  -6  -9   43.58    4.56
   6  -1   9   36.67    2.88
   6  -1   8   88.78    4.07
   1  -6  -8   89.47    4.47
   6  -1   8   95.21    4.71
   6  -1   7   51.43    2.91
   1  -6  -7   50.66    3.21
   6  -1   7   45.23    3.14
   6  -1   6  226.24    7.21
   1  -6  -6  243.57    7.93
   6  -1   6  229.47    7.92
  -6  -1  -5   91.43    3.88
   6  -1   5   97.03    4.05
   1  -6  -5   91.77    4.40
   6  -1   5   94.15    4.50
  -6  -1  -4  114.20    4.39
   6  -1   4  114.68    4.53
   1  -6  -4  124.69    5.14
   6  -1   3   26.81    2.25
   1  -6  -2   46.96    3.02
   1  -6  -1    2.13    0.85
   1  -6   0   91.42    4.29
   1  -6   1    2.34    0.93
   1  -6   2   42.10    2.81
   1  -6   3   25.87    2.19
  -1  -6  -3   24.99    1.90
   1  -6   3   24.62    2.15
  -1  -6  -4  127.79    4.90
   1  -6   4  132.73    5.34
   1  -6   4  133.02    5.35
  -1  -6  -5  106.33    4.51
   1  -6   5  107.35    4.74
  -1  -6  -5  111.43    4.52
   1  -6   5  110.71    4.82
  -1  -6  -6  242.63    7.58
   1  -6   6  230.16    7.64
  -1  -6  -6  236.93    7.42
   6   1   6  229.72    7.41
   1  -6   6  234.01    7.69
  -1  -6  -7   41.57    2.77
   1  -6   7   36.46    2.67
  -1  -6  -7   46.99    3.79
  -1  -6  -7   42.94    2.81
   6   1   7   39.60    2.65
   6   1   7   39.27    2.95
   1  -6   7   37.77    2.65
  -1  -6  -8   91.51    4.34
   1  -6   8   88.59    4.33
  -1  -6  -8   94.41    4.35
   6   1   8   97.15    4.42
   6   1   8   95.02    4.77
   1  -6   8   89.12    4.28
  -1  -6  -9   46.14    3.07
   1  -6   9   45.62    2.98
  -1  -6  -9   53.07    5.55
  -1  -6  -9   44.61    3.00
   6   1   9   48.40    3.06
   6   1   9   42.90    3.16
   1  -6   9   45.87    2.94
  -1  -6 -10  112.80    5.02
   1  -6  10  106.06    4.84
  -1  -6 -10  104.43    8.33
  -1  -6 -10  112.74    4.99
   6   1  10  110.34    4.99
   6   1  10  114.64    5.32
   1  -6  10  110.70    4.81
   1  -6  11  252.83    8.23
  -1  -6 -11  272.27    8.55
  -1  -6 -11  252.77    8.32
   6   1  11  245.42    8.68
   6   1  11  243.11    8.32
   1  -6  11  253.30    8.10
   1  -6  12  132.41    5.44
  -1  -6 -12  128.63    5.54
  -1  -6 -12  133.46    5.67
   6   1  12  117.32    5.55
   6   1  12  127.28    5.57
   1  -6  13   84.44    4.29
  -1  -6 -13   85.73    4.60
  -1  -6 -13   90.21    4.64
   6   1  13   93.15    4.75
   6   1  13   86.42    4.58
   1  -6  14   23.89    2.21
  -1  -6 -14   18.39    2.35
  -1  -6 -14   18.58    2.23
   6   1  14   19.37    2.22
   6   1  14   21.72    2.33
   1  -6  15  164.19    6.37
  -1  -6 -15  158.33    6.68
   6   1  15  156.41    6.13
  -1  -6 -15  170.21    6.78
   6   1  15  156.03    6.69
   6   1  15  159.90    6.71
   1  -6  16  117.96    5.23
  -1  -6 -16  116.13    5.63
   6   1  16  113.82    5.61
  -1  -6 -16  116.24    5.63
   6   1  16  116.10    5.70
   6   1  16  111.18    5.07
   1  -6  17  243.76    8.41
  -1  -6 -17  254.11    9.07
   6   1  17  263.11    8.69
   6   1  17  257.08    9.23
  -1  -6 -17  247.83    9.03
   6   1  17  261.75    9.31
   1  -6  18   15.52    1.83
   6   1  18   15.28    1.90
   6   1  18   15.51    2.14
   6   1  18   18.58    2.29
  -1  -6 -18   14.20    2.30
  -1  -6 -18   16.38    2.44
   1  -6  19  108.02    5.08
  -1  -6 -19  106.96    5.64
   6   1  19  107.30    5.20
   6   1  19  116.04    5.65
  -1  -6 -19  113.95    5.79
   6   1  19  120.90    5.93
   1  -6  20   97.95    4.84
  -1  -6 -20  103.20    5.55
   6   1  20  103.34    5.33
  -1  -6 -20  108.39    5.70
   6   1  20  110.61    5.74
   6   1  20  106.38    5.17
   1  -6  21   40.83    2.99
  -1  -6 -21   42.56    3.63
   6   1  21   39.66    3.12
   6   1  21   39.85    3.28
  -1  -6 -21   43.85    3.79
   6   1  21   45.67    3.67
  -1  -6 -22  276.19    9.61
   6   1  22  253.36    8.99
   6   1  22  259.29    9.19
  -1  -6 -22  270.01    9.65
   6   1  22  243.68    9.51
   1  -6  22  243.45    8.62
   1  -6  22  245.30    8.45
   6   1  23   15.12    2.03
  -1  -6 -23   13.56    2.47
   1  -6  23   11.45    1.67
   6   1  23   14.34    2.02
   6   1  23   15.73    2.33
  -1  -6 -23   15.23    2.78
  -1  -6 -24   47.09    3.86
   6   1  24   46.02    3.44
   6   1  24   49.89    3.52
  -1  -6 -24   46.27    4.04
   6   1  24   50.00    3.95
  -1  -6 -25   45.41    3.81
   6   1  25   55.30    3.76
   6   1  25   49.43    3.45
  -1  -6 -25   52.15    4.22
   6   1  25   51.97    3.95
   6   1  26   13.42    2.00
   6   1  26   13.85    1.87
  -1  -6 -26   14.03    2.81
   6   1  26   10.49    2.05
   6   1  27  188.90    7.49
   6   1  27  186.06    7.12
  -1  -6 -27  209.25    8.04
   6   1  27  201.67    8.14
   6   1  28   30.84    2.91
   6   1  28   33.77    2.60
  -1  -6 -28   35.04    3.49
   6   1  28   34.93    3.18
   6   1  29  189.74    7.39
   6   1  29  191.74    6.67
  -1  -6 -29  191.17    7.60
   6   1  29  199.47    7.87
   6   1  30   68.25    4.17
  -1  -6 -30   60.94    4.07
   6   1  30   61.37    4.03
  -1  -6 -31   22.80    2.37
   6   1  31   20.93    2.72
   6   1  31   21.21    2.36
  -1  -6 -32   52.36    3.25
   6   1  32   48.98    3.55
   6   1  32   56.13    3.57
  -6   1 -33   37.24    2.68
  -1  -6 -33   35.63    2.55
   6   1  33   34.61    3.12
   6   1  33   33.27    2.70
  -1  -6 -34   22.94    1.92
   6   1  34   19.68    2.52
  -1  -6 -34   18.98    6.27
   6   1  34   20.49    2.02
  -6   1 -34   23.65    2.17
   6   1  35   24.01    2.50
   6   1  35   26.87    2.15
  -1  -6 -35   30.72    4.66
  -6   1 -35   29.14    2.34
  -1  -6 -36   68.42    3.02
  -1  -6 -36   77.14    4.34
   6   1  36   67.03    3.21
  -6   1 -36   70.58    3.33
   6   1  37   55.17    2.67
  -1  -6 -37   55.87    2.45
  -6   1 -37   57.76    2.74
   6  -2  36   73.80    3.26
   6  -2  36   77.76    3.52
   6  -2  35   84.18    3.90
   6  -2  35   82.54    3.79
  -6  -2 -35   84.06    3.55
   6  -2  34  204.62    6.95
   6  -2  34  206.50    7.01
  -6  -2 -34  204.90    6.58
   6  -2  33   86.72    4.36
  -6  -2 -33   89.03    4.54
   6  -2  33   88.66    4.44
   6  -2  32  103.06    4.97
   2  -6 -32  109.10    4.61
  -6  -2 -32  117.33    5.21
   6  -2  32   98.44    4.98
  -6  -2 -32  110.70    4.93
   6  -2  31   58.39    3.73
   2  -6 -31   58.02    3.40
  -6  -2 -31   53.65    3.81
   6  -2  31   64.53    4.00
   2  -6 -31   70.68    5.84
  -6  -2 -31   59.65    3.80
   6  -2  30  210.66    8.07
   6  -2  30  225.49    8.49
  -6  -2 -30  207.85    7.73
   2  -6 -30  213.64    7.62
  -6  -2 -29   22.48    2.88
   6  -2  29   21.63    2.47
   2  -6 -29   19.51    2.21
   2  -6 -29   20.00    6.03
   6  -2  29   18.52    2.38
   6  -2  28  275.73    9.77
   6  -2  28  270.16   10.00
   2  -6 -28  272.43    9.25
   6  -2  27   21.32    2.65
   2  -6 -27   21.63    7.76
   2  -6 -27   23.45    2.56
   6  -2  27   23.03    2.80
   6  -2  26  193.20    8.11
   2  -6 -26  185.10    7.57
   6  -2  26  191.32    8.25
   2  -6 -25   20.85    2.59
   6  -2  25   17.87    2.79
   6  -2  25   22.17    2.77
   2  -6 -24   77.92    4.82
   6  -2  24   84.74    5.07
  -6  -2 -24   67.98    4.59
   6  -2  23   31.25    3.09
   2  -6 -23   29.77    3.15
  -6  -2 -23   27.19    2.98
   6  -2  22  201.52    8.48
   2  -6 -22  207.87    8.30
  -6  -2 -22  198.25    7.85
   6  -2  21   57.17    4.18
   2  -6 -21   61.32    4.28
   6  -2  21   58.18    4.04
  -6  -2 -21   61.47    4.09
   6  -2  20  172.15    7.28
  -6  -2 -20  167.92    7.06
   6  -2  19  179.79    7.57
  -6  -2 -19  201.89    7.63
   6  -2  18  223.10    8.39
   2  -6 -18  233.21   12.48
   6  -2  18  214.53    8.80
  -6  -2 -18  211.54    8.03
  -6  -2 -17   67.89    4.12
   6  -2  17   66.23    4.12
   6  -2  17   58.01    3.54
   6  -2  17   69.55    4.66
  -6  -2 -16   74.25    4.20
   6  -2  16   58.12    3.83
   2  -6 -16   77.10    7.67
   6  -2  16   56.87    3.46
   6  -2  16   60.27    4.25
  -6  -2 -15   35.09    2.97
   6  -2  15   37.01    2.99
   2  -6 -15   34.13    3.10
   2  -6 -15   45.58    6.23
   6  -2  15   37.01    2.78
   6  -2  15   38.55    3.36
  -6  -2 -14  137.89    5.87
   6  -2  14  133.85    6.01
   2  -6 -14  140.55    6.31
   6  -2  14  132.87    5.76
   6  -2  14  144.86    6.73
  -6  -2 -13    3.44    1.41
   6  -2  13    5.98    1.35
   2  -6 -13    3.82    4.18
   2  -6 -13    3.05    1.23
   6  -2  13    5.20    1.22
   6  -2  13    5.52    1.50
   6  -2  12  360.74   10.92
   2  -6 -12  349.40   11.20
   6  -2  12  352.52   10.87
   6  -2  12  368.91   11.69
  -6  -2 -12  356.39   10.64
   6  -2  11  100.34    4.83
   2  -6 -11  107.09    5.21
   6  -2  11   96.94    4.83
   6  -2  11  102.07    5.32
  -6  -2 -11  109.76    4.92
   6  -2  10   36.58    2.76
   2  -6 -10   41.45    3.10
   6  -2  10   38.31    3.15
  -6  -2 -10   39.98    2.91
   6  -2   9   38.53    2.77
   2  -6  -9   37.47    2.97
   2   6   9   38.61    2.74
   6  -2   9   40.05    3.15
  -6  -2  -9   40.66    2.85
   2  -6  -8   17.23    2.06
   6  -2   8   19.35    1.93
   2   6   8   18.12    1.83
   6  -2   8   21.19    2.30
  -6  -2  -8   18.06    2.03
   6  -2   7   27.99    2.29
   2  -6  -7   28.37    2.51
   2   6   7   29.40    2.27
   6  -2   7   29.46    2.65
  -6  -2  -7   29.44    2.50
   6  -2   6  131.40    5.31
   2   6   6  124.48    5.02
   6  -2   6  137.59    5.86
  -6  -2  -6  126.02    5.14
   6  -2   5   92.48    4.26
   2   6   5   95.93    4.15
  -6  -2  -5   97.41    4.34
   6  -2   4  133.28    5.20
   2   6   4  129.18    4.92
  -6  -2  -4  129.44    5.06
   6  -2   3   57.81    3.20
  -6  -2  -3   61.36    3.30
   2  -6  -3   61.69    3.72
   6  -2   2   50.32    2.91
   2  -6  -2   53.58    3.40
   6  -2   1   28.94    2.15
   2  -6  -1   29.76    2.55
   6  -2   0    3.63    0.84
   2  -6   0    4.38    1.15
   6  -2  -1   29.35    2.13
   2  -6   1   33.39    2.66
   6   2   1   30.74    2.52
   2  -6   1   30.72    2.51
   6  -2  -2   46.99    2.72
   2  -6   2   48.24    3.20
   6   2   2   46.61    3.23
   2  -6   2   48.91    3.20
   6  -2  -3   62.10    3.19
   2  -6   3   71.57    3.94
   6   2   3   64.64    3.81
   2  -6   3   69.47    3.81
   6  -2  -4  133.75    5.04
   2  -6   4  146.65    5.96
   6   2   4  133.91    5.82
   2  -6   4  146.55    5.87
  -2  -6  -5   89.37    3.96
   2  -6   5  101.31    4.81
   6   2   5   94.29    4.74
   2  -6   5   92.80    4.59
  -2  -6  -6  121.60    4.85
   2  -6   6  126.83    5.53
   6   2   6  125.80    5.60
   2  -6   6  122.82    5.38
  -2  -6  -7   29.85    2.31
   2  -6   7   28.83    2.52
  -2  -6  -7   30.23    2.27
   6   2   7   24.72    2.46
   2  -6   7   26.67    2.38
  -2  -6  -8   23.55    2.10
   2  -6   8   22.57    2.28
  -2  -6  -8   22.58    2.06
   2  -6   8   25.42    2.35
  -2  -6  -9   34.19    2.58
   2  -6   9   36.88    2.92
  -2  -6  -9   33.04    2.56
   2  -6   9   37.50    2.80
   2  -6  10   30.96    2.67
  -2  -6 -10   36.57    2.72
  -2  -6 -10   29.99    5.92
  -2  -6 -10   34.84    2.68
   6   2  10   36.20    2.61
   2  -6  10   33.60    2.72
   2  -6  11   92.47    4.79
  -2  -6 -11   88.14    4.45
  -2  -6 -11   94.06    4.45
   6   2  11   87.30    4.72
   6   2  11   90.78    4.39
   2  -6  11   91.70    4.48
   2  -6  12  371.15   11.09
  -2  -6 -12  368.00   10.67
  -2  -6 -12  371.57   10.57
   6   2  12  382.30   11.30
   6   2  12  366.14   10.64
   2  -6  12  368.22   10.68
   2  -6  13    4.77    1.27
  -2  -6 -13    3.26    1.33
  -2  -6 -13    4.67    1.86
  -2  -6 -13    4.53    1.54
   6   2  13    6.77    1.61
   6   2  13    5.30    1.22
   2  -6  13    4.65    1.09
   2  -6  14  128.77    5.86
  -2  -6 -14  122.77    5.59
  -2  -6 -14  128.91    6.02
   6   2  14  129.45    6.03
   6   2  14  121.67    5.55
  -2  -6 -14  124.43    5.60
   2  -6  15   33.85    2.96
  -2  -6 -15   38.87    3.11
  -2  -6 -15   37.91    3.46
   6   2  15   35.13    3.13
   6   2  15   34.29    2.86
  -2  -6 -15   37.22    3.21
   2  -6  16   63.83    4.04
  -2  -6 -16   61.28    4.05
  -2  -6 -16   69.10    4.47
   6   2  16   71.23    4.36
   6   2  16   67.07    4.12
   2  -6  17   62.67    4.01
  -2  -6 -17   59.72    3.98
  -2  -6 -17   61.53    4.44
   6   2  17   67.76    4.31
   6   2  17   65.15    4.08
   2  -6  18  193.74    7.59
  -2  -6 -18  189.83    7.54
   6   2  18  197.24    7.87
   6   2  18  180.56    7.49
   2  -6  19  182.72    7.44
  -2  -6 -19  192.20    7.64
   6   2  19  195.92    7.93
   6   2  19  194.41    7.81
   2  -6  20  170.16    7.18
  -2  -6 -20  196.32    7.69
   6   2  20  184.86    7.62
   6   2  20  182.08    7.57
   6   2  20  173.63    6.72
   2  -6  21   65.23    4.14
  -2  -6 -21   76.57    4.70
   6   2  21   68.31    3.96
   6   2  21   71.64    4.46
   6   2  21   74.53    4.56
   2  -6  22  197.59    7.68
  -2  -6 -22  207.93    8.17
   6   2  22  188.46    7.22
  -2  -6 -22  183.38    7.92
   6   2  22  202.99    7.94
   6   2  22  195.66    7.97
  -2  -6 -23   39.80    3.50
   6   2  23   36.48    2.93
   2  -6  23   37.29    3.16
  -2  -6 -23   44.16    4.00
   6   2  23   40.24    3.25
   6   2  23   42.07    3.45
  -2  -6 -23   41.89    3.71
   2  -6  23   37.13    3.04
  -2  -6 -24  100.67    5.32
   6   2  24   83.36    4.55
  -2  -6 -24   93.81    5.50
   2  -6  24   91.31    4.99
   6   2  24   85.92    4.86
   6   2  24   90.85    5.16
  -2  -6 -24   92.96    5.32
   2  -6  24   90.38    4.76
   2  -6  25   20.31    2.33
  -2  -6 -25   18.93    2.60
   6   2  25   18.58    2.21
   6   2  25   20.60    2.34
   6   2  25   21.01    2.51
  -2  -6 -25   19.08    2.89
  -2  -6 -26  184.59    7.50
   6   2  26  185.02    7.07
   2  -6  26  174.07    7.11
   6   2  26  191.62    7.37
   6   2  26  192.94    7.83
  -2  -6 -26  187.67    7.69
  -2  -6 -27   27.83    2.90
   6   2  27   21.47    2.37
   2  -6  27   24.66    2.40
   6   2  27   25.07    2.43
   6   2  27   27.21    2.74
  -2  -6 -27   28.09    3.18
  -2  -6 -28  255.43    8.96
   6   2  28  248.63    8.47
   2  -6  28  248.04    8.49
   6   2  28  255.86    8.58
   6   2  28  274.33    9.35
  -2  -6 -28  266.33    9.13
  -2  -6 -29   18.37    2.33
   6   2  29   18.91    2.23
   2  -6  29   16.18    1.82
   6   2  29   19.63    1.99
   6   2  29   20.07    2.31
  -2  -6 -29   18.76    2.66
  -2  -6 -30  206.58    7.37
   6   2  30  191.72    6.87
   6   2  30  203.93    7.57
  -2  -6 -30  205.29    7.48
   2  -6  30  182.69    6.50
   6   2  31   59.51    3.55
   6   2  31   63.67    3.77
  -2  -6 -31   60.82    3.81
   6   2  32   92.04    4.26
   6   2  32   95.19    4.54
  -2  -6 -32   98.40    4.58
  -2  -6 -33  101.19    4.34
   6   2  33  101.91    4.49
   6   2  34  161.26    5.51
  -2  -6 -34  141.55    8.01
  -2  -6 -34  198.33    6.19
   6   2  34  202.47    6.41
  -2  -6 -35   86.11    3.59
  -2  -6 -35   93.79    3.77
  -2  -6 -35   87.46    5.00
   6   2  35   89.98    3.86
  -2  -6 -36   80.89    3.15
   6   2  36   75.29    3.22
  -6  -3 -35    2.94    1.18
  -6  -3 -35    2.81    0.77
   6  -3  35    2.47    1.08
   3  -6 -35    2.27    0.57
   6  -3  35    2.87    0.69
   6  -3  34   93.95    4.11
  -6  -3 -34  101.63    4.10
   6  -3  34   91.81    3.95
   6  -3  33    1.03    0.87
  -6  -3 -33    0.10    1.71
   6  -3  33    2.68    0.93
   6  -3  32  169.18    6.43
  -6  -3 -32  169.13    6.28
   6  -3  32  172.79    6.44
  -6  -3 -31    8.37    1.95
   6  -3  31   10.23    1.69
  -6  -3 -31    9.40    2.49
   6  -3  31   10.11    1.67
   6  -3  30   60.62    3.89
  -6  -3 -30   70.12    4.25
   6  -3  30   63.88    4.00
  -6  -3 -30   71.29    4.07
  -6  -3 -29   14.17    2.67
  -6  -3 -29   14.17    2.81
   6  -3  29   11.81    1.92
   6  -3  29   15.01    2.14
   6  -3  28  117.95    5.88
  -6  -3 -28  118.28    5.77
   6  -3  28  122.56    6.03
  -6  -3 -28  116.05    5.61
  -6  -3 -27   16.54    2.80
   6  -3  27   17.50    2.40
   6  -3  27   16.24    2.34
   3  -6 -26   36.26    3.03
   6  -3  26   39.49    3.42
  -6  -3 -26   38.03    3.73
   6  -3  26   40.77    3.57
   3  -6 -25   18.51    2.27
   6  -3  25   13.44    2.27
  -6  -3 -25   15.40    2.97
   6  -3  25   14.51    2.33
   3  -6 -24  265.63    9.30
   6  -3  24  254.02    9.98
   6  -3  24  247.49    9.77
   3  -6 -23   87.10    4.92
   6  -3  23   90.76    5.42
   6  -3  23   81.62    5.38
  -6  -3 -23   82.76    5.30
   6  -3  22  149.52    7.10
   6  -3  22  143.39    7.21
  -6  -3 -22  146.56    6.98
   6  -3  22  144.84    6.72
   3  -6 -22  142.46    6.55
   3  -6 -21   64.27    4.26
   6  -3  21   62.43    4.65
  -6  -3 -21   71.03    4.86
   6  -3  21   70.37    4.50
   6  -3  20  187.82    7.97
   3  -6 -20  214.64    8.25
   6  -3  20  199.47    8.61
  -6  -3 -20  197.55    8.13
   6  -3  19   50.80    3.81
   3  -6 -19   48.20    3.74
   6  -3  19   42.78    3.83
  -6  -3 -19   45.94    4.16
   6  -3  18   58.75    4.09
   3  -6 -18   62.48    4.23
  -6  -3 -18   71.06    4.73
  -6  -3 -17    8.37    2.51
   6  -3  17    9.90    1.87
   3  -6 -17   12.37    2.11
   6  -3  16  145.22    6.49
   3  -6 -16  129.70    6.22
   3   6  16  139.94    6.27
  -6  -3 -16  125.79    6.31
   6  -3  15   40.53    3.27
   3   6  15   43.51    3.34
  -6  -3 -15   38.70    3.70
   6  -3  14   83.15    4.69
   3   6  14   82.21    4.57
  -6  -3 -14   82.11    4.88
   6  -3  13   48.49    3.52
   3   6  13   56.55    3.65
  -6  -3 -13   52.78    3.97
   6  -3  12  132.29    6.02
   6  -3  12  131.37    5.52
   3   6  12  134.67    5.89
   6  -3  12  120.12    6.32
  -6  -3 -12  130.80    6.07
   6  -3  11   36.33    2.99
   3   6  11   35.88    2.83
   6  -3  11   39.17    2.86
   6  -3  11   42.04    3.44
  -6  -3 -11   35.93    3.29
   6  -3  10   43.35    3.21
   3   6  10   38.27    2.87
   6   3 -10   40.97    2.71
   6  -3  10   39.48    3.39
  -6  -3 -10   35.22    3.23
   6  -3   9  128.25    5.73
   3   6   9  123.94    5.41
  -6  -3  -9  127.21    5.20
   6   3  -9  120.81    5.10
   6  -3   9  133.71    6.26
  -6  -3  -9  129.86    5.79
   6  -3   8  141.54    5.98
   3   6   8  134.97    5.59
   6   3  -8  131.55    5.41
   6  -3   8  136.63    6.35
  -6  -3  -8  136.43    5.87
   6  -3   7   49.51    3.30
   3   6   7   45.19    2.98
   6   3  -7   50.57    3.15
   6  -3   7   48.56    3.64
  -6  -3  -7   49.81    3.45
   6  -3   6   23.08    2.23
   3  -6  -6   19.97    2.32
   3   6   6   18.05    1.84
   6   3  -6   18.70    1.92
  -6  -3  -6   24.13    2.53
   6  -3   5   50.44    3.25
   3  -6  -5   45.96    3.44
   3   6   5   42.78    2.78
   6   3  -5   46.42    3.04
  -6  -3  -5   40.46    3.04
   6  -3   4  441.16   12.30
   3  -6  -4  436.18   12.92
   3   6   4  420.28   11.58
   6   3  -4  444.89   12.30
  -6  -3  -4  414.58   11.66
   6  -3   3   42.40    2.94
   3   6   3   40.93    2.59
   6   3  -3   42.49    3.01
  -6  -3  -3   42.46    2.90
   3  -6  -3   47.16    3.36
   6  -3   2   34.71    2.61
   3  -6  -2   40.10    3.11
   6   3  -2   33.11    2.66
   6  -3   1   31.04    2.45
   3  -6  -1   29.64    2.73
   6   3  -1   29.50    2.50
   3  -6  -1   28.72    2.55
   6  -3   0  137.34    5.59
   3  -6   0  140.73    6.21
   6   3   0  140.55    5.84
   3  -6   0  143.67    6.07
   6  -3  -1   26.92    2.26
   3  -6   1   27.39    2.58
   6   3   1   23.74    2.32
   3  -6   1   26.72    2.52
   6  -3  -2   37.36    2.68
   3  -6   2   40.13    3.19
   6   3   2   40.86    2.98
   3  -6   2   39.82    3.04
   6  -3  -3   31.92    2.51
   3  -6   3   34.44    2.89
   6   3   3   33.55    2.73
   3  -6   3   36.78    2.93
   6  -3  -4  445.35   12.44
   3  -6   4  468.61   13.51
   6   3   4  448.67   13.11
   3  -6   4  472.43   13.33
   3  -6   5   43.31    3.32
   6  -3  -5   44.70    2.96
   6   3   5   44.43    3.20
   3  -6   5   49.10    3.38
   3  -6   6   16.49    2.13
   6  -3  -6   12.51    1.57
   6   3   6   15.91    2.02
   3  -6   6   17.39    2.07
   3  -6   7   52.02    3.64
   6  -3  -7   51.34    3.15
   6   3   7   53.43    3.55
   6  -3  -7   50.72    2.96
   3  -6   7   54.48    3.57
  -3  -6  -8  147.29    5.53
   3  -6   8  150.82    6.62
   6  -3  -8  147.55    5.80
   6   3   8  146.78    6.35
   6  -3  -8  149.38    5.51
   3  -6   8  153.50    6.43
   3  -6   9  148.09    6.44
  -3  -6  -9  142.29    5.47
   6  -3  -9  130.73    5.48
   6   3   9  137.85    6.14
   3  -6   9  142.43    6.16
   3  -6  10   37.01    3.13
  -3  -6 -10   35.08    2.65
   6  -3 -10   32.61    2.51
   6   3  10   38.91    3.11
  -3  -6 -10   34.51    2.59
   3  -6  11   34.01    3.02
  -3  -6 -11   36.02    2.70
   6  -3 -11   35.86    2.63
  -3  -6 -11   36.19    3.29
   6   3  11   33.74    3.03
  -3  -6 -11   36.87    2.73
   3  -6  11   34.41    2.93
   3  -6  12  146.14    6.67
  -3  -6 -12  149.07    5.98
   6  -3 -12  148.89    5.86
  -3  -6 -12  158.72    6.67
  -3  -6 -12  146.11    5.87
   3  -6  12  147.42    6.44
   3  -6  13   56.98    4.01
  -3  -6 -13   61.54    3.70
   6  -3 -13   54.03    3.30
  -3  -6 -13   59.11    4.10
   3  -6  13   51.67    3.65
   3  -6  14   79.85    4.69
  -3  -6 -14   76.00    4.28
   6  -3 -14   79.46    4.06
  -3  -6 -14   86.99    5.02
   6   3  14   71.17    3.97
   3  -6  14   84.42    4.64
   3  -6  15   39.51    3.42
  -3  -6 -15   39.80    3.10
   6  -3 -15   42.08    2.86
  -3  -6 -15   39.34    3.72
   6   3  15   33.71    3.22
   6   3  15   37.50    2.85
   3  -6  15   40.47    3.19
   3  -6  16  138.27    6.51
   6  -3 -16  140.05    5.66
  -3  -6 -16  145.82    6.75
   6   3  16  142.79    6.58
   6   3  16  139.87    5.98
   3  -6  16  137.98    6.26
  -3  -6 -16  142.73    6.14
   6  -3 -17   10.63    1.48
   3  -6  17   11.52    1.98
  -3  -6 -17   12.47    2.99
   6   3  17   11.04    2.00
   6   3  17    7.93    1.48
   3  -6  17    9.98    1.67
  -3  -6 -17    7.62    1.73
   3  -6  18   59.77    4.07
  -3  -6 -18   53.93    3.77
   6   3  18   54.35    3.97
   6   3  18   50.82    3.51
   3  -6  18   48.37    3.49
  -3  -6 -18   59.52    4.47
   3  -6  19   49.31    3.75
  -3  -6 -19   42.02    3.40
  -3  -6 -19   47.36    4.20
   6   3  19   50.06    3.80
   6   3  19   47.45    3.42
   3  -6  19   41.85    3.20
   3  -6  20  189.46    7.98
  -3  -6 -20  202.47    7.83
  -3  -6 -20  215.20    8.43
   6   3  20  194.87    8.08
   6   3  20  190.10    7.57
   3  -6  20  189.22    7.38
   3  -6  21   68.42    4.44
  -3  -6 -21   74.25    4.44
  -3  -6 -21   74.02    5.05
   6   3  21   62.96    4.30
   6   3  21   67.54    4.18
   3  -6  21   64.38    3.90
   3  -6  22  153.87    6.86
  -3  -6 -22  154.35    6.72
  -3  -6 -22  154.02    7.14
   6   3  22  152.05    6.84
   6   3  22  150.61    6.60
   3  -6  23   84.46    4.88
  -3  -6 -23   84.92    4.85
   6   3  23   84.58    4.94
   6   3  23   89.39    4.83
  -3  -6 -24  299.88    9.92
   3  -6  24  282.92   10.20
   6   3  24  297.88   10.04
   6   3  24  289.97    9.84
   3  -6  24  283.15    9.89
  -3  -6 -25   19.45    2.59
   6   3  25   17.97    2.21
   6   3  25   16.14    2.10
   3  -6  25   15.68    2.10
   3  -6  25   16.42    2.28
  -3  -6 -26   39.93    3.31
   3  -6  26   36.86    3.11
   6   3  26   38.86    3.08
   6   3  26   38.78    3.07
  -3  -6 -26   38.29    3.40
  -3  -6 -27   18.35    2.37
   3  -6  27   16.46    2.10
   6   3  27   15.42    1.97
   6   3  27   17.96    2.12
  -3  -6 -27   13.50    2.42
  -3  -6 -28  137.17    5.76
   3  -6  28  123.71    5.67
   6   3  28  128.40    5.52
   6   3  28  117.19    5.43
  -3  -6 -28  134.75    5.75
  -3  -6 -29   12.61    1.91
   3  -6  29   15.18    1.87
   6   3  29   13.85    1.85
  -3  -6 -29   12.23    2.25
  -3  -6 -30   69.08    3.78
   3  -6  30   60.53    3.49
   6   3  30   68.23    3.76
  -3  -6 -30   67.86    3.81
   3  -6  31    9.97    1.35
  -3  -6 -31    8.16    1.54
  -3  -6 -31    7.16    9.82
  -3  -6 -31    6.33    1.68
   6   3  31    8.15    1.46
  -3  -6 -32  161.76    5.56
   6   3  32  156.28    5.60
  -3  -6 -32  165.92    5.62
  -3  -6 -33    1.07    0.84
  -3  -6 -33    2.37    3.65
  -3  -6 -33    1.28    1.07
   6   3  33    0.74    0.94
  -3  -6 -34   86.99    3.44
   6   3  34   81.13    3.39
  -3  -6 -34   87.61    3.43
  -6   3 -35    2.30    0.90
  -3  -6 -35    2.39    0.64
  -3  -6 -35    2.31    0.72
  -6  -4 -34   33.15    1.77
  -6  -4 -34   32.31    1.85
  -6  -4 -33   28.77    1.83
   4  -6 -33   29.11    1.67
   6  -4  33   30.24    1.88
  -6  -4 -33   33.31    2.13
  -6  -4 -32   29.27    1.98
   4  -6 -32   28.41    1.84
  -6  -4 -32   30.07    2.33
   6  -4  32   27.37    2.03
   4  -6 -31   10.64    1.28
  -6  -4 -31   13.04    2.06
   6  -4  31   12.52    1.53
  -6  -4 -30  143.68    5.63
   6  -4  30  141.94    5.71
  -6  -4 -29   38.69    3.27
   6  -4  29   39.51    2.99
   6  -4  28  121.13    5.69
  -6  -4 -28  133.32    5.74
  -6  -4 -27   18.39    3.13
   6  -4  27   19.59    2.34
  -6  -4 -26  147.89    6.41
   6  -4  26  158.63    6.79
   4  -6 -26  139.08    5.12
   6  -4  25    8.35    1.90
  -6  -4 -25   12.49    3.04
   6  -4  25    8.99    1.84
   4  -6 -25    8.90    1.31
   6  -4  24   89.86    5.39
  -6  -4 -24   98.89    5.45
   6  -4  24   92.23    5.39
   6  -4  23  193.98    8.34
  -6  -4 -23  192.92    7.81
   6  -4  23  192.56    8.35
   6  -4  23  198.66    8.05
  -6  -4 -22   33.04    3.79
   6  -4  22   38.26    3.52
  -6  -4 -22   35.35    3.88
   6  -4  22   29.79    3.03
  -6  -4 -21    4.87    2.92
   6  -4  21    3.76    1.47
  -6  -4 -21    2.34    2.83
   6  -4  21    2.21    1.53
   6  -4  20   38.94    3.42
  -6  -4 -20   34.32    3.73
   6  -4  20   40.40    3.70
  -6  -4 -20   41.56    4.14
   6  -4  19   92.84    5.35
   4   6  19   92.73    5.09
  -6  -4 -19   89.37    5.45
   6  -4  19   87.31    5.55
  -6  -4 -19   90.12    5.58
   6  -4  18  128.63    6.23
  -6  -4 -18  112.04    5.98
   6  -4  18  131.58    6.74
   4   6  18  123.80    5.99
  -6  -4 -18  112.01    6.32
   6  -4  17  252.33    9.55
   4   6  17  261.14    9.36
  -6  -4 -17  247.58    9.16
   6  -4  17  260.64   10.21
  -6  -4 -17  263.16    9.62
   6  -4  16  185.03    7.92
   4   6  16  203.33    7.91
  -6  -4 -16  190.85    7.73
   6  -4  16  190.42    8.52
  -6  -4 -16  202.86    8.19
   6  -4  15   61.36    4.21
   4   6  15   59.74    4.00
  -6  -4 -15   60.32    4.31
   6  -4  15   57.51    4.52
  -6  -4 -15   68.25    4.63
   6  -4  14   58.38    4.07
   4   6  14   58.50    3.88
  -6  -4 -14   53.94    4.07
   6  -4  14   55.96    4.37
  -6  -4 -14   56.88    4.41
   6  -4  13  294.59   10.50
   4   6  13  315.67   10.28
  -6  -4 -13  303.68    9.90
   6  -4  13  299.49   11.00
  -6  -4 -13  319.74   10.44
   6  -4  12  228.11    8.80
   4   6  12  244.38    8.58
  -6  -4 -12  228.38    8.27
  -6  -4 -12  234.55    8.68
  -6  -4 -11   10.36    2.57
   6  -4  11   11.11    1.94
  -6  -4 -11    8.64    2.28
   4   6  11   12.19    1.79
   6  -4  10  106.74    5.49
   4  -6 -10  102.97    5.48
  -6  -4 -10   90.69    4.73
   4   6  10  103.46    5.04
  -6  -4 -10  102.77    5.40
   6  -4   9   50.31    3.67
   4  -6  -9   47.59    3.72
  -6  -4  -9   44.64    3.29
   4   6   9   53.46    3.48
  -6  -4  -9   52.98    3.81
   4  -6  -9   49.26    3.54
   6  -4   8   99.16    5.16
   4  -6  -8   95.92    5.23
   4   6   8   92.74    4.69
   4  -6  -8  107.95    5.29
   6  -4   7   82.10    4.56
   4   6   7   80.21    4.19
   6   4  -7   78.89    3.80
   4  -6  -7   82.52    4.59
   6  -4   6   30.21    2.78
   4   6   6   26.13    2.31
   6   4  -6   27.55    2.21
   4  -6  -6   31.29    2.81
   6  -4   5   33.98    2.87
   4   6   5   30.39    2.43
   6   4  -5   27.27    2.27
   4  -6  -5   29.01    2.74
   6  -4   4  110.30    5.33
   4   6   4  106.61    4.74
   6   4  -4   99.90    4.64
   4  -6  -4  116.35    5.51
   6  -4   3  393.94   11.84
   4   6   3  366.88   10.71
   6   4  -3  375.04   11.03
   4  -6  -3  409.62   12.10
   6  -4   2   21.99    2.34
   4   6   2   19.74    1.83
   6   4  -2   21.81    2.09
   4  -6  -2   20.81    2.37
   6  -4   1  180.35    7.00
   6   4  -1  165.13    6.38
   4  -6  -1  167.71    6.95
   6  -4   0  124.03    5.57
   6   4   0  117.56    5.25
   6  -4  -1  176.56    6.86
   4  -6   1  157.35    6.97
   6   4   1  169.61    6.58
   6  -4  -2   22.36    2.32
   4  -6   2   26.96    2.75
   6   4   2   23.48    2.34
   4  -6   3  394.00   12.26
   6  -4  -3  382.21   11.54
   6   4   3  379.18   11.54
   6  -4  -3  373.65   11.26
   4  -6   4  114.93    5.76
   6  -4  -4  107.72    5.14
   6   4   4  101.06    5.06
   6  -4  -4  107.95    4.97
   4  -6   4  104.67    5.41
   4  -6   5   20.81    2.47
   6  -4  -5   24.96    2.42
   6   4   5   23.72    2.44
   6  -4  -5   26.70    2.37
   4  -6   5   26.16    2.64
   4  -6   6   24.94    2.69
   6  -4  -6   21.61    2.30
   6   4   6   24.37    2.48
   4  -6   6   24.74    2.61
   6  -4  -6   23.13    2.20
   4  -6   7   83.48    4.89
   6  -4  -7   83.69    4.45
   6   4   7   84.07    4.68
   4  -6   7   85.04    4.80
   6  -4  -7   85.31    4.27
   4  -6   8   97.13    5.35
   6  -4  -8   91.32    4.70
   6   4   8   99.00    5.13
   6  -4  -8   90.11    4.46
   4  -6   9   68.71    4.44
   6  -4  -9   58.24    3.70
   6   4   9   63.24    4.11
   6  -4  -9   63.03    3.61
   4  -6  10  108.35    5.73
   6  -4 -10  105.10    5.08
   6   4  10  117.62    5.68
   4  -6  10  108.03    5.69
   6  -4 -10   99.84    4.67
   4  -6  11   21.83    2.64
  -4  -6 -11   20.34    2.01
   6  -4 -11   20.73    2.21
   6   4  11   19.62    2.38
   4  -6  11   22.00    2.62
   6  -4 -11   22.22    2.07
   4  -6  12  219.16    8.84
  -4  -6 -12  222.88    7.56
   6  -4 -12  230.68    8.18
  -4  -6 -12  233.67    8.31
   6   4  12  243.89    8.85
   4  -6  12  222.14    8.80
   6  -4 -12  223.18    7.56
   4  -6  13  304.29   11.06
  -4  -6 -13  329.45    9.88
   6  -4 -13  318.74   10.25
   6   4  13  327.66   10.92
   4  -6  13  320.66   11.08
  -4  -6 -13  339.49   10.71
   4  -6  14   64.59    4.44
  -4  -6 -14   55.66    3.49
   6  -4 -14   58.28    3.73
  -4  -6 -14   59.36    4.16
   6   4  14   61.62    4.18
   4  -6  14   64.24    4.33
   4  -6  15   45.26    3.78
  -4  -6 -15   49.19    3.33
   6  -4 -15   49.46    3.37
  -4  -6 -15   54.19    4.05
   6   4  15   49.65    3.78
   4  -6  15   46.49    3.71
   4  -6  16  186.16    8.00
  -4  -6 -16  180.20    6.95
   6  -4 -16  183.50    7.11
  -4  -6 -16  188.83    7.65
   4  -6  16  186.27    7.84
   4  -6  17  239.34    9.32
  -4  -6 -17  249.25    8.48
   6  -4 -17  233.25    8.36
  -4  -6 -17  253.33    9.22
   4  -6  17  241.99    9.16
   4  -6  18  119.05    6.15
  -4  -6 -18  111.23    5.29
   6  -4 -18  111.94    5.21
  -4  -6 -18  117.34    6.10
   4  -6  18  110.56    5.74
   4  -6  19   95.01    5.37
  -4  -6 -19   90.74    4.74
   6  -4 -19   84.23    4.42
  -4  -6 -19   93.90    5.47
   6   4  19   86.70    4.40
   4  -6  19   89.35    5.03
   4  -6  20   41.46    3.53
  -4  -6 -20   33.99    3.01
   6  -4 -20   39.53    2.88
  -4  -6 -20   35.86    3.88
   6   4  20   36.22    2.77
   6   4  20   35.55    3.31
   4  -6  20   38.92    3.24
  -4  -6 -21    2.70    1.46
   4  -6  21    2.98    1.31
   6  -4 -21    3.54    0.99
  -4  -6 -21    3.31    2.59
   6   4  21    2.68    1.41
   6   4  21    2.33    0.92
   4  -6  21    1.31    1.03
   4  -6  22   31.58    3.09
  -4  -6 -22   33.52    2.96
   6  -4 -22   32.64    2.52
  -4  -6 -22   34.96    3.74
   6   4  22   32.48    3.01
   6   4  22   33.98    2.68
   4  -6  22   34.06    2.91
   4  -6  23  198.36    7.97
  -4  -6 -23  193.39    7.38
   6  -4 -23  200.12    6.90
  -4  -6 -23  209.09    8.03
   6   4  23  223.24    8.12
   6   4  23  198.17    7.25
   4  -6  23  189.47    7.40
  -4  -6 -24   91.20    4.65
   4  -6  24   84.87    5.07
  -4  -6 -24   86.38    5.04
   6   4  24   88.27    4.85
   6   4  24   89.61    4.43
   4  -6  24   81.86    4.35
   4  -6  24   87.88    4.91
  -4  -6 -25   16.23    2.15
   4  -6  25   11.54    1.86
   4  -6  25   11.45    1.93
  -4  -6 -25   15.93    2.69
  -4  -6 -25   12.54    2.20
   6   4  25   11.13    1.79
   6   4  25   10.65    1.55
   4  -6  25   11.03    1.55
  -4  -6 -26  148.77    6.02
   4  -6  26  146.39    6.56
   6   4  26  157.17    6.34
  -4  -6 -26  152.22    6.42
   6   4  26  157.01    6.00
  -4  -6 -26  145.95    5.93
  -4  -6 -27   19.65    2.22
   4  -6  27   27.00    2.60
   6   4  27   24.34    2.14
  -4  -6 -27   25.09    2.50
  -4  -6 -28  127.61    5.19
   4  -6  28  122.72    5.53
   6   4  28  117.28    4.90
  -4  -6 -28  130.11    5.21
  -4  -6 -29   44.20    2.82
   4  -6  29   40.30    2.92
   6   4  29   35.31    2.46
  -4  -6 -29   43.56    2.83
  -4  -6 -30  132.40    4.98
   4  -6  30  129.90    5.28
  -4  -6 -30  128.97    4.88
  -4  -6 -31   15.36    1.57
   4  -6  31   14.99    1.58
  -4  -6 -31   13.57    1.59
  -4  -6 -32   30.88    2.00
   4  -6  32   28.09    1.95
  -4  -6 -32   30.02    1.98
  -4  -6 -33   31.29    1.83
  -4  -6 -33   26.70    1.71
  -4  -6 -34   31.74    1.68
   6  -5  32   18.98    1.53
  -6  -5 -31  100.96    3.44
   6  -5  31  109.61    4.26
  -6  -5 -30    0.44    0.60
   5  -6 -30    1.13    0.48
   6  -5  30    1.17    0.79
  -6  -5 -30    1.70    0.71
   6  -5  30    1.37    0.59
  -6  -5 -29  153.85    4.97
   5  -6 -29  146.67    4.87
   6  -5  29  169.38    6.06
  -6  -5 -29  164.03    5.37
   6  -5  29  161.27    5.51
  -6  -5 -28   16.84    1.60
   5  -6 -28   17.93    1.60
   6  -5  28   18.66    2.05
  -6  -5 -28   18.50    2.05
   6  -5  28   18.22    1.86
  -6  -5 -27   99.35    4.04
   5  -6 -27  101.42    4.24
   6  -5  27   90.77    4.72
  -6  -5 -27  102.44    4.52
   6  -5  27   93.93    4.51
  -6  -5 -26   13.01    1.59
   5  -6 -26   11.79    1.51
  -6  -5 -26   12.51    2.22
   6  -5  26   14.42    1.88
   5  -6 -25  106.67    4.69
  -6  -5 -25  103.41    4.89
   6  -5  25  112.75    5.34
  -6  -5 -25   97.61    4.33
  -6  -5 -24   11.40    1.61
  -6  -5 -24   12.26    2.56
   6  -5  24   15.99    2.16
   5  -6 -24   14.83    1.80
   5  -6 -23  227.48    7.96
  -6  -5 -23  233.78    8.09
   6  -5  23  220.64    8.54
   5  -6 -22   36.04    2.90
  -6  -5 -22   44.34    3.67
   6  -5  22   43.30    3.51
   5  -6 -22   33.39    2.33
   5  -6 -21    3.22    1.22
  -6  -5 -21    1.74    2.32
   6  -5  21    2.81    1.36
   5  -6 -21    2.68    0.87
   5  -6 -20   52.36    3.58
   5   6  20   45.60    3.46
  -6  -5 -20   52.57    3.99
   6  -5  20   43.41    3.70
   5  -6 -20   47.69    3.02
   5  -6 -19    2.16    1.21
  -6  -5 -19    3.88    2.50
   5   6  19    3.52    1.34
   6  -5  19    1.70    1.45
   6  -5  19    2.95    1.53
   5  -6 -19    3.55    1.01
   6  -5  18   39.63    3.54
   5  -6 -18   40.99    3.30
   5   6  18   40.73    3.27
  -6  -5 -18   45.08    3.84
   6  -5  18   42.04    3.68
   5  -6 -18   39.30    2.89
   6  -5  17  118.62    6.07
   5  -6 -17  118.18    5.77
   5   6  17  122.39    5.78
  -6  -5 -17  109.63    5.59
   6  -5  17  120.21    6.43
   5  -6 -17  112.04    5.24
   6  -5  16   88.03    5.28
   5  -6 -16   98.20    5.31
   5   6  16   94.67    5.13
  -6  -5 -16  104.80    5.34
   6  -5  16   97.53    5.69
   5  -6 -16   98.23    4.87
   6  -5  15   32.00    3.17
   5  -6 -15   33.59    3.11
  -6  -5 -15   36.57    3.50
   5   6  15   37.29    3.11
   6  -5  15   27.54    3.22
   5  -6 -15   35.27    2.87
   6  -5  14   20.67    2.64
   5  -6 -14   17.87    2.39
   5   6  14   20.06    2.34
  -6  -5 -14   17.64    2.75
   6  -5  14   19.55    2.75
   5  -6 -14   19.80    2.22
   6  -5  13  246.58    9.31
   5  -6 -13  237.08    8.98
  -6  -5 -13  229.63    8.15
   5   6  13  234.42    8.65
   6  -5  13  243.64    9.70
   5  -6 -13  246.75    8.68
   5  -6 -12    5.38    1.64
  -6  -5 -12    6.73    2.03
   6  -5  12    6.14    1.74
   5   6  12    6.27    1.48
   6  -5  12    6.19    1.87
   5  -6 -12    8.54    1.64
   6  -5  11   64.94    4.43
   5  -6 -11   65.79    4.35
  -6  -5 -11   64.62    3.87
   5   6  11   61.58    3.92
   6  -5  11   65.48    4.67
   5  -6 -11   67.12    4.15
   6  -5  10  120.68    6.10
   5  -6 -10  120.72    5.98
  -6  -5 -10  101.64    4.83
   5   6  10  117.94    5.55
   6  -5  10  118.28    6.40
   5  -6 -10  119.58    5.63
   6  -5   9  194.12    7.93
   5  -6  -9  188.04    7.79
   5   6   9  183.80    7.22
   6  -5   9  186.26    8.32
   5  -6  -9  183.07    7.39
   6  -5   8  216.07    8.54
   5  -6  -8  220.28    8.48
   5   6   8  222.84    7.95
   6  -5   8  208.91    8.97
   5  -6  -8  219.03    8.19
   6  -5   7  362.09   11.74
   5  -6  -7  348.14   11.64
   5   6   7  345.15   10.76
   5  -6  -7  351.97   11.26
   6  -5   6  188.21    7.69
   5   6   6  179.27    6.89
   5  -6  -6  170.54    7.21
   6  -5   5   68.94    4.40
   5  -6  -5   66.07    4.39
   5   6   5   61.20    3.63
   5  -6  -5   65.54    4.17
   6  -5   4   84.27    4.92
   5  -6  -4   97.37    5.29
   5   6   4   87.64    4.36
   5  -6  -4   92.18    5.00
   6  -5   3   37.41    3.20
   5  -6  -3   42.45    3.49
   5   6   3   35.56    2.64
   6   5  -3   37.86    2.64
   5  -6  -3   42.25    3.30
   6  -5   2   43.48    3.45
   5  -6  -2   44.45    3.56
   5   6   2   37.86    2.67
   6   5  -2   38.81    2.72
   5  -6  -2   42.40    3.35
   6  -5   1   35.30    3.02
   5  -6  -1   33.61    3.19
   5   6   1   29.78    2.30
   6   5  -1   29.28    2.42
   5  -6  -1   32.85    2.99
   6  -5   0    3.71    1.32
   5  -6   0    3.58    1.42
   6   5   0    4.44    1.10
   5  -6   0    2.25    1.12
   6  -5  -1   37.20    3.11
   5  -6   1   35.20    3.25
   6   5   1   31.86    2.59
   5  -6   1   37.00    3.14
   5  -6   2   54.16    3.97
   6  -5  -2   51.34    3.64
   6   5   2   47.52    3.26
   6  -5  -2   50.45    3.54
   5  -6   2   53.47    3.79
   6  -5  -3   32.55    2.94
   6   5   3   33.30    2.74
   5  -6   3   38.26    3.22
   6  -5  -3   37.36    3.02
   6  -5  -4   83.73    4.72
   6   5   4   76.87    4.31
   6  -5  -4   83.45    4.56
   6  -5  -5   68.77    4.26
   6   5   5   69.44    4.10
   6  -5  -5   66.48    4.03
   6  -5  -6  177.38    7.27
   6   5   6  174.77    7.01
   6  -5  -6  169.72    6.88
   6  -5  -7  355.16   11.42
   6   5   7  359.73   11.28
   6  -5  -7  353.02   10.98
   6  -5  -8  233.44    8.68
   6   5   8  235.57    8.62
   6  -5  -8  238.33    8.36
   6  -5  -9  193.33    7.66
   6   5   9  194.06    7.73
   5  -6   9  205.33    8.49
   6  -5  -9  187.62    7.24
   6  -5 -10  112.62    5.57
   6   5  10  116.30    5.63
   5  -6  10  110.05    6.16
   6  -5 -10  112.03    5.26
   5  -6  11   58.94    4.36
   6  -5 -11   67.99    4.19
   6   5  11   74.79    4.46
   5  -6  11   68.33    4.60
   6  -5 -11   62.80    3.78
   5  -6  12    5.12    1.77
   6  -5 -12    4.59    1.37
   6   5  12    5.00    1.48
   5  -6  12    5.92    1.73
   6  -5 -12    4.31    1.14
   5  -6  13  240.55    9.24
   6  -5 -13  221.55    8.36
   6   5  13  229.07    8.65
   5  -6  13  226.74    9.20
   6  -5 -13  231.16    7.94
   6  -5 -14   20.01    2.27
   6   5  14   20.75    2.46
   5  -6  14   19.73    2.62
   5  -6  14   16.14    2.52
   6  -5 -14   20.34    2.03
   5  -6  15   32.92    3.34
  -5  -6 -15   33.07    2.55
   6  -5 -15   33.70    2.93
  -5  -6 -15   34.50    3.17
   6   5  15   38.77    3.28
   5  -6  15   30.80    3.15
   6  -5 -15   33.16    2.54
   5  -6  16   97.21    5.60
  -5  -6 -16   93.26    4.39
   6  -5 -16   97.81    4.97
  -5  -6 -16   97.07    5.13
   6   5  16   97.39    5.22
   5  -6  16   94.81    5.50
   5  -6  17  104.27    5.73
  -5  -6 -17   98.93    4.59
   6  -5 -17  102.95    5.09
   6   5  17  104.04    5.41
  -5  -6 -17   97.09    5.16
   5  -6  17  108.52    5.74
   5  -6  18   46.02    3.72
  -5  -6 -18   39.40    2.89
   6  -5 -18   45.64    3.25
  -5  -6 -18   43.98    3.69
   6   5  18   46.89    3.54
   5  -6  18   45.86    3.63
  -5  -6 -19    2.45    1.30
   6  -5 -19    1.89    1.01
  -5  -6 -19    2.67    2.09
   6   5  19    2.57    1.23
   5  -6  19    1.35    1.06
   5  -6  19    2.09    1.44
   5  -6  20   57.98    4.12
  -5  -6 -20   52.50    3.29
   6  -5 -20   56.87    3.50
  -5  -6 -20   50.90    3.92
   6   5  20   48.49    3.62
  -5  -6 -20   51.62    3.17
   5  -6  20   48.16    3.66
  -5  -6 -21    5.07    1.39
   5  -6  21    3.32    1.45
   6  -5 -21    6.32    1.30
  -5  -6 -21    4.34    2.09
  -5  -6 -21    7.42    1.58
   5  -6  21    4.17    1.39
   5  -6  22   32.75    3.06
  -5  -6 -22   28.89    2.49
   6  -5 -22   32.30    2.53
  -5  -6 -22   31.20    3.18
  -5  -6 -22   33.52    2.61
   5  -6  22   33.96    2.91
  -5  -6 -23  214.08    7.20
   6  -5 -23  213.47    7.17
  -5  -6 -23  222.31    7.78
  -5  -6 -23  204.56    6.92
   5  -6  23  209.17    7.75
   5  -6  23  221.43    8.31
  -5  -6 -24   15.00    1.85
   6  -5 -24   15.82    1.65
   6   5  24   13.67    1.89
   5  -6  24   14.44    2.15
   5  -6  24   15.04    1.89
  -5  -6 -24   13.25    1.87
   5  -6  24   17.01    2.18
  -5  -6 -25  113.69    4.66
   6  -5 -25  108.50    4.37
   5  -6  25  116.59    5.60
  -5  -6 -25  111.73    4.52
   5  -6  25  112.24    4.96
  -5  -6 -26    9.47    1.44
   5  -6  26    9.81    1.69
  -5  -6 -26    9.19    1.51
   5  -6  26    7.70    1.25
  -5  -6 -27   90.97    3.84
   5  -6  27   87.99    4.49
  -5  -6 -27   84.50    3.64
   5  -6  27   78.25    3.61
  -5  -6 -28   23.64    1.85
   5  -6  28   22.83    2.16
  -5  -6 -28   20.67    1.74
  -5  -6 -29  147.37    4.76
   5  -6  29  149.40    5.59
  -5  -6 -29  132.15    4.46
  -5  -6 -30    2.57    0.71
   5  -6  30    1.92    0.78
  -5  -6 -30    1.96    0.72
  -5  -6 -31   96.04    3.29
   5  -6  31   94.43    3.74
   6  -6   0   12.43    2.11
   6  -6   1   25.98    2.84
   6  -6  -1   25.70    2.77
   6   6   1   21.74    1.98
   6  -6   2   24.07    2.67
   6  -6  -2   17.08    2.37
   6   6   2   18.40    1.88
   6  -6   3  247.69    9.27
   6  -6  -3  249.48    9.17
   6   6   3  229.33    7.93
   6  -6  -3  243.75    8.82
   6  -6   4    3.46    1.40
   6  -6  -4    3.39    1.43
   6   6   4    3.93    1.11
   6  -6  -4    3.83    1.37
   6  -6   5   12.60    2.17
   6  -6  -5   11.25    1.93
   6   6   5   13.48    1.71
   6  -6  -5   11.72    1.86
   6  -6   6    4.38    1.56
   6  -6  -6    6.90    1.62
   6   6   6    6.86    1.35
   6  -6  -6    6.64    1.53
   6  -6   7  162.12    7.28
   6  -6  -7  159.61    6.98
   6   6   7  154.50    6.37
   6  -6   7  160.64    7.55
   6  -6  -7  159.82    6.70
   6  -6   8   11.11    2.07
   6  -6  -8    8.79    1.77
   6   6   8    9.37    1.61
   6  -6   8   10.63    2.13
   6  -6  -8    8.92    1.67
   6  -6   9    3.51    1.55
   6  -6  -9    2.63    1.32
   6   6   9    2.06    0.98
   6  -6   9    4.05    1.66
   6  -6  -9    2.92    1.04
   6  -6  10   13.14    2.21
   6  -6 -10    7.99    1.68
   6   6  10    8.94    1.54
   6  -6  10   11.32    2.16
   6  -6 -10    9.58    1.63
   6  -6  11   38.13    3.46
   6  -6 -11   37.80    3.20
   6   6  11   39.31    3.06
   6  -6  11   35.24    3.44
   6  -6 -11   39.76    3.01
   6  -6  12   47.45    3.96
   6  -6 -12   59.47    3.95
   6   6  12   59.03    3.78
   6  -6  12   60.42    4.40
   6  -6 -12   58.37    3.61
   6  -6 -13   50.07    3.54
   6   6  13   48.70    3.42
   6  -6  13   45.67    3.80
   6  -6 -13   48.95    3.24
   6  -6 -14   33.51    2.84
   6   6  14   29.23    2.69
   6  -6  14   30.67    3.10
   6  -6 -14   30.71    2.52
   6  -6 -15    5.05    1.31
   6   6  15    5.02    1.33
   6  -6  15    4.01    1.46
   6  -6 -15    4.94    1.12
   6  -6 -16   38.96    3.04
   6   6  16   40.74    3.08
   6  -6  16   38.90    3.38
   6  -6 -16   38.35    2.67
   6  -6 -17  125.87    5.60
   6   6  17  131.38    5.76
   6  -6  17  133.12    6.33
   6  -6 -17  121.42    4.96
   6  -6 -18   -0.22    0.91
   6   6  18    0.08    0.95
   6  -6  18    1.76    1.13
   6  -6 -19  463.37   12.89
   6   6  19  465.31   13.12
   6  -6  19  455.23   13.65
   6  -6 -20   12.29    1.67
   6   6  20   16.11    1.95
   6  -6  20   15.92    2.11
   6  -6  21  142.65    6.31
   6  -6 -21  158.52    5.89
   6  -6  21  159.08    6.52
   6  -6  22    3.24    1.27
   6  -6 -22    2.23    0.84
   6  -6  22    2.88    1.09
   6  -6 -23   78.57    3.62
   6  -6  23   74.60    4.34
   6  -6  23   74.88    3.98
   6  -6  23   81.18    4.26
   6  -6 -24   43.96    2.49
   6  -6  24   43.18    3.14
   6  -6  24   44.32    2.88
   6  -6 -25   73.84    3.18
   6  -6  25   81.58    4.24
   6  -6  25   83.14    3.81
   6  -6 -26    0.84    0.43
   6  -6  26    0.44    0.80
   6  -6  26    0.33    0.54
   6  -6  27  103.14    4.35
   6  -6  27   88.85    3.48
   6  -6  28   13.91    1.49
   6  -6  29   44.46    2.36
   0  -7   0    1.06    0.68
   0  -7   1    1.60    0.71
   0  -7  -1    1.07    0.69
   0  -7   2    6.12    1.11
   0  -7  -2    6.21    1.17
   7   0   2    6.87    1.19
   0  -7   3  357.80   10.40
   0  -7  -3  383.26   10.84
   7   0   3  373.14   10.83
   0  -7   3  377.17   10.89
   0  -7   4  649.92   16.33
   0  -7  -4  653.28   16.78
   7   0   4  640.06   16.79
   0  -7   4  695.18   16.87
   7   0   5   46.58    3.13
   0  -7   5   48.80    3.06
   0  -7  -6    9.96    1.48
   7   0   6    9.44    1.49
   0  -7   6    9.40    1.35
   0  -7  -7   95.15    4.60
   7   0   7   94.93    4.68
   7   0   7   93.57    5.07
   0  -7   7   85.10    4.16
   0  -7  -8  711.23   18.03
   7   0   8  695.90   18.16
   7   0   8  716.00   18.87
   0  -7   8  690.90   17.34
   0  -7  -9  249.89    8.61
   7   0   9  255.68    8.89
   7   0   9  269.05    9.46
   0  -7 -10    0.46    0.92
   7   0  10    2.23    1.09
   7   0  10    2.97    1.05
   0  -7 -11   61.66    3.85
   7   0  11   59.87    4.00
   7   0  11   59.98    3.88
   0  -7 -12  151.67    6.38
   7   0  12  140.45    6.46
   7   0  12  141.09    6.32
   0  -7 -13  318.40   10.39
   7   0  13  323.24   10.70
   7   0  13  328.75   10.79
   0  -7 -14   93.61    4.94
   7   0  14   89.49    4.50
   0  -7 -14   86.44    4.85
   7   0  14   96.10    5.08
   7   0  14   94.33    5.12
   0  -7 -15   14.95    2.11
   7   0  15   16.50    1.88
   0  -7 -15   18.36    2.36
   0  -7 -15   20.13    5.00
   7   0  15   17.23    2.18
   7   0  15   15.49    2.20
   0  -7 -16   35.20    3.07
   7   0  16   33.76    2.74
   0  -7 -16   37.66    3.25
   7   0  16   34.53    3.04
   7   0  16   39.09    3.28
   0  -7 -17   36.38    3.17
   0  -7 -17   36.95    3.30
   7   0  17   37.98    3.18
   7   0  17   35.44    2.83
   7   0  17   35.51    3.21
   0  -7 -18    3.81    1.45
   7   0  18    4.34    1.18
   0  -7 -18    2.31    5.83
   0  -7 -18    3.09    1.74
   7   0  18    5.59    1.39
   7   0  18    4.32    1.43
   0  -7 -19  245.33    8.87
   7   0  19  224.84    8.26
   0  -7 -19  236.22    8.86
   7   0  19  235.55    8.70
   7   0  19  231.55    9.01
   0  -7 -20  106.44    5.52
   7   0  20  101.64    5.08
   0  -7 -20  110.12    5.65
   0  -7 -20  123.25    9.18
   7   0  20  103.17    5.25
   7   0  20  101.10    5.54
   0  -7 -21   12.49    2.07
   7   0  21   14.82    1.92
   0  -7 -21   15.88    7.52
   7   0  21   14.03    1.92
   0  -7 -21   16.47    2.50
   7   0  21   14.40    2.13
   0  -7 -22    1.30    1.25
   7   0  22    1.11    0.87
   0  -7 -22    3.80    7.33
   0  -7 -22    1.65    1.65
   7   0  22    1.75    0.95
   7   0  22    0.69    1.17
   0  -7 -23    0.42    1.15
   7   0  23    1.25    0.92
   0  -7 -23   -2.12    6.76
   0  -7 -23    1.11    1.61
   7   0  23    2.78    1.03
   7   0  23    1.55    1.26
   0  -7 -24   25.75    2.66
   7   0  24   25.07    2.40
   0  -7 -24   27.53    2.89
   7   0  24   26.93    2.36
   7   0  24   20.83    2.53
   7   0  25  151.25    6.20
   7   0  25  147.54    5.81
   0  -7 -25  151.90    6.56
   7   0  25  148.72    6.76
  -7   0 -26    5.17    1.69
   7   0  26    3.00    1.08
   0  -7 -26    6.42    5.63
   0  -7 -26    4.94    1.61
   7   0  26    3.55    1.38
  -7   0 -27  148.59    6.06
   7   0  27  134.51    5.68
   0  -7 -27  144.84    6.10
   7   0  27  142.13    6.31
   7   0  28   19.96    2.08
   0  -7 -28   18.45    2.19
   0  -7 -28   25.91    4.98
   7   0  28   21.03    2.31
  -7   0 -28   19.90    2.46
   7   0  29  340.44   10.28
   0  -7 -29  370.28   10.68
   7   0  29  361.20   11.09
  -7   0 -29  356.55   10.69
   7   0  30   47.76    3.01
   0  -7 -30   41.05    2.85
   0  -7 -30   60.74    4.87
   7   0  30   53.62    3.34
   7   0  31    1.84    1.31
   7   0  31    1.53    0.86
   7   0  32    9.96    1.61
   7   0  32   10.95    1.45
   7   0  33   15.78    1.69
   7   0  33   19.98    1.73
  -7   0 -33   19.67    2.24
  -7   0 -34    2.01    1.34
  -7   0 -34    2.93    1.28
   7   0  34    2.65    0.74
  -7   0 -35   -0.35    0.94
  -7  -1 -34   28.17    2.14
  -7  -1 -34   32.38    2.13
  -7  -1 -33   78.52    3.63
  -7  -1 -33   76.93    3.51
   7  -1  32   23.95    2.11
  -7  -1 -32   30.52    2.57
   7  -1  31  181.52    6.30
   7  -1  31  189.58    6.78
   1  -7 -31  197.69    6.40
   7  -1  30   30.77    2.40
   1  -7 -30   27.28    2.26
   7  -1  30   31.60    2.60
  -7  -1 -29    2.21    2.11
   7  -1  29    1.80    0.95
   7  -1  29    1.62    1.10
   7  -1  28   81.15    4.21
   7  -1  28   84.15    4.62
  -7  -1 -28   87.52    4.68
   7  -1  27   24.92    2.36
   7  -1  27   25.42    2.66
  -7  -1 -27   24.54    3.01
   7  -1  26   27.28    2.53
   1  -7 -26   31.12    5.42
   7  -1  26   24.86    2.71
  -7  -1 -26   24.14    3.04
   7  -1  25   53.38    3.59
   1  -7 -25   48.08    3.60
   7  -1  25   54.07    4.02
  -7  -1 -25   61.80    4.22
   7  -1  24   37.94    3.06
   1  -7 -24   38.21    3.20
   1  -7 -24   50.58    6.41
   7  -1  24   37.81    3.33
  -7  -1 -24   40.42    3.52
   7  -1  23   40.96    3.24
   1  -7 -23   43.28    3.48
   7  -1  23   41.54    3.59
  -7  -1 -23   45.20    3.60
   7  -1  22  121.99    5.84
   1  -7 -22  131.52    6.15
   7  -1  22  128.24    6.39
  -7  -1 -22  123.06    5.95
  -7  -1 -21  211.80    8.07
   7  -1  21  207.82    8.05
   1  -7 -21  209.26    8.29
   7  -1  21  202.54    7.46
   7  -1  21  211.29    8.60
  -7  -1 -20   43.02    3.53
   7  -1  20   41.14    3.30
   1  -7 -20   47.01    3.69
   7  -1  20   43.03    3.13
   7  -1  20   43.34    3.68
  -7  -1 -19  133.81    6.00
   1  -7 -19  139.46    6.46
   7  -1  19  126.55    5.78
   7  -1  19  130.56    6.50
   7  -1  19  127.64    6.01
  -7  -1 -18   79.31    4.51
   7  -1  18   79.38    4.56
   1  -7 -18   79.81    4.77
   1  -7 -18   92.76    7.49
   7  -1  18   79.38    4.48
   7  -1  18   79.66    4.92
  -7  -1 -17   65.72    4.11
   7  -1  17   59.03    3.88
   1  -7 -17   53.90    3.93
   7  -1  17   61.02    3.90
   7  -1  17   63.34    4.37
  -7  -1 -16  172.37    6.90
   7  -1  16  168.70    6.93
   1  -7 -16  168.79    7.25
   7  -1  16  164.07    6.89
   7  -1  16  173.37    7.54
  -7  -1 -15   59.46    3.83
   7  -1  15   54.91    3.69
   1  -7 -15   57.64    3.95
   7  -1  15   55.54    3.67
   7  -1  15   57.66    4.13
  -7  -1 -14   45.67    3.40
   1  -7 -14   42.03    3.36
   7  -1  14   44.97    3.35
   7  -1  14   44.83    3.53
   7  -1  14   42.87    3.07
  -7  -1 -13    1.96    1.61
   7  -1  13    2.18    0.92
   1  -7 -13    2.25    1.21
   7  -1  13    4.38    1.27
   7  -1  13    0.95    1.00
  -7  -1 -12   96.57    4.69
   1  -7 -12   92.76    4.88
   7  -1  12   83.47    4.75
   7  -1  12   87.75    4.99
   7  -1  12   79.68    4.23
   7  -1  11  140.32    5.80
  -7  -1 -11  157.35    6.17
   1  -7 -11  148.14    6.39
   7  -1  11  150.37    6.58
   7  -1  11  142.86    6.53
  -7  -1 -10   50.23    3.38
   7  -1  10   50.97    3.18
   1  -7 -10   54.62    3.62
   7  -1  10   53.75    3.72
   7  -1  10   53.47    3.77
   7  -1   9   59.62    3.42
   1  -7  -9   64.98    3.98
   7  -1   9   64.49    4.13
   7  -1   9   61.28    4.05
  -7  -1  -9   71.28    3.93
   7  -1   8   49.65    3.02
   1  -7  -8   52.03    3.47
   7  -1   8   51.55    3.58
   7  -1   8   51.66    3.67
  -7  -1  -8   48.62    3.31
   7  -1   7  154.22    6.53
  -7  -1  -7  151.62    5.84
   7  -1   6   78.19    4.39
  -7  -1  -6   80.64    4.04
   1  -7  -5  243.05    8.42
   7  -1   5  236.93    8.42
   1  -7  -4  186.12    7.05
   7  -1   4  180.71    7.09
   1  -7  -3  104.68    5.01
   7  -1   3  105.12    4.98
  -1  -7   3   97.28    4.33
   1  -7  -2  106.30    4.97
   7  -1   2   99.75    4.83
   1  -7  -1    2.87    1.07
   7  -1   1    2.46    0.98
   1  -7   0  612.07   16.05
   7  -1   0  594.19   15.78
   1  -7   1    5.66    1.26
   7  -1  -1    2.63    0.98
   1  -7   1    5.11    1.30
   1  -7   2  106.29    4.96
   7  -1  -2  104.60    4.80
   1  -7   2  111.29    5.15
   1  -7   3  101.42    4.83
   1  -7   3  103.53    4.94
   1  -7   4  183.47    6.86
   1  -7   4  182.80    6.96
   1  -7   5  261.65    8.48
   1  -7   5  258.23    8.54
   1  -7   6   90.25    4.43
  -1  -7  -6   75.36    3.85
   1  -7   6   88.47    4.45
   1  -7   7  152.46    6.08
  -1  -7  -7  146.57    5.75
   7   1   7  140.73    6.53
   1  -7   7  158.15    6.19
   1  -7   8   58.36    3.52
  -1  -7  -8   59.11    3.46
   7   1   8   57.52    3.46
   7   1   8   56.28    3.87
   1  -7   8   59.19    3.57
   1  -7   9   68.19    3.82
  -1  -7  -9   66.47    3.70
   7   1   9   62.82    3.69
   7   1   9   69.35    4.30
   1  -7   9   67.67    3.83
  -1  -7 -10   50.15    3.29
   1  -7  10   49.13    3.21
  -1  -7 -10   48.14    3.21
   7   1  10   46.11    3.18
   7   1  10   52.46    3.72
   1  -7  10   51.86    3.30
  -1  -7 -11  140.94    5.94
   1  -7  11  137.78    5.79
  -1  -7 -11  143.94    5.91
   7   1  11  136.21    6.35
   7   1  11  143.67    6.08
  -1  -7 -12   87.78    4.63
   1  -7  12   93.58    4.54
  -1  -7 -12   89.96    4.63
   7   1  12   90.39    5.02
   7   1  12   88.50    4.70
  -1  -7 -13    1.99    1.07
   1  -7  13    1.94    0.89
  -1  -7 -13    3.34    3.55
  -1  -7 -13    1.23    1.30
   7   1  13    1.54    1.09
   7   1  13    1.66    0.97
   1  -7  14   42.78    3.00
  -1  -7 -14   43.28    3.28
  -1  -7 -14   50.83    5.36
  -1  -7 -14   38.85    3.26
   7   1  14   45.98    3.52
   7   1  14   41.61    3.23
   1  -7  15   50.96    3.28
  -1  -7 -15   58.11    3.86
  -1  -7 -15   67.72    6.27
  -1  -7 -15   61.44    3.91
   7   1  15   58.88    4.04
   7   1  15   58.37    3.86
   1  -7  16  175.28    6.75
  -1  -7 -16  193.60    7.55
  -1  -7 -16  189.50    7.39
   7   1  16  180.58    7.68
   7   1  16  173.58    7.32
   1  -7  17   55.74    3.42
  -1  -7 -17   60.97    3.98
  -1  -7 -17   54.05    3.92
   7   1  17   64.34    4.22
   7   1  17   62.86    4.10
  -1  -7 -18   80.73    4.70
  -1  -7 -18   74.99    4.66
   7   1  18   86.66    4.89
   7   1  18   83.99    4.86
  -1  -7 -19  123.03    5.96
  -1  -7 -19  139.86   10.04
  -1  -7 -19  124.10    6.00
   7   1  19  130.07    6.12
   7   1  19  126.03    6.10
  -1  -7 -20   52.46    3.79
  -1  -7 -20   52.03    8.92
  -1  -7 -20   50.20    3.85
   7   1  20   44.86    3.48
   7   1  20   38.24    3.31
  -1  -7 -21  206.99    8.06
  -1  -7 -21  238.01   12.39
  -1  -7 -21  214.91    8.15
   7   1  21  216.70    8.18
   7   1  21  210.61    8.28
  -1  -7 -22  134.21    6.14
   7   1  22  124.59    5.39
  -1  -7 -22  133.20   10.46
   7   1  22  129.57    5.96
  -1  -7 -22  134.19    6.24
   7   1  22  138.75    6.36
  -1  -7 -23   46.96    3.51
   7   1  23   37.85    2.78
   7   1  23   42.03    3.13
  -1  -7 -23   40.88    3.50
  -1  -7 -23   52.56    8.80
   7   1  23   41.46    3.37
  -1  -7 -24   36.61    3.08
   7   1  24   34.96    2.62
   7   1  24   35.75    2.84
  -1  -7 -24   34.19    3.16
  -1  -7 -24   34.27    8.45
   7   1  24   36.06    3.08
  -1  -7 -25   45.75    3.38
   7   1  25   39.28    2.80
   7   1  25   43.00    3.03
  -1  -7 -25   45.03    3.45
  -1  -7 -25   49.39    7.34
   7   1  25   45.01    3.39
  -1  -7 -26   25.70    2.49
   7   1  26   20.37    2.01
   7   1  26   22.68    2.12
  -1  -7 -26   21.07    2.55
  -1  -7 -26   27.26    6.58
   7   1  26   20.55    2.31
  -1  -7 -27   30.57    2.58
   7   1  27   23.63    2.15
   7   1  27   26.30    2.13
  -1  -7 -27   25.71    2.57
  -1  -7 -27   30.28    6.00
   7   1  27   23.21    2.43
  -1  -7 -28   93.13    4.44
   7   1  28   82.13    3.93
   7   1  28   86.86    3.86
  -1  -7 -28   90.99    4.49
   7   1  28   94.48    4.69
  -1  -7 -29    0.86    0.83
   7   1  29    0.59    1.05
  -1  -7 -29    1.62    4.00
  -1  -7 -29    0.37    1.16
   7   1  29    1.40    0.96
  -7   1 -30   32.45    2.60
  -1  -7 -30   31.06    2.44
   7   1  30   25.17    2.23
  -1  -7 -31  217.56    6.92
   7   1  31  203.54    6.98
  -1  -7 -32   35.91    2.25
   7   1  32   34.17    2.33
  -1  -7 -33   84.40    3.42
   7   1  33   87.13    3.62
  -1  -7 -34   31.65    1.82
   7   1  34   31.14    1.92
  -7   1 -34   35.06    2.33
   2  -7 -34   65.34    2.64
  -7  -2 -34   69.06    2.85
   7  -2  34   69.05    2.94
   7  -2  33   28.05    2.00
  -7  -2 -33   31.18    2.23
   7  -2  33   34.22    2.17
   7  -2  32  147.11    5.21
  -7  -2 -32  150.48    5.32
   7  -2  32  158.20    5.60
  -7  -2 -32  150.94    5.20
   7  -2  31    4.67    1.10
  -7  -2 -31    2.13    1.81
   7  -2  31    4.06    1.12
   7  -2  30  128.26    5.17
  -7  -2 -30  133.03    5.37
   7  -2  29  103.04    4.68
  -7  -2 -29  105.93    4.93
   7  -2  28   87.73    4.36
  -7  -2 -28   77.55    4.34
  -7  -2 -28   78.00    4.59
   7  -2  27  122.72    5.57
   2  -7 -27  137.14    5.60
  -7  -2 -27  129.59    5.68
  -7  -2 -27  126.44    5.82
   2  -7 -26   50.14    3.36
   7  -2  26   47.65    3.37
  -7  -2 -26   53.04    4.15
   7  -2  25   61.76    3.97
   2  -7 -25   59.53    3.84
   7  -2  24   84.53    4.78
   7  -2  24   91.62    5.25
  -7  -2 -24   99.31    5.38
   7  -2  23  138.34    6.35
   7  -2  23  144.95    6.78
  -7  -2 -23  143.15    6.65
   7  -2  22  201.83    7.98
   7  -2  22  195.42    8.34
  -7  -2 -22  211.33    8.16
  -7  -2 -21   16.63    3.32
   7  -2  21   23.80    2.58
   7  -2  21   24.36    2.85
   7  -2  20  196.26    7.97
   7  -2  20  203.99    8.52
  -7  -2 -20  216.21    8.28
   7  -2  19   88.08    5.07
   2  -7 -19   94.75    5.29
   7  -2  19  100.67    5.76
  -7  -2 -19   95.27    5.48
   7  -2  18   75.32    4.62
   2  -7 -18   81.09    4.86
   7  -2  18   78.44    5.05
  -7  -2 -18   77.86    5.15
   7  -2  18   76.66    4.44
   2  -7 -17   36.63    3.22
   7  -2  17   33.60    2.69
   7  -2  17   32.73    3.32
  -7  -2 -17   30.43    3.63
   7  -2  17   33.97    2.93
   2  -7 -16  127.02    6.12
   7  -2  16  125.14    5.60
   7  -2  16  134.77    6.58
  -7  -2 -16  122.47    6.07
   7  -2  16  126.79    5.86
   7  -2  15   80.88    4.49
   2  -7 -15   87.16    4.92
   7  -2  15   74.72    4.23
   7  -2  15   81.06    5.06
  -7  -2 -15   86.50    5.05
   7  -2  14  220.40    8.07
   2  -7 -14  233.36    8.61
   7  -2  14  205.24    7.90
   7  -2  14  224.29    8.88
  -7  -2 -14  229.01    8.44
   7  -2  13   21.71    2.31
   2  -7 -13   18.60    2.32
   7  -2  13   25.45    2.49
   7  -2  13   23.26    2.75
  -7  -2 -13   27.94    3.27
   7  -2  12  101.46    5.02
   7  -2  12  105.60    5.25
   7  -2  12  112.75    5.88
  -7  -2 -12  102.18    5.44
   7  -2  11  182.11    7.02
   7  -2  11  176.63    7.22
   7  -2  11  186.16    7.80
  -7  -2 -11  177.71    7.24
   7  -2  10   16.14    1.91
  -7  -2 -10   18.47    2.85
   7  -2  10   15.19    2.04
   7  -2  10   20.66    2.46
   7  -2   9   43.81    3.06
   7  -2   9   44.10    3.44
   7  -2   9   41.94    3.32
  -7  -2  -9   46.03    3.56
   7  -2   8   21.86    2.14
   7  -2   8   23.36    2.59
  -7  -2  -8   21.50    2.79
   7  -2   7   70.84    3.88
   2  -7  -7   75.60    4.40
   7  -2   7   71.83    4.39
  -7  -2  -7   69.33    4.12
   7  -2   6  106.45    4.84
   2  -7  -6  115.41    5.56
   7  -2   6  106.57    5.46
  -7  -2  -6  106.32    4.92
  -7  -2  -5    6.72    1.89
   7  -2   5    8.72    1.39
   2  -7  -5    8.47    1.65
   7  -2   5    6.51    1.54
   7  -2   4   97.54    4.54
   2  -7  -4  110.10    5.43
   7  -2   4  104.32    5.27
   7  -2   3   25.64    2.16
   2  -7  -3   29.32    2.76
   7  -2   3   27.76    2.63
   7  -2   2   63.19    3.44
   2  -7  -2   61.57    3.93
   7  -2   2   62.15    3.90
   2  -7  -1   73.90    4.23
   7   2  -1   64.66    4.08
   2  -7  -1   65.64    4.07
   2  -7   0   86.07    4.66
   7   2   0   82.09    4.66
   2  -7   0   85.54    4.64
   2  -7   1   59.60    3.85
   7   2   1   59.37    3.92
   2  -7   1   58.07    3.80
   2  -7   2   62.01    3.93
   7   2   2   61.25    3.96
   2  -7   2   59.67    3.82
   2  -7   3   20.54    2.29
   7   2   3   23.70    2.53
   2  -7   3   20.06    2.23
   2  -7   4  105.95    5.23
   7   2   4  112.35    5.53
   2  -7   4  105.33    5.27
   2  -7   5    9.72    1.65
   7   2   5    9.68    1.74
   2  -7   5   10.85    1.73
   2  -7   6   99.45    5.06
   7   2   6   94.55    5.09
   2  -7   6  100.39    5.08
   2  -7   7   79.77    4.48
   2  -7   7   73.92    4.32
   2  -7   8   20.95    2.33
   2  -7   8   22.20    2.35
  -2  -7  -9   47.21    3.05
   2  -7   9   49.74    3.51
  -2  -7  -9   46.55    2.94
   2  -7   9   51.47    3.51
  -2  -7 -10   17.10    1.91
   2  -7  10   17.48    2.16
  -2  -7 -10   15.16    1.84
  -2  -7 -11  194.19    6.99
   2  -7  11  193.43    7.49
  -2  -7 -11  182.70    6.75
   7   2  11  176.86    7.56
  -2  -7 -12  115.46    5.23
   2  -7  12  116.83    5.54
  -2  -7 -12  110.70    5.07
   7   2  12  112.21    5.81
   2  -7  13   30.79    2.77
  -2  -7 -13   32.69    2.72
  -2  -7 -13   26.97    2.54
   7   2  13   30.54    3.01
   7   2  13   31.43    2.59
   2  -7  14  203.39    7.88
  -2  -7 -14  207.11    7.69
  -2  -7 -14  204.06    7.50
   7   2  14  221.27    8.55
   7   2  14  201.50    7.56
   2  -7  15   86.46    4.68
  -2  -7 -15   82.91    4.55
  -2  -7 -15   85.64    4.60
   7   2  15   85.26    5.01
   7   2  15   83.90    4.49
   2  -7  16  131.96    5.96
  -2  -7 -16  130.95    5.89
  -2  -7 -16  130.73    5.85
   7   2  16  128.81    6.38
   7   2  16  128.16    5.82
   2  -7  17   42.32    3.17
  -2  -7 -17   35.96    3.04
  -2  -7 -17   43.70    5.68
  -2  -7 -17   37.33    3.20
   7   2  17   38.59    3.35
   7   2  17   34.89    2.90
   2  -7  18   54.05    3.64
  -2  -7 -18   66.78    4.12
  -2  -7 -18   72.83    6.94
  -2  -7 -18   65.66    4.09
   7   2  18   65.66    4.25
   7   2  18   60.57    3.87
   2  -7  19   96.19    4.90
  -2  -7 -19   94.46    5.02
  -2  -7 -19  112.93    8.09
   7   2  19  100.76    5.44
  -2  -7 -19   95.79    5.10
   7   2  19  105.52    5.20
   2  -7  20  211.46    7.83
  -2  -7 -20  226.84    8.16
   7   2  20  226.71    8.54
  -2  -7 -20  205.03    7.93
   7   2  20  221.17    8.19
   2  -7  21   23.38    2.29
  -2  -7 -21   20.98    2.47
   7   2  21   24.92    2.57
  -2  -7 -21   24.07    6.69
  -2  -7 -21   23.45    2.74
   7   2  21   22.02    2.37
  -2  -7 -22  202.36    7.69
   2  -7  22  195.53    7.32
   7   2  22  206.20    7.84
  -2  -7 -22  222.88   11.01
  -2  -7 -22  199.66    7.58
   7   2  22  205.41    7.72
   2  -7  22  191.89    7.14
  -2  -7 -23  150.94    6.36
   2  -7  23  136.76    5.81
   7   2  23  156.40    6.52
  -2  -7 -23  169.43    9.96
  -2  -7 -23  151.70    6.37
   7   2  23  155.37    6.44
   2  -7  23  143.74    5.79
  -2  -7 -24   99.33    4.91
   2  -7  24   82.72    4.22
   7   2  24   90.32    4.74
  -2  -7 -24  105.84    8.20
  -2  -7 -24  101.10    5.00
   7   2  24  100.37    4.96
  -2  -7 -25   69.53    3.99
   7   2  25   71.44    4.03
  -2  -7 -25   76.12    7.11
  -2  -7 -25   71.20    4.16
   7   2  25   71.91    4.12
  -2  -7 -26   42.21    3.12
   7   2  26   46.26    3.08
  -2  -7 -26   50.83    6.28
  -2  -7 -26   46.07    3.32
   7   2  26   43.74    3.11
  -2  -7 -27  136.51    5.53
   7   2  27  125.49    5.23
  -2  -7 -27  138.83    5.58
   7   2  27  122.62    5.40
  -2  -7 -28   89.41    4.18
   7   2  28   79.86    3.83
  -2  -7 -28   97.61    5.85
  -2  -7 -28   88.59    4.20
   7   2  28   79.31    4.07
  -2  -7 -29   98.17    4.33
  -2  -7 -29   98.55    4.38
  -2  -7 -29  109.25    5.59
   7   2  29   98.62    4.42
  -2  -7 -30  119.96    4.72
  -2  -7 -30  119.67    4.70
  -2  -7 -30  134.80    5.58
   7   2  30  122.20    4.81
  -7   2 -31    3.65    1.37
  -2  -7 -31    2.11    0.89
   7   2  31    3.23    0.93
  -2  -7 -32  150.86    4.87
   7   2  32  135.98    4.79
  -2  -7 -33   31.10    1.80
   7   2  33   30.46    1.85
  -7   2 -34   62.49    2.93
   3  -7 -32   88.08    3.30
  -7  -3 -32   88.34    3.40
   7  -3  32   85.51    3.57
   7  -3  32   81.15    3.45
   7  -3  31   52.06    2.84
   3  -7 -31   60.71    2.83
  -7  -3 -31   59.41    2.98
   7  -3  31   53.28    2.97
   7  -3  30   67.01    3.40
  -7  -3 -30   64.37    3.39
   7  -3  30   66.63    3.50
   7  -3  29   37.05    2.63
  -7  -3 -29   30.88    2.76
   7  -3  29   40.52    2.86
   3  -7 -29   31.89    1.90
   7  -3  28   99.82    4.63
  -7  -3 -28  102.36    4.64
   7  -3  28  102.00    4.84
  -7  -3 -28   85.62    4.38
   3  -7 -28   96.78    3.83
  -7  -3 -27   22.92    2.74
   7  -3  27   21.53    2.24
  -7  -3 -27   19.52    2.77
   7  -3  27   21.13    2.32
   7  -3  26  148.30    6.33
  -7  -3 -26  155.68    6.31
   7  -3  26  166.70    6.86
  -7  -3 -26  156.48    6.37
  -7  -3 -25   17.66    3.10
   7  -3  25   17.87    2.16
  -7  -3 -25   18.07    2.83
   7  -3  25   20.10    2.50
   7  -3  24  135.63    6.13
  -7  -3 -24  136.81    6.06
  -7  -3 -24  128.17    6.19
  -7  -3 -23   84.34    4.91
   7  -3  23   80.31    4.67
  -7  -3 -23   81.76    5.02
   7  -3  22  109.05    5.60
  -7  -3 -22  108.88    5.53
  -7  -3 -22  109.69    5.91
  -7  -3 -21   16.52    3.46
   7  -3  21   18.73    2.37
  -7  -3 -21   15.30    2.81
   7  -3  20   65.58    4.34
  -7  -3 -20   68.36    4.51
  -7  -3 -20   66.08    4.81
   7  -3  20   66.00    4.15
  -7  -3 -19  124.40    5.83
  -7  -3 -19  121.51    6.35
   7  -3  19  115.72    5.74
  -7  -3 -18   33.68    3.38
   7  -3  18   28.29    3.13
  -7  -3 -18   30.37    3.92
   7  -3  18   28.69    2.78
   7  -3  17   51.13    3.68
  -7  -3 -17   50.47    3.93
   7  -3  17   51.63    4.19
  -7  -3 -17   50.19    4.44
   7  -3  16   20.24    2.38
  -7  -3 -16   19.21    3.29
  -7  -3 -16   17.57    2.85
   7  -3  16   19.00    2.68
   7  -3  15  149.63    6.54
  -7  -3 -15  145.01    6.23
   7  -3  15  144.68    7.12
  -7  -3 -15  151.18    6.99
  -7  -3 -14    9.78    3.15
   7  -3  14   13.79    1.97
  -7  -3 -14   13.48    2.53
   7  -3  14   14.01    2.39
   7  -3  13  176.32    7.15
  -7  -3 -13  171.41    6.71
   7  -3  13  173.01    6.70
   7  -3  13  185.24    8.07
  -7  -3 -13  181.14    7.49
   7  -3  12   78.60    4.48
  -7  -3 -12   72.90    4.18
   7  -3  12   77.49    4.22
   7   3 -12   68.02    3.71
   7  -3  12   84.63    5.12
  -7  -3 -12   77.51    4.89
  -7  -3 -11    8.93    2.71
   7  -3  11    6.31    1.44
   7  -3  11    8.60    1.53
   7   3 -11    6.28    1.21
   7  -3  11    6.54    1.85
   7  -3  10  108.13    5.27
   3  -7 -10  102.19    5.54
   7   3 -10   99.94    4.74
   7  -3  10  100.73    5.09
   7  -3  10  113.55    5.95
  -7  -3 -10  108.51    5.45
   7  -3   9   88.74    4.75
   3  -7  -9   95.30    5.28
   7   3  -9   87.76    4.47
   7  -3   9   96.31    5.45
  -7  -3  -9   95.80    5.03
   7  -3   8  121.25    5.56
   3  -7  -8  112.59    5.88
   7   3  -8  117.72    5.29
   7  -3   8  121.43    6.18
  -7  -3  -8  118.59    5.50
   7  -3   7  196.03    7.38
   3  -7  -7  195.50    7.91
   7   3  -7  187.75    7.17
   7  -3   7  205.32    8.18
  -7  -3  -7  191.66    7.07
   7  -3   6   30.68    2.63
   3  -7  -6   26.53    2.81
   7   3  -6   27.61    2.51
   7  -3   6   34.24    3.16
   7  -3   5   25.02    2.37
   3  -7  -5   25.26    2.71
   7   3  -5   26.62    2.46
   7  -3   5   28.52    2.88
   7  -3   4   25.40    2.39
   3  -7  -4   21.44    2.47
   7   3  -4   23.83    2.42
   7  -3   4   19.99    2.44
   3  -7  -4   19.50    2.40
   7  -3   3  521.93   14.44
   3  -7  -3  535.26   15.51
   7   3  -3  534.04   14.85
   3  -7  -3  541.15   15.23
   7  -3   2   20.09    2.11
   3  -7  -2   21.33    2.53
   7   3  -2   20.39    2.29
   3  -7  -2   22.90    2.59
   7  -3   1  227.35    8.06
   3  -7  -1  253.60    9.10
   7   3  -1  251.31    8.73
   3  -7  -1  238.53    8.85
   7  -3   0    7.46    1.35
   3  -7   0    9.97    1.91
   7   3   0   11.61    1.83
   3  -7   0   11.23    1.89
   7  -3  -1  225.00    7.91
   3  -7   1  244.15    9.03
   7   3   1  249.09    8.75
   3  -7   1  237.24    8.79
   7  -3  -2   19.25    2.01
   3  -7   2   20.35    2.43
   7   3   2   21.39    2.39
   3  -7   2   16.28    2.19
   3  -7   3  548.70   15.17
   7   3   3  517.59   14.71
   3  -7   3  527.63   14.85
   7  -3  -4   18.06    1.91
   3  -7   4   23.29    2.60
   7   3   4   20.53    2.39
   3  -7   4   19.40    2.33
   7  -3  -5   24.03    2.15
   3  -7   5   24.64    2.65
   7   3   5   22.51    2.45
   3  -7   5   25.85    2.63
   7  -3  -6   28.04    2.29
   3  -7   6   26.96    2.78
   7   3   6   28.83    2.72
   3  -7   6   28.55    2.81
   3  -7   7  175.93    7.39
   7  -3  -7  162.21    6.17
   7   3   7  170.07    7.17
   3  -7   7  175.63    7.26
   3  -7   8  117.35    5.92
   7   3   8  117.48    5.85
   3  -7   8  120.44    5.87
   3  -7   9  113.51    5.75
   7   3   9  106.02    5.62
   3  -7   9  110.24    5.41
  -3  -7 -10   95.83    4.40
   3  -7  10  110.70    5.62
   7   3  10  111.21    5.63
   3  -7  10  101.05    5.15
  -3  -7 -11    9.11    1.43
   3  -7  11   10.80    1.94
   7   3  11    8.21    1.84
   3  -7  11    8.89    1.57
  -3  -7 -12   83.25    4.17
   3  -7  12   85.99    4.96
   3  -7  12   81.37    4.51
   3  -7  13  181.14    7.55
  -3  -7 -13  172.87    6.53
  -3  -7 -13  174.94    6.35
   3  -7  13  174.68    6.95
  -3  -7 -14    7.57    1.53
   3  -7  14   10.28    1.88
  -3  -7 -14    7.13    1.57
   3  -7  14   11.39    1.69
   3  -7  15  142.92    6.54
  -3  -7 -15  138.16    5.78
  -3  -7 -15  141.02    5.71
   3  -7  15  138.18    5.95
   3  -7  16   16.07    2.23
  -3  -7 -16   21.10    2.26
  -3  -7 -16   18.77    2.30
   7   3  16   18.24    2.45
   3  -7  17   44.07    3.44
  -3  -7 -17   49.97    3.35
   7   3  17   44.34    3.65
  -3  -7 -17   44.58    3.24
   3  -7  18   25.40    2.62
  -3  -7 -18   27.30    2.53
   7   3  18   23.40    2.75
  -3  -7 -18   24.39    2.55
   7   3  18   21.70    2.12
   3  -7  19  119.51    5.72
  -3  -7 -19  110.41    5.26
   7   3  19  123.43    5.96
  -3  -7 -19  116.87    5.27
   7   3  19  107.33    4.98
   3  -7  20   67.62    4.14
  -3  -7 -20   68.39    3.94
   7   3  20   63.73    4.15
  -3  -7 -20   66.59    3.88
   7   3  20   56.59    3.50
   3  -7  21   12.77    1.85
  -3  -7 -21   14.45    1.99
  -3  -7 -21   12.35    2.04
   7   3  21   13.60    2.02
   7   3  21    9.54    1.52
   3  -7  22  108.51    5.19
  -3  -7 -22  115.30    5.14
   7   3  22  108.32    5.36
  -3  -7 -22  108.95    5.01
   7   3  22  103.69    4.83
  -3  -7 -23   80.05    4.23
   3  -7  23   78.38    4.38
   7   3  23   89.43    4.63
  -3  -7 -23   82.01    4.24
   7   3  23   77.07    4.01
   3  -7  23   80.20    4.30
  -3  -7 -24  143.13    5.70
   3  -7  24  140.43    5.89
   7   3  24  139.63    5.89
  -3  -7 -24  136.54    5.58
   7   3  24  127.03    5.35
  -3  -7 -25   17.23    1.99
   7   3  25   17.31    1.98
  -3  -7 -25   18.67    2.17
   7   3  25   16.82    1.79
   3  -7  25   19.20    2.00
  -3  -7 -26  149.06    5.61
   3  -7  26  131.73    5.38
   7   3  26  141.65    5.66
  -3  -7 -26  155.66    5.64
   7   3  26  134.43    5.30
  -3  -7 -27   17.08    1.82
   3  -7  27   16.19    1.64
   7   3  27   18.45    1.83
  -3  -7 -27   14.29    1.76
   7   3  27   18.01    1.73
  -3  -7 -28  106.56    4.30
  -3  -7 -28  108.80    4.29
   7   3  28   99.46    4.09
  -3  -7 -29   32.19    2.19
  -3  -7 -29   35.76    2.26
   7   3  29   30.70    2.06
  -3  -7 -30   65.51    2.96
  -3  -7 -30   63.42    2.88
  -3  -7 -31   61.89    2.69
  -3  -7 -32   83.48    2.99
   7  -4  31   16.02    1.36
   4  -7 -30   14.05    1.21
   7  -4  30   14.41    1.44
  -7  -4 -30   12.61    1.31
   7  -4  30   13.26    1.36
  -7  -4 -29   17.77    1.38
   4  -7 -29   19.98    1.57
   7  -4  29   17.95    1.73
  -7  -4 -29   17.91    1.69
   7  -4  29   18.50    1.72
  -7  -4 -28    4.01    0.87
   4  -7 -28    4.85    0.93
   7  -4  28    4.62    1.11
  -7  -4 -28    5.35    1.45
   7  -4  28    4.24    1.11
   4  -7 -27   39.41    2.52
   7  -4  27   34.69    2.65
  -7  -4 -27   39.64    2.73
   7  -4  27   40.85    2.88
   4  -7 -26    9.44    1.38
   7  -4  26    8.93    1.54
  -7  -4 -26   10.03    2.01
   7  -4  26    9.80    1.60
   4  -7 -26    8.46    1.04
   4  -7 -25   21.16    2.07
   7  -4  25   19.39    2.14
  -7  -4 -25   22.02    2.52
   7  -4  25   19.01    2.20
   4  -7 -25   16.57    1.55
   4  -7 -24    6.38    1.33
   7  -4  24    6.53    1.49
  -7  -4 -24    6.54    2.24
   7  -4  24    7.29    1.60
   4  -7 -24    6.93    1.12
   4  -7 -23   97.56    4.82
   7  -4  23   95.31    5.06
  -7  -4 -23   99.95    4.89
   7  -4  23  100.34    5.30
   4  -7 -23   97.58    4.31
   4  -7 -22   37.04    2.92
   7  -4  22   31.77    2.95
  -7  -4 -22   31.97    3.23
   7  -4  22   33.11    3.13
   4  -7 -22   31.81    2.46
   4  -7 -21   25.39    2.53
  -7  -4 -21   23.08    2.96
   7  -4  21   29.54    2.94
   7  -4  21   27.08    2.76
   4  -7 -21   22.98    2.18
   7  -4  21   29.17    2.67
   4  -7 -20   79.08    4.54
  -7  -4 -20   84.70    4.74
   7  -4  20   81.57    5.04
   4  -7 -20   78.42    4.18
   7  -4  20   80.06    4.61
   4  -7 -19   22.32    2.50
  -7  -4 -19   21.42    2.96
   7  -4  19   16.68    2.60
   4  -7 -19   20.95    2.20
   7  -4  19   20.86    2.41
   7  -4  18   59.61    3.93
   4  -7 -18   57.35    3.90
  -7  -4 -18   52.97    3.90
   4  -7 -18   54.64    3.55
   7  -4  17    4.97    1.48
   4  -7 -17    6.45    1.69
  -7  -4 -17    7.48    2.49
   4  -7 -17    8.39    1.57
   7  -4  16  111.38    5.59
   4  -7 -16  106.69    5.64
  -7  -4 -16  105.84    5.19
   4  -7 -16  111.51    5.39
   7  -4  15   53.15    3.77
   4  -7 -15   49.64    3.84
  -7  -4 -15   50.77    3.71
   4  -7 -15   52.37    3.66
   7  -4  14    4.01    1.36
  -7  -4 -14    3.84    2.08
   4  -7 -14    3.63    1.29
   7  -4  13   16.72    2.22
   4  -7 -13   21.86    2.46
   7  -4  12  197.31    7.76
   4  -7 -12  202.14    7.76
   7  -4  11  108.54    5.51
   7  -4  11  115.47    6.22
   4  -7 -11  105.95    5.49
   7  -4  10  117.98    5.73
   7  -4  10  115.15    6.28
   4  -7 -10  113.40    5.76
   7  -4   9   14.98    2.17
   7  -4   9   15.16    2.41
   4  -7  -9   13.32    2.04
   7  -4   8   92.45    4.94
   4   7   8   84.64    4.26
   7   4  -8   75.24    3.80
   7  -4   8   94.79    5.57
   4  -7  -8   82.65    4.88
   7  -4   7  220.04    8.25
   4   7   7  205.07    7.30
   7   4  -7  201.11    7.09
   7  -4   7  227.61    8.98
   4  -7  -7  241.57    8.61
   7  -4   6  184.76    7.27
   4   7   6  169.94    6.30
   7   4  -6  156.54    6.18
   7  -4   6  194.31    8.07
   4  -7  -6  179.40    7.48
   7  -4   5  242.60    8.65
   4  -7  -5  244.08    9.12
   4   7   5  211.80    7.37
   7   4  -5  219.57    7.67
   7  -4   5  247.12    9.41
   4  -7  -5  254.37    9.02
   7  -4   4  311.84   10.13
   4  -7  -4  299.34   10.63
   7   4  -4  293.21    9.35
   7  -4   4  313.94   10.91
   4  -7  -4  277.80   10.17
   7  -4   3   22.69    2.37
   4  -7  -3   20.66    2.63
   7   4  -3   17.87    2.01
   7  -4   2   53.52    3.61
   4  -7  -2   52.77    3.93
   7   4  -2   49.96    3.34
   7  -4   1   89.40    4.71
   4  -7  -1   84.87    5.08
   7   4  -1   83.76    4.43
   7  -4   0   55.49    3.64
   4  -7   0   60.27    4.14
   7   4   0   56.53    3.69
   7  -4  -1   74.27    4.20
   4  -7   1   72.85    4.68
   7   4   1   77.72    4.36
   4  -7   1   71.23    4.49
   7  -4  -2   52.75    3.55
   4  -7   2   58.68    4.20
   7   4   2   59.85    3.78
   4  -7   2   58.46    4.09
   7  -4  -3   25.60    2.43
   4  -7   3   26.09    2.91
   7   4   3   24.90    2.50
   4  -7   3   28.67    2.93
   7  -4  -4  319.51   10.15
   4  -7   4  309.47   11.02
   7   4   4  334.65   10.66
   4  -7   4  302.62   10.75
   4  -7   5  236.81    9.16
   7  -4  -5  230.83    8.25
   7   4   5  244.83    8.85
   4  -7   5  243.99    9.04
   4  -7   6  186.47    7.90
   7  -4  -6  182.40    6.99
   7   4   6  174.87    7.39
   4  -7   7  258.91    9.47
   7  -4  -7  226.40    8.17
   7   4   7  244.85    8.96
   4  -7   8   98.97    5.52
   7  -4  -8   86.46    4.51
   7   4   8   93.85    5.19
   4  -7   9   16.51    2.38
   7  -4  -9   12.89    1.75
   7   4   9   14.63    2.21
   4  -7   9   13.41    2.04
   4  -7  10  106.74    5.75
   7  -4 -10  103.35    4.88
   7   4  10  107.36    5.53
   4  -7  10  102.51    5.49
   4  -7  11  114.71    6.01
   7  -4 -11  110.90    5.09
   7   4  11  124.05    5.99
   4  -7  11  114.09    5.74
   4  -7  12  190.50    8.06
   7  -4 -12  188.07    6.97
   7   4  12  202.61    7.96
   4  -7  12  189.18    7.70
   4  -7  13   17.56    2.48
   7  -4 -13   12.04    1.60
   7   4  13   14.45    2.21
   4  -7  13   12.69    1.96
  -4  -7 -14    4.30    1.09
   4  -7  14    3.46    1.47
   7  -4 -14    4.46    1.04
   7   4  14    4.64    1.54
   4  -7  14    4.25    1.32
   4  -7  15   62.29    4.25
  -4  -7 -15   57.75    3.29
   7   4  15   61.82    4.13
   4  -7  15   59.00    3.89
   4  -7  16  105.91    5.60
  -4  -7 -16  103.97    4.58
   4  -7  16  106.91    5.25
  -4  -7 -17    9.08    1.51
   4  -7  17    7.49    1.73
   4  -7  17    6.01    1.35
   4  -7  18   61.10    4.02
  -4  -7 -18   55.26    3.26
   4  -7  18   58.17    3.61
   4  -7  19   19.05    2.36
  -4  -7 -19   20.14    2.03
  -4  -7 -19   19.67    1.96
   4  -7  19   18.44    1.97
   4  -7  20   78.92    4.52
  -4  -7 -20   76.73    3.82
   7   4  20   72.57    4.35
  -4  -7 -20   68.13    3.55
   4  -7  20   65.00    3.64
   4  -7  21   26.54    2.55
  -4  -7 -21   25.70    2.24
   7   4  21   24.80    2.52
  -4  -7 -21   26.94    2.26
   4  -7  22   31.92    2.77
  -4  -7 -22   31.37    2.42
   7   4  22   34.89    2.82
  -4  -7 -22   31.33    2.37
  -4  -7 -23   96.69    4.28
   4  -7  23  102.64    5.04
   7   4  23  105.45    4.92
  -4  -7 -23   95.13    4.14
   4  -7  23  108.55    5.00
  -4  -7 -24    6.75    1.26
   4  -7  24    7.89    1.46
  -4  -7 -24    5.55    1.26
   7   4  24    9.07    1.48
  -4  -7 -25   19.75    1.79
   4  -7  25   17.95    1.95
   7   4  25   19.56    1.94
  -4  -7 -25   16.67    1.69
  -4  -7 -26    7.59    1.15
   7   4  26    9.99    1.37
   4  -7  26    7.68    1.31
  -4  -7 -26    7.42    1.21
  -4  -7 -27   34.31    2.13
   4  -7  27   34.13    2.34
  -4  -7 -27   34.57    2.05
  -4  -7 -28    3.89    0.80
   4  -7  28    3.23    0.79
  -4  -7 -28    3.05    0.71
  -4  -7 -29   16.22    1.28
   4  -7  29   14.80    1.28
  -4  -7 -29   12.88    1.08
   7  -5  29   13.12    1.23
   7  -5  28   81.83    3.55
   7  -5  28   87.25    3.42
   5  -7 -27    6.08    0.86
   7  -5  27    7.21    1.16
   7  -5  27    6.23    1.03
   5  -7 -26    3.42    0.76
   7  -5  26    3.76    1.00
   7  -5  26    3.46    0.94
   5  -7 -25   21.00    1.74
   7  -5  25   17.96    1.93
   7  -5  25   19.51    1.96
   5  -7 -24  151.94    5.44
   7  -5  24  143.37    5.89
   7  -5  24  148.97    5.94
   5  -7 -23   49.30    2.96
   7  -5  23   51.31    3.41
   7  -5  23   50.82    3.39
   5  -7 -22   77.43    3.88
   7  -5  22   72.08    4.20
  -7  -5 -22   68.72    3.43
   7  -5  22   73.78    4.25
   5  -7 -22   71.66    3.20
   5  -7 -21   32.44    2.57
   7  -5  21   39.03    3.12
  -7  -5 -21   34.80    2.55
   7  -5  21   34.26    2.96
   5  -7 -21   30.71    2.15
   7  -5  21   37.45    2.92
   5  -7 -20   18.96    2.09
  -7  -5 -20   18.56    2.08
   7  -5  20   14.62    2.11
   5  -7 -20   17.04    1.70
   7  -5  20   16.17    2.08
   7  -5  19  261.40    9.00
   5  -7 -19  258.18    8.73
  -7  -5 -19  252.44    7.88
   7  -5  19  263.25    9.45
   5  -7 -19  257.02    8.09
   5  -7 -18   15.83    2.03
   7  -5  18   14.98    2.08
  -7  -5 -18   15.29    2.02
   7  -5  18   19.32    2.40
   5  -7 -18   12.74    1.67
   7  -5  17   55.28    3.78
   5  -7 -17   57.19    3.71
  -7  -5 -17   49.27    3.09
   7  -5  17   59.74    4.24
   5  -7 -17   51.33    3.28
   7  -5  16   16.41    2.20
   5  -7 -16   18.40    2.30
  -7  -5 -16   14.21    1.89
   7  -5  16   16.61    2.38
   5  -7 -16   15.82    1.91
   7  -5  15   56.61    3.83
   5  -7 -15   52.72    3.72
   7  -5  15   53.31    4.13
   5  -7 -15   52.87    3.43
   7  -5  14   82.83    4.76
   5  -7 -14   81.98    4.69
   7  -5  14   80.96    5.15
   5  -7 -14   79.78    4.36
   7  -5  13   38.52    3.25
   5  -7 -13   38.37    3.25
   7  -5  13   37.54    3.49
   5  -7 -13   35.91    2.94
   7  -5  12    8.37    1.78
   5  -7 -12    8.18    1.77
   5   7  12    9.53    1.53
   7  -5  12    6.23    1.90
   5  -7 -12   10.21    1.72
   7  -5  11   11.45    1.95
   5  -7 -11    9.98    1.87
   5   7  11    8.19    1.41
   5  -7 -11    8.18    1.60
   7  -5  10  114.43    5.75
   5  -7 -10  114.13    5.84
   5   7  10  102.90    4.88
   5  -7 -10  119.88    5.67
   7  -5   9   73.61    4.59
   5  -7  -9   82.66    4.83
   5   7   9   78.39    4.08
   5  -7  -9   79.93    4.59
   7  -5   8  117.32    5.84
   5  -7  -8  117.86    5.93
   5   7   8  105.99    4.85
   5  -7  -8  112.63    5.56
   7  -5   7  198.88    7.81
   5  -7  -7  189.74    7.85
   5   7   7  176.48    6.53
   5  -7  -7  183.80    7.54
   7  -5   6   53.92    3.78
   5  -7  -6   45.30    3.76
   5   7   6   42.58    2.81
   5  -7  -6   48.02    3.63
   7  -5   5    9.62    1.81
   5  -7  -5    7.76    1.89
   5   7   5    7.54    1.20
   7  -5   5   10.89    2.12
   5  -7  -5    8.23    1.72
   7  -5   4    7.92    1.69
   7  -5   4    8.81    2.05
   5  -7  -4    9.68    1.87
   7  -5   3  256.51    9.16
   7   5  -3  242.69    8.03
   5  -7  -3  259.40    9.37
   7  -5   2   90.54    4.93
   7   5  -2   79.36    4.09
   5  -7  -2   82.49    4.86
   7  -5   1  129.56    5.96
   7   5  -1  111.85    5.09
   5  -7  -1  121.80    6.02
   7  -5   0    4.99    1.41
   7   5   0    3.51    1.02
   5  -7   0    4.77    1.59
   7  -5  -1  117.58    5.62
   7   5   1  108.38    5.09
   5  -7   1  104.98    5.65
   7  -5  -2   98.85    5.08
   7   5   2   87.84    4.56
   7  -5  -3  254.16    8.98
   7   5   3  250.12    8.67
   5  -7   4    7.24    1.94
   7  -5  -4    8.07    1.60
   7   5   4    7.01    1.52
   5  -7   5    8.58    1.96
   7  -5  -5    6.33    1.46
   7   5   5    8.45    1.52
   5  -7   6   50.50    4.07
   7  -5  -6   49.22    3.46
   7   5   6   46.56    3.40
   5  -7   7  200.23    8.23
   7  -5  -7  190.68    7.36
   7   5   7  189.37    7.46
   5  -7   7  182.41    7.93
   5  -7   8  108.38    5.91
   7  -5  -8  110.32    5.30
   7   5   8  114.86    5.52
   5  -7   8  114.89    6.01
   5  -7   9   75.68    4.85
   7  -5  -9   79.08    4.36
   7   5   9   83.99    4.57
   5  -7   9   76.70    4.76
   5  -7  10  110.59    5.90
   7  -5 -10  103.26    5.07
   7   5  10  112.92    5.45
   5  -7  10  108.90    5.77
   5  -7  11   11.64    2.12
   7  -5 -11    7.58    1.41
   7   5  11    8.64    1.70
   5  -7  11   11.48    1.94
   5  -7  12   10.35    1.95
   7  -5 -12    8.29    1.45
   7   5  12    9.89    1.72
   5  -7  12    8.11    1.74
   5  -7  13   36.34    3.31
   7  -5 -13   34.61    2.71
   7   5  13   33.20    2.99
   5  -7  13   34.28    3.07
   5  -7  14   81.34    4.85
   7  -5 -14   82.21    4.20
   7   5  14   76.99    4.40
   5  -7  14   76.68    4.60
   5  -7  15   54.93    3.94
   7  -5 -15   53.04    3.26
   7   5  15   54.76    3.68
   5  -7  15   52.25    3.67
   7  -5 -16   13.55    1.63
   5  -7  16   12.13    2.00
   7   5  16   13.18    1.92
   5  -7  16   15.36    2.03
   5  -7  17   57.89    3.97
   7  -5 -17   50.72    3.03
   7   5  17   44.94    3.32
   5  -7  17   54.98    3.58
   5  -7  18   16.02    2.16
   7  -5 -18   14.92    1.59
   7   5  18   13.28    1.90
   5  -7  18   12.35    1.77
   5  -7  19  253.73    8.99
   7   5  19  266.41    8.79
   5  -7  19  251.28    8.45
   5  -7  20   16.35    2.05
   7   5  20   21.42    2.19
   5  -7  20   15.57    1.80
   5  -7  21   43.82    3.15
   5  -7  21   37.22    2.57
   5  -7  22   72.22    4.08
   5  -7  22   59.62    3.14
   5  -7  22   69.24    3.85
  -5  -7 -23   44.34    2.25
   5  -7  23   45.59    3.15
   5  -7  23   48.62    3.08
  -5  -7 -24  117.84    3.99
   5  -7  24  138.94    5.46
   5  -7  25   19.10    1.89
   5  -7  26    4.60    1.00
   5  -7  27    5.97    0.96
   6  -7 -24    3.15    0.60
   7  -6  24    4.55    0.86
   6  -7 -23   85.52    3.36
   7  -6  23   97.50    3.96
   6  -7 -22   39.98    2.29
   7  -6  22   42.65    2.68
   6  -7 -21   16.42    1.55
   7  -6  21   17.37    1.83
   6  -7 -20   71.60    3.48
   7  -6  20   72.87    4.01
   7  -6  20   72.43    3.90
   7  -6  20   76.96    3.90
   7  -6  19    4.14    1.17
   6  -7 -19    3.64    0.98
   7  -6  19    4.45    1.20
   7  -6  18   78.18    4.20
   6  -7 -18   85.09    4.00
   7  -6  18   79.54    4.35
   7  -6  17   48.55    3.32
   6  -7 -17   47.75    3.06
   7  -6  17   47.09    3.38
   6  -7 -17   45.80    2.58
   7  -6  16   42.54    3.17
   6  -7 -16   43.01    2.95
   7  -6  16   44.69    3.37
   6  -7 -16   43.28    2.62
   7  -6  15   25.66    2.52
   6  -7 -15   24.74    2.32
   7  -6  15   24.50    2.61
   6  -7 -15   26.37    2.11
   7  -6  14   24.18    2.46
   6  -7 -14   27.40    2.45
   7  -6  14   20.64    2.51
   6  -7 -14   24.19    2.10
   7  -6  13   60.19    3.90
   6  -7 -13   58.41    3.68
   7  -6  13   67.90    4.33
   6  -7 -13   57.96    3.40
   7  -6  12   42.59    3.30
   6  -7 -12   46.90    3.31
   6   7  12   41.26    2.80
   7  -6  12   38.96    3.37
   6  -7 -12   43.64    3.01
   7  -6  11   55.21    3.79
   6  -7 -11   54.48    3.64
   6   7  11   54.33    3.20
   7  -6  11   52.34    3.98
   6  -7 -11   58.25    3.52
   7  -6  10    2.85    1.26
   6  -7 -10    2.96    1.29
   6   7  10    4.50    1.08
   7  -6  10    2.46    1.36
   6  -7 -10    2.85    1.14
   7  -6   9  152.20    6.50
   6  -7  -9  136.54    6.20
   6   7   9  129.28    5.28
   7  -6   9  152.58    6.87
   6  -7  -9  133.94    5.82
   7  -6   8    7.50    1.66
   6  -7  -8    8.36    1.67
   6   7   8    5.34    1.10
   7  -6   8    7.44    1.83
   6  -7  -8    8.12    1.59
   7  -6   7   74.82    4.48
   6  -7  -7   78.53    4.53
   6   7   7   70.75    3.62
   7  -6   7   82.15    4.97
   6  -7  -7   82.98    4.48
   7  -6   6   30.40    2.91
   6  -7  -6   32.94    2.95
   6   7   6   28.29    2.15
   7  -6   6   28.64    3.06
   6  -7  -6   30.97    2.73
   7  -6   5   32.87    2.95
   6  -7  -5   30.48    2.93
   7  -6   4   94.87    5.07
   6  -7  -4   93.04    5.08
   7  -6   3    3.87    1.39
   6  -7  -3    6.97    1.66
   7  -6   2   38.23    3.19
   6  -7  -2   37.30    3.23
   7  -6   1   23.49    2.54
   6  -7  -1   27.18    2.78
   7  -6   0    5.38    1.49
   6  -7   0    4.72    1.53
   7  -6  -1   23.18    2.49
   6  -7   1   24.82    2.71
   7   6   1   22.11    1.91
   6  -7   2   31.58    3.08
   7  -6  -2   29.11    2.78
   7   6   2   30.51    2.30
   6  -7   3    7.66    1.78
   7  -6  -3    7.08    1.50
   7   6   3    5.57    1.13
   6  -7   4   97.90    5.38
   7  -6  -4  104.72    5.21
   7   6   4   97.04    4.46
   6  -7   5   31.64    3.04
   7  -6  -5   30.45    2.79
   7   6   5   31.43    2.44
   6  -7   5   29.44    3.05
   7  -6  -6   29.08    2.68
   7   6   6   29.04    2.41
   6  -7   6   28.56    2.99
   7  -6  -7   84.15    4.53
   7   6   7   82.93    4.21
   6  -7   7   86.97    5.09
   7  -6  -8    5.37    1.38
   7   6   8    4.72    1.19
   6  -7   8    5.01    1.51
   7  -6  -9  136.79    5.89
   7   6   9  133.64    5.67
   6  -7   9  144.98    6.60
   7  -6 -10    2.38    1.06
   7   6  10    1.48    0.87
   6  -7  10    2.61    1.18
   7  -6 -11   56.59    3.52
   7   6  11   57.46    3.47
   6  -7  11   55.11    3.92
   7  -6 -12   42.13    2.99
   7   6  12   40.64    2.93
   6  -7  12   44.92    3.41
   7  -6 -13   54.26    3.34
   7   6  13   55.99    3.39
   6  -7  13   61.25    3.99
   6  -7  14   27.02    2.72
   7  -6 -14   23.13    2.14
   7   6  14   23.81    2.22
   6  -7  14   28.33    2.66
   6  -7  15   23.75    2.50
   7  -6 -15   28.21    2.25
   7   6  15   26.52    2.28
   6  -7  15   22.05    2.33
   6  -7  16   55.06    3.62
   7  -6 -16   53.13    3.04
   7   6  16   54.14    3.24
   6  -7  16   51.12    3.44
   6  -7  17   44.40    3.21
   7  -6 -17   46.22    2.72
   7   6  17   50.69    3.07
   6  -7  17   42.99    3.06
   6  -7  18   86.54    4.48
   7  -6 -18   84.51    3.71
   7   6  18   87.65    4.11
   6  -7  18   90.42    4.35
   6  -7  19    6.19    1.35
   7  -6 -19    4.00    0.84
   7   6  19    7.11    1.21
   6  -7  19    5.84    1.21
   6  -7  20   77.33    3.72
   6  -7  20   87.90    4.22
   6  -7  21   13.99    1.75
   6  -7  21   12.17    1.38
   6  -7  21   16.14    1.77
   6  -7  22   51.84    3.04
   6  -7  22   39.43    2.26
   6  -7  23  103.70    4.36
   6  -7  24    5.19    1.00
   6  -7  25  142.37    4.81
   7  -7   0  221.06    7.95
   7  -7   1   38.49    2.96
   7  -7  -1   32.17    2.79
   7  -7   1   37.06    3.15
   7  -7   2    7.08    1.52
   7  -7  -2    9.00    1.63
   7  -7   2    8.33    1.77
   7  -7   3    2.47    1.18
   7  -7  -3    3.85    1.20
   7  -7   3    2.94    1.32
   7  -7   4   83.84    4.47
   7  -7  -4   74.53    4.13
   7  -7   4   84.06    4.72
   7  -7   5    3.84    1.28
   7  -7  -5    2.44    1.03
   7  -7   5    4.69    1.42
   7  -7   6  112.09    5.22
   7  -7  -6  111.12    5.06
   7  -7   6  109.21    5.46
   7  -7   7    3.93    1.26
   7  -7  -7    4.38    1.23
   7  -7   7    6.30    1.44
   7  -7   8    0.82    0.96
   7  -7  -8    0.73    0.81
   7   7   8    0.93    0.57
   7  -7   8    0.49    1.03
   7  -7   9    7.02    1.45
   7  -7  -9    5.30    1.21
   7   7   9    3.82    0.84
   7  -7   9    3.92    1.30
   7  -7  10  255.91    8.49
   7  -7 -10  242.57    7.97
   7  -7  10  261.13    8.85
   7  -7  11   -0.14    0.85
   7  -7 -11    0.36    0.79
   7  -7  11    0.08    0.92
   7  -7  12   59.28    3.51
   7  -7 -12   58.82    3.19
   7  -7  12   51.16    3.40
   7  -7  13   42.28    2.89
   7  -7 -13   39.27    2.56
   7  -7  13   36.32    2.77
   7  -7  14  130.69    5.39
   7  -7 -14  130.63    4.91
   7  -7  14  131.99    5.42
   7  -7  15   -0.06    0.79
   7  -7 -15    1.32    0.66
   7  -7  15    0.62    0.77
   7  -7  16    2.51    0.97
   7  -7 -16    2.89    0.73
   7  -7  16    2.20    0.89
   7  -7 -17   25.35    1.72
   7  -7  17   30.67    2.18
   7  -7 -18    5.33    0.77
   7  -7  18    6.15    1.04
   7  -7  19    3.53    0.79
   7  -7  20    7.11    1.15
   7  -7  20    6.48    0.88
   7  -7  21   42.74    2.38
   7  -7  22   57.36    2.61
   0  -8   0  389.32   11.31
   0  -8   0  436.43   12.16
   0  -8  -1  134.25    5.50
   0  -8   1  153.71    6.08
   0  -8  -2   79.56    4.07
   0  -8   2   93.58    4.50
   0  -8  -3    1.32    0.78
   0  -8   3    0.98    0.75
   0  -8  -4   12.53    1.64
   8   0   4   12.49    2.10
   0  -8   4   12.79    1.66
   0  -8  -5  410.00   11.96
   8   0   5  444.81   13.58
   0  -8   5  435.07   12.04
   0  -8  -6   32.66    2.60
   8   0   6   33.53    2.70
   8   0   6   40.28    3.37
   0  -8   6   38.09    2.67
   0  -8  -7   79.25    4.13
   8   0   7   84.06    4.37
   8   0   7   82.98    4.93
   0  -8   7   80.11    3.96
   0  -8  -8    1.00    0.85
   8   0   8    0.95    1.17
   8   0   8    0.78    0.78
   0  -8  -9   66.26    3.78
   8   0   9   61.03    3.80
   8   0   9   63.67    4.25
  -8   0 -10    8.23    2.14
   0  -8 -10   10.32    1.59
   8   0  10   11.40    1.97
   8   0  10   10.06    1.68
   8   0  11  248.55    8.97
   8   0  11  233.83    8.46
  -8   0 -11  231.89    7.98
   8   0  12  120.15    5.89
   8   0  12  131.92    5.94
  -8   0 -12  129.86    5.70
  -8   0 -13    4.69    2.05
   0  -8 -13    2.24    1.13
   8   0  13    5.37    1.49
   8   0  13    5.44    1.39
  -8   0 -14   12.32    2.41
   0  -8 -14   10.35    1.69
   8   0  14   11.22    1.86
   8   0  14    8.52    1.60
  -8   0 -15  238.95    8.25
   0  -8 -15  238.42    8.37
   8   0  15  230.21    8.67
   8   0  15  234.59    8.62
  -8   0 -16   79.26    4.49
   0  -8 -16   81.97    4.40
   8   0  16   74.54    4.46
   8   0  16   71.57    4.33
  -8   0 -17  118.37    5.53
   0  -8 -17  110.42    5.26
   8   0  17  115.58    5.53
   8   0  17  109.15    5.50
  -8   0 -18   30.46    3.09
   0  -8 -18   27.76    2.54
   8   0  18   27.96    2.63
   8   0  18   27.95    2.67
  -8   0 -19   29.08    3.17
   0  -8 -19   29.41    2.62
   8   0  19   26.37    2.50
   8   0  19   23.33    2.44
  -8   0 -20    2.15    2.15
   0  -8 -20   -0.15    0.99
   8   0  20   -0.15    0.78
   8   0  20    0.83    0.97
   0  -8 -21  227.75    7.91
   8   0  21  229.58    7.86
   8   0  21  225.82    8.22
  -8   0 -21  222.35    7.92
  -8   0 -22   10.37    2.52
   0  -8 -22    7.32    1.42
   8   0  22    9.46    1.41
   8   0  22    8.39    1.54
   0  -8 -23   59.18    3.51
   8   0  23   56.20    3.17
   8   0  23   60.32    3.68
  -8   0 -23   58.64    3.98
  -8   0 -24   16.91    2.66
   0  -8 -24   20.07    2.01
   8   0  24   17.37    1.63
   8   0  24   17.58    1.99
   0  -8 -25   42.87    2.80
   8   0  25   40.09    2.86
  -8   0 -25   41.98    3.40
  -8   0 -26    0.73    2.06
   0  -8 -26    0.45    0.74
   8   0  26    0.06    0.73
   0  -8 -27  110.09    4.38
   8   0  27  106.26    4.55
  -8   0 -27  101.22    4.71
   8   0  28   33.06    2.30
  -8   0 -28   35.62    2.90
  -8   0 -29    2.75    1.71
   8   0  29    1.85    0.72
  -8   0 -30    1.46    1.53
  -8   0 -30    1.01    1.15
   8   0  30    1.65    0.60
   8   0  31  115.65    4.02
  -8   0 -31  136.08    4.39
   1  -8 -31   12.35    1.05
   8  -1  31   14.57    1.25
  -8  -1 -31   14.48    1.42
  -8  -1 -30    0.11    1.19
   1  -8 -30    1.03    0.50
  -8  -1 -30    0.47    1.08
   8  -1  30    1.08    0.58
  -8  -1 -29   35.72    2.41
   8  -1  29   40.77    2.46
  -8  -1 -29   41.47    2.71
  -8  -1 -28   23.35    2.23
   8  -1  28   26.54    2.11
  -8  -1 -28   27.60    2.54
   8  -1  27   24.01    1.79
  -8  -1 -27   24.82    2.35
   8  -1  27   28.80    2.30
  -8  -1 -27   26.06    2.78
   8  -1  26   42.20    2.46
   8  -1  26   43.49    2.97
  -8  -1 -26   49.22    3.49
   8  -1  25   57.95    3.03
   8  -1  25   61.46    3.62
  -8  -1 -25   63.34    4.01
   8  -1  24   63.48    3.32
   8  -1  24   68.90    3.99
  -8  -1 -24   74.20    4.38
   8  -1  23   41.42    2.71
   8  -1  23   45.34    3.29
  -8  -1 -23   44.82    3.78
  -8  -1 -22   13.36    3.13
   8  -1  22   10.08    1.40
   8  -1  22   11.15    1.77
  -8  -1 -21   25.90    3.43
   8  -1  21   25.49    2.19
   8  -1  21   27.48    2.15
   8  -1  21   29.85    2.76
   8  -1  20  153.16    6.04
   8  -1  20  164.75    6.16
   8  -1  20  154.49    6.77
  -8  -1 -20  173.19    7.04
   8  -1  19  221.92    7.74
   8  -1  19  237.19    8.01
   8  -1  19  243.01    8.85
  -8  -1 -19  237.25    8.47
   8  -1  18   65.03    3.66
   8  -1  18   62.31    3.76
   8  -1  18   63.59    4.12
  -8  -1 -18   68.62    4.61
  -8  -1 -17    4.50    2.83
   8  -1  17    5.07    1.17
   8  -1  17    4.43    1.27
   8  -1  17    4.87    1.46
   8  -1  16   32.02    2.56
   8  -1  16   35.53    2.92
   8  -1  16   32.30    2.99
  -8  -1 -16   32.69    3.78
   8  -1  15  176.70    7.10
   8  -1  15  174.76    7.37
  -8  -1 -15  183.67    7.31
   8  -1  14   41.60    3.24
   8  -1  14   45.59    3.54
  -8  -1 -14   38.94    3.76
   8  -1  13  149.58    6.53
   8  -1  13  156.37    6.85
  -8  -1 -13  155.30    6.56
   8  -1  12  100.09    5.20
   8  -1  12   98.49    5.24
  -8  -1 -12   88.61    5.03
   1  -8 -11   62.89    3.99
   8  -1  11   69.75    4.31
   8  -1  11   63.49    4.14
  -8  -1 -11   57.56    4.19
   1  -8 -10  127.70    5.85
   8  -1  10  128.94    6.11
   8  -1  10  122.95    5.92
  -8  -1 -10  129.09    5.77
   1  -8  -9  222.99    8.09
   8  -1   9  226.63    8.57
   8  -1   9  215.10    8.23
  -8  -1  -9  215.14    7.69
   1  -8  -8  210.52    7.86
   8  -1   8  214.79    8.11
   8  -1   8  216.37    8.42
   1  -8  -7  137.29    6.08
   8  -1   7  143.40    6.30
   8  -1   7  148.85    6.74
   1  -8  -6   81.03    4.45
   8  -1   6   80.84    4.55
   8  -1   6   87.51    4.95
   1  -8  -5   90.64    4.69
   8  -1   5   94.61    4.89
   1  -8  -4  202.75    7.47
   8  -1   4  188.18    7.35
   1  -8  -3  204.34    7.56
   8  -1   3  203.06    7.59
   1  -8  -2   60.13    3.73
   8  -1   2   65.50    3.88
  -1  -8   2   64.81    3.47
   1  -8  -2   69.85    4.17
   1  -8  -1   57.56    3.60
   8  -1   1   55.50    3.52
  -1  -8   1   56.10    3.24
   1  -8  -1   54.24    3.66
   1  -8   0   53.31    3.44
   8  -1   0   50.60    3.33
   8   1   0   55.60    3.97
   1  -8   0   52.28    3.58
  -1  -8   0   50.98    3.14
   1  -8   1   55.14    3.46
   8   1   1   55.31    4.01
   8  -1  -1   50.51    3.26
   1  -8   1   54.25    3.60
   1  -8   2   81.42    4.26
   8   1   2   75.00    4.73
   1  -8   2   78.12    4.37
   1  -8   3  178.48    6.77
   1  -8   3  174.85    6.91
   1  -8   4  194.83    7.20
   1  -8   4  201.82    7.46
   1  -8   5   81.31    4.28
   1  -8   5   92.07    4.66
   1  -8   6   79.95    4.19
   1  -8   6   84.70    4.44
   1  -8   7  128.80    5.52
   8   1   7  136.29    6.55
   1  -8   7  138.52    5.82
   1  -8   8  206.83    7.41
   8   1   8  211.13    8.47
   1  -8   8  231.16    7.85
   1  -8   9  220.08    7.63
   8   1   9  230.41    8.84
   1  -8  10  110.34    4.88
  -1  -8 -10  105.81    4.66
   8   1  10  114.66    5.80
  -1  -8 -11   60.93    3.49
   8   1  11   53.38    3.94
  -1  -8 -12   98.79    4.62
   8   1  12   95.75    5.26
   8   1  12   90.28    4.59
  -1  -8 -13  161.55    6.29
   8   1  13  167.52    7.20
   8   1  13  159.65    6.45
  -1  -8 -14   48.06    3.20
   8   1  14   46.50    3.61
   8   1  14   45.54    3.23
  -1  -8 -15  191.80    7.04
   8   1  15  201.30    7.95
   8   1  15  186.95    7.22
  -1  -8 -16   25.96    2.36
   8   1  16   29.43    2.88
   8   1  16   31.77    2.67
  -1  -8 -17    5.20    1.29
   8   1  17    5.45    1.50
   8   1  17    6.82    1.42
  -1  -8 -18   68.87    3.91
   8   1  18   72.87    4.30
   8   1  18   74.85    4.14
  -1  -8 -19  248.39    8.32
   8   1  19  258.96    8.91
   8   1  19  243.72    8.48
  -1  -8 -20  170.23    6.41
   8   1  20  168.69    6.70
   8   1  20  162.91    6.52
  -1  -8 -21   21.27    2.11
   8   1  21   25.98    2.40
   8   1  21   20.88    2.15
  -1  -8 -22    6.98    1.34
   8   1  22    7.71    1.42
   8   1  22    8.72    1.47
  -8   1 -23   58.01    3.61
  -1  -8 -23   55.54    3.25
   8   1  23   56.94    3.32
   8   1  23   52.85    3.30
  -8   1 -24   76.78    3.99
  -1  -8 -24   71.93    3.65
   8   1  24   69.02    3.57
   8   1  24   70.14    3.70
  -8   1 -25   62.55    3.76
  -1  -8 -25   60.15    3.26
   8   1  25   66.17    3.28
   8   1  25   63.14    3.40
  -1  -8 -26   42.02    2.59
   8   1  26   42.22    2.38
   8   1  26   42.53    2.68
  -8   1 -26   40.43    3.00
  -1  -8 -27   32.72    2.19
   8   1  27   27.93    2.08
  -8   1 -27   29.65    2.69
  -1  -8 -28   27.11    1.86
   8   1  28   20.03    1.69
  -8   1 -28   24.74    2.46
  -1  -8 -29   33.40    1.97
   8   1  29   32.01    1.97
  -8   1 -29   34.37    2.57
  -8   1 -30    1.59    1.34
   8   1  30    1.21    0.50
  -8   1 -31   15.29    1.59
   2  -8 -30   36.50    1.92
   8  -2  30   37.64    2.15
   2  -8 -29   90.43    3.47
   2  -8 -29   84.20    3.08
   2  -8 -28  184.13    5.66
  -8  -2 -28  160.44    5.22
   8  -2  28  179.19    5.98
  -8  -2 -28  181.83    5.67
   2  -8 -28  173.95    5.25
   8  -2  27   76.49    3.38
   2  -8 -27   86.53    3.75
  -8  -2 -27   78.25    3.60
   8  -2  27   87.43    4.05
  -8  -2 -27   85.93    3.90
  -8  -2 -26    3.56    1.89
   2  -8 -26    3.38    1.01
   8  -2  26    2.75    0.83
  -8  -2 -26    2.84    1.68
   8  -2  26    2.15    0.92
   8  -2  25  100.73    4.27
  -8  -2 -25   99.28    4.43
   8  -2  25  107.31    4.93
  -8  -2 -25  107.00    4.77
   8  -2  24  122.57    5.05
  -8  -2 -24  128.59    5.23
   8  -2  24  136.38    5.80
  -8  -2 -24  140.56    5.72
   8  -2  23   85.03    4.09
  -8  -2 -23   80.81    4.18
   8  -2  23   85.82    4.56
  -8  -2 -23   87.93    4.70
   8  -2  22   97.29    4.56
  -8  -2 -22   97.83    4.71
   8  -2  22  103.36    5.13
  -8  -2 -22  106.62    5.22
   8  -2  21   42.76    2.96
  -8  -2 -21   38.13    3.17
   8  -2  21   43.66    3.35
  -8  -2 -21   44.49    3.74
   8  -2  20   74.95    4.05
  -8  -2 -20   70.18    4.11
   8  -2  20   78.85    4.57
  -8  -2 -20   73.14    4.63
   8  -2  19   60.53    3.70
  -8  -2 -19   61.22    3.84
   8  -2  19   69.73    4.32
  -8  -2 -19   70.75    4.62
   8  -2  18   54.43    3.49
  -8  -2 -18   53.72    3.57
   8  -2  18   54.53    3.89
  -8  -2 -18   57.52    4.34
  -8  -2 -17    6.68    2.88
   8  -2  17    5.19    1.26
  -8  -2 -17    4.30    1.94
   8  -2  17    7.88    1.31
   8  -2  17    7.18    1.66
  -8  -2 -16    5.76    2.79
   8  -2  16    9.88    1.66
   8  -2  16    8.20    1.40
   8   2 -16    6.77    1.18
   8  -2  16   10.35    1.90
   2  -8 -15  281.98    9.66
   8  -2  15  261.29    9.00
   8  -2  15  269.72    8.97
   8  -2  15  282.32    9.97
   8   2 -15  255.05    8.42
  -8  -2 -15  289.28    9.44
   2  -8 -14   27.31    2.74
   8  -2  14   24.48    2.41
   8  -2  14   26.58    2.44
   8  -2  14   25.14    2.74
   8   2 -14   26.90    2.33
  -8  -2 -14   26.96    3.42
  -8  -2 -13    4.49    2.65
   8  -2  13    5.18    1.20
   2  -8 -13    3.41    1.35
   8  -2  13    4.91    1.28
   8   2 -13    4.24    1.16
   8  -2  13    6.97    1.70
   2  -8 -12  270.62    9.52
   8  -2  12  278.35    9.34
   8  -2  12  273.35    9.80
   8   2 -12  267.54    8.94
  -8  -2 -12  285.07    9.30
   8  -2  12  257.11    8.64
   2  -8 -11  197.76    7.70
   8  -2  11  184.91    7.41
   8  -2  11  193.70    7.92
   8   2 -11  183.88    7.16
  -8  -2 -11  194.77    7.29
   8  -2  11  187.55    6.89
   8  -2  10   73.49    3.95
   2  -8 -10   73.80    4.45
   8  -2  10   80.24    4.59
   8  -2  10   84.88    4.89
   8   2 -10   74.95    4.27
  -8  -2 -10   80.30    4.53
   8  -2   9   13.75    1.70
  -8  -2  -9   20.58    2.73
   2  -8  -9   20.62    2.40
   8  -2   9   17.56    2.22
   8  -2   9   18.55    2.40
   8   2  -9   17.59    2.14
   2  -8  -8  281.42    9.66
   8  -2   8  270.38    9.69
   8  -2   8  279.86    9.93
   8   2  -8  283.88    9.57
   2  -8  -7  122.22    5.82
   8  -2   7  123.19    6.03
   8   2  -7  129.54    5.96
   8  -2   7  123.11    6.02
   2  -8  -6   81.26    4.58
   8   2  -6   74.13    4.49
   8  -2   6   79.59    4.72
   2  -8  -5  190.07    7.45
   8   2  -5  185.14    7.53
   8  -2   5  184.49    7.58
   2  -8  -5  188.11    7.62
   2  -8  -4  307.15   10.25
   8   2  -4  323.59   10.56
   8  -2   4  291.19   10.16
   2  -8  -4  304.12   10.28
   2  -8  -3   74.05    4.41
   8   2  -3   78.37    4.59
   8  -2   3   73.34    4.39
   2  -8  -3   74.61    4.49
   2  -8  -2  115.62    5.54
   8   2  -2  114.34    5.65
   8  -2   2  107.97    5.40
   2  -8  -2  100.82    5.32
   2  -8  -1  145.14    6.33
   8   2  -1  143.30    6.52
   8  -2   1  139.97    6.25
   2  -8  -1  139.83    6.35
   2  -8   0    3.47    1.21
   8   2   0    5.21    1.56
   8  -2   0    4.89    1.32
   2  -8   0    3.51    1.32
   2  -8   1  156.25    6.65
   8   2   1  159.25    7.02
   8  -2  -1  154.13    6.51
   2  -8   1  157.13    6.71
   2  -8   2  125.29    5.83
   8   2   2  132.48    6.23
   8  -2  -2  125.04    5.74
   2  -8   2  124.54    5.90
   2  -8   3   80.62    4.55
   8   2   3   83.12    4.89
   8  -2  -3   84.77    4.55
   2  -8   3   86.94    4.73
   2  -8   4  299.43    9.93
   8   2   4  297.34   10.41
   8  -2  -4  292.62    9.65
   2  -8   4  304.60   10.08
   2  -8   5  200.69    7.63
   8   2   5  189.62    7.88
   8  -2  -5  203.65    7.44
   2  -8   5  202.08    7.72
   2  -8   6   88.48    4.75
   8   2   6   93.41    5.24
   8  -2  -6   97.84    4.78
   2  -8   6  101.32    5.09
   2  -8   7  119.85    5.56
   8  -2  -7  112.11    5.16
   2  -8   7  113.63    5.53
   2  -8   8  282.20    9.46
   2  -8   9   20.18    2.22
   2  -8  10   73.10    4.20
   2  -8  11  173.81    6.82
   8   2  11  171.33    7.41
   2  -8  12  282.86    9.17
  -2  -8 -12  255.13    8.15
   8   2  12  282.21    9.96
   2  -8  13    3.43    1.08
  -2  -8 -13    3.68    0.97
   8   2  13    4.59    1.61
   2  -8  14   31.66    2.59
  -2  -8 -14   29.61    2.34
   8   2  14   34.67    3.22
   2  -8  15  268.78    8.78
  -2  -8 -15  274.85    8.49
   8   2  15  273.31    9.84
   2  -8  16    9.10    1.42
  -2  -8 -16   11.05    1.53
   8   2  16    8.90    1.77
   2  -8  17    8.53    1.34
  -2  -8 -17    7.40    1.28
   8   2  17    7.03    1.58
  -2  -8 -18   61.93    3.42
   8   2  18   67.78    4.09
  -2  -8 -19   64.94    3.48
   8   2  19   63.55    3.93
   8   2  19   57.34    3.29
  -2  -8 -20   73.53    3.72
   8   2  20   78.42    4.29
   8   2  20   70.69    3.66
  -2  -8 -21   41.60    2.73
   8   2  21   48.86    3.25
   8   2  21   43.21    2.76
  -2  -8 -22  112.04    4.63
   8   2  22  119.15    5.12
   8   2  22  101.38    4.44
  -2  -8 -23   84.52    3.81
   8   2  23   85.33    4.13
   8   2  23   77.44    3.68
  -2  -8 -24  134.02    4.96
   8   2  24  140.91    5.36
   8   2  24  125.66    4.83
  -2  -8 -25   97.09    3.94
   8   2  25   97.25    4.16
   8   2  25   95.70    3.88
  -8   2 -26    5.27    1.57
  -2  -8 -26    4.36    0.87
   8   2  26    3.56    0.83
   8   2  26    2.92    0.72
  -8   2 -27   92.52    3.95
  -2  -8 -27   85.60    3.38
   8   2  27   83.24    3.33
  -2  -8 -28  164.48    5.13
  -8   2 -28  180.87    5.78
  -2  -8 -29   77.16    2.96
  -8   2 -29   96.69    3.74
  -8   2 -30   29.02    2.04
   3  -8 -29   11.63    1.08
   8  -3  28   39.69    2.09
   8  -3  27   26.39    1.83
  -8  -3 -27   23.51    1.65
   3  -8 -27   28.88    1.65
   8  -3  26    3.01    0.82
  -8  -3 -26    3.42    1.10
   3  -8 -26    4.65    0.80
   8  -3  25   11.77    1.43
  -8  -3 -25   10.43    1.57
   3  -8 -25   12.31    1.31
   8  -3  24   49.88    2.95
  -8  -3 -24   46.44    2.79
   8  -3  24   52.36    3.34
   3  -8 -24   55.19    2.89
   8  -3  23   52.93    3.18
  -8  -3 -23   49.15    2.97
   8  -3  23   55.44    3.52
   3  -8 -23   52.23    2.95
   8  -3  22   14.34    1.75
   3  -8 -22   11.78    1.71
  -8  -3 -22   11.91    2.05
   8  -3  22   14.64    2.00
   3  -8 -22   12.64    1.58
   3  -8 -21  100.13    4.70
   8  -3  21   96.91    4.63
  -8  -3 -21   89.23    4.19
   8  -3  21  106.14    5.22
  -8  -3 -21  100.54    4.72
   3  -8 -21   94.71    4.43
   3  -8 -20  119.32    5.38
   8  -3  20  116.89    5.24
  -8  -3 -20  102.62    4.61
   8  -3  20  116.25    5.69
  -8  -3 -20  122.19    5.34
   3  -8 -20  122.74    5.20
   3  -8 -19   45.83    3.25
   8  -3  19   43.62    3.15
  -8  -3 -19   43.05    3.09
   8  -3  19   49.79    3.64
  -8  -3 -19   45.22    3.55
  -8  -3 -18   13.02    2.57
   3  -8 -18   13.14    1.90
   8  -3  18   11.10    1.74
   8  -3  18   10.42    1.90
   3  -8 -17   85.87    4.66
   8  -3  17   78.34    4.40
   8  -3  17   80.93    4.83
  -8  -3 -17   84.25    4.63
   3  -8 -16  256.92    8.97
   8  -3  16  257.39    9.41
  -8  -3 -16  248.54    8.54
   8  -3  16  245.85    8.40
   3  -8 -15   37.30    3.18
   8  -3  15   43.47    3.51
  -8  -3 -15   43.18    3.49
   8  -3  15   40.81    2.99
  -8  -3 -14    1.90    2.14
   8  -3  14    2.38    1.03
   3  -8 -14    0.95    1.17
   8  -3  14    4.01    1.48
   8  -3  13   94.66    4.67
   3  -8 -13   96.31    5.13
   8  -3  13   80.01    4.07
   8  -3  13   93.21    5.35
   3  -8 -13   90.27    4.99
   8  -3  12  357.73   10.82
   3  -8 -12  368.85   11.55
   8  -3  12  345.17   10.51
   8   3 -12  331.50    9.91
   8  -3  12  368.83   11.94
   3  -8 -12  363.86   11.37
   8  -3  11   69.80    3.99
   3  -8 -11   72.95    4.45
   8  -3  11   64.61    3.83
   8   3 -11   64.97    3.56
   8  -3  11   70.06    4.65
   8  -3  10   18.15    2.06
   3  -8 -10   19.98    2.41
   8   3 -10   19.91    1.99
   8  -3  10   23.75    2.35
   8  -3  10   21.67    2.65
   8  -3   9   51.04    3.32
   3  -8  -9   47.89    3.64
   8   3  -9   48.81    3.17
   8  -3   9   46.37    3.33
   8  -3   9   53.52    3.94
   8  -3   8   13.10    1.71
   3  -8  -8   15.87    2.23
   8   3  -8   14.04    1.78
   8  -3   8   15.37    1.99
   8  -3   8   15.00    2.25
   8  -3   7    6.96    1.30
   3  -8  -7    7.59    1.67
   8   3  -7    7.45    1.39
   8  -3   7    8.67    1.58
   8  -3   7    7.10    1.74
   3  -8  -7    7.22    1.83
   8  -3   6   63.34    3.68
   3  -8  -6   62.02    4.14
   8   3  -6   60.46    3.75
   8  -3   6   68.47    4.46
   3  -8  -6   65.90    4.23
   8  -3   5  117.21    5.18
   3  -8  -5  120.06    5.89
   8   3  -5  113.23    5.38
   8  -3   5  128.35    6.19
   3  -8  -5  116.23    5.91
   8  -3   4  191.67    7.10
   3  -8  -4  208.92    8.27
   8   3  -4  225.97    7.98
   8  -3   4  206.39    8.26
   3  -8  -4  210.50    8.17
   8  -3   3   45.41    3.02
   3  -8  -3   44.91    3.53
   8   3  -3   48.70    3.44
   8  -3   3   49.60    3.71
   3  -8  -3   40.52    3.45
   8  -3   2    0.66    0.67
   3  -8  -2    1.28    1.15
   8   3  -2    1.10    1.01
   8  -3   2    1.04    1.08
   3  -8  -2    1.73    1.26
   3  -8  -1  101.25    5.37
   8   3  -1  101.20    5.14
   8  -3   1  102.26    5.38
   3  -8  -1   90.19    5.18
   3  -8   0  323.01   10.84
   8   3   0  324.75   10.61
   8  -3   0  319.41   10.77
   3  -8   0  317.84   10.77
   3  -8   1   98.82    5.27
   8   3   1   94.37    5.00
   3  -8   1   92.27    5.17
   3  -8   2    1.00    1.11
   8   3   2    1.13    1.07
   8  -3  -2    1.53    0.99
   3  -8   2    0.64    1.15
   3  -8   3   48.92    3.67
   8   3   3   46.49    3.48
   8  -3  -3   50.53    3.64
   3  -8   3   51.53    3.78
   3  -8   4  224.43    8.34
   8   3   4  205.15    8.09
   3  -8   4  209.18    8.24
   3  -8   5  138.68    6.34
   8   3   5  127.80    6.12
   3  -8   5  141.37    6.40
   3  -8   6   68.95    4.27
   8   3   6   64.43    4.27
   3  -8   6   61.05    4.05
   3  -8   7    5.01    1.45
   8   3   7    6.26    1.67
   3  -8   7    5.11    1.20
   3  -8   8   13.03    1.94
   3  -8   8   14.47    1.79
   8   3   8   12.79    2.01
   3  -8   9   57.10    3.84
   8   3   9   51.49    3.80
   3  -8  10   18.48    2.26
   8   3  10   19.30    2.46
   3  -8  11   57.37    3.87
   8   3  11   53.10    3.94
   3  -8  12  341.47   10.95
   3  -8  13   97.89    5.03
   3  -8  14    1.52    1.03
   3  -8  15   40.80    3.07
   3  -8  16  251.13    8.60
   8   3  16  264.05    9.19
   3  -8  17   74.22    4.05
   8   3  17   78.95    4.50
   3  -8  18   13.05    1.69
   8   3  18   12.70    1.92
   3  -8  19   44.33    2.93
  -3  -8 -19   39.61    2.39
   8   3  19   45.53    3.21
   3  -8  20  115.32    4.83
  -3  -8 -20  109.06    4.27
   3  -8  21   92.14    4.10
  -3  -8 -21   90.69    3.72
   8   3  21   92.89    4.51
   3  -8  21   94.96    4.10
  -3  -8 -22   10.80    1.21
   8   3  22   15.01    1.77
  -3  -8 -23   48.58    2.47
   8   3  23   49.91    3.01
  -3  -8 -24   41.83    2.21
   8   3  24   48.86    2.83
  -3  -8 -25    9.94    1.04
   8   3  25    8.46    1.19
  -3  -8 -26    4.34    0.68
   8   3  26    5.63    0.94
  -8   3 -27   28.29    2.08
  -8   3 -28   49.45    2.55
   4  -8 -27    7.70    0.90
   8  -4  27    9.29    1.09
   4  -8 -26    3.24    0.71
   8  -4  26    3.71    0.75
   8  -4  26    5.55    0.96
   4  -8 -25   19.15    1.58
   8  -4  25   18.32    1.60
   8  -4  25   19.34    1.81
   8  -4  24  217.94    6.89
   8  -4  24  227.10    7.32
   4  -8 -24  204.06    6.07
   4  -8 -23   29.90    2.21
   8  -4  23   31.41    2.30
   4  -8 -23   30.15    1.93
   4  -8 -22   18.16    1.80
   8  -4  22   16.63    1.77
   4  -8 -22   16.01    1.54
   4  -8 -21   18.78    1.92
   8  -4  21   16.57    1.84
   4  -8 -21   18.99    1.72
   8  -4  20  125.20    5.35
   4  -8 -20  134.96    5.12
   8  -4  19   36.06    2.75
   4  -8 -19   36.82    2.59
   8  -4  18    4.98    1.26
   8  -4  18    5.43    1.58
   4  -8 -18    4.41    1.08
   8  -4  17   10.36    1.85
   4  -8 -17   12.36    1.67
   8  -4  17   12.32    1.66
   8  -4  16   57.77    4.01
   4  -8 -16   59.60    3.56
   8  -4  16   50.96    3.32
   8  -4  15   39.63    2.93
   8  -4  15   40.86    3.43
   4  -8 -15   38.88    2.92
   8  -4  14   24.50    2.35
   8  -4  14   25.85    2.82
   4  -8 -14   25.57    2.49
   8  -4  13   67.31    3.93
   8  -4  13   75.93    4.70
   4  -8 -13   69.03    4.08
   8  -4  12   71.42    4.07
   4  -8 -12   63.75    4.21
   8  -4  12   79.06    4.75
   4  -8 -12   75.87    4.32
   8  -4  11    1.22    0.93
   4  -8 -11    1.04    1.23
   8  -4  11    0.69    1.25
   4  -8 -11    0.58    0.91
   8  -4  10   20.60    2.19
   4  -8 -10   18.38    2.39
   8  -4  10   20.94    2.68
   4  -8 -10   17.62    2.22
   8  -4   9  120.73    5.41
   4  -8  -9  114.55    5.82
   8  -4   9  121.77    6.18
   4  -8  -9  111.78    5.66
   8  -4   8  659.73   17.04
   4  -8  -8  672.43   17.83
   8  -4   8  608.67   16.42
   8  -4   8  674.63   18.39
   4  -8  -8  635.46   17.57
   8  -4   7   91.00    4.58
   4  -8  -7   86.87    5.04
   8   4  -7   78.08    3.89
   8  -4   7   88.60    4.48
   8  -4   7   96.29    5.35
   4  -8  -7   82.98    4.77
   8  -4   6   45.69    3.22
   4  -8  -6   49.63    3.72
   8   4  -6   41.52    2.81
   8  -4   6   45.84    3.20
   8  -4   6   45.60    3.64
   8  -4   5    7.28    1.42
   4  -8  -5   11.96    2.05
   8   4  -5    7.62    1.29
   8  -4   5    7.65    1.80
   8  -4   4  157.86    6.34
   4  -8  -4  162.28    7.03
   8   4  -4  152.96    6.10
   8  -4   4  166.91    7.28
   8  -4   3  103.01    4.92
   4  -8  -3  104.30    5.49
   8   4  -3   98.99    4.76
   8  -4   3  107.24    5.73
   8  -4   2   55.63    3.47
   4  -8  -2   55.09    3.90
   8   4  -2   51.86    3.40
   8  -4   2   58.36    4.11
   4  -8  -2   50.70    3.89
   8  -4   1   55.35    3.46
   4  -8  -1   53.82    3.90
   8   4  -1   56.11    3.56
   8  -4   1   57.68    4.02
   4  -8  -1   59.20    3.96
   8  -4   0   24.09    2.23
   4  -8   0   24.52    2.71
   8   4   0   22.17    2.29
   8  -4   0   25.24    2.73
   4  -8   0   24.20    2.68
   8  -4  -1   41.94    2.95
   4  -8   1   51.00    3.79
   8   4   1   47.66    3.36
   8  -4  -1   44.59    3.54
   4  -8   1   52.52    3.80
   8  -4  -2   62.80    3.57
   4  -8   2   62.83    4.20
   8   4   2   59.15    3.80
   4  -8   2   60.48    4.16
   8  -4  -3   94.37    4.50
   4  -8   3  104.95    5.45
   8   4   3  103.40    5.16
   4  -8   3   93.89    5.23
   8  -4  -4  153.40    6.00
   4  -8   4  169.51    7.27
   8   4   4  169.15    6.92
   4  -8   5    7.07    1.72
   8   4   5    9.78    1.78
   4  -8   6   51.67    3.83
   8   4   6   53.17    3.64
   4  -8   6   48.29    3.47
   4  -8   7   82.78    4.87
   8   4   7   90.91    4.85
   4  -8   7   83.59    4.64
   4  -8   8  695.39   18.67
   8   4   8  709.32   18.38
   4  -8   8  659.24   17.87
   4  -8   9  131.99    6.15
   8   4   9  123.03    5.87
   4  -8   9  126.10    5.66
   4  -8  10   22.46    2.56
   8   4  10   19.71    2.27
   4  -8  10   18.57    2.08
   4  -8  11   -0.17    1.00
   8   4  11    0.51    1.06
   4  -8  11    0.58    0.78
   4  -8  12   78.97    4.50
   8   4  12   71.82    4.30
   4  -8  12   64.81    3.74
   4  -8  13   74.39    4.30
   8   4  13   70.78    4.21
   4  -8  13   63.41    3.57
   4  -8  14   30.63    2.74
   8   4  14   28.08    2.67
   4  -8  15   45.52    3.27
   8   4  15   49.64    3.44
   4  -8  16   70.55    4.06
   4  -8  17   12.91    1.72
   4  -8  18    3.20    1.07
   4  -8  19   35.62    2.64
   4  -8  20  143.32    5.53
   8   4  20  145.69    5.69
   4  -8  21   18.05    1.81
   8   4  21   23.06    2.07
   4  -8  21   18.01    1.76
   4  -8  22   15.55    1.58
   8   4  22   17.95    1.76
   4  -8  23   30.33    2.03
   8   4  23   36.55    2.36
   4  -8  24  192.54    6.06
   8   4  24  259.08    6.98
   5  -8 -24   19.45    1.36
   8  -5  24   15.50    1.36
   8  -5  24   16.62    1.46
   5  -8 -23   29.29    1.82
   8  -5  23   27.17    1.91
   8  -5  23   31.91    2.13
   5  -8 -22  103.14    3.88
   8  -5  22   93.37    3.96
   8  -5  22   98.48    4.21
   5  -8 -21    2.62    0.82
   8  -5  21    2.14    0.84
   8  -5  21    2.52    0.95
   5  -8 -21    2.12    0.54
   5  -8 -20   80.19    3.62
   8  -5  20   73.02    3.65
   8  -5  20   74.48    3.88
   5  -8 -20   71.77    3.05
   5  -8 -19   24.22    2.03
   8  -5  19   24.53    2.14
   8  -5  19   24.69    2.27
   5  -8 -19   22.29    1.72
   5  -8 -18   37.46    2.58
   8  -5  18   37.07    2.71
   8  -5  18   32.92    2.74
   5  -8 -18   37.23    2.32
   8  -5  18   37.67    2.57
   5  -8 -17   16.82    1.83
   5  -8 -17   15.54    1.59
   8  -5  17   16.01    1.75
   5  -8 -16  119.19    5.06
   5  -8 -16  114.11    4.68
   8  -5  16  106.46    4.78
   8  -5  15   59.77    3.47
   5  -8 -15   58.84    3.52
   5  -8 -15   55.36    3.21
   8  -5  14   32.16    2.57
   5  -8 -14   28.57    2.50
   5  -8 -14   30.52    2.45
   8  -5  13   16.50    1.93
   5  -8 -13   19.13    2.15
   5  -8 -13   18.68    1.99
   8  -5  12   61.65    3.69
   5  -8 -12   60.57    3.81
   5  -8 -12   67.56    3.77
   8  -5  11  196.76    7.21
   5  -8 -11  180.12    7.20
   8  -5  11  197.32    7.86
   5  -8 -11  203.13    7.26
   8  -5  10   40.32    3.00
   8  -5  10   45.63    3.60
   5  -8 -10   51.19    3.34
   8  -5   9   51.56    3.36
   8  -5   9   52.01    3.82
   5  -8  -9   52.84    3.48
   8  -5   8    4.66    1.28
   8  -5   8    4.61    1.53
   5  -8  -8    6.52    1.48
   8  -5   7  169.92    6.63
   8  -5   7  169.95    7.42
   5  -8  -7  171.54    6.82
   8  -5   6   31.27    2.66
   8  -5   6   30.01    2.99
   5  -8  -6   27.20    2.60
   8  -5   5  161.37    6.40
   8  -5   5  158.67    7.07
   5  -8  -5  153.47    6.52
   8  -5   4   85.81    4.47
   8  -5   4   90.98    5.17
   5  -8  -4   91.71    4.84
   8  -5   3    3.34    1.10
   5  -8  -3    2.01    1.32
   8   5  -3    2.67    0.80
   8  -5   3    4.95    1.52
   5  -8  -3    2.42    1.26
   8  -5   2    5.81    1.27
   5  -8  -2    6.17    1.63
   8   5  -2    5.73    1.07
   8  -5   2    6.94    1.68
   5  -8  -2    4.79    1.46
   8  -5   1   39.53    2.92
   5  -8  -1   36.69    3.20
   8   5  -1   39.08    2.63
   8  -5   1   38.69    3.32
   8  -5   0  136.02    5.70
   5  -8   0  136.57    6.26
   8   5   0  126.35    5.24
   8  -5   0  137.95    6.40
   8  -5  -1   42.01    2.98
   5  -8   1   40.85    3.39
   8   5   1   41.13    2.82
   8  -5  -1   46.32    3.62
   8  -5  -2    8.79    1.48
   5  -8   2    8.03    1.75
   8   5   2    6.85    1.29
   8  -5  -3    2.05    0.96
   5  -8   3    3.83    1.43
   8   5   3    1.64    0.91
   8  -5  -4   87.77    4.32
   5  -8   4   91.75    5.05
   8   5   4   88.49    4.39
   5  -8   4   86.45    4.78
   8  -5  -5  136.67    5.52
   5  -8   5  142.56    6.32
   8   5   5  133.12    5.65
   5  -8   5  136.84    6.15
   5  -8   6   33.11    2.99
   8  -5  -6   29.99    2.37
   8   5   6   28.02    2.46
   5  -8   6   31.21    2.85
   5  -8   7  195.68    7.60
   8  -5  -7  185.89    6.57
   8   5   7  192.75    7.08
   5  -8   7  182.50    7.23
   5  -8   8    5.50    1.42
   8  -5  -8    5.50    1.09
   8   5   8    5.56    1.33
   5  -8   8    5.25    1.33
   5  -8   9   52.57    3.66
   8  -5  -9   45.05    2.81
   8   5   9   50.93    3.30
   5  -8   9   48.48    3.35
   5  -8  10   40.49    3.19
   8   5  10   43.58    3.07
   5  -8  10   39.56    3.00
   5  -8  11  225.50    8.19
   8   5  11  227.28    7.79
   5  -8  11  204.68    7.53
   5  -8  12   73.62    4.23
   8   5  12   71.86    3.92
   5  -8  12   63.33    3.70
   5  -8  13   16.06    2.01
   8   5  13   17.38    1.92
   5  -8  13   13.99    1.70
   5  -8  14   28.43    2.53
   8   5  14   24.97    2.28
   5  -8  14   25.28    2.14
   5  -8  15   68.47    3.86
   8   5  15   64.50    3.57
   5  -8  15   58.54    3.19
   5  -8  16  114.85    5.09
   8   5  16  123.80    5.05
   5  -8  16  105.50    4.32
   5  -8  17   16.99    1.89
   8   5  17   18.04    1.87
   5  -8  18   39.09    2.65
   8   5  18   32.10    2.40
   5  -8  19   23.91    2.05
   8   5  19   24.50    2.00
   5  -8  20   72.92    3.57
   8   5  20   70.62    3.44
   5  -8  20   75.02    3.51
   5  -8  21    2.23    0.73
   5  -8  21    2.76    0.81
   5  -8  22   92.53    3.70
   5  -8  23   27.42    1.73
   6  -8 -20    5.50    0.76
   8  -6  20    5.32    0.90
   8  -6  20    5.27    0.90
   6  -8 -19   26.67    1.71
   8  -6  19   30.03    2.03
   8  -6  19   28.38    2.01
   6  -8 -18    7.11    0.98
   8  -6  18    6.08    1.08
   8  -6  18    6.56    1.10
   6  -8 -17   47.47    2.54
   8  -6  17   49.09    2.83
   8  -6  17   51.35    2.94
   8  -6  17   46.80    2.62
   6  -8 -16   11.48    1.33
   8  -6  16   10.41    1.47
   8  -6  16   10.47    1.30
   6  -8 -15   77.94    3.59
   8  -6  15   78.64    3.98
   8  -6  15   72.82    3.55
   8  -6  14   51.38    2.95
   6  -8 -14   46.83    2.84
   8  -6  14   51.95    3.26
   8  -6  13   97.78    4.31
   6  -8 -13  100.40    4.36
   8  -6  13   94.12    4.62
   8  -6  12   20.37    1.96
   6  -8 -12   22.38    2.05
   8  -6  12   21.01    2.24
   8  -6  11   47.68    2.99
   6  -8 -11   47.61    3.01
   8  -6  10   57.48    3.35
   6  -8 -10   60.29    3.48
   8  -6   9  107.85    4.77
   6  -8  -9  107.05    4.86
   8  -6   8   36.71    2.67
   6  -8  -8   32.64    2.66
   8  -6   7    5.17    1.20
   6  -8  -7    6.16    1.35
   8  -6   6    7.01    1.33
   6  -8  -6    7.51    1.43
   8  -6   5   55.09    3.33
   6  -8  -5   49.98    3.36
   8  -6   5   50.13    3.57
   8  -6   4   18.64    1.96
   6  -8  -4   16.64    2.09
   8  -6   4   16.86    2.17
   8  -6   3  100.50    4.68
   6  -8  -3   99.59    4.91
   8  -6   3  107.30    5.29
   8  -6   2   33.36    2.59
   6  -8  -2   27.25    2.62
   8  -6   2   36.79    3.05
   8  -6   1   86.61    4.22
   8  -6   1   83.96    4.66
   8  -6   0   49.42    3.13
   8  -6   0   48.37    3.47
   8  -6  -1   74.32    3.90
   8  -6  -1   84.29    4.61
   6  -8   1   77.84    4.38
   8  -6  -2   35.79    2.61
   8  -6  -2   36.88    3.01
   6  -8   2   31.10    2.80
   8  -6  -3  100.69    4.52
   8   6   3   88.82    3.75
   6  -8   3  103.87    5.00
   8  -6  -3  105.15    5.15
   8  -6  -4   18.72    1.89
   8   6   4   14.49    1.46
   6  -8   4   18.05    2.10
   8  -6  -4   20.32    2.26
   8  -6  -5   48.50    2.95
   8   6   5   48.71    2.70
   6  -8   5   47.24    3.31
   8  -6  -6    8.53    1.28
   8   6   6    7.75    1.17
   6  -8   6    8.00    1.49
   6  -8   7    5.64    1.41
   8  -6  -7    6.44    1.10
   8   6   7    6.36    1.07
   6  -8   7    4.98    1.25
   6  -8   8   40.79    3.00
   8  -6  -8   40.85    2.54
   8   6   8   39.26    2.47
   6  -8   8   36.50    2.81
   6  -8   9  112.15    5.08
   8  -6  -9  108.90    4.34
   8   6   9  106.35    4.37
   6  -8   9  109.06    4.91
   6  -8  10   62.95    3.65
   8  -6 -10   58.28    2.92
   8   6  10   58.95    3.09
   6  -8  10   60.56    3.49
   6  -8  11   50.27    3.22
   8  -6 -11   45.96    2.50
   8   6  11   51.30    2.83
   6  -8  11   52.30    3.13
   6  -8  12   14.66    1.81
   8   6  12   16.69    1.60
   6  -8  12   15.86    1.72
   6  -8  13   99.62    4.54
   8   6  13  101.40    4.06
   6  -8  13   89.09    4.05
   6  -8  14   53.74    3.14
   8   6  14   49.44    2.70
   6  -8  14   48.88    2.76
   6  -8  15   78.78    3.80
   8   6  15   83.31    3.48
   6  -8  16   10.35    1.41
   8   6  16    7.86    1.08
   6  -8  16    7.24    0.97
   6  -8  17   47.95    2.74
   6  -8  18    7.56    1.10
   6  -8  19   26.61    1.90
   6  -8  19   29.69    1.93
   6  -8  20    4.32    0.81
   8  -7  15   36.15    2.08
   8  -7  15   36.59    2.05
   8  -7  15   38.48    2.01
   8  -7  14   44.74    2.39
   8  -7  14   44.10    2.25
   7  -8 -13   54.59    2.49
   8  -7  13   62.07    2.96
   8  -7  13   59.31    2.77
   8  -7  12   17.62    1.51
   7  -8 -12   16.96    1.39
   8  -7  12   18.19    1.66
   7  -8 -11    7.02    0.97
   8  -7  11    7.15    1.07
   8  -7  11    6.18    1.10
   8  -7  10    2.96    0.82
   7  -8 -10    2.06    0.71
   8  -7  10    4.56    1.05
   8  -7   9  148.22    5.15
   7  -8  -9  141.45    4.98
   8  -7   9  146.06    5.45
   8  -7   8   49.92    2.76
   7  -8  -8   46.92    2.64
   8  -7   8   52.64    3.07
   8  -7   7   26.29    1.99
   7  -8  -7   31.72    2.17
   8  -7   7   27.52    2.28
   8  -7   6   28.89    2.10
   7  -8  -6   29.32    2.13
   8  -7   6   30.19    2.41
   8  -7   5   16.26    1.62
   7  -8  -5   16.26    1.65
   8  -7   5   14.64    1.79
   7  -8  -5   16.37    1.80
   8  -7   4   78.29    3.64
   7  -8  -4   81.77    3.78
   7  -8  -4   80.96    3.96
   8  -7   3   68.99    3.40
   7  -8  -3   74.77    3.64
   7  -8  -3   77.82    3.89
   8  -7   2  106.41    4.31
   7  -8  -2  100.98    4.37
   7  -8  -2   98.54    4.55
   8  -7   1   10.13    1.34
   7  -8  -1    9.57    1.40
   7  -8  -1   10.30    1.52
   8  -7   0   35.22    2.35
   7  -8   0   36.20    2.52
   7  -8   0   37.73    2.66
   8  -7  -1   10.93    1.35
   7  -8   1    8.83    1.38
   8  -7  -1    9.72    1.51
   7  -8   1   10.95    1.55
   8  -7  -2  103.21    4.19
   7  -8   2   99.69    4.38
   7  -8   2   98.43    4.49
   8  -7  -2  101.91    4.59
   7  -8   3   77.90    3.78
   8  -7  -3   81.17    3.58
   7  -8   3   75.12    3.84
   8  -7  -3   84.53    4.09
   7  -8   4   78.38    3.77
   8  -7  -4   73.68    3.39
   7  -8   4   70.48    3.67
   8  -7  -4   79.83    3.92
   7  -8   5   18.99    1.86
   8  -7  -5   18.49    1.62
   7  -8   5   17.20    1.79
   8  -7  -5   20.77    1.97
   7  -8   6   32.70    2.32
   8  -7  -6   28.27    1.93
   7  -8   6   29.09    2.25
   8  -7  -6   32.20    2.38
   7  -8   7   33.45    2.34
   8  -7  -7   29.22    1.91
   7  -8   7   27.57    2.16
   8  -7  -7   33.54    2.39
   7  -8   8   50.00    2.90
   8  -7  -8   46.99    2.40
   7  -8   8   51.42    2.88
   8  -7  -8   53.74    2.98
   7  -8   9  137.20    5.00
   7  -8   9  139.08    5.01
   8  -7  -9  142.47    5.11
   8  -7 -10    2.56    0.58
   7  -8  10    2.70    0.80
   8  -7 -10    3.86    0.90
   7  -8  11    7.49    1.05
   8  -7 -11    8.18    1.14
   7  -8  12   17.26    1.46
   8  -7 -12   19.37    1.60
   7  -8  13   58.47    2.66
   8  -7 -13   65.52    2.90
   8  -7 -14   46.67    2.31
   7  -8  16   12.51    1.15
   8  -8   0    0.19    0.45
   8  -8   1    8.44    1.00
   8  -8  -1    7.62    0.97
   8  -8   2    3.15    0.68
   8  -8  -2    2.25    0.65
   8  -8   3    8.53    0.99
   8  -8   4   12.31    1.16
   0  -9   0    0.92    0.86
   0  -9   1  241.16    7.91
   0  -9  -1  236.86    8.02
   9   0   2    4.95    1.73
   0  -9   2    4.28    1.06
   0  -9  -2    3.49    1.14
   9   0   3  366.64   11.57
   0  -9   3  326.99    9.80
   0  -9  -3  348.18   10.39
   9   0   4   29.03    2.93
   0  -9   4   27.80    2.19
   0  -9  -4   26.28    2.38
   9   0   5  105.64    5.53
   0  -9  -5  113.19    5.09
   9   0   6   93.47    5.18
   0  -9  -6   95.13    4.67
   0  -9  -7  106.18    4.53
   9   0   7  119.73    5.86
   0  -9  -8    3.22    0.89
   9   0   8    4.13    1.45
   0  -9  -9   84.73    3.97
   9   0   9   95.61    5.03
   0  -9 -10   68.49    3.49
   9   0  10   66.31    4.12
   0  -9 -11    1.04    0.70
   9   0  11    1.73    1.11
   0  -9 -12   16.92    1.73
   9   0  12   16.92    2.11
   9   0  12   14.23    1.69
   0  -9 -13  210.81    7.07
   9   0  13  209.88    7.26
   0  -9 -14    8.09    1.27
   9   0  14    7.87    1.53
   9   0  14    5.59    1.18
   0  -9 -15  235.29    7.41
   9   0  15  237.05    8.19
   9   0  15  239.19    7.75
  -9   0 -15  228.95    7.46
   0  -9 -16   22.59    1.94
   9   0  16   29.49    2.52
   9   0  16   26.99    2.21
  -9   0 -16   26.70    2.70
  -9   0 -17   -0.97    1.94
   0  -9 -17    0.63    0.60
   9   0  17    0.60    0.82
   9   0  17    1.02    0.73
  -9   0 -18    1.11    1.97
   0  -9 -18    2.22    0.74
   9   0  18    2.85    0.95
   9   0  18    1.28    0.70
   0  -9 -19   72.89    3.37
   9   0  19   75.38    3.67
   9   0  19   71.67    3.56
  -9   0 -19   72.89    3.85
   0  -9 -20   23.74    1.81
   9   0  20   28.18    2.06
   9   0  20   24.71    1.98
  -9   0 -20   23.21    2.47
  -9   0 -21    3.10    1.79
   0  -9 -21    2.13    0.66
   9   0  21    1.86    0.69
   9   0  21    1.25    0.64
   0  -9 -22   19.57    1.53
   9   0  22   18.88    1.47
   9   0  22   21.50    1.72
  -9   0 -22   23.73    2.28
  -9   0 -23    4.24    1.49
   0  -9 -23    3.07    0.69
   9   0  23    3.74    0.79
  -9   0 -24    5.32    1.45
   0  -9 -24    3.64    0.64
   9   0  24    4.56    0.80
  -9   0 -25   13.68    1.55
   1  -9 -26   23.92    1.53
   1  -9 -25   40.54    2.07
   1  -9 -25   50.27    2.38
   1  -9 -24   25.92    1.69
   9  -1  24   27.14    1.89
  -9  -1 -24   27.62    1.95
   1  -9 -23   32.11    1.97
   9  -1  23   27.67    2.01
  -9  -1 -23   29.84    2.17
   1  -9 -22  113.90    4.19
   9  -1  22  102.34    4.31
  -9  -1 -22  103.66    4.16
   1  -9 -21  119.60    4.45
   9  -1  21  110.95    4.60
  -9  -1 -21  106.88    4.36
  -9  -1 -20    4.06    1.75
   1  -9 -20    7.67    1.17
   9  -1  20    6.77    1.22
  -9  -1 -19    3.37    1.74
   1  -9 -19    2.32    0.80
   9  -1  19    1.98    0.69
   9  -1  19    2.31    0.89
   1  -9 -18   68.49    3.48
   9  -1  18   66.98    3.33
   9  -1  18   65.43    3.62
   9   1 -18   64.33    3.12
  -9  -1 -18   67.76    3.68
   1  -9 -17   47.54    2.91
   9  -1  17   44.06    2.79
   9  -1  17   45.07    3.01
   9   1 -17   44.14    2.66
  -9  -1 -17   46.28    3.13
   1  -9 -16   18.58    1.89
   9  -1  16   18.94    1.91
   9  -1  16   19.55    2.05
   9   1 -16   18.35    1.83
  -9  -1 -16   20.91    2.44
   1  -9 -15  195.27    6.74
   9  -1  15  196.25    7.00
   9  -1  15  185.31    6.91
   9   1 -15  195.74    6.76
  -9  -1 -15  173.73    6.28
   1  -9 -14   52.87    3.19
   9  -1  14   47.40    3.20
   9  -1  14   50.47    3.30
   9   1 -14   50.93    3.21
   1  -9 -13   -0.07    0.77
   9  -1  13    1.86    0.96
   9   1 -13    0.28    0.80
   9  -1  13    0.80    0.81
   1  -9 -12   22.82    2.14
   9  -1  12   21.07    2.24
   9  -1  12   18.39    2.05
   9   1 -12   22.51    2.26
   1  -9 -11  317.59    9.54
   9  -1  11  293.97    9.75
   9  -1  11  292.86    9.60
   9   1 -11  325.73   10.07
   1  -9 -10   80.10    4.11
   9  -1  10   80.84    4.46
   9  -1  10   79.01    4.22
   9   1 -10   83.69    4.55
   1  -9  -9   23.53    2.17
   9  -1   9   23.26    2.45
   9  -1   9   20.01    2.12
   9   1  -9   22.50    2.41
   1  -9  -9   23.40    2.35
   1  -9  -8    5.21    1.19
   9  -1   8    6.55    1.54
   9   1  -8    6.65    1.48
   9  -1   8    3.90    1.08
   1  -9  -8    3.73    1.16
   1  -9  -7   16.20    1.86
   9  -1   7   13.35    1.72
   9  -1   7   14.56    2.10
   9   1  -7   16.37    2.15
   1  -9  -7   17.69    2.12
   1  -9  -6  100.39    4.71
   9  -1   6   94.05    4.65
   9  -1   6  111.93    5.55
   9   1  -6  108.09    5.45
   1  -9  -6  108.39    5.17
   1  -9  -5  406.24   11.61
   9  -1   5  383.05   11.51
   9  -1   5  417.83   12.82
   9   1  -5  435.76   12.91
   1  -9  -5  415.13   12.12
   1  -9  -4   43.05    2.94
   9  -1   4   44.71    3.57
   9   1  -4   50.58    3.71
   1  -9  -4   40.60    3.08
   1  -9  -3   20.57    2.04
   9   1  -3   25.36    2.70
   9  -1   3   24.11    2.70
   1  -9  -3   20.92    2.23
   1  -9  -2   36.64    2.67
   9   1  -2   41.00    3.41
   9  -1   2   36.62    3.32
   1  -9  -2   38.01    2.91
   1  -9  -1  245.00    8.12
   9   1  -1  273.40    9.61
   1  -9  -1  256.61    8.65
   1  -9   0   37.66    2.67
   9   1   0   35.00    3.25
   1  -9   0   37.05    2.88
   1  -9   1  257.59    8.27
   1  -9   1  272.47    8.84
  -1  -9  -1  254.98    7.98
   1  -9   2   27.44    2.27
   9   1   2   32.48    3.08
   1  -9   2   32.43    2.60
  -1  -9  -2   31.88    2.33
   1  -9   3   22.61    2.01
   1  -9   3   26.41    2.32
  -1  -9  -3   21.85    1.99
   1  -9   4   40.75    2.87
  -1  -9  -4   43.94    2.85
   1  -9   5  384.96   11.13
  -1  -9  -5  389.48   11.03
   9   1   7   13.24    2.05
   9   1   8    6.21    1.48
   9   1   9   23.21    2.56
   9   1  10   73.92    4.41
   9   1  11  311.51   10.33
   9   1  12   26.82    2.65
   9   1  13    0.49    1.07
   9   1  14   50.57    3.46
   9   1  15  190.83    7.21
  -9   1 -16   16.02    2.26
   9   1  16   20.04    2.12
   9   1  17   49.64    3.17
  -9   1 -17   36.18    2.85
   9   1  18   57.74    3.36
  -9   1 -18   56.58    3.38
  -9   1 -19    1.15    1.82
   9   1  19    4.04    1.04
  -9   1 -20    3.04    1.82
   9   1  20    5.49    1.09
  -9   1 -21  106.57    4.29
   9   1  22  101.16    3.99
  -9   1 -22  100.30    4.05
   9   1  23   24.79    1.67
  -9   1 -23   21.28    2.06
   9   1  24   19.67    1.35
  -9   1 -24   22.27    1.93
  -9   1 -25   36.47    2.12
[truncated: 98,313 more chars]
