# Supplementary material for: Disassembly of chiral hydrogen-bonded frameworks into single-unit organometallic helices for enantioselective amyloid inhibition
Source: Nat Commun. 2025 Aug 27;16:8019. doi: 10.1038/s41467-025-63459-2 (PMC12391419; doi:10.1038/s41467-025-63459-2)
Supplement: Supplementary file 4 — Supplementary Data 2 [file 41467_2025_63459_MOESM4_ESM.zip]

Archive with 2 entries (2 files):
- l-cu.cif
- l-Cu.pdf
