# Supplementary material for: Disassembly of chiral hydrogen-bonded frameworks into single-unit organometallic helices for enantioselective amyloid inhibition
Source: Nat Commun. 2025 Aug 27;16:8019. doi: 10.1038/s41467-025-63459-2 (PMC12391419; doi:10.1038/s41467-025-63459-2)
Supplement: Supplementary file 4 — Supplementary Data 2 [file 41467_2025_63459_MOESM4_ESM.zip › l-cu.cif]

data_l-cu
_audit_creation_date               2022-08-29
_audit_creation_method
;
Olex2 1.5-beta
(compiled 2021.12.09 svn.r5202d8cf for OlexSys, GUI svn.r6439)
;
_shelx_SHELXL_version_number       '2017/1'
_audit_contact_author_address      ?
_audit_contact_author_email        ?
_audit_contact_author_name         ''
_audit_contact_author_phone        ?
_publ_contact_author_id_orcid      ?
_publ_section_references
;
Dolomanov, O.V., Bourhis, L.J., Gildea, R.J, Howard, J.A.K. & Puschmann, H.
 (2009), J. Appl. Cryst. 42, 339-341.

Sheldrick, G.M. (2015). Acta Cryst. A71, 3-8.

Sheldrick, G.M. (2015). Acta Cryst. C71, 3-8.
;
_chemical_name_common              ?
_chemical_name_systematic          ?
_chemical_formula_moiety           'C10 H15 Cl Cu N2 O4'
_chemical_formula_sum              'C10 H15 Cl Cu N2 O4'
_chemical_formula_weight           326.23
_chemical_absolute_configuration   ad
_chemical_melting_point            ?
loop_
  _atom_type_symbol
  _atom_type_description
  _atom_type_scat_dispersion_real
  _atom_type_scat_dispersion_imag
  _atom_type_scat_source
 'C' 'C' 0.0181 0.0091 'International Tables Vol C Tables 4.2.6.8 and 6.1.1.4'
 'H' 'H' 0.0000 0.0000 'International Tables Vol C Tables 4.2.6.8 and 6.1.1.4'
 'Cl' 'Cl' 0.3639 0.7018 'International Tables Vol C Tables 4.2.6.8 and 6.1.1.4'
 'Cu' 'Cu' -1.9646 0.5888
 'International Tables Vol C Tables 4.2.6.8 and 6.1.1.4'
 'N' 'N' 0.0311 0.0180 'International Tables Vol C Tables 4.2.6.8 and 6.1.1.4'
 'O' 'O' 0.0492 0.0322 'International Tables Vol C Tables 4.2.6.8 and 6.1.1.4'

_shelx_space_group_comment
;
The symmetry employed for this shelxl refinement is uniquely defined
by the following loop, which should always be used as a source of
symmetry information in preference to the above space-group names.
They are only intended as comments.
;
_space_group_crystal_system        'tetragonal'
_space_group_IT_number             92
_space_group_name_H-M_alt          'P 41 21 2'
_space_group_name_Hall             'P 4abw 2nw'
loop_
  _space_group_symop_operation_xyz
 'x, y, z'
 '-x, -y, z+1/2'
 '-y+1/2, x+1/2, z+1/4'
 'y+1/2, -x+1/2, z+3/4'
 '-x+1/2, y+1/2, -z+1/4'
 'x+1/2, -y+1/2, -z+3/4'
 'y, x, -z'
 '-y, -x, -z+1/2'

_cell_length_a                     9.13620(10)
_cell_length_b                     9.13620(10)
_cell_length_c                     35.5787(6)
_cell_angle_alpha                  90
_cell_angle_beta                   90
_cell_angle_gamma                  90
_cell_volume                       2969.76(8)
_cell_formula_units_Z              8
_cell_measurement_reflns_used      14314
_cell_measurement_temperature      169.99(10)
_cell_measurement_theta_max        73.7710
_cell_measurement_theta_min        4.9740
_shelx_estimated_absorpt_T_max     ?
_shelx_estimated_absorpt_T_min     ?
_exptl_absorpt_coefficient_mu      3.820
_exptl_absorpt_correction_T_max    1.00000
_exptl_absorpt_correction_T_min    0.48487
_exptl_absorpt_correction_type     multi-scan
_exptl_absorpt_process_details
;
CrysAlisPro 1.171.38.43f (Rigaku Oxford Diffraction, 2015)
Empirical absorption correction using spherical harmonics,
 implemented in SCALE3 ABSPACK scaling algorithm.
;
_exptl_absorpt_special_details     ?
_exptl_crystal_colour              'light blue'
_exptl_crystal_density_diffrn      1.459
_exptl_crystal_density_meas        ?
_exptl_crystal_density_method      ?
_exptl_crystal_description         block
_exptl_crystal_F_000               1336
_exptl_crystal_size_max            0.14
_exptl_crystal_size_mid            0.12
_exptl_crystal_size_min            0.09
_exptl_transmission_factor_max     ?
_exptl_transmission_factor_min     ?
_diffrn_reflns_av_R_equivalents    0.0392
_diffrn_reflns_av_unetI/netI       0.0243
_diffrn_reflns_Laue_measured_fraction_full  0.999
_diffrn_reflns_Laue_measured_fraction_max  0.989
_diffrn_reflns_limit_h_max         11
_diffrn_reflns_limit_h_min         -11
_diffrn_reflns_limit_k_max         10
_diffrn_reflns_limit_k_min         -11
_diffrn_reflns_limit_l_max         40
_diffrn_reflns_limit_l_min         -44
_diffrn_reflns_number              20830
_diffrn_reflns_point_group_measured_fraction_full  0.999
_diffrn_reflns_point_group_measured_fraction_max  0.986
_diffrn_reflns_theta_full          67.684
_diffrn_reflns_theta_max           73.846
_diffrn_reflns_theta_min           4.972
_diffrn_ambient_environment        N~2~
_diffrn_ambient_temperature        169.99(10)
_diffrn_detector                   'CCD plate'
_diffrn_detector_area_resol_mean   5.2684
_diffrn_detector_type              AtlasS2
_diffrn_measured_fraction_theta_full  0.999
_diffrn_measured_fraction_theta_max  0.989
_diffrn_measurement_details
;
List of Runs (angles in degrees, time in seconds):

  # Type    Start    End  Width  t~exp~   \w     \q     \k     \f   Frames
--------------------------------------------------------------------------
  1  \w   -117.00  -8.00   1.00    1.00    --  -40.73 -77.00-150.00  109
  2  \w   -113.00 -13.00   1.00    1.00    --  -40.73 -57.00  90.00  100
  3  \w   -113.00 -13.00   1.00    1.00    --  -40.73 -57.00 -30.00  100
  4  \w   -117.00  -8.00   1.00    1.00    --  -40.73 -77.00  90.00  109
  5  \w     16.00 115.00   1.00    1.00    --   40.73  38.00  60.00   99
  6  \w      1.00  82.00   1.00    1.00    --   40.73 -99.00-180.00   81
  7  \w      8.00 117.00   1.00    1.00    --   40.73  77.00  90.00  109
  8  \w     75.00 178.00   1.00    1.30    --  107.58  77.00  30.00  103
  9  \w     30.00 114.00   1.00    1.30    --  107.58-107.00  11.00   84
 10  \w     75.00 122.00   1.00    1.30    --  107.58  77.00  90.00   47
 11  \w     75.00 101.00   1.00    1.30    --  107.58  77.00  60.00   26
 12  \w     82.00 158.00   1.00    1.30    --  107.58  45.00  90.00   76
 13  \w     78.00 104.00   1.00    1.30    --  107.58  61.00  90.00   26
 14  \w     82.00 113.00   1.00    1.30    --  107.58  45.00  60.00   31
 15  \w     78.00 104.00   1.00    1.30    --  107.58  61.00  30.00   26
 16  \w     94.00 161.00   1.00    1.30    --  107.58 125.00-120.00   67
 17  \w     78.00 104.00   1.00    1.30    --  107.58  61.00  60.00   26
 18  \w     80.00 178.00   1.00    1.30    --  107.58  77.00-150.00   98
;
_diffrn_measurement_device         'four-circle diffractometer'
_diffrn_measurement_device_type    'SuperNova, Dual, Cu at zero, AtlasS2'
_diffrn_measurement_method         '\w scans'
_diffrn_orient_matrix_type        
 'CrysAlisPro convention (1999,Acta A55,543-557)'
_diffrn_orient_matrix_UB_11        -0.0795732000
_diffrn_orient_matrix_UB_12        -0.1482691000
_diffrn_orient_matrix_UB_13        -0.0031539000
_diffrn_orient_matrix_UB_21        -0.1430248000
_diffrn_orient_matrix_UB_22        0.0800782000
_diffrn_orient_matrix_UB_23        -0.0100826000
_diffrn_orient_matrix_UB_31        0.0403916000
_diffrn_orient_matrix_UB_32        -0.0080378000
_diffrn_orient_matrix_UB_33        -0.0419842000
_diffrn_radiation_monochromator    mirror
_diffrn_radiation_probe            x-ray
_diffrn_radiation_type             'Cu K\a'
_diffrn_radiation_wavelength       1.54184
_diffrn_source                     'micro-focus sealed X-ray tube'
_diffrn_source_type                'SuperNova (Cu) X-ray Source'
_reflns_Friedel_coverage           0.623
_reflns_Friedel_fraction_full      1.000
_reflns_Friedel_fraction_max       0.981
_reflns_number_gt                  2829
_reflns_number_total               2967
_reflns_special_details
;
 Reflections were merged by SHELXL according to the crystal
 class for the calculation of statistics and refinement.
 
 Structure factors included contributions from the .fab file.
 
 _reflns_Friedel_fraction is defined as the number of unique
 Friedel pairs measured divided by the number that would be
 possible theoretically, ignoring centric projections and
 systematic absences.
;
_reflns_threshold_expression       'I > 2\s(I)'
_computing_cell_refinement         'CrysAlisPro 1.171.38.43f (Rigaku OD, 2015)'
_computing_data_collection         'CrysAlisPro 1.171.38.43f (Rigaku OD, 2015)'
_computing_data_reduction          'CrysAlisPro 1.171.38.43f (Rigaku OD, 2015)'
_computing_molecular_graphics      'Olex2 1.5-beta (Dolomanov et al., 2009)'
_computing_publication_material    'Olex2 1.5-beta (Dolomanov et al., 2009)'
_computing_structure_refinement    'SHELXL 2017/1 (Sheldrick, 2015)'
_computing_structure_solution      'SHELXT 2018/2 (Sheldrick, 2018)'
_refine_diff_density_max           0.451
_refine_diff_density_min           -0.476
_refine_diff_density_rms           0.073
_refine_ls_abs_structure_details
;
 Flack x determined using 1054 quotients [(I+)-(I-)]/[(I+)+(I-)]
 (Parsons, Flack and Wagner, Acta Cryst. B69 (2013) 249-259).
;
_refine_ls_abs_structure_Flack     0.006(9)
_refine_ls_extinction_coef         .
_refine_ls_extinction_method       none
_refine_ls_goodness_of_fit_ref     1.067
_refine_ls_hydrogen_treatment      constr
_refine_ls_matrix_type             full
_refine_ls_number_parameters       166
_refine_ls_number_reflns           2967
_refine_ls_number_restraints       0
_refine_ls_R_factor_all            0.0316
_refine_ls_R_factor_gt             0.0297
_refine_ls_restrained_S_all        1.067
_refine_ls_shift/su_max            0.002
_refine_ls_shift/su_mean           0.000
_refine_ls_structure_factor_coef   Fsqd
_refine_ls_weighting_details      
 'w=1/[\s^2^(Fo^2^)+(0.0430P)^2^+1.4864P] where P=(Fo^2^+2Fc^2^)/3'
_refine_ls_weighting_scheme        calc
_refine_ls_wR_factor_gt            0.0754
_refine_ls_wR_factor_ref           0.0761
_refine_special_details            ?
_olex2_refinement_description
;
1. Fixed Uiso
 At 1.2 times of:
  All C(H) groups, All C(H,H) groups, All N(H) groups
 At 1.5 times of:
  All C(H,H,H) groups, All O(H) groups, All O(H,H) groups
2.a Rotating group:
 O1(H1A,H1B)
2.b Ternary CH refined with riding coordinates:
 N2(H2A), C7(H7), C9(H9)
2.c Secondary CH2 refined with riding coordinates:
 C6(H6A,H6B)
2.d Aromatic/amide H refined with riding coordinates:
 C1(H1), C2(H2B), C4(H4), C5(H5)
2.e Idealised Me refined as rotating group:
 C10(H10A,H10B,H10C)
2.f Idealised tetrahedral OH refined as rotating group:
 O2(H2)
;
_atom_sites_solution_hydrogens     mixed
_atom_sites_solution_primary       dual
_atom_sites_solution_secondary     ?
loop_
  _atom_site_label
  _atom_site_type_symbol
  _atom_site_fract_x
  _atom_site_fract_y
  _atom_site_fract_z
  _atom_site_U_iso_or_equiv
  _atom_site_adp_type
  _atom_site_occupancy
  _atom_site_site_symmetry_order
  _atom_site_calc_flag
  _atom_site_refinement_flags_posn
  _atom_site_refinement_flags_adp
  _atom_site_refinement_flags_occupancy
  _atom_site_disorder_assembly
  _atom_site_disorder_group
 Cu1 Cu -0.08753(5) 0.53617(5) 0.59598(2) 0.01806(13) Uani 1 1 d . . . . .
 Cl1 Cl -0.08505(11) 0.29315(8) 0.58221(2) 0.02864(19) Uani 1 1 d . . . . .
 O1 O -0.3343(2) 0.5906(3) 0.59726(7) 0.0243(5) Uani 1 1 d . . . . .
 H1A H -0.383028 0.512287 0.600690 0.036 Uiso 1 1 d R U . . .
 H1B H -0.352939 0.642692 0.616502 0.036 Uiso 1 1 d R U . . .
 O2 O 0.0612(3) 0.2825(3) 0.36402(7) 0.0313(6) Uani 1 1 d . . . . .
 H2 H -0.006348 0.226131 0.359492 0.047 Uiso 1 1 calc R U . . .
 O3 O 0.3779(2) 0.4572(2) 0.40610(6) 0.0212(5) Uani 1 1 d . . . . .
 O4 O 0.2416(2) 0.5608(2) 0.36178(6) 0.0183(4) Uani 1 1 d . . . . .
 N1 N -0.0801(3) 0.5909(3) 0.54189(7) 0.0189(5) Uani 1 1 d . . . . .
 N2 N -0.0043(3) 0.5432(3) 0.40077(7) 0.0167(5) Uani 1 1 d . . . . .
 H2A H -0.095248 0.486651 0.402250 0.020 Uiso 1 1 calc R U . . .
 C1 C 0.0355(4) 0.6665(4) 0.52919(9) 0.0268(7) Uani 1 1 d . . . . .
 H1 H 0.104544 0.699900 0.546373 0.032 Uiso 1 1 calc R U . . .
 C2 C 0.0559(4) 0.6966(4) 0.49133(9) 0.0257(7) Uani 1 1 d . . . . .
 H2B H 0.137699 0.749103 0.483528 0.031 Uiso 1 1 calc R U . . .
 C3 C -0.0452(4) 0.6488(3) 0.46528(8) 0.0189(6) Uani 1 1 d . . . . .
 C4 C -0.1664(3) 0.5722(4) 0.47868(9) 0.0233(7) Uani 1 1 d . . . . .
 H4 H -0.238313 0.539981 0.462123 0.028 Uiso 1 1 calc R U . . .
 C5 C -0.1790(4) 0.5446(4) 0.51668(9) 0.0227(7) Uani 1 1 d . . . . .
 H5 H -0.259408 0.491605 0.525167 0.027 Uiso 1 1 calc R U . . .
 C6 C -0.0221(4) 0.6777(3) 0.42398(8) 0.0199(7) Uani 1 1 d . . . . .
 H6A H -0.105051 0.732760 0.414508 0.024 Uiso 1 1 calc R U . . .
 H6B H 0.064355 0.738229 0.420997 0.024 Uiso 1 1 calc R U . . .
 C7 C 0.1178(3) 0.4478(3) 0.41311(8) 0.0176(6) Uani 1 1 d . . . . .
 H7 H 0.132202 0.458289 0.440275 0.021 Uiso 1 1 calc R U . . .
 C8 C 0.2567(3) 0.4938(3) 0.39246(9) 0.0177(6) Uani 1 1 d . . . . .
 C9 C 0.0866(4) 0.2869(3) 0.40362(9) 0.0232(6) Uani 1 1 d . . . . .
 H9 H 0.174536 0.229418 0.409157 0.028 Uiso 1 1 calc R U . . .
 C10 C -0.0395(5) 0.2240(4) 0.42581(11) 0.0338(9) Uani 1 1 d . . . . .
 H10A H -0.128622 0.272094 0.418617 0.051 Uiso 1 1 calc R U . . .
 H10B H -0.022462 0.238766 0.452160 0.051 Uiso 1 1 calc R U . . .
 H10C H -0.047576 0.121079 0.420750 0.051 Uiso 1 1 calc R U . . .

loop_
  _atom_site_aniso_label
  _atom_site_aniso_U_11
  _atom_site_aniso_U_22
  _atom_site_aniso_U_33
  _atom_site_aniso_U_23
  _atom_site_aniso_U_13
  _atom_site_aniso_U_12
 Cu1 0.0266(3) 0.0183(2) 0.0093(2) 0.00066(17) -0.00026(18) -0.00350(18)
 Cl1 0.0464(5) 0.0190(4) 0.0205(4) -0.0010(3) 0.0026(4) -0.0065(3)
 O1 0.0256(11) 0.0271(12) 0.0203(12) -0.0027(10) 0.0017(9) -0.0055(10)
 O2 0.0420(16) 0.0289(13) 0.0229(13) -0.0041(10) 0.0007(11) -0.0128(11)
 O3 0.0169(11) 0.0223(11) 0.0243(12) 0.0001(9) -0.0019(9) 0.0018(9)
 O4 0.0204(11) 0.0220(12) 0.0127(11) 0.0012(8) 0.0026(8) 0.0001(9)
 N1 0.0266(13) 0.0208(12) 0.0093(12) 0.0014(9) 0.0013(10) -0.0005(12)
 N2 0.0170(12) 0.0227(13) 0.0106(12) -0.0010(11) 0.0001(9) 0.0013(9)
 C1 0.0320(18) 0.0296(18) 0.0189(17) 0.0013(14) -0.0037(14) -0.0115(14)
 C2 0.0296(19) 0.0281(17) 0.0194(17) 0.0000(13) 0.0045(14) -0.0114(14)
 C3 0.0226(16) 0.0201(15) 0.0140(15) -0.0010(11) 0.0010(12) 0.0032(13)
 C4 0.0203(15) 0.036(2) 0.0132(15) 0.0011(13) 0.0003(11) -0.0019(14)
 C5 0.0196(15) 0.0277(18) 0.0209(17) -0.0013(13) 0.0018(12) -0.0035(12)
 C6 0.0231(16) 0.0228(16) 0.0137(16) 0.0005(12) -0.0006(12) 0.0011(13)
 C7 0.0179(15) 0.0198(15) 0.0151(15) 0.0030(11) -0.0005(11) 0.0004(12)
 C8 0.0188(15) 0.0151(15) 0.0194(17) -0.0046(11) 0.0018(12) 0.0000(12)
 C9 0.0252(17) 0.0212(16) 0.0232(17) 0.0026(13) 0.0054(14) -0.0029(13)
 C10 0.039(2) 0.0317(19) 0.030(2) 0.0058(15) 0.0065(17) -0.0107(17)

_geom_special_details
;
 All esds (except the esd in the dihedral angle between two l.s. planes)
 are estimated using the full covariance matrix.  The cell esds are taken
 into account individually in the estimation of esds in distances, angles
 and torsion angles; correlations between esds in cell parameters are only
 used when they are defined by crystal symmetry.  An approximate (isotropic)
 treatment of cell esds is used for estimating esds involving l.s. planes.
;
loop_
  _geom_bond_atom_site_label_1
  _geom_bond_atom_site_label_2
  _geom_bond_distance
  _geom_bond_site_symmetry_2
  _geom_bond_publ_flag
 Cu1 Cl1 2.2739(9) . ?
 Cu1 O1 2.309(2) . ?
 Cu1 O4 1.974(2) 3 ?
 Cu1 N1 1.989(2) . ?
 Cu1 N2 2.025(2) 3 ?
 O1 H1A 0.8515 . ?
 O1 H1B 0.8512 . ?
 O2 H2 0.8200 . ?
 O2 C9 1.428(4) . ?
 O3 C8 1.254(4) . ?
 O4 C8 1.259(4) . ?
 N1 C1 1.340(4) . ?
 N1 C5 1.342(4) . ?
 N2 H2A 0.9800 . ?
 N2 C6 1.490(4) . ?
 N2 C7 1.482(4) . ?
 C1 H1 0.9300 . ?
 C1 C2 1.387(5) . ?
 C2 H2B 0.9300 . ?
 C2 C3 1.380(5) . ?
 C3 C4 1.394(5) . ?
 C3 C6 1.508(4) . ?
 C4 H4 0.9300 . ?
 C4 C5 1.380(5) . ?
 C5 H5 0.9300 . ?
 C6 H6A 0.9700 . ?
 C6 H6B 0.9700 . ?
 C7 H7 0.9800 . ?
 C7 C8 1.526(4) . ?
 C7 C9 1.535(4) . ?
 C9 H9 0.9800 . ?
 C9 C10 1.510(5) . ?
 C10 H10A 0.9600 . ?
 C10 H10B 0.9600 . ?
 C10 H10C 0.9600 . ?

loop_
  _geom_angle_atom_site_label_1
  _geom_angle_atom_site_label_2
  _geom_angle_atom_site_label_3
  _geom_angle
  _geom_angle_site_symmetry_1
  _geom_angle_site_symmetry_3
  _geom_angle_publ_flag
 Cl1 Cu1 O1 102.96(7) . . ?
 O4 Cu1 Cl1 171.24(7) 3 . ?
 O4 Cu1 O1 84.87(9) 3 . ?
 O4 Cu1 N1 91.85(10) 3 . ?
 O4 Cu1 N2 82.81(9) 3 3 ?
 N1 Cu1 Cl1 92.09(8) . . ?
 N1 Cu1 O1 89.91(10) . . ?
 N1 Cu1 N2 165.97(11) . 3 ?
 N2 Cu1 Cl1 91.56(8) 3 . ?
 N2 Cu1 O1 102.46(10) 3 . ?
 Cu1 O1 H1A 109.4 . . ?
 Cu1 O1 H1B 109.4 . . ?
 H1A O1 H1B 104.5 . . ?
 C9 O2 H2 109.5 . . ?
 C8 O4 Cu1 114.3(2) . 4_454 ?
 C1 N1 Cu1 118.9(2) . . ?
 C1 N1 C5 117.9(3) . . ?
 C5 N1 Cu1 123.0(2) . . ?
 Cu1 N2 H2A 108.2 4_454 . ?
 C6 N2 Cu1 112.87(19) . 4_454 ?
 C6 N2 H2A 108.2 . . ?
 C7 N2 Cu1 105.41(18) . 4_454 ?
 C7 N2 H2A 108.2 . . ?
 C7 N2 C6 113.8(2) . . ?
 N1 C1 H1 118.8 . . ?
 N1 C1 C2 122.4(3) . . ?
 C2 C1 H1 118.8 . . ?
 C1 C2 H2B 120.0 . . ?
 C3 C2 C1 120.0(3) . . ?
 C3 C2 H2B 120.0 . . ?
 C2 C3 C4 117.5(3) . . ?
 C2 C3 C6 120.4(3) . . ?
 C4 C3 C6 122.2(3) . . ?
 C3 C4 H4 120.2 . . ?
 C5 C4 C3 119.5(3) . . ?
 C5 C4 H4 120.2 . . ?
 N1 C5 C4 122.8(3) . . ?
 N1 C5 H5 118.6 . . ?
 C4 C5 H5 118.6 . . ?
 N2 C6 C3 114.3(3) . . ?
 N2 C6 H6A 108.7 . . ?
 N2 C6 H6B 108.7 . . ?
 C3 C6 H6A 108.7 . . ?
 C3 C6 H6B 108.7 . . ?
 H6A C6 H6B 107.6 . . ?
 N2 C7 H7 109.6 . . ?
 N2 C7 C8 108.7(2) . . ?
 N2 C7 C9 111.0(3) . . ?
 C8 C7 H7 109.6 . . ?
 C8 C7 C9 108.2(2) . . ?
 C9 C7 H7 109.6 . . ?
 O3 C8 O4 124.2(3) . . ?
 O3 C8 C7 118.3(3) . . ?
 O4 C8 C7 117.4(3) . . ?
 O2 C9 C7 105.9(2) . . ?
 O2 C9 H9 108.5 . . ?
 O2 C9 C10 112.4(3) . . ?
 C7 C9 H9 108.5 . . ?
 C10 C9 C7 113.0(3) . . ?
 C10 C9 H9 108.5 . . ?
 C9 C10 H10A 109.5 . . ?
 C9 C10 H10B 109.5 . . ?
 C9 C10 H10C 109.5 . . ?
 H10A C10 H10B 109.5 . . ?
 H10A C10 H10C 109.5 . . ?
 H10B C10 H10C 109.5 . . ?

loop_
  _geom_torsion_atom_site_label_1
  _geom_torsion_atom_site_label_2
  _geom_torsion_atom_site_label_3
  _geom_torsion_atom_site_label_4
  _geom_torsion
  _geom_torsion_site_symmetry_1
  _geom_torsion_site_symmetry_2
  _geom_torsion_site_symmetry_3
  _geom_torsion_site_symmetry_4
  _geom_torsion_publ_flag
 Cu1 O4 C8 O3 175.1(2) 4_454 . . . ?
 Cu1 O4 C8 C7 -1.7(3) 4_454 . . . ?
 Cu1 N1 C1 C2 173.7(3) . . . . ?
 Cu1 N1 C5 C4 -174.2(3) . . . . ?
 Cu1 N2 C6 C3 -177.2(2) 4_454 . . . ?
 Cu1 N2 C7 C8 34.1(3) 4_454 . . . ?
 Cu1 N2 C7 C9 -84.8(3) 4_454 . . . ?
 N1 C1 C2 C3 0.3(6) . . . . ?
 N2 C7 C8 O3 160.0(3) . . . . ?
 N2 C7 C8 O4 -23.1(4) . . . . ?
 N2 C7 C9 O2 56.4(3) . . . . ?
 N2 C7 C9 C10 -67.0(4) . . . . ?
 C1 N1 C5 C4 -0.3(5) . . . . ?
 C1 C2 C3 C4 0.8(5) . . . . ?
 C1 C2 C3 C6 -178.5(3) . . . . ?
 C2 C3 C4 C5 -1.5(5) . . . . ?
 C2 C3 C6 N2 116.7(3) . . . . ?
 C3 C4 C5 N1 1.3(5) . . . . ?
 C4 C3 C6 N2 -62.5(4) . . . . ?
 C5 N1 C1 C2 -0.5(5) . . . . ?
 C6 N2 C7 C8 -90.1(3) . . . . ?
 C6 N2 C7 C9 151.0(3) . . . . ?
 C6 C3 C4 C5 177.7(3) . . . . ?
 C7 N2 C6 C3 -57.1(4) . . . . ?
 C8 C7 C9 O2 -62.8(3) . . . . ?
 C8 C7 C9 C10 173.7(3) . . . . ?
 C9 C7 C8 O3 -79.4(3) . . . . ?
 C9 C7 C8 O4 97.5(3) . . . . ?

_smtbx_masks_special_details       ?
loop_
  _smtbx_masks_void_nr
  _smtbx_masks_void_average_x
  _smtbx_masks_void_average_y
  _smtbx_masks_void_average_z
  _smtbx_masks_void_volume
  _smtbx_masks_void_count_electrons
  _smtbx_masks_void_content
 1 -0.301 -0.301 0.000 124.7 37.0 ?
 2 -0.199 0.199 0.250 124.7 36.1 ?
 3 0.301 0.301 0.500 124.7 36.9 ?
 4 0.199 -0.199 0.750 124.7 36.2 ?

_smtbx_masks_void_probe_radius     1.2
_smtbx_masks_void_truncation_radius  1.2
_shelx_res_file
;
TITL l-cu_a.res in P4(1)2(1)2
    l-cu.res
    created by SHELXL-2017/1 at 21:09:48 on 29-Aug-2022
REM Old TITL L-CU in P4(1)2(1)2
REM SHELXT solution in P4(1)2(1)2: R1 0.171, Rweak 0.050, Alpha 0.003
REM <I/s> 1.216 for 36 systematic absences, Orientation as input
REM Flack x = 0.221 ( 0.022 ) from 1070 Parsons' quotients
REM Formula found by SHELXT: C10 N4 O5 Cu
CELL 1.54184 9.1362 9.1362 35.5787 90 90 90
ZERR 8 0.0001 0.0001 0.0006 0 0 0
LATT -1
SYMM -X,-Y,0.5+Z
SYMM 0.5-Y,0.5+X,0.25+Z
SYMM 0.5+Y,0.5-X,0.75+Z
SYMM 0.5-X,0.5+Y,0.25-Z
SYMM 0.5+X,0.5-Y,0.75-Z
SYMM +Y,+X,-Z
SYMM -Y,-X,0.5-Z
SFAC C H Cl Cu N O
UNIT 80 120 8 8 16 32

L.S. 20
PLAN  5
CONF
BOND
list 4
fmap 2
acta
MORE -1
BOND $H
ABIN
OMIT 0 5 38
OMIT 2 2 3
REM <olex2.extras>
REM <HklSrc "%.\\L-CU.hkl">
REM </olex2.extras>

WGHT    0.043000    1.486400
FVAR       0.26341
CU1   4   -0.087532    0.536173    0.595985    11.00000    0.02658    0.01829 =
         0.00931    0.00066   -0.00026   -0.00350
CL1   3   -0.085049    0.293151    0.582210    11.00000    0.04638    0.01902 =
         0.02051   -0.00103    0.00256   -0.00650
O1    6   -0.334271    0.590582    0.597258    11.00000    0.02560    0.02708 =
         0.02026   -0.00273    0.00171   -0.00553
AFIX   7
H1A   2   -0.383028    0.512287    0.600690    11.00000   -1.50000
H1B   2   -0.352939    0.642692    0.616502    11.00000   -1.50000
AFIX   0
O2    6    0.061207    0.282532    0.364019    11.00000    0.04199    0.02886 =
         0.02293   -0.00411    0.00067   -0.01279
AFIX 147
H2    2   -0.006348    0.226131    0.359492    11.00000   -1.50000
AFIX   0
O3    6    0.377896    0.457227    0.406102    11.00000    0.01688    0.02234 =
         0.02426    0.00012   -0.00190    0.00176
O4    6    0.241592    0.560782    0.361778    11.00000    0.02041    0.02195 =
         0.01266    0.00123    0.00262    0.00015
N1    5   -0.080071    0.590862    0.541894    11.00000    0.02656    0.02080 =
         0.00927    0.00138    0.00133   -0.00047
N2    5   -0.004272    0.543182    0.400765    11.00000    0.01696    0.02268 =
         0.01057   -0.00095    0.00013    0.00125
AFIX  13
H2A   2   -0.095248    0.486651    0.402250    11.00000   -1.20000
AFIX   0
C1    1    0.035517    0.666461    0.529187    11.00000    0.03202    0.02959 =
         0.01893    0.00127   -0.00372   -0.01149
AFIX  43
H1    2    0.104544    0.699900    0.546373    11.00000   -1.20000
AFIX   0
C2    1    0.055933    0.696645    0.491334    11.00000    0.02963    0.02805 =
         0.01938    0.00000    0.00446   -0.01138
AFIX  43
H2B   2    0.137699    0.749103    0.483528    11.00000   -1.20000
AFIX   0
C3    1   -0.045156    0.648780    0.465278    11.00000    0.02262    0.02014 =
         0.01404   -0.00104    0.00099    0.00315
C4    1   -0.166417    0.572201    0.478675    11.00000    0.02032    0.03639 =
         0.01323    0.00107    0.00035   -0.00193
AFIX  43
H4    2   -0.238313    0.539981    0.462123    11.00000   -1.20000
AFIX   0
C5    1   -0.178996    0.544552    0.516680    11.00000    0.01957    0.02766 =
         0.02086   -0.00126    0.00179   -0.00352
AFIX  43
H5    2   -0.259408    0.491605    0.525167    11.00000   -1.20000
AFIX   0
C6    1   -0.022102    0.677713    0.423983    11.00000    0.02308    0.02276 =
         0.01374    0.00046   -0.00060    0.00112
AFIX  23
H6A   2   -0.105051    0.732760    0.414508    11.00000   -1.20000
H6B   2    0.064355    0.738229    0.420997    11.00000   -1.20000
AFIX   0
C7    1    0.117769    0.447774    0.413114    11.00000    0.01790    0.01982 =
         0.01512    0.00304   -0.00051    0.00038
AFIX  13
H7    2    0.132202    0.458289    0.440275    11.00000   -1.20000
AFIX   0
C8    1    0.256712    0.493770    0.392462    11.00000    0.01877    0.01507 =
         0.01937   -0.00455    0.00183    0.00004
C9    1    0.086570    0.286885    0.403617    11.00000    0.02516    0.02116 =
         0.02315    0.00262    0.00537   -0.00295
AFIX  13
H9    2    0.174536    0.229418    0.409157    11.00000   -1.20000
AFIX   0
C10   1   -0.039504    0.223977    0.425807    11.00000    0.03940    0.03174 =
         0.03015    0.00576    0.00646   -0.01068
AFIX 137
H10A  2   -0.128622    0.272094    0.418617    11.00000   -1.50000
H10B  2   -0.022462    0.238766    0.452160    11.00000   -1.50000
H10C  2   -0.047576    0.121079    0.420750    11.00000   -1.50000
AFIX   0
HKLF 4


REM  l-cu_a.res in P4(1)2(1)2
REM R1 =  0.0297 for    2829 Fo > 4sig(Fo)  and  0.0316 for all    2967 data
REM    166 parameters refined using      0 restraints

END

WGHT      0.0430      1.4985

REM Highest difference peak  0.451,  deepest hole -0.476,  1-sigma level  0.073
Q1    1  -0.4831  0.3745  0.4718  11.00000  0.05    0.45
Q2    1   0.1335  0.3360  0.5130  11.00000  0.05    0.39
Q3    1   0.0246  0.5708  0.3758  11.00000  0.05    0.28
Q4    1  -0.0872  0.5695  0.5643  11.00000  0.05    0.28
Q5    1   0.0766  0.8063  0.5203  11.00000  0.05    0.26
;
_shelx_res_checksum                48597
_shelx_hkl_file
;
   0   0  -3   -0.01    0.32
   0   0   3    0.13    0.19
   0   0  -4 5373.40  132.24
   0   0   4 5294.61  131.83
   0   0   5    0.64    0.33
   0   0  -5    0.51    0.56
   0   0  -6    0.58    0.62
   0   0   6    0.14    0.35
   0   0  -7   -0.05    0.73
   0   0   7    2.90    0.52
   0   0   8  922.69   25.47
   0   0   8  974.55   24.61
   0   0  -8  945.18   25.38
   0   0   9    0.49    0.47
   0   0  -9    0.51    0.92
   0   0   9    0.86    0.96
   0   0 -10    0.12    0.99
   0   0  10    0.38    0.50
   0   0  10    0.08    0.93
   0   0  11    0.97    0.91
   0   0 -11    0.88    1.07
   0   0  11    0.28    0.51
   0   0 -12 4899.83  124.57
   0   0  12 4866.58  124.83
   0   0  12 4980.49  123.20
   0   0  13   -0.11    0.99
   0   0  13    0.70    0.61
   0   0 -13    0.26    1.11
   0   0  14    0.20    1.03
   0   0  14    0.33    0.55
   0   0  14    2.69    1.42
   0   0 -14    0.30    1.15
   0   0  15   -0.01    1.43
   0   0  15    0.38    1.25
   0   0  15   -0.15    0.64
   0   0 -15    0.54    1.27
   0   0  16 9999.00  241.99
   0   0  16 9524.41  245.08
   0   0  16 9297.52  244.40
   0   0 -16 9733.35  244.21
   0   0  17    0.80    1.37
   0   0  17    2.21    1.75
   0   0  17    1.65    0.78
   0   0 -17    0.69    1.53
   0   0  18   -0.25    1.25
   0   0  18   -0.05    1.64
   0   0 -18    0.44    1.33
   0   0  18    0.26    1.32
   0   0  19    1.05    1.69
   0   0  19    0.60    1.12
   0   0  19    1.34    1.38
   0   0 -19    0.46    1.37
   0   0 -20  690.23   21.47
   0   0  20  634.59   20.79
   0   0  20  640.35   22.13
   0   0  20  665.32   21.41
   0   0 -21    0.27    1.44
   0   0  21    0.03    1.73
   0   0  21   -0.08    1.46
   0   0  21    0.01    1.30
   0   0  22   -0.06    1.88
   0   0  22   -0.03    1.22
   0   0 -22    0.95    1.42
   0   0 -23    0.49    1.31
   0   0  23   -2.24    1.97
   0   0  23   -0.25    1.35
   0   0  24   36.67    4.53
   0   0 -24   39.55    4.17
   0   0  24   33.26    3.72
   0   0 -25    0.39    1.61
   0   0  25    0.78    1.51
   0   0  25    0.10    2.02
   0   0 -26    0.42    1.63
   0   0 -26    2.53    1.83
   0   0  26   -1.73    2.35
   0   0  26    0.33    1.56
   0   0 -26   -0.15    2.04
   0   0 -27    0.78    2.14
   0   0  27    1.79    1.91
   0   0  27    0.68    2.62
   0   0  28   86.81    6.70
   0   0 -28  100.34    7.18
   0   0 -28   84.50    7.50
   0   0  28   93.40    7.81
   0   0 -29    2.25    2.41
   0   0  29    0.77    2.41
   0   0  30    1.28    1.95
   0   0 -30   -0.30    2.32
   0   0 -32   83.06    8.58
   0   0 -33    1.33    5.71
   0   0 -34   14.15    6.58
   0   0 -35   21.01    7.63
   0   0 -36  219.53   12.87
   0   0 -37   20.66    7.24
   0   0 -38   13.33    6.16
   0   0 -39    6.64    5.49
   0   0 -40   48.67    5.82
   0   0 -41   -5.04    4.18
   0   0 -42   -4.35    3.72
   0   0 -43   -4.29    3.40
   0   1   0    0.38    0.46
   1   0   0    0.74    0.29
   1   0   0    0.78    0.61
   0  -1   0    0.71    0.58
   1   0   0    0.01    0.37
  -1   0   0   -0.16    0.44
   1   0   0    0.56    0.40
   1   0   0    0.79    0.57
   0  -1   0    0.86    0.40
   1   0  -1  556.38   14.75
   0  -1  -1  584.35   14.47
  -1   0   1  556.71   14.58
   0   1   1  567.59   14.62
  -1   0  -1  557.69   14.32
   1   0  -1  568.10   14.33
   0  -1  -1  542.16   14.84
   1   0   1  555.02   14.83
   1   0   1  557.55   14.88
   1   0   1  569.46   13.82
   0  -1   1  513.51   14.59
   1   0  -1  573.15   14.32
   1   0  -1  551.90   14.72
   0   1  -1  562.26   14.46
   1   0   1  583.96   14.23
  -1   0  -2   74.58    2.50
   1   0   2   72.50    2.57
   0  -1   2   69.06    2.71
   1   0   2   64.83    2.97
   0  -1  -2   72.41    3.03
   1   0   2   67.31    2.96
   0   1   2   77.45    2.88
   1   0  -2   69.86    2.68
   0   1  -2   72.25    2.67
   1   0  -2   74.29    2.24
   1   0  -2   73.74    2.89
   1   0  -2   75.77    2.53
   0  -1  -3  101.35    3.98
   0  -1   3  113.95    3.61
   1   0   3  105.96    3.66
   1   0  -3   99.49    3.68
   1   0  -3  109.79    3.35
   0   1  -3  101.68    3.52
   1   0   3  110.96    3.58
   1   0   3  101.84    3.99
   1   0   3  105.06    4.00
   0   1   3  102.83    3.76
  -1   0  -3   95.93    3.23
   1   0  -4  663.86   17.50
  -1   0  -4  663.46   16.38
   1   0   4  620.64   17.70
  -1   0   4  646.84   16.34
   0  -1   4  599.66   17.01
  -1   0  -4  622.89   16.75
   1   0   4  674.80   17.28
   0   1  -4  662.34   17.13
   0   1   4  621.06   17.42
   0  -1   4  686.03   17.38
   0   1   4  634.90   16.46
   1   0   4  669.26   17.29
   1   0   4  655.76   17.81
  -1   0   5   91.19    2.81
  -1   0  -5   90.88    2.83
   0   1   5   86.36    3.60
   0  -1   5   87.95    3.24
   1   0   5   97.80    3.61
   1   0   5   90.26    3.88
   1   0   5   92.98    3.93
   0   1   5   87.68    2.94
  -1   0  -5   92.48    3.05
   0  -1   5   98.18    3.45
   1   0   5   88.15    3.39
   0   1   6    3.39    0.64
   0  -1   6    4.32    0.73
   0   1  -6    3.90    1.14
  -1   0  -6    3.66    0.58
   1   0   6    4.01    0.84
   0  -1   6    3.79    0.78
   0  -1  -6    5.16    0.96
   0   1   6    3.97    0.99
   1   0   6    3.99    1.20
   1   0   6    2.96    1.17
   0   1   7  200.42    6.27
   0   1   7  195.71    5.67
   0  -1   7  205.72    6.50
  -1   0  -7  210.90    6.06
   0   1  -7  198.67    7.09
   1   0   7  207.60    6.51
   0  -1  -7  210.03    6.69
   0  -1   7  203.89    6.31
   1   0   7  200.55    7.21
   1   0   7  203.52    7.17
   1   0   8  439.07   13.80
   0  -1   8  466.06   11.77
   0  -1   8  454.32   12.71
   1   0   8  452.40   12.89
  -1   0  -8  459.96   12.49
   0   1   8  435.24   12.14
   0   1  -8  455.68   13.75
   1   0   8  443.88   13.71
   0  -1  -8  466.08   13.16
   0  -1   8  449.99   12.96
   0   1   8  458.14   12.84
   0  -1  -9  386.38   11.53
   1   0   9  383.92   12.17
   1   0  -9  396.42   12.11
   1   0   9  385.19   11.23
   0   1  -9  392.11   12.20
   0  -1   9  386.50   11.36
   1   0   9  375.16   12.27
   0  -1   9  373.67   11.04
   0   1   9  380.87   11.35
   0  -1   9  391.47   10.03
   0   1   9  357.70   10.57
  -1   0  -9  385.85   10.93
   1   0  10  416.56   13.40
   0   1  10  427.50   12.71
   0   1  10  418.35   12.64
   1   0  10  414.92   13.57
   0  -1  10  425.26   12.60
   0   1  10  428.06   11.94
   1   0 -10  433.37   13.40
   0  -1  10  425.58   12.25
   0  -1  10  420.33   11.10
   1   0  10  438.07   12.44
  -1   0 -10  424.88   12.19
   0  -1 -10  425.30   12.77
   0   1 -10  442.74   13.45
   0  -1  11   52.74    1.90
   1   0  11   54.23    3.68
   1   0 -11   57.14    3.61
   1   0  11   54.87    2.87
   0  -1  11   53.45    2.78
   1   0  11   54.08    3.60
   0  -1 -11   59.10    3.24
   0   1 -11   50.09    3.42
   0  -1  11   57.09    3.83
   0   1  11   52.65    3.08
   0  -1  11   53.25    3.04
   0   1  11   54.38    3.03
  -1   0 -11   54.38    2.81
   0   1  11   51.84    2.60
   0  -1  12 1007.82   28.15
   0   1  12 1055.19   28.91
   0   1  12 1051.39   27.97
   1   0  12 1060.84   29.21
   0   1 -12 1054.94   29.53
  -1   0 -12 1071.79   28.25
   0   1  12 1099.62   28.70
   1   0  12 1040.52   29.95
  -1   0  12 1134.35   27.44
   0  -1 -12 1053.40   28.85
   0  -1  12 1044.81   30.00
   0  -1  12 1028.58   26.70
   1   0  12 1054.63   28.25
   1   0 -12 1084.65   29.63
   1   0  12 1054.18   29.69
   0  -1  12 1002.62   28.55
   0  -1  13    2.74    1.62
  -1   0  13    2.01    0.62
  -1   0 -13    2.49    0.99
   0   1 -13    1.63    1.34
   1   0 -13    5.68    1.68
   0  -1  13    3.70    1.18
   0   1  13    1.81    0.95
   1   0  13    3.10    1.46
   0  -1  13    4.10    1.05
   1   0  13    3.67    1.75
   0   1  13    2.04    0.88
   0   1  13    1.38    1.08
   1   0  13    2.61    0.94
   1   0  13    2.76    1.39
   0  -1  13    1.63    0.40
   0  -1 -13    2.84    1.27
   1   0 -14  706.63   20.83
   0  -1 -14  657.47   19.83
  -1   0  14  735.55   18.08
   0  -1  14  669.03   21.10
  -1   0 -14  688.40   19.40
   1   0  14  678.35   20.76
   0   1  14  693.92   19.12
   1   0  14  680.51   21.26
   0  -1  14  683.48   19.23
   1   0  14  673.31   19.07
   0  -1  14  647.17   19.64
   0  -1  14  631.67   17.33
   0   1  14  680.43   20.11
   0   1  14  694.48   19.44
   1   0  14  683.24   20.23
   0   1 -14  682.36   20.52
   1   0  15 1607.07   45.55
   1   0  15 1606.93   44.33
   1   0  15 1636.26   43.03
  -1   0  15 1741.62   41.83
   0  -1  15 1649.29   43.22
   0  -1  15 1588.62   45.46
   1   0  15 1622.33   44.98
   0  -1 -15 1582.10   43.97
   0   1  15 1645.78   43.37
   0   1  15 1634.27   43.10
   0   1  15 1613.34   44.30
   0  -1  15 1551.89   43.74
  -1   0 -15 1639.38   43.50
   1   0 -15 1604.92   44.88
   0   1 -15 1615.14   44.63
   1   0  16  171.47    8.01
   0  -1  16  179.95    6.88
   1   0  16  174.02    7.68
   1   0  16  173.23    6.56
   0   1  16  176.05    6.73
   0  -1 -16  171.38    7.43
   1   0 -16  183.24    8.14
  -1   0 -16  179.97    7.05
   0   1  16  165.80    7.53
   0  -1  16  162.38    8.24
   0  -1  16  163.12    8.38
   0  -1  16  161.47    7.15
   0   1  16  170.16    6.71
   1   0  16  163.72    8.38
   0   1 -16  166.83    7.77
   0   1 -17   -0.46    1.52
   1   0  17    0.03    1.56
   0  -1  17    1.69    1.06
   0   1  17    0.24    1.41
   1   0  17    0.22    0.93
  -1   0  17    1.73    1.33
   1   0  17    0.64    1.40
   0  -1 -17    1.91    1.39
   0  -1  17   -0.21    1.97
  -1   0 -17    0.42    1.15
   0   1  17   -0.07    0.83
   1   0  17    0.07    1.71
   0  -1  17    0.29    1.16
   0  -1  17    1.61    1.89
   1   0 -17    1.13    1.53
   0   1  17    0.16    0.96
  -1   0  18   12.73    2.11
   0   1  18   13.01    1.74
   1   0  18   12.67    2.37
   1   0 -18   10.93    2.41
   0  -1  18   12.98    2.95
   0  -1  18   16.49    2.00
  -1   0 -18   12.12    1.93
   1   0  18   13.47    1.77
   0   1 -18   13.25    2.40
   0  -1  18   10.50    2.52
   0  -1 -18   11.15    2.14
   1   0  18   14.38    2.85
   1   0  18   10.56    2.19
   0   1  18   12.17    2.16
   0  -1  18   11.17    2.01
   0   1  19  208.84    9.38
   1   0 -19  213.81    9.82
   1   0  19  211.79   10.42
   0   1  19  195.03    9.07
  -1   0 -19  218.75    8.77
   0  -1 -19  220.55    9.21
   1   0  19  206.53    9.25
   0  -1  19  183.46    8.59
  -1   0  19  203.12    9.04
   0  -1  19  208.88   10.16
   0   1  19  223.35    8.13
   1   0  19  204.44    9.52
   0   1 -19  204.72    9.32
   0  -1  19  221.03   10.55
   1   0  19  226.79    8.00
   1   0  20  144.54    8.51
   0   1 -20  139.60    7.55
   0  -1 -20  154.05    7.48
  -1   0  20  139.37    7.23
   1   0  20  137.67    7.36
   1   0  20  144.02    7.69
  -1   0  20  137.80    6.86
   0  -1  20  142.55    8.48
   1   0 -20  144.07    7.95
  -1   0  20  137.18    6.47
  -1   0 -20  150.38    6.96
   0  -1  20  134.73    7.02
   0   1  20  143.91    7.64
   0  -1  20  139.51    8.17
   0   1  20  133.40    7.23
  -1   0  21    7.72    1.99
   1   0  21   11.35    2.32
   1   0  21   10.85    2.48
   0   1  21    9.70    2.20
   0   1  21   12.73    2.45
  -1   0  21   10.66    2.32
   1   0  21    9.68    2.61
  -1   0 -21   13.02    2.13
   0  -1 -21   10.64    2.29
  -1   0  21    9.39    2.49
  -1   0  21    6.94    1.62
   0  -1  21   10.86    2.99
  -1   0  21   10.11    2.01
   0  -1  21    9.35    2.73
   0  -1  21    7.71    1.94
   0   1 -21    9.40    2.21
   1   0 -21   10.31    2.39
  -1   0  22    9.85    2.48
   0   1  22    8.85    2.30
   0  -1  22    9.71    2.71
  -1   0  22    7.04    1.82
   0   1  22    7.00    2.02
  -1   0 -22    9.87    2.03
   1   0  22    5.34    1.90
   0   1 -22   11.87    2.50
   1   0 -22    5.53    2.20
   0  -1  22    6.41    1.93
  -1   0  22    9.84    2.38
   1   0  22    7.82    2.76
   0  -1  22    4.95    2.38
   0  -1 -22   11.28    2.33
   1   0  22    5.33    2.19
   0   1  23  115.75    7.30
   0  -1 -23  127.47    7.22
   0  -1  23  106.51    7.92
  -1   0  23  133.83    7.42
   1   0 -23  125.41    7.73
   1   0  23  121.77    8.28
   0  -1  23  105.27    6.69
  -1   0  23  115.83    7.57
   0  -1  23  113.92    7.78
   0   1 -23  115.20    7.20
   1   0  23  103.81    6.83
   0   1  23  116.19    6.93
  -1   0  23  100.86    6.24
   0  -1  24  283.98   13.26
   0   1 -24  296.20   12.69
   1   0  24  263.72   12.08
   0  -1  24  275.12   13.70
  -1   0  24  268.57   12.74
   1   0 -24  281.36   12.84
   0   1  24  263.62   11.88
   0   1  24  278.02   11.83
   0  -1  24  264.56   11.92
  -1   0  24  264.18   11.32
   1   0  24  286.89   13.78
   0   1 -25   17.77    3.65
   0   1  25   22.42    3.27
   1   0 -25   22.80    3.46
   0  -1  25   22.85    4.09
   0  -1  25   21.77    3.21
   0   1  25   16.76    2.91
  -1   0 -25   24.38    3.76
   1   0  25   20.22    3.35
   1   0  25   22.76    4.06
   1   0 -25   21.11    3.56
   1   0 -25   22.08    3.67
   0  -1 -25   21.76    3.37
   0   1 -25   20.53    3.26
  -1   0  25   17.38    2.70
   0  -1  25   23.67    3.97
  -1   0  25   23.01    3.69
   0   1 -25   21.67    3.43
   0   1  26  273.51   13.02
  -1   0  26  302.77   12.85
   0   1  26  301.22   13.03
   0   1 -26  317.00   13.95
   0  -1 -26  325.90   14.04
   1   0 -26  324.50   13.97
   0   1 -26  320.92   14.12
   1   0  26  281.34   13.33
   0  -1  26  316.72   15.43
  -1   0  26  318.55   14.52
   1   0 -26  337.27   14.19
  -1   0 -26  313.90   13.62
   0   1 -26  315.20   13.65
   1   0  26  308.57   15.15
   1   0 -26  323.99   14.45
  -1   0 -26  304.60   13.24
  -1   0 -26  328.32   13.96
   0  -1  26  311.94   13.60
   0   1 -26  319.44   14.02
  -1   0 -27  105.69    7.45
  -1   0 -27  118.48    7.62
  -1   0  27  114.21    7.18
   0  -1  27  115.68    7.65
   1   0 -27  107.04    8.36
   0   1  27  104.64    7.39
   0   1 -27  106.34    8.22
   0   1 -27  113.55    7.61
  -1   0 -27   90.81    7.76
   1   0 -27  110.98    7.78
   1   0  27  100.11    7.38
   0  -1  27  108.38    8.71
   0  -1 -27  107.73    7.67
   0   1 -27  118.76    7.91
   1   0  27  127.34    9.12
   1   0 -27  111.13    8.01
  -1   0  27  118.46    8.36
   0   1  28   50.56    5.24
  -1   0 -28   50.70    5.02
   0  -1  28   50.18    5.41
  -1   0 -28   48.76    5.26
   1   0  28   46.75    6.09
   1   0 -28   48.10    5.48
   0  -1 -28   51.12    5.53
   1   0 -28   36.72    5.54
   0   1 -28   42.29    6.51
  -1   0 -28   36.43    5.40
   0  -1  28   43.61    5.98
  -1   0  28   51.31    5.05
   0   1 -28   48.21    5.11
   1   0  28   43.16    4.97
   0  -1 -29   43.16    5.23
  -1   0 -29   54.36    5.24
   1   0  29   47.43    6.03
   0  -1  29   44.01    6.21
   1   0 -29   37.69    5.26
   0   1 -29   50.74    5.37
   1   0 -29   24.79    5.53
  -1   0 -29   46.75    5.07
   0   1  29   43.24    5.02
  -1   0 -29   33.08    5.75
   0  -1  29   47.50    5.51
   1   0  29   42.18    5.06
   0   1 -29   55.68    6.86
  -1   0 -30   46.54    6.32
   1   0 -30   41.33    6.04
   0  -1 -30   52.40    5.60
   0   1 -30   48.59    5.31
  -1   0 -30   53.31    5.39
  -1   0 -30   50.89    5.15
   0   1  30   45.31    5.07
   1   0  30   47.78    5.44
   0  -1  30   51.51    6.64
   0  -1 -31   30.26    4.76
   1   0 -31   25.15    5.79
  -1   0 -31   34.76    4.27
   0   1 -31   33.40    4.42
  -1   0 -31   24.69    5.61
  -1   0 -32   -5.43    6.22
   1   0 -32   -2.10    5.26
   0   1 -32   -0.79    2.36
   1   0 -33    2.27    5.82
   0   1 -33   10.55    6.54
   0   1 -33    0.54    2.23
  -1   0 -33    3.70    5.86
   1   0 -34    9.26    6.41
   0   1 -34    8.91    6.13
  -1   0 -34   16.84    6.59
   0  -1 -35   28.56    6.63
  -1   0 -35   61.66    8.55
   0   1 -35   45.25    7.77
   1   0 -35   72.13    8.74
   1   0 -36   69.71    8.09
   0   1 -36   45.39    6.86
  -1   0 -36   48.94    8.16
   0  -1 -36   41.38    7.01
  -1   0 -37   57.02    7.65
   1   0 -37   73.20    7.94
   0   1 -37   54.88    7.18
   0   1 -38   16.71    5.52
   1   0 -38   34.89    6.72
  -1   0 -38   30.06    6.32
   0   1 -39    5.93    4.54
   1   0 -39   14.42    5.38
  -1   0 -39   16.30    5.10
  -1   0 -40  140.86    8.72
   1   0 -40  133.32    8.69
   0   1 -40  136.35    8.46
   1   0 -41   83.87    6.65
   0   1 -41   89.49    6.89
  -1   0 -41   80.65    6.63
   0  -1 -42   45.19    4.76
  -1   0 -42   36.23    4.68
   1   0 -42   31.18    4.42
   0  -1 -43   10.08    3.24
   0  -1 -44   27.74    3.36
   1  -1   0 6229.51  169.72
   1   1   0 6685.32  169.36
  -1  -1   0 6833.77  169.76
  -1   1   0 6699.72  169.20
   1  -1   0 6840.91  169.64
   1   1   0 7220.81  169.10
   1   1   0 7187.19  169.23
   1  -1   0 6572.87  169.31
   1  -1  -1  406.53   11.60
  -1   1  -1  397.44   11.39
   1  -1   1  418.64   11.70
  -1  -1   1  406.85   11.87
  -1  -1  -1  404.10   11.87
   1   1   1  406.69   11.30
   1   1   1  393.06   11.39
   1  -1   1  396.46   11.89
   1   1  -1  421.67   11.06
   1  -1  -1  395.05   11.26
   1  -1  -1  435.97   11.50
   1   1  -1  428.56   11.20
   1   1   1  407.47   11.42
  -1   1   1  406.60   11.34
   1   1  -2  180.08    5.35
   1  -1  -2  176.01    5.61
   1   1  -2  189.24    5.54
   1  -1   2  178.18    6.44
   1   1  -2  176.84    6.09
   1  -1   2  200.50    5.96
   1  -1   2  187.17    6.28
  -1  -1   2  179.88    6.28
   1   1   2  172.11    5.84
  -1   1   2  175.19    5.77
  -1  -1  -2  174.07    6.23
   1  -1  -2  175.04    5.75
   1  -1  -2  166.41    5.79
  -1   1  -2  163.57    5.84
   1   1  -3  573.74   16.42
   1  -1   3  606.96   15.95
   1   1  -3  571.85   15.23
   1  -1  -3  580.59   15.90
  -1   1  -3  569.45   16.01
  -1  -1   3  564.75   16.40
   1  -1  -3  570.98   15.75
   1  -1   3  569.68   16.46
   1  -1  -3  547.10   15.51
   1   1  -3  606.06   15.37
  -1  -1  -3  575.51   16.47
   1   1   3  551.00   15.82
   1   1   3  552.85   15.93
  -1   1   3  560.64   15.80
   1  -1   3  564.47   16.72
   1  -1   4  493.47   15.13
   1   1  -4  532.27   15.20
   1   1   4  508.41   14.63
   1  -1  -4  546.04   14.68
  -1  -1   4  518.54   15.04
   1   1  -4  530.10   13.81
   1   1   4  515.34   14.42
   1   1  -4  568.57   13.77
   1  -1  -4  509.65   14.22
  -1  -1  -4  541.76   15.16
   1  -1   4  544.89   14.49
  -1   1   4  522.54   14.46
   1  -1   4  519.01   15.46
   1   1  -5   88.03    4.13
   1  -1   5   85.66    4.15
   1  -1   5   88.31    4.29
  -1  -1   5   87.50    3.95
   1   1   5   87.33    3.70
   1   1   5   86.79    3.49
   1   1   5   89.49    3.81
   1   1  -5   91.30    2.70
  -1   1   5   92.53    3.54
   1  -1   5   89.00    3.46
  -1  -1  -5   87.79    3.97
   1   1  -5   88.55    2.93
   1  -1   6    5.64    1.68
  -1   1   6    4.36    0.95
   1   1   6    6.22    1.26
   1  -1   6    4.49    1.53
  -1  -1   6    5.53    0.67
   1  -1   6    5.15    0.90
   1   1   6    4.03    0.94
   1   1   6    6.83    1.22
  -1  -1   6    4.13    1.15
  -1  -1  -6    6.29    1.30
   1   1   7 2586.35   66.25
  -1  -1   7 2649.60   65.11
  -1   1   7 2439.59   65.77
   1   1   7 2497.69   65.70
  -1  -1  -7 2631.24   66.56
   1  -1   7 2657.13   65.59
   1   1   7 2744.89   66.40
   1  -1   7 2610.45   67.09
   1  -1   7 2536.55   67.31
  -1  -1   7 2604.28   66.49
   1  -1  -8    4.88    1.43
  -1  -1   8    3.91    1.19
  -1   1  -8    2.68    1.11
  -1  -1  -8    3.54    1.26
   1   1   8    2.90    1.18
   1  -1   8    2.18    1.67
   1   1   8    3.25    1.01
   1  -1   8    3.49    1.16
   1  -1   8    2.61    0.81
   1  -1   8    2.57    1.70
  -1   1   8    3.64    1.12
  -1  -1   8    3.71    0.77
   1  -1   9  102.22    3.91
   1   1   9   99.75    4.62
   1   1   9  108.88    4.67
  -1   1  -9  106.27    4.51
   1  -1  -9  106.30    4.85
   1   1   9   98.20    4.16
   1  -1   9  111.63    4.74
   1  -1   9  100.53    5.23
   1   1  -9  109.94    5.20
  -1   1   9  106.10    4.36
  -1  -1   9  103.63    4.67
   1  -1   9  105.21    5.41
  -1  -1   9  102.50    3.84
   1   1  10  282.60    9.37
  -1  -1  10  278.65    8.32
   1  -1  10  277.56    8.30
  -1   1  10  285.25    8.99
   1   1 -10  291.72   10.09
  -1   1 -10  276.86    9.05
   1  -1 -10  292.18    9.59
   1  -1  10  282.98   10.16
   1   1  10  295.22    9.22
   1  -1  10  246.80    7.16
   1  -1  10  290.97   10.40
   1   1  10  265.91    8.67
   1  -1  10  285.18    9.34
  -1  -1  10  274.51    9.25
   1  -1  11  614.24   17.58
   1  -1  11  618.28   18.87
  -1  -1  11  587.47   17.47
   1   1  11  619.45   17.38
  -1   1  11  594.07   17.16
   1  -1  11  595.99   15.32
  -1  -1  11  570.68   16.41
   1  -1  11  581.80   16.29
   1   1 -11  605.22   18.33
   1  -1  11  596.67   18.57
   1   1  11  580.44   17.62
   1  -1 -11  586.24   17.73
   1   1  11  553.93   16.74
  -1   1 -11  593.88   17.28
  -1  -1  12  380.81   12.62
  -1  -1  12  368.72   11.73
   1  -1  12  389.19   11.51
   1  -1  12  400.52   13.91
   1  -1  12  409.68   12.87
   1  -1 -12  380.88   12.95
  -1   1  12  400.09   12.50
   1  -1  12  407.40   10.70
   1   1  12  381.04   12.10
  -1   1 -12  419.38   12.68
   1   1  12  396.11   12.50
   1   1 -12  406.75   13.60
  -1  -1 -12  401.46   11.82
   1   1  12  380.65   12.90
   1  -1  12  399.97   14.06
  -1  -1  13   79.78    3.90
   1   1 -13   83.84    5.08
   1   1  13   76.29    4.56
   1   1  13   81.94    4.13
  -1   1 -13   87.31    4.48
   1  -1 -13   82.26    4.77
  -1   1  13   87.95    4.47
   1  -1  13   91.71    3.15
   1  -1  13   84.25    3.64
   1   1  13   84.97    4.38
   1  -1  13   95.44    5.73
   1  -1  13   85.29    4.65
   1  -1  13   91.47    5.57
  -1  -1 -13   90.20    3.99
  -1  -1  13   83.61    4.53
  -1  -1 -14  364.24   11.33
   1   1  14  337.37   11.49
   1   1  14  349.37   12.53
  -1  -1  14  345.09   11.27
   1  -1  14  376.91   10.17
   1   1 -14  361.41   13.02
   1  -1 -14  376.06   12.70
   1  -1  14  351.07   12.25
  -1   1  14  369.87   12.01
   1   1  14  356.79   11.84
   1  -1  14  353.60   10.76
   1  -1  14  358.82   13.50
  -1   1 -14  357.94   11.95
   1  -1  14  366.24   13.58
  -1  -1  14  349.16   12.05
  -1   1 -15   32.15    2.84
   1   1  15   28.83    2.53
  -1   1  15   33.80    2.45
  -1   1  15   31.93    2.81
  -1  -1 -15   32.56    2.49
   1  -1  15   32.75    2.18
   1   1  15   33.09    3.23
   1  -1  15   30.86    3.57
   1   1  15   29.37    2.63
   1  -1  15   33.80    3.16
  -1  -1  15   29.58    2.81
   1  -1 -15   35.32    3.30
   1   1 -15   28.34    3.26
  -1  -1  15   31.88    2.52
   1  -1  15   31.62    3.68
  -1  -1  16 1392.56   39.73
   1  -1  16 1438.77   40.93
  -1  -1  16 1464.96   40.72
  -1   1  16 1524.46   39.67
   1   1  16 1431.51   40.00
   1   1  16 1546.36   40.35
  -1   1 -16 1458.98   40.51
  -1   1  16 1550.58   39.73
  -1   1  16 1467.16   40.46
   1   1  16 1466.20   41.54
   1  -1 -16 1461.63   41.30
   1   1 -16 1472.02   41.89
   1  -1  16 1553.87   38.93
   1  -1  16 1508.58   42.82
   1  -1  16 1458.73   42.76
  -1  -1 -16 1503.36   39.79
  -1  -1  17   91.11    4.83
  -1   1  17  100.29    4.75
  -1  -1  17   93.99    5.38
   1   1 -17   91.88    5.97
   1  -1  17   97.26    6.69
   1  -1  17  100.81    6.59
  -1  -1 -17   97.39    4.84
  -1   1  17   93.39    5.19
   1   1  17   97.08    5.85
  -1   1 -17   90.68    5.17
   1   1  17   97.82    4.99
   1  -1  17   93.20    5.56
  -1   1  17  107.73    4.81
   1   1  17   96.97    5.03
   1  -1 -17  105.59    5.99
  -1   1  18   47.19    3.65
   1  -1  18   48.15    4.73
   1   1  18   47.72    4.21
  -1  -1  18   45.93    4.28
  -1  -1 -18   55.24    3.61
   1  -1 -18   52.60    4.34
  -1  -1  18   46.70    3.43
  -1  -1  18   50.94    3.90
   1  -1  18   48.54    4.93
   1   1  18   51.94    3.60
  -1   1 -18   50.83    3.85
   1   1 -18   49.41    4.40
  -1   1  18   53.31    3.27
   1  -1  18   46.39    3.96
  -1  -1  19  840.89   24.71
   1   1  19  827.91   25.60
   1  -1  19  799.93   26.49
  -1   1  19  789.63   24.52
  -1  -1  19  777.67   23.60
   1  -1  19  749.98   24.64
   1   1  19  818.82   23.62
   1   1 -19  784.84   25.56
  -1   1 -19  839.55   24.49
   1  -1  19  817.30   26.94
   1  -1 -19  806.06   25.28
  -1  -1  19  773.64   25.43
  -1   1  19  785.38   23.98
  -1   1  20  466.05   16.68
  -1   1 -20  502.66   16.63
   1  -1 -20  505.99   17.61
   1   1  20  487.87   17.66
   1  -1  20  484.63   18.93
   1   1 -20  477.70   17.68
   1  -1  20  494.86   18.57
  -1  -1  20  476.71   17.66
   1  -1  20  459.07   16.82
  -1  -1  20  464.70   15.86
  -1   1  20  463.77   16.07
  -1  -1  20  519.60   16.97
   1   1  20  500.66   15.73
   1   1  21    7.92    1.69
   1  -1  21   11.82    2.93
  -1   1 -21    8.04    1.91
   1   1  21   10.28    2.49
  -1  -1  21    8.38    1.89
   1  -1  21    7.86    2.14
   1  -1  21    7.37    2.77
  -1  -1  21    6.97    2.23
   1  -1 -21    7.57    2.21
  -1   1  21   10.87    2.10
  -1   1  21    7.94    2.13
  -1  -1  21    8.59    2.20
   1   1 -21    8.49    2.40
   1  -1  22   30.63    3.68
   1   1  22   35.82    3.88
   1   1 -22   33.30    3.99
  -1  -1  22   29.64    3.19
  -1   1 -22   36.39    3.64
  -1  -1  22   34.80    3.78
  -1  -1  22   33.46    4.04
   1  -1 -22   31.13    3.80
  -1  -1  22   30.20    4.19
   1  -1  22   34.34    4.41
  -1   1  22   31.08    3.25
   1  -1  22   33.43    4.69
  -1   1  22   29.90    3.53
   1   1  22   39.92    4.35
  -1  -1  23  866.51   29.26
   1  -1 -23  945.36   29.35
   1   1  23  834.47   28.23
   1  -1  23  934.00   30.40
   1  -1  23  920.03   31.23
   1   1 -23  908.23   29.48
  -1   1 -23  984.94   28.31
   1  -1  23  830.49   28.32
  -1   1  23  879.05   28.21
   1   1  23  945.17   29.61
  -1  -1  23  919.24   27.53
  -1  -1  23  848.07   29.67
   1  -1  24    0.68    1.80
   1   1  24    1.87    2.33
   1  -1 -24    1.92    1.88
   1   1  24    0.20    1.86
  -1  -1  24    3.61    2.53
   1  -1  24    3.33    2.66
   1  -1  24    5.52    2.72
   1   1 -24    1.04    1.58
   1   1  24    1.32    1.67
  -1  -1  24    1.81    1.50
  -1  -1  24    1.76    2.43
  -1   1 -25   96.64    6.71
  -1  -1  25   91.54    7.47
  -1  -1  25   98.54    6.31
   1   1 -25   99.15    7.32
   1   1  25   90.24    6.70
  -1  -1 -25  100.78    6.91
   1   1 -25   98.55    6.86
  -1   1 -25   86.63    6.84
   1  -1 -25  105.54    7.35
   1  -1  25   94.88    7.53
  -1   1 -25  103.35    7.25
   1   1  25   88.61    6.67
   1  -1 -25  106.96    7.12
   1  -1  25   93.40    8.14
   1  -1  25   95.66    6.94
   1   1 -25  102.28    7.51
  -1   1  25   93.72    6.38
   1   1 -26  214.38   11.50
  -1   1 -26  203.95   10.89
   1  -1 -26  213.23   11.00
  -1  -1 -26  221.27   10.51
   1  -1  26  216.92   12.80
  -1  -1  26  208.11   11.93
   1   1 -26  217.42   10.95
   1   1  26  204.43   10.81
   1   1  26  209.82   11.06
   1   1 -26  233.14   11.51
  -1   1 -26  223.47   11.23
  -1   1  26  191.50   10.06
   1  -1  26  211.22   11.16
  -1  -1 -26  224.67   11.08
  -1   1 -26  210.38   10.63
   1   1  27  555.44   21.33
   1   1 -27  591.75   21.62
   1   1 -27  580.39   22.13
   1  -1  27  567.95   23.70
  -1   1 -27  585.92   20.99
  -1   1  27  543.59   20.35
  -1   1 -27  606.50   21.57
   1  -1  27  557.29   21.69
  -1  -1  27  559.30   22.60
   1   1  27  553.46   21.33
   1   1 -27  578.08   21.24
   1  -1 -27  595.02   21.57
  -1  -1 -27  586.53   20.58
  -1   1 -27  574.75   21.38
  -1  -1 -27  599.54   21.54
  -1   1 -28   33.43    4.70
  -1  -1 -28   41.20    5.06
   1  -1 -28   43.96    5.14
   1   1  28   34.77    4.62
  -1   1  28   37.57    4.61
  -1  -1  28   35.42    5.37
   1   1  28   35.72    4.91
   1   1 -28   47.73    6.57
   1  -1  28   38.55    5.85
  -1   1 -28   36.05    4.63
   1   1 -28   40.10    5.23
  -1   1 -28   46.49    6.54
   1   1 -28   39.88    4.76
   1  -1  28   41.54    5.15
   1   1  29   57.63    5.76
   1  -1 -29   57.42    5.72
   1   1 -29   53.41    6.02
  -1  -1 -29   48.51    5.50
  -1   1 -29   49.49    5.18
  -1   1 -29   68.88    7.28
  -1   1 -29   53.41    5.64
  -1   1  29   50.77    5.29
  -1  -1  29   49.56    6.23
   1  -1  29   51.13    5.76
   1   1  29   55.99    6.11
   1   1 -29   71.46    7.52
   1   1 -29   48.88    5.35
   1  -1  29   48.64    6.56
  -1   1 -30  112.30    9.06
   1   1 -30   96.67    7.41
   1  -1  30  114.12    8.86
   1  -1  30   94.16    8.95
   1   1 -30  112.69    9.41
  -1   1 -30   96.35    7.52
  -1   1 -30   92.48    7.09
   1  -1 -30  102.83    7.71
  -1  -1 -30  103.61    7.80
  -1  -1  30   93.87    8.59
   1   1 -31   27.50    6.79
  -1   1 -31   24.45    6.55
  -1   1 -32  157.31   10.86
  -1  -1 -32  119.76    9.65
   1   1 -32  170.03   11.04
   1  -1 -32  134.93    9.77
  -1   1 -32  138.57    8.77
  -1  -1 -33  130.15    9.86
  -1   1 -33  143.06    8.87
   1   1 -33  169.70   11.22
   1  -1 -33  124.00    9.70
  -1   1 -33  164.83   10.85
  -1  -1 -34    5.99    6.26
  -1   1 -34   11.42    3.16
   1  -1 -34    2.25    6.69
   1   1 -34   20.60    6.64
  -1   1 -34   22.17    6.59
  -1   1 -35    7.81    5.97
  -1  -1 -35   -4.17    6.41
   1   1 -35    8.61    6.07
   1  -1 -35    1.46    6.11
   1  -1 -36  253.47   13.23
  -1   1 -36  234.25   12.82
  -1  -1 -36  262.98   13.52
   1   1 -36  256.27   13.40
   1  -1 -37   29.08    7.05
  -1  -1 -37   37.03    6.81
   1   1 -37   -2.00    5.51
  -1   1 -37    0.90    4.85
  -1  -1 -38  106.25    8.41
   1   1 -38   61.11    7.12
   1  -1 -38   97.82    8.15
  -1   1 -38   60.71    6.80
  -1  -1 -39  106.37    7.93
   1   1 -39   64.82    6.80
  -1   1 -39   58.86    6.66
   1  -1 -39  105.66    8.10
   1   1 -40   14.07    4.68
  -1  -1 -40   35.18    5.69
  -1   1 -40   16.25    4.44
   1  -1 -40   32.12    5.76
   1  -1 -41  165.00    8.60
  -1  -1 -41  150.44    8.44
  -1  -1 -42   44.04    4.72
   1  -1 -42   46.03    4.74
   1  -1 -43   -5.65    3.21
  -1  -1 -43   -4.71    3.08
   0  -2   0 3360.08   87.39
   2   0   0 3534.45   86.66
   2   0   0 3390.90   87.28
  -2   0   0 3427.83   86.76
   2   0   0 3462.92   85.89
   0   2   0 3425.87   86.85
   0  -2   0 3378.26   86.45
   2   0   0 3481.85   87.47
   0   2   1  196.98    5.80
   2   0   1  193.04    6.17
  -2   0   1  201.89    5.75
   2   0  -1  188.44    4.95
   0  -2   1  223.81    5.68
  -2   0  -1  191.48    5.41
   2   0   1  193.97    5.53
   0  -2  -1  192.76    5.40
   2   0   1  198.35    6.29
   0  -2   1  208.14    6.29
   2   0  -1  200.25    6.24
   2   0   1  193.20    4.39
   2   0  -1  190.31    5.34
   0   2  -1  195.06    5.61
   2   0  -1  197.17    6.06
   0  -2  -1  192.03    6.26
   2   0   2   53.02    3.34
   2   0  -2   55.51    2.17
   0  -2   2   57.94    2.81
   0   2   2   49.90    2.94
  -2   0  -2   48.51    2.55
   0  -2  -2   46.60    3.20
   2   0  -2   48.47    2.52
   0  -2  -2   47.56    2.71
   2   0  -2   48.47    3.03
   0   2  -2   46.39    2.69
   2   0  -2   52.38    2.60
   2   0   2   47.04    3.19
   2   0  -2   49.60    3.14
   2   0   2   63.70    2.74
  -2   0   2   53.22    2.96
   0  -2   2   50.98    3.04
   2   0   3  823.71   20.98
   0  -2  -3  733.32   22.00
   2   0   3  746.81   21.95
   0   2   3  769.05   21.50
   0   2  -3  743.75   21.08
   2   0  -3  752.83   21.57
   2   0   3  755.16   22.02
   2   0  -3  776.49   21.07
   2   0  -3  795.30   20.09
   2   0  -3  768.82   20.84
   0  -2  -3  790.18   20.36
   0  -2   3  772.57   21.49
   0  -2   3  791.88   21.64
  -2   0  -3  789.07   20.85
  -2   0   3  792.36   21.57
   2   0   4  600.00   13.82
   0  -2  -4  568.58   12.52
   2   0  -4  599.70   14.57
   2   0  -4  591.07   14.08
  -2   0  -4  602.16   13.46
   2   0  -4  641.50   12.82
   2   0  -4  613.69   13.58
   2   0   4  594.86   15.13
  -2   0   4  594.38   14.56
   0  -2  -4  603.12   15.25
   0  -2   4  587.50   14.23
   0   2   4  583.01   14.40
   0   2  -4  588.74   13.93
   2   0   4  600.73   15.20
   0  -2  -5  310.17   10.61
   2   0   5  302.81   10.48
   2   0  -5  327.35    9.23
  -2   0  -5  303.89    9.06
   2   0   5  307.77    9.53
   0  -2   5  300.59    9.64
   0   2  -5  299.42    9.52
   2   0   5  315.04    9.79
   2   0   5  309.34   10.57
   2   0  -5  301.46    9.81
   0   2   5  303.31    9.95
   2   0   6   50.88    2.89
   2   0   6   47.28    3.52
   2   0  -6   44.86    2.98
   2   0   6   50.09    3.54
   0   2  -6   46.64    2.75
   2   0   6   45.80    2.84
   0   2   6   45.59    3.03
  -2   0  -6   48.59    2.38
   0  -2   6   45.50    2.72
   0  -2   7 1577.32   42.19
   2   0   7 1657.18   42.47
   2   0   7 1706.95   42.56
  -2   0  -7 1608.23   41.46
   2   0  -7 1601.58   42.82
   2   0   7 1572.15   43.45
   0   2   7 1595.13   42.78
   0   2  -7 1639.65   42.25
   2   0   7 1604.39   43.58
   2   0   8    2.80    1.28
   2   0   8    4.06    1.69
  -2   0  -8    2.72    0.79
   0   2   8    1.09    1.24
   0   2   8    1.05    0.37
   2   0   8    1.08    1.49
   2   0  -8    2.62    1.38
   2   0   8    2.36    1.24
  -2   0   8    1.07    0.22
   0  -2   8    1.86    0.97
  -2   0  -8    1.27    0.27
   2   0   9  202.33    7.89
   2   0   9  210.85    7.85
  -2   0  -9  209.15    5.74
  -2   0   9  195.32    4.82
   2   0   9  205.66    7.04
  -2   0  -9  198.87    4.89
   0  -2   9  206.89    6.58
   0   2  -9  193.06    7.55
   0   2   9  212.27    7.41
   0   2   9  205.64    5.35
   2   0   9  210.45    6.90
   2   0  -9  211.07    7.52
   0   2 -10    9.99    2.03
   2   0 -10   10.89    1.99
   0  -2  10    8.43    1.37
  -2   0 -10    9.42    0.80
   2   0  10    9.44    1.57
   2   0  10   10.15    1.74
   2   0  10    8.17    1.97
   0  -2  10    5.70    1.40
   0   2  10    9.54    0.99
  -2   0  10    8.05    0.72
   2   0  10    9.84    2.15
   2   0  11  539.31   17.78
   0   2 -11  560.08   17.80
  -2   0 -11  568.00   14.94
   2   0  11  557.60   16.69
   2   0  11  572.58   18.19
   0   2  11  585.61   17.58
   2   0 -11  582.25   17.72
   0   2  11  561.23   15.47
   0  -2  11  594.54   16.46
   0  -2  11  581.48   18.44
   2   0  11  556.07   17.07
  -2   0  11  554.23   14.82
   0   2 -12  148.96    7.24
   2   0  12  151.09    7.35
   0  -2  12  165.22    6.23
   0   2  12  155.42    7.15
   2   0  12  159.80    7.72
   2   0  12  145.76    6.37
   0  -2  12  155.41    6.83
   2   0  12  149.55    6.77
  -2   0 -12  160.16    5.14
  -2   0  12  158.49    5.08
   0  -2  12  152.38    7.65
   0   2  12  159.03    5.66
   2   0 -12  165.09    7.37
   2   0  13   32.38    2.71
  -2   0  13   35.63    1.99
   0   2  13   35.13    2.96
   0   2  13   38.63    2.47
   0  -2  13   32.10    3.59
   0   2 -13   33.85    3.32
   2   0  13   37.89    3.56
   0  -2  13   38.25    3.11
   0   2  13   38.72    3.52
   2   0 -13   35.36    3.46
  -2   0 -13   34.89    1.99
   2   0  13   34.50    3.21
   0  -2  13   36.82    2.64
   2   0  13   29.98    3.54
   0  -2  14   44.96    3.43
   2   0  14   38.52    3.97
   0   2  14   39.84    3.19
   2   0  14   39.13    3.44
   2   0  14   37.19    2.96
   0   2  14   39.50    2.66
   0  -2  14   41.59    2.85
   0  -2  14   42.99    4.21
   0   2  14   37.69    3.59
   2   0 -14   43.32    3.90
  -2   0  14   45.27    2.37
   0   2 -14   38.54    3.64
   2   0  14   39.48    3.74
  -2   0 -14   41.42    2.32
   0  -2  15    0.41    0.92
  -2   0 -15    0.23    0.73
   0   2  15    2.43    1.93
   0   2  15    0.46    0.99
   0  -2  15    2.47    1.35
   2   0  15    0.41    1.74
   2   0  15    0.70    1.75
   0  -2  15    0.86    1.85
   2   0 -15    1.16    1.90
   2   0  15    1.12    2.09
   2   0  15    1.14    1.31
   0   2 -15    0.52    1.63
   0   2  15    0.46    1.24
   0   2  16 1791.30   50.96
   0  -2  16 1803.03   53.26
   0   2  16 1881.53   50.25
   0   2 -16 1775.37   52.22
   0   2  16 1848.00   52.15
   2   0  16 1771.48   51.71
   0  -2  16 2003.05   51.83
   0  -2  16 1999.40   50.50
   2   0  16 1794.15   53.19
   2   0  16 1792.48   52.46
   2   0 -16 1819.56   52.54
   2   0  17   86.23    4.83
   2   0 -17   88.00    5.99
   0  -2  17   82.22    6.29
   0   2  17   89.38    5.75
   0  -2  17   90.50    6.52
   0   2  17   82.56    4.93
   0  -2  17   93.92    5.49
   0   2 -17   80.57    5.57
   2   0  17   89.22    6.45
   2   0  17   90.51    6.01
   2   0  17   92.91    5.74
   0   2 -18    1.53    1.73
  -2   0  18    2.85    1.83
   2   0  18    1.51    1.69
   0  -2  18    5.93    1.79
   2   0 -18    1.93    1.98
   2   0  18    2.22    1.28
   0  -2  18    2.01    2.18
   2   0  18    2.44    2.26
   2   0  18    1.31    1.84
   0   2  18    4.20    2.08
   0   2  18    1.93    1.30
   0  -2  18    2.84    2.43
   2   0  19  836.07   26.61
   0   2 -19  800.46   26.22
  -2   0  19  830.41   26.30
   2   0 -19  849.88   27.09
   0  -2  19  840.63   27.82
   2   0  19  841.41   27.79
   0  -2  19  814.32   27.58
   0   2  19  809.22   24.70
   0  -2  19  900.10   26.18
   2   0  19  783.84   25.79
   0   2  19  811.81   25.99
   2   0  19  833.24   24.47
   0   2  20  678.48   22.99
   2   0  20  693.23   24.86
  -2   0  20  714.81   23.60
   0   2 -20  671.20   23.20
   2   0  20  726.20   21.61
   2   0  20  687.13   23.12
   0   2  20  721.35   21.87
   2   0  20  734.29   23.94
   0  -2  20  694.38   24.89
   0  -2  20  719.77   25.00
   0  -2  20  726.29   23.20
   2   0 -20  704.59   24.08
   2   0  21   18.35    3.25
   0  -2  21   17.44    3.61
   0   2 -21   16.65    2.98
   0  -2  21   24.19    3.21
   0   2  21   18.84    2.46
   0  -2  21   19.09    3.85
  -2   0  21   20.20    2.43
   2   0  21   20.91    3.19
   2   0  21   19.87    3.91
   2   0 -21   17.43    3.27
   0   2  21   16.37    2.97
  -2   0  21   19.51    3.15
   2   0  22  129.37    8.82
   2   0  22  102.64    7.02
   0   2  22  113.48    7.14
   2   0  22  138.45    8.14
   0   2 -22  118.34    7.50
  -2   0  22  119.44    7.57
   0  -2  22  105.39    8.09
   2   0 -22  122.98    7.96
   0  -2  22  122.38    8.54
  -2   0  22  117.31    6.28
   0  -2  22  123.50    7.49
   0  -2  23  404.75   17.87
  -2   0  23  462.75   17.28
   0   2  23  397.27   15.95
   2   0 -23  431.86   17.49
   2   0  23  389.03   16.25
   0   2 -23  421.34   16.77
   2   0  23  446.34   18.55
   0  -2  23  407.94   18.10
   0  -2  23  441.72   17.05
   0  -2  24  110.23    7.69
   0   2  24  103.68    7.02
   0   2 -24  110.34    7.47
   2   0  24  119.84    8.85
  -2   0  24  120.90    7.95
   0   2 -24  112.47    7.67
   0  -2  24  114.15    8.72
   0  -2  24  105.03    8.34
   0   2 -24  111.59    7.37
   2   0 -24  108.49    7.90
   2   0  24  101.64    7.23
   0   2 -24  121.72    7.89
   0  -2 -24  116.71    7.52
   2   0  25   49.63    5.12
   2   0  25   44.81    5.75
  -2   0 -25   49.41    4.90
  -2   0 -25   39.66    5.00
  -2   0  25   48.22    5.37
   0   2 -25   45.82    4.95
   2   0 -25   41.32    5.12
   0   2 -25   58.26    5.46
  -2   0  25   53.82    5.43
   0   2 -25   47.77    4.86
   0  -2 -25   55.29    5.23
   0   2  25   45.41    4.71
   0  -2  25   45.11    5.59
  -2   0 -25   53.94    4.83
   0  -2  25   40.29    4.92
   0   2 -25   61.53    6.45
   2   0 -25   48.37    5.35
   0  -2  25   52.45    6.11
   0   2  26    9.96    2.76
  -2   0 -26    8.79    2.68
   0  -2  26    7.47    3.29
   0   2 -26    5.68    2.54
   0   2 -26    5.73    2.55
   2   0  26    9.37    2.89
   0  -2 -26    5.87    2.65
  -2   0  26    6.56    2.93
   0  -2  26    6.99    2.93
   0   2 -26   17.00    5.04
   0  -2  26    6.94    3.50
  -2   0 -26    6.71    2.35
   2   0  26    7.44    3.40
   2   0 -26    6.92    2.96
   2   0 -26   -2.69    4.83
   2   0 -27   54.94    6.17
  -2   0 -27   48.13    4.81
   0  -2  27   45.38    6.14
   0  -2 -27   55.20    5.62
   0  -2  27   26.19    5.11
   0   2  27   50.10    5.28
   0   2 -27   54.19    5.40
   2   0  27   47.06    5.44
  -2   0 -27   42.82    5.49
   0  -2  27   52.79    6.53
   0   2 -27   70.90    7.44
   0   2  27   55.87    5.47
  -2   0 -27   56.12    5.57
   2   0  27   52.10    6.54
   0   2 -27   56.08    5.91
   2   0 -27   53.78    6.17
   2   0  28   38.95    5.00
   0   2  28   46.28    5.24
   0   2 -28   39.99    4.81
   2   0 -28   35.09    5.79
  -2   0 -28   41.13    4.93
   2   0 -28   43.43    5.43
   2   0  28   41.90    6.37
  -2   0 -28   28.47    5.22
   0  -2 -28   44.98    5.31
  -2   0 -28   43.82    4.53
   0   2 -28   57.27    7.06
   0  -2  28   40.67    5.98
   0   2  29   16.63    3.49
   0  -2  29   13.56    4.09
   2   0 -29    7.64    4.92
  -2   0 -29   13.78    3.11
   0   2 -29   23.65    6.08
   2   0  29   10.52    2.95
   0  -2 -29   12.63    3.47
   2   0 -29   13.30    3.37
  -2   0 -29    9.12    3.15
   0   2 -29   12.86    3.20
  -2   0 -29    7.70    4.58
   0   2 -30    4.97    2.61
  -2   0 -30    2.49    1.86
   0  -2 -30    2.06    2.58
  -2   0 -30   -1.00    4.88
  -2   0 -30    4.25    2.58
   0   2 -30   13.11    5.63
   2   0 -30   -4.12    5.63
   2   0 -31   76.80    7.80
   0   2 -31   67.83    8.12
   0  -2 -31   70.36    6.66
  -2   0 -31   76.29    6.05
   0   2 -31   79.53    6.65
  -2   0 -31   87.02    6.75
  -2   0 -31   66.93    7.50
  -2   0 -32  387.34   17.08
   0   2 -32  409.09   17.94
   2   0 -32  422.28   17.75
   0  -2 -32  398.23   17.21
  -2   0 -32  393.00   16.32
   0   2 -32  379.79   16.55
  -2   0 -32  396.47   15.86
   2   0 -33   48.65    7.17
  -2   0 -33   41.85    7.05
   0   2 -33   27.20    4.18
   0   2 -33   32.68    6.31
   0  -2 -33   27.63    4.45
   0   2 -34  339.15   15.30
   0  -2 -34  340.33   16.13
   0   2 -34  356.52   16.63
  -2   0 -34  370.89   16.36
   2   0 -34  382.44   16.46
   0   2 -35   94.46    8.70
   2   0 -35  130.65    9.42
   0  -2 -35   76.34    7.92
  -2   0 -35  119.34    8.95
   0   2 -35   86.84    7.01
   2   0 -36  376.90   15.54
   0   2 -36  347.46   15.63
  -2   0 -36  342.49   15.24
   2   0 -37    9.11    5.91
   0  -2 -37    0.40    6.20
   0   2 -37    4.32    5.08
  -2   0 -37   10.91    5.25
  -2   0 -38  201.78   10.61
   0  -2 -38  205.06   11.20
   2   0 -38  203.23   10.80
   0   2 -38  188.38   10.89
  -2   0 -39   43.50    5.48
   2   0 -39   47.81    5.64
   2   0 -40   69.83    6.14
  -2   0 -40   65.47    5.97
   2   0 -41   16.81    4.11
  -2   0 -41   16.83    3.95
   0  -2 -42   29.49    4.09
   0  -2 -43   -0.55    2.66
   1  -2 -43    7.86    2.72
  -2  -1 -42   20.67    3.52
   1  -2 -42   33.63    4.11
  -2  -1 -41  118.59    7.02
   1  -2 -41  157.23    7.88
   1  -2 -40  169.19    9.02
  -2  -1 -40  136.93    8.05
   1  -2 -39   17.89    6.10
  -2  -1 -39    8.72    4.66
   1  -2 -38   90.47    7.76
   2   1 -38   73.69    6.86
  -1   2 -37  203.05   11.18
   2   1 -37  194.56   10.79
  -2  -1 -37  226.05   11.47
   2   1 -36   11.27    5.01
  -1   2 -36    6.13    4.94
   1  -2 -36   -5.07    6.06
  -1   2 -36    9.72    3.01
   1  -2 -35  175.88   11.18
  -1   2 -35  198.70   11.67
   2   1 -35  233.01   11.84
  -2  -1 -35  204.15   11.58
  -1   2 -35  220.05   11.16
  -1   2 -34  152.47    9.17
  -1   2 -34  141.30   10.31
   1  -2 -34  126.10    9.85
  -2  -1 -34  151.82   10.33
   1  -2 -33   85.62    7.12
  -1   2 -33   76.31    6.61
   2   1 -33   98.45    8.81
  -2  -1 -33   68.72    7.85
  -1   2 -33   75.56    7.99
  -2  -1 -32  103.06    8.92
  -1   2 -32  120.73    9.58
   1  -2 -32  132.83    8.87
  -1   2 -32  125.35    8.38
  -1   2 -31  170.37    9.96
   2   1 -31  186.12   11.46
  -1   2 -31  162.11   11.11
  -2  -1 -31  149.51   10.46
   1  -2 -31  181.51   10.40
  -1   2 -30   26.73    4.09
   1  -2 -30   23.59    4.03
  -1   2 -30   26.60    6.05
  -2  -1 -30   12.84    5.15
  -2  -1 -29   28.25    4.43
   2   1 -29   40.12    5.52
  -1   2 -29   41.01    6.39
  -1   2 -29   31.18    4.68
   2  -1  29   32.35    5.21
  -1  -2  29   25.84    4.88
  -1   2 -29   30.89    4.34
   1   2  29   29.82    4.73
   2  -1  29   33.19    6.08
   1  -2 -29   37.16    4.85
   1   2  28  209.85   11.64
   2  -1  28  236.62   13.19
  -1   2 -28  207.57   11.16
   2  -1  28  223.43   13.87
  -1   2 -28  226.11   11.97
  -2  -1 -28  214.18   11.28
   1   2  28  194.81   11.25
  -1  -2  28  217.54   13.14
   1  -2 -28  223.06   11.63
  -1   2 -28  218.87   11.96
   2   1 -28  219.99   12.55
   2   1 -28  246.51   12.55
  -2  -1 -27  122.77    8.26
  -1   2 -27  125.33    8.60
  -1   2 -27  136.47    9.41
   2  -1  27  126.79    9.36
  -2   1  27  147.70    9.65
  -1  -2  27  134.43    9.99
  -1   2 -27  118.26    8.13
   2  -1  27  123.50   10.28
   1   2  27  121.92    8.46
   1   2  27  125.56    8.68
   1  -2 -27  129.85    8.50
   2   1 -27  128.58    9.38
   2   1 -27  142.94    9.43
  -1  -2  27  125.80    9.72
   2   1 -26  135.08    8.44
   1   2  26  126.58    8.44
  -1   2 -26  138.78    9.19
  -1  -2  26  125.62    9.34
   1   2  26  107.48    7.93
   2   1 -26  127.03    9.09
   2  -1  26  114.22    9.69
  -1  -2  26  115.47    9.15
  -2   1  26  145.79    9.33
   2   1 -26  137.06    8.95
  -1   2 -26  113.99    7.84
   2  -1  26  129.30    9.02
  -1   2 -26  126.98    8.54
   1  -2 -26  125.54    8.29
  -2  -1 -26  118.95    7.96
  -2  -1 -25   36.01    4.25
   1   2  25   28.12    3.97
  -1  -2  25   32.74    5.05
  -1   2 -25   35.83    4.32
   2   1 -25   29.69    4.12
   2   1 -25   31.31    4.58
  -1   2 -25   31.51    4.27
  -1   2 -25   37.87    5.73
   1  -2 -25   33.95    4.35
   1   2  25   37.61    4.60
  -1  -2  25   31.32    4.78
   2  -1  25   30.64    5.31
  -2   1  25   38.49    4.89
   2  -1  25   40.36    5.29
   2   1 -25   33.98    5.15
   2  -1  25   30.85    4.40
   2  -1  24  324.30   14.99
   2   1 -24  346.82   14.45
   2  -1  24  348.83   16.93
  -1   2 -24  357.56   14.78
  -1   2 -24  348.23   14.54
  -1   2 -24  351.64   14.89
  -1  -2  24  326.45   15.65
   2   1 -24  348.70   15.72
   1   2  24  323.59   14.53
  -1  -2  24  330.00   15.85
   2   1 -24  330.46   14.30
   2  -1  24  367.27   16.29
   1  -2 -24  355.66   14.63
  -1   2 -23   94.43    6.34
   2   1 -23   80.93    6.82
  -1  -2  23   91.49    7.50
   1   2  23   98.09    5.93
   2  -1  23   84.10    6.64
   2  -1  23   92.32    8.04
   2  -1  23   96.40    7.66
  -1  -2  23   89.88    7.32
   1   2  23   82.49    6.50
   2  -1  22  398.68   17.77
   1   2  22  379.89   15.60
  -1  -2  22  380.21   14.77
   2  -1  22  375.52   15.70
   1   2  22  404.04   14.47
   2   1 -22  372.91   16.17
  -1   2 -22  412.28   15.31
  -1  -2  22  371.74   16.42
   2  -1  22  390.91   16.93
   2  -1  21   96.28    7.89
  -1  -2  21  108.94    6.39
   2  -1  21  110.48    7.87
   1   2  21  100.55    6.90
   2   1 -21  103.76    7.32
  -1  -2  21  100.12    7.44
   2  -1  21  105.13    6.98
  -1   2 -21  104.84    6.51
   1   2  21  106.08    6.14
   1   2  20  124.48    7.58
   2  -1  20  122.04    8.31
   2   1 -20  128.01    8.00
   1   2  20  118.29    6.58
  -1  -2  20  126.68    8.20
   2  -1  20  129.33    8.79
  -1  -2  20  135.09    6.97
  -1   2 -20  121.29    7.05
   2  -1  20  121.59    7.46
   2  -1  19  257.26   12.79
  -1  -2  19  248.24   12.01
   1   2  19  242.78   11.31
   1   2  19  257.91   10.50
  -1   2 -19  255.07   10.88
   2   1 -19  234.49   11.59
  -1  -2  19  286.16   10.99
  -1  -2  19  278.09   10.56
   2  -1  19  260.03   12.49
   2  -1  19  249.42   11.29
   2  -1  18  206.77    8.01
  -1  -2  18  191.68   10.09
  -1  -2  18  216.17    8.67
   2   1 -18  198.85    9.97
  -1  -2  18  212.91    9.06
   1   2  18  183.69    9.42
   2  -1  18  184.03   10.21
   2  -1  18  186.89    9.30
  -1   2 -18  201.59    9.19
   1   2  18  196.15    8.70
   1   2  18  211.20    8.73
   2  -1  18  202.99   10.76
   2  -1  17  175.25    8.75
   1   2  17  186.76    9.18
   1   2  17  186.96    8.26
   2   1 -17  187.82    9.45
   2  -1  17  188.29   10.13
   2  -1  17  176.13    9.71
   2  -1  17  193.70    7.62
  -1  -2  17  198.99    8.56
  -2   1  17  194.12    7.56
  -1   2 -17  187.04    8.62
   1   2  17  189.22    8.04
  -1  -2  17  196.22    8.06
   1   2  16   89.23    4.97
   2  -1  16   84.98    6.37
   2  -1  16   89.65    6.59
  -2   1  16   91.07    4.52
   2   1 -16   92.74    6.13
   1   2  16   90.93    5.96
  -1  -2  16   94.13    4.96
  -1  -2  16   91.78    5.31
  -1   2 -16   86.02    5.39
   1   2  16   81.17    5.01
   2  -1  16   92.05    5.76
   2  -1  16   94.08    4.75
   2  -1  15 1587.12   46.07
   1   2  15 1610.03   44.97
   1   2  15 1550.32   43.60
   2  -1  15 1562.19   45.87
   2   1 -15 1631.71   45.27
  -1   2 -15 1530.00   44.07
   1   2  15 1589.46   43.07
   2  -1  15 1558.89   42.64
  -1  -2  15 1702.70   43.36
  -2   1  15 1644.11   42.38
   2  -1  15 1598.26   44.43
  -1  -2  15 1586.31   43.83
   2  -1  14  132.12    6.83
   2  -1  14  132.85    5.84
   2  -1  14  134.96    7.72
   1   2  14  142.96    7.27
  -1  -2  14  135.54    6.47
   1   2  14  130.46    5.92
   2  -1  14  136.43    7.76
   2   1 -14  134.42    7.27
  -2   1  14  140.78    5.57
  -1  -2  14  136.43    6.06
   1   2  14  130.19    6.37
  -1   2 -14  130.60    6.63
   1   2  13   21.81    3.05
  -1  -2  13   20.15    2.12
   2  -1  13   21.09    2.14
  -1  -2  13   21.74    2.51
   1   2  13   20.83    2.13
   2  -1  13   22.87    3.37
   1   2  13   18.21    2.36
   2   1 -13   19.27    2.84
  -1   2 -13   20.53    2.54
   2  -1  13   19.63    3.13
   2  -1  13   19.80    2.71
  -2   1  13   21.74    1.89
  -1   2 -12  332.32   11.48
   2  -1  12  316.43   12.44
  -1  -2  12  348.71   11.40
  -2   1  12  322.13    9.84
   2  -1  12  323.09   10.44
   2   1 -12  348.40   12.22
   1   2  12  317.58   11.03
   2  -1  12  355.36   11.72
   1   2  12  343.08   12.05
   1   2  12  321.73   10.31
   2  -1  12  333.24   12.55
  -1  -2  11  173.81    6.68
   1   2  11  160.98    6.44
   2  -1  11  154.59    7.42
   2  -1  11  157.84    5.84
  -2   1  11  153.64    5.19
  -2  -1 -11  167.66    6.19
   2  -1  11  169.50    7.73
   2   1 -11  164.04    7.12
   1   2  11  170.76    7.12
  -1   2 -11  150.94    6.50
   1   2  11  155.72    5.60
   2  -1  11  166.80    6.75
   1   2  10  173.57    7.30
   1   2  10  188.96    7.91
   2  -1  10  207.57    7.84
   2  -1  10  193.00    8.54
   2  -1  10  179.28    8.32
   2  -1  10  173.67    6.77
  -2   1  10  177.65    6.20
  -1  -2  10  193.21    7.62
  -1   2 -10  172.31    7.41
   2   1 -10  185.40    7.96
  -2  -1 -10  187.01    7.14
   1   2  10  184.31    6.61
  -2   1   9   84.34    3.58
   2  -1   9   95.11    4.83
  -2  -1  -9   85.18    4.34
  -1  -2   9   92.66    4.74
   2  -1   9   88.56    5.35
   2   1  -9   88.15    4.95
   2  -1   9   86.74    5.34
   2  -1   9   85.35    4.15
   1   2   9   86.16    4.56
   1   2   9   89.38    3.88
   1   2   9   84.39    4.81
  -1  -2   8  209.76    7.84
   2  -1   8  226.18    8.02
   1   2   8  193.22    7.76
   1   2   8  186.33    7.45
   1   2   8  184.55    6.48
   2  -1   8  193.93    7.06
  -2  -1  -8  208.12    7.46
   2   1  -8  188.77    7.85
   2  -1   8  194.81    8.28
   2  -1   8  195.34    8.42
  -2   1   8  192.10    6.34
   2  -1   7  348.02   12.56
  -2   1   7  362.29   10.48
   1   2   7  359.02   11.67
   1   2   7  342.27   10.49
  -2  -1  -7  369.17   11.63
   2   1  -7  377.19   10.10
   2   1  -7  370.16   12.05
  -1  -2   7  379.05   12.08
   2  -1   7  361.36   11.24
   1   2   7  324.75   11.63
   2  -1   7  313.25   12.13
   2  -1   7  425.21   12.42
  -1  -2   6  150.87    5.93
   2  -1   6  150.12    6.37
  -2  -1  -6  145.42    5.59
  -2   1   6  150.15    4.65
   1   2   6  144.62    4.55
   2  -1   6  156.60    6.11
   2   1  -6  161.63    4.43
   2  -1   6  160.89    5.46
   1  -2  -6  152.90    4.03
   1   2   6  150.27    5.77
   2   1  -6  150.75    5.93
  -1   2  -6  158.17    5.65
   1   2   6  153.20    5.69
   2  -1   6  146.36    6.38
  -2  -1  -5  406.99   12.35
   2   1  -5  408.23   12.50
   1   2   5  412.58   12.39
   2  -1   5  409.32   13.13
   1  -2  -5  413.13   12.18
   2  -1   5  406.14   13.24
   1  -2  -5  389.87   10.83
  -1  -2   5  406.49   12.70
   1   2   5  377.13   11.03
   2  -1   5  408.09   12.09
   2   1  -5  404.01   11.07
  -2   1   5  396.15   11.21
  -1   2  -5  412.21   12.22
  -2   1   4  109.24    4.03
   2  -1   4  116.29    4.73
   2   1  -4  115.50    4.92
  -1  -2   4  112.74    5.13
   1  -2  -4  106.50    3.35
   1   2   4  110.40    4.81
   2  -1   4  113.16    5.40
   1   2   4  102.03    3.86
   1  -2  -4  104.73    3.93
   2   1  -4  115.29    4.02
  -1  -2   4  120.02    3.93
   2  -1   4  112.19    5.51
  -1   2  -4  112.49    4.77
   2   1  -4  104.25    3.06
  -2  -1  -4  108.81    4.84
   2  -1   3    9.47    1.95
   2   1  -3    8.23    1.08
   1  -2  -3   10.86    0.91
   1   2   3   10.77    1.62
  -1   2  -3   10.60    1.62
   2   1  -3    9.13    1.52
   1   2   3    9.86    1.11
  -2  -1  -3   11.01    1.63
  -2   1   3   10.36    1.17
  -1  -2   3   13.05    1.22
   2  -1   3   10.09    1.97
   1  -2  -3    9.28    1.23
  -1  -2   3   11.17    1.99
   2  -1   3   10.10    1.54
   1   2   3   12.24    1.63
   2   1  -3    8.87    0.71
  -1  -2   2  535.69   16.56
   1  -2  -2  557.38   15.66
  -1   2  -2  527.48   15.90
  -1  -2   2  607.68   15.09
  -2  -1  -2  553.98   16.23
   2  -1   2  552.73   16.59
   2   1  -2  568.66   16.43
   2   1  -2  557.98   15.79
  -2   1   2  513.01   15.15
   1   2   2  538.88   15.88
   2   1  -2  568.10   15.43
   1   2   2  530.81   15.87
   2   1  -2  575.74   14.71
   1  -2  -2  552.51   14.91
   2  -1   2  539.61   16.82
   2   1  -1 2085.17   54.76
  -1  -2   1 2048.57   53.58
   1  -2  -1 2133.18   54.35
   2  -1   1 2026.34   55.14
   2   1  -1 2175.75   54.03
   2   1  -1 2096.18   53.33
   1   2   1 2062.95   54.28
   1  -2  -1 2069.25   53.59
   1   2   1 1959.22   54.15
   2  -1   1 2042.06   54.84
  -1  -2   1 2017.59   55.08
  -2   1   1 1969.01   53.64
   2   1  -1 2075.90   53.98
  -1   2  -1 2052.84   54.37
  -2  -1  -1 2033.89   54.70
   2   1   0  428.49   11.79
   2   1   0  412.19   12.66
  -1   2   0  444.32   12.57
   1   2   0  431.88   12.25
   2   1   0  431.45   12.16
   2   1   0  446.82   10.96
  -2  -1   0  421.14   12.77
   2  -1   0  398.77   12.59
  -2   1   0  407.66   11.81
  -1  -2   0  427.47   13.23
   1  -2   0  431.09   12.69
   2  -1   0  421.74   13.04
   1  -2   0  420.07   11.98
   1   2   0  416.81   12.14
   1   2  -1 2176.99   54.91
  -1   2   1 2076.73   55.28
   2   1   1 2149.76   55.08
  -2  -1   1 2152.15   55.75
   2  -1  -1 2112.05   55.74
   2   1   1 2172.66   53.99
   1   2  -1 2131.10   54.88
   2   1   1 2044.93   55.52
   2   1   1 2126.69   54.32
  -1  -2  -1 2038.02   56.03
   2  -1  -1 2003.07   55.32
   1  -2   1 2115.66   55.63
   1  -2   1 2065.35   54.97
   1  -2   2  574.66   17.15
   1   2  -2  577.98   16.01
   2   1   2  585.62   16.90
   2  -1  -2  558.07   16.50
   2  -1  -2  570.12   16.82
   2   1   2  581.53   15.39
   2  -1  -2  626.48   16.21
   1   2  -2  593.78   16.06
  -1   2   2  564.36   16.57
   2   1   2  532.00   16.72
   1  -2   2  573.09   16.56
  -1  -2  -2  581.00   17.42
   2   1   2  586.17   16.45
  -2  -1   2  573.84   16.97
  -2   1  -3   18.19    1.29
  -2  -1   3   15.56    1.95
   2   1   3   18.94    2.08
   2  -1  -3   20.15    2.03
   2   1   3   18.38    1.09
  -1   2   3   19.97    1.96
   1   2  -3   21.63    1.56
   1  -2   3   17.59    2.02
   1  -2   3   18.59    2.23
   2   1   3   18.21    2.03
  -1  -2  -3   21.81    2.43
   2  -1  -3   21.45    1.65
   2  -1  -3   21.54    1.91
   1   2  -3   17.77    1.56
   1   2  -4  119.37    4.38
   2  -1  -4  118.48    4.85
  -2   1  -4  122.83    3.85
   1  -2   4  111.36    4.26
   2   1   4  116.92    5.23
   2  -1  -4  121.84    5.00
  -1   2   4  120.26    4.97
   1   2  -4  124.12    4.24
   2   1   4  114.29    5.12
   1  -2   4  124.13    5.29
   2   1   4  108.79    3.44
   2  -1  -4  117.37    4.44
  -2  -1   4  120.07    5.40
  -1  -2  -4  118.09    5.60
   1  -2   4  124.17    5.64
   2  -1  -4  113.09    4.73
  -1  -2  -5  396.22   11.36
   2  -1  -5  402.26   10.42
   2   1   5  355.25   10.31
   1   2  -5  382.31    9.33
   1  -2   5  391.96   10.83
   2  -1  -5  409.19   10.28
  -2   1  -5  387.20    8.27
   2  -1  -5  398.26    9.63
   1   2  -5  395.84    8.91
   1  -2   5  405.86   11.52
   2   1   5  385.61   10.75
   1  -2   5  353.55    8.95
  -2  -1   5  377.06   10.86
  -1   2   5  388.81   10.25
   2  -1  -5  375.76    9.87
   1   2  -6  135.59    6.31
   2  -1  -6  152.42    6.09
   1  -2   6  148.63    6.81
   1  -2   6  143.70    4.86
   1  -2   6  152.45    6.47
   1   2  -6  155.39    5.30
  -1  -2  -6  148.28    6.69
   1   2  -6  157.44    4.72
   2   1   6  145.94    6.07
   2   1   6  151.23    6.00
  -2  -1   6  144.41    6.33
  -1   2   6  149.85    5.93
   2   1   6  151.46    6.36
   1   2  -7  355.55   10.46
   2   1   7  337.58   11.70
   1  -2   7  314.25   12.12
   2   1   7  344.93   11.42
   1  -2   7  337.92    9.79
  -2  -1   7  361.33    9.20
   2   1   7  350.83   11.37
   1  -2   7  348.31   11.95
  -1  -2  -7  364.99   12.23
  -2  -1   7  335.08   11.70
   1   2  -7  362.84    9.50
  -1   2   7  348.12   11.22
   1   2  -7  344.27   12.03
   2  -1  -7  357.00   11.57
   1  -2   8  187.48    5.53
   1   2  -8  169.34    4.92
  -2  -1   8  189.75    7.56
   2   1   8  194.20    7.23
   1  -2   8  203.60    7.99
   1   2  -8  184.70    7.84
   2   1   8  199.35    7.71
  -1   2   8  192.19    7.09
   2   1   8  185.72    7.19
   1  -2   8  197.65    8.32
   2  -1  -8  201.31    7.51
  -2  -1   8  188.83    5.24
  -1  -2  -8  199.84    8.00
  -2   1  -9   87.24    3.63
  -2  -1   9   88.24    4.75
   1  -2   9   94.19    5.50
   2   1   9   85.21    4.38
  -1   2   9   90.71    4.40
   2   1   9   92.96    4.51
  -1  -2  -9   94.90    5.10
  -2  -1   9   90.99    2.87
   1   2  -9   91.42    5.08
   1  -2   9   93.30    5.19
   2   1   9   91.10    4.83
   1  -2   9   85.06    2.79
   2  -1  -9   98.38    4.82
   1  -2  10  167.81    4.99
   1   2 -10  188.94    8.04
   2   1  10  186.80    7.71
  -2  -1  10  184.25    7.56
   1  -2  10  188.99    8.11
   2   1  10  192.14    7.27
   2   1  10  178.75    7.09
   2  -1 -10  199.30    7.70
   1  -2  10  193.91    8.54
  -2  -1  10  191.76    5.45
  -1   2  10  193.34    7.19
  -2   1 -10  193.05    6.30
  -2   1 -11  141.06    5.21
  -2  -1  11  139.07    4.50
  -2  -1  11  123.40    3.75
   1  -2  11  144.03    7.07
   1  -2  11  117.99    3.73
   2   1  11  146.61    6.69
  -2  -1  11  138.71    6.41
   1   2 -11  142.12    6.94
   2  -1 -11  148.17    6.58
   2   1  11  140.95    6.11
   2   1  11  136.09    5.97
   1  -2  11  142.27    7.32
  -1   2  11  144.68    6.10
   1  -2  12  369.75   13.85
  -2  -1  12  344.70   12.48
   1  -2  12  364.24   13.45
   2   1  12  373.16   12.97
  -1   2  12  358.19   12.19
  -2  -1  12  351.33    9.67
   1  -2  12  319.96   12.80
  -2   1 -12  366.06   11.14
   1   2 -12  381.91   13.42
   2   1  12  353.19   12.09
  -2  -1  12  359.58   10.39
   2   1  12  349.51   12.00
   2  -1 -12  368.84   12.82
   1  -2  13   23.90    3.47
   2  -1 -13   23.18    2.92
  -2   1 -13   26.67    2.14
   1  -2  13   25.71    3.05
   1  -2  13   24.29    3.48
  -1   2  13   26.87    2.73
  -2  -1  13   26.08    2.92
   2   1  13   24.57    2.58
   2   1  13   25.39    2.65
   2   1  13   24.16    3.00
  -2  -1  13   25.67    1.82
   1   2 -13   26.44    3.27
   1  -2  14  145.02    7.93
   1  -2  14  161.45    7.67
   1   2 -14  135.20    7.44
  -1   2  14  152.21    6.94
  -2  -1  14  130.63    6.89
  -2   1 -14  148.15    5.91
   2   1  14  147.19    7.49
   2   1  14  141.28    6.59
   1  -2  14  152.02    8.32
  -1   2  14  151.49    5.78
   2  -1 -14  148.63    7.36
   2   1  14  139.09    6.60
  -2  -1  14  137.71    5.35
  -1   2  15 1644.47   41.79
   1  -2  15 1584.92   45.65
   2   1  15 1496.86   42.78
  -2  -1  15 1467.80   43.51
   1   2 -15 1531.17   44.43
   1  -2  15 1559.02   45.13
   1  -2  15 1724.20   44.82
  -2  -1  15 1589.96   41.17
   2   1  15 1543.03   42.82
  -2   1 -15 1619.94   41.90
   2  -1 -15 1539.21   44.01
   2   1  15 1552.48   44.26
  -1   2  15 1522.97   43.22
   2   1  16  104.29    6.51
   1  -2  16  111.53    6.42
   2   1  16  103.27    6.03
   2   1  16   94.66    5.47
   2   1  16  104.03    5.62
   1  -2  16   96.48    6.86
   2  -1 -16  101.92    6.33
   1   2 -16  102.49    6.57
  -2  -1  16  105.60    4.69
  -2   1 -16  116.89    5.17
  -2  -1  16  106.05    6.20
   1  -2  16  110.61    7.36
  -1   2  16  105.81    5.89
  -2   1 -17  210.91    7.80
   2   1  17  193.68    8.37
   1   2 -17  184.77    9.39
   1  -2  17  182.17    9.92
   2   1  17  195.46    9.50
   2   1  17  185.88    8.23
   1  -2  17  206.85    9.46
  -1   2  17  196.96    8.70
   2  -1 -17  193.58    9.34
   1  -2  17  196.43   10.40
  -2  -1  17  192.47    7.29
  -2  -1  17  179.76    8.86
   2   1  17  202.01    9.10
   2   1  18  182.36    9.41
  -1   2  18  180.94    7.94
  -2  -1  18  179.60    8.88
   1  -2  18  186.36   10.36
  -2  -1  18  180.95    7.16
   1  -2  18  207.56    9.59
   2  -1 -18  186.18    9.32
   1  -2  18  178.40   10.00
   2   1  18  179.43    8.79
   2   1  18  179.45    8.18
  -1   2  18  192.50    8.64
   1   2 -18  187.37    9.49
   2   1  18  181.22    8.11
   1  -2  19  241.61   12.15
   1  -2  19  258.09   11.38
   2   1  19  239.39   11.39
  -1   2  19  237.09   10.22
  -1   2  19  256.28    9.80
   1  -2  19  233.91   12.13
   1   2 -19  236.43   11.21
   2  -1 -19  234.83   11.10
   2   1  19  233.03    9.76
   2   1  19  240.31   10.70
  -2  -1  19  234.74   10.72
   1   2 -20  114.72    7.44
  -2  -1  20  125.28    7.38
   1  -2  20  126.84    7.85
   1  -2  20  112.41    8.19
   1  -2  20  119.69    8.38
  -1   2  20  110.86    6.58
   2   1  20  110.45    7.44
  -1   2  20  126.61    6.31
   2   1  20  119.57    6.38
   2   1  20  110.46    6.95
   2  -1 -20  112.15    7.35
   2   1  21   96.09    5.78
   2   1  21   98.72    6.62
   1  -2  21  103.66    8.03
   1  -2  21  103.54    7.18
   2   1  21  105.76    7.40
   1  -2  21  100.84    7.92
  -1   2  21  104.50    6.31
  -2  -1  21  106.54    6.96
   2  -1 -21  108.38    7.24
   1   2 -21  100.64    7.08
   2   1  22  403.85   14.26
   2   1  22  352.87   15.08
   1  -2  22  376.35   17.09
   2  -1 -22  384.66   16.07
   2   1  22  408.43   16.58
  -1   2  22  382.10   14.52
  -2  -1  22  379.70   15.75
   1   2 -22  367.74   15.80
   1  -2  22  377.14   16.23
   1  -2  22  393.12   17.50
  -2  -1  22  409.33   15.83
   1  -2  23   76.96    6.69
   2   1  23   93.76    7.26
  -2  -1  23   99.55    6.98
  -2  -1  23   99.71    7.16
   2  -1 -23   85.76    6.85
   1   2 -23   89.93    6.92
   1  -2  23   86.23    7.60
   1  -2  23   92.50    7.92
   2   1  23   89.65    6.56
  -1   2  23   83.88    5.83
   2   1  24  309.03   14.10
   1   2 -24  323.08   14.83
  -2  -1  24  341.82   14.96
  -2  -1  24  366.90   14.92
  -1  -2 -24  338.06   14.25
   1  -2  24  323.33   15.99
   1   2 -24  347.91   14.42
   2  -1 -24  354.64   14.47
  -2   1 -24  302.89   13.72
   1  -2  24  317.98   16.26
   2  -1 -24  329.26   15.02
  -2   1 -24  339.69   14.51
   1  -2  24  281.33   14.87
   2   1  24  346.09   15.34
   1   2 -24  343.78   14.22
   1  -2  25   26.72    4.94
   1  -2  25   28.27    4.83
  -2   1 -25   27.53    3.68
   2   1  25   24.33    3.95
   1   2 -25   25.78    3.83
   1   2 -25   26.30    4.13
  -2   1 -25   30.52    4.93
   2  -1 -25   26.06    4.23
   2  -1 -25   25.24    3.81
  -2   1 -25   29.99    4.18
   1   2 -25   32.02    5.40
   1  -2  25   19.44    4.09
  -1  -2 -25   29.76    4.05
  -2   1 -26  145.03    8.96
  -1  -2 -26  146.14    8.99
  -2   1 -26  144.56    8.56
  -2  -1  26  140.53    9.84
   1   2 -26  166.99    9.92
  -2   1 -26  151.52    9.15
   1  -2  26  142.25   10.56
   2   1  26  152.09    9.32
   1  -2  26  149.47   10.51
   2  -1 -26  150.48    9.66
   1   2 -26  149.18    8.85
   1   2 -26  147.50    9.62
   2  -1 -26  139.03    8.69
   2   1  26  141.17    9.26
   1   2 -27  126.36    8.88
  -2  -1  27  131.95    9.56
   2   1  27  122.61    8.47
   1   2 -27  144.11    9.38
   1   2 -27  116.98    7.91
  -2   1 -27  116.68    8.13
  -2   1 -27  115.96    8.31
   2   1  27  110.94    8.36
   2  -1 -27  130.18    8.35
   1  -2  27  121.76   10.01
   1  -2  27  105.97    9.18
  -1  -2 -27  127.15    8.40
  -2   1 -27  121.19    7.77
   1  -2  28  208.92   13.25
   1   2 -28  247.46   12.30
  -2   1 -28  225.76   11.47
  -1  -2 -28  247.54   11.92
   1   2 -28  222.57   11.30
   1   2 -28  217.58   12.05
  -2   1 -28  216.01   10.69
  -2  -1  28  203.85   12.47
   2   1  28  222.17   11.65
  -2   1 -28  230.45   11.63
   2  -1 -28  246.65   11.73
   2   1  28  217.25   12.15
   1  -2  29   29.67    5.60
  -1   2  29   29.29    4.31
  -2   1 -29   51.21    6.71
  -2   1 -29   28.25    3.98
   1   2 -29   31.45    4.60
  -2   1 -29   31.13    4.44
  -1  -2 -29   30.21    4.47
   1   2 -29   40.92    6.36
  -2  -1  29   27.09    5.39
   2   1  29   29.48    4.85
   2  -1 -29   29.03    4.30
   1   2 -29   32.44    4.84
  -1  -2 -30   18.67    3.93
  -2   1 -30   23.24    5.88
  -2   1 -30   10.39    2.78
   1   2 -30   12.03    3.29
   1   2 -30   18.54    6.02
  -2   1 -30   15.80    3.57
   2  -1 -31  162.23   10.69
  -2   1 -31  165.45   10.83
  -2   1 -31  183.28   10.42
  -2   1 -31  167.65    9.57
  -1  -2 -31  166.10   10.31
   1   2 -31  179.19   11.40
   1   2 -31  178.70   10.32
  -1  -2 -32  134.09    9.16
   1   2 -32  138.85   10.34
   2  -1 -32  116.98    9.14
  -2   1 -32  129.45    8.67
  -2   1 -32  136.74    8.40
   1   2 -32  146.35    9.25
  -2   1 -32  148.05   10.05
  -2   1 -33   81.71    6.73
   2  -1 -33   75.34    7.69
  -2   1 -33   76.28    7.92
   1   2 -33   83.62    8.30
   1   2 -33   90.78    7.18
  -2   1 -33   75.35    6.24
  -1  -2 -33   86.98    7.24
   2  -1 -34  146.99   10.12
   1   2 -34  160.17   10.85
  -2   1 -34  160.35    9.04
  -1  -2 -34  136.22   10.16
  -2   1 -34  143.93    9.99
  -2   1 -35  217.97   10.72
  -2   1 -35  201.72   11.38
  -1  -2 -35  193.34   11.70
   1   2 -35  208.85   11.92
   2  -1 -35  239.80   11.99
  -2   1 -36    5.33    4.35
   1   2 -36    6.67    4.92
  -2   1 -37  176.65   10.34
   1   2 -37  199.69   11.08
  -1  -2 -37  177.76   10.78
  -1  -2 -38   90.99    7.90
  -2   1 -38   67.34    6.55
  -1  -2 -39   20.01    6.09
   2  -1 -39   17.46    5.13
  -1  -2 -40  166.19    8.78
   2  -1 -40  133.19    8.12
  -1  -2 -41  147.27    7.62
   2  -1 -41  122.80    7.11
  -1  -2 -42   34.02    4.07
   2  -1 -42   19.46    3.54
  -1  -2 -43    9.93    2.82
   2   2   0 2126.19   54.76
  -2   2   0 2068.07   55.23
   2  -2   0 2094.06   55.37
   2   2   0 2116.15   55.05
  -2  -2   0 2119.16   56.35
   2  -2   0 2052.47   55.98
   2  -2  -1  308.72    9.75
   2  -2   1  286.42    9.77
   2  -2  -1  279.40    9.30
  -2  -2  -1  272.04   10.23
  -2  -2   1  294.49   10.46
   2  -2  -1  275.35    9.81
  -2   2  -1  267.93    9.35
   2   2  -1  264.76    9.36
  -2   2   1  268.90    9.30
   2   2  -1  283.78    9.09
   2   2   1  261.93    9.30
   2  -2   1  283.49   10.22
   2   2   1  275.93    9.27
   2   2   1  275.83    9.07
   2   2  -1  282.32    8.80
  -2  -2   2  369.09   12.67
   2  -2  -2  371.60   11.53
  -2   2  -2  366.36   11.82
   2  -2   2  381.75   12.77
   2  -2  -2  391.60   12.19
   2  -2   2  394.01   12.44
   2   2  -2  385.86   11.00
   2   2   2  375.89   11.74
   2   2   2  394.30   11.69
   2  -2  -2  404.92   11.97
   2   2  -2  366.12   11.98
  -2   2   2  381.11   11.77
  -2  -2  -2  382.29   12.84
   2   2  -2  398.89   11.39
   2   2   2  378.83   11.80
  -2   2   3   20.36    2.05
   2   2  -3   20.64    2.29
   2  -2   3   21.83    2.74
   2   2   3   21.84    2.09
  -2  -2  -3   22.10    2.60
   2  -2   3   22.87    2.56
   2   2  -3   22.75    1.80
   2   2   3   23.10    2.20
   2  -2  -3   25.22    2.00
   2  -2  -3   23.83    2.23
   2  -2  -3   26.30    2.30
   2   2  -3   21.91    1.59
   2   2   3   24.46    2.19
  -2  -2   3   21.51    2.67
  -2   2  -3   20.37    2.23
  -2  -2  -4    2.39    1.52
   2  -2  -4    2.69    0.98
   2   2   4    0.27    1.16
   2   2   4   -0.15    1.00
  -2   2   4    0.27    0.98
   2   2  -4    0.80    1.36
   2   2  -4    0.62    0.70
  -2   2  -4    3.39    1.36
   2  -2   4    0.77    1.58
  -2  -2   4    0.74    1.41
   2  -2   4    1.49    1.55
   2  -2  -4    0.68    1.10
   2  -2  -4    0.48    0.96
   2   2  -4    1.74    0.69
   2   2   4    0.51    1.18
  -2  -2   5   12.86    2.29
   2   2   5    9.14    1.74
  -2  -2  -5    8.55    1.99
   2   2  -5    8.72    1.08
   2   2   5    7.57    1.44
   2  -2  -5    9.42    1.41
   2  -2  -5   10.09    1.64
   2   2   5    9.88    1.68
   2   2  -5    7.68    1.83
   2  -2  -5    7.48    1.14
   2   2  -5    9.55    1.03
  -2   2   5    9.39    1.53
   2  -2   5    8.70    2.14
   2  -2   5    7.67    1.98
   2  -2   6   87.95    5.48
   2   2   6   91.38    4.71
  -2   2   6   88.60    4.32
   2   2  -6   93.77    3.46
   2  -2  -6   88.72    4.06
  -2  -2   6   98.80    5.37
   2   2   6   94.09    4.52
   2  -2  -6   87.74    4.40
   2  -2   6   92.74    5.31
   2   2  -6   90.71    5.07
   2   2  -6   94.17    3.57
   2   2   6   96.23    4.89
  -2  -2  -6   91.19    5.19
  -2  -2  -7  925.26   25.50
   2   2  -7  883.40   25.31
   2  -2   7  924.15   25.79
   2   2  -7  897.92   22.33
  -2   2   7  917.65   23.95
   2   2   7  896.86   24.60
   2   2   7  912.17   24.22
   2  -2   7  922.36   24.11
  -2  -2   7  941.05   25.53
   2   2  -7  954.25   22.37
   2  -2   7  897.14   26.11
   2   2   7  952.06   25.01
   2  -2   8   56.06    4.33
  -2  -2   8   60.40    4.29
  -2   2   8   53.50    3.30
   2   2  -8   58.43    2.28
   2  -2   8   59.04    3.44
   2   2   8   55.71    3.70
   2  -2   8   58.36    4.70
  -2  -2   8   57.42    1.99
  -2  -2  -8   53.12    4.03
   2   2  -8   56.92    4.25
   2   2   8   57.06    4.03
   2   2   8   53.21    3.46
  -2   2   9   67.57    3.69
   2   2   9   65.26    3.58
   2   2   9   62.11    3.83
  -2  -2  -9   65.35    4.44
   2  -2   9   61.72    3.61
   2  -2   9   66.41    4.81
  -2  -2   9   74.44    2.65
  -2  -2   9   71.50    4.62
   2   2   9   61.85    4.05
   2  -2   9   67.80    5.12
   2   2  -9   61.23    2.19
   2   2  -9   58.35    4.43
   2   2 -10    9.08    2.24
   2   2  10    7.44    1.90
  -2   2  10    8.38    1.51
  -2  -2  10    7.95    2.05
  -2  -2 -10    8.55    2.02
   2  -2  10    7.53    2.54
   2   2  10    9.62    1.80
   2   2  10    7.83    1.42
   2  -2  10    7.36    1.49
   2  -2  10    9.88    2.49
  -2   2 -11  298.65    9.83
  -2  -2 -11  326.91   11.06
   2  -2  11  297.61   11.59
  -2  -2  11  309.27   10.94
   2  -2  11  302.35    9.35
   2   2  11  314.19   10.47
  -2   2  11  298.17    9.48
   2   2 -11  299.99   11.27
   2   2  11  305.74   10.00
   2  -2  11  303.34   11.96
   2   2  11  308.05    9.22
  -2  -2 -12   20.31    2.71
   2   2  12   18.31    1.94
  -2  -2  12   21.34    2.88
   2  -2  12   14.58    3.18
   2  -2  12   17.75    1.99
   2   2  12   19.35    2.47
   2   2 -12   20.53    3.04
   2  -2  12   15.75    3.20
   2   2  12   18.45    2.51
  -2   2  12   19.32    2.14
  -2   2 -12   18.65    2.25
   2  -2  13   83.98    6.37
  -2   2  13   89.04    4.63
  -2  -2  13   95.28    5.69
   2  -2  13   86.53    6.24
   2   2 -13   84.09    5.81
   2   2  13   83.43    4.94
   2   2  13   87.74    5.26
  -2   2 -13   90.19    4.94
   2  -2  13   89.79    4.45
   2   2  13   93.16    4.35
  -2   2  14  139.88    6.24
   2  -2  14  138.68    8.37
   2   2  14  132.75    6.78
   2   2 -14  126.06    7.47
   2  -2  14  141.53    5.91
   2   2  14  140.79    5.73
  -2  -2  14  132.04    7.13
   2   2  14  135.40    6.61
  -2   2 -14  140.57    6.49
   2  -2  14  130.09    7.99
   2  -2  15  215.93   10.79
  -2   2 -15  219.36    8.76
   2  -2  15  219.80    8.04
  -2  -2  15  204.48    9.49
  -2   2  15  215.59    8.46
   2   2  15  215.28    8.97
   2  -2  15  216.51   10.98
   2   2  15  202.87    8.98
   2   2 -15  215.68   10.20
   2   2 -16  243.49   11.14
   2   2  16  232.66    9.75
  -2  -2  16  238.84   10.48
   2   2  16  220.29    9.73
  -2   2 -16  247.45    9.61
   2  -2  16  234.68    8.67
   2  -2  16  233.01   11.62
   2  -2  16  251.11   12.11
  -2   2  16  246.95    9.38
   2   2  17   12.69    2.86
   2   2 -17   15.50    3.02
   2   2  17   13.38    2.29
  -2   2 -17   15.12    2.27
   2   2  17   11.68    2.32
   2  -2  17   14.30    3.40
  -2  -2  17   13.47    2.62
   2  -2  17   15.22    3.08
  -2   2  17   13.84    2.11
   2  -2  17   12.89    3.47
   2   2  18   10.24    2.26
   2   2 -18   10.13    2.66
   2   2  18    9.78    2.66
   2  -2  18    8.65    3.23
   2   2  18    8.77    2.11
   2  -2  18    7.77    2.40
  -2   2 -18    8.65    1.93
   2  -2  18    8.73    3.12
  -2  -2  18    8.03    2.39
  -2   2  18   11.28    2.04
   2  -2  19    5.56    2.80
   2  -2  19    4.26    2.41
   2   2  19    6.20    1.86
   2   2  19    5.36    2.48
   2  -2  19    5.15    2.87
  -2  -2  19    9.56    2.46
   2   2 -19    4.88    2.18
   2  -2  20  672.08   24.82
  -2  -2  20  717.55   22.83
   2   2 -20  669.21   23.44
   2  -2  20  654.27   24.57
   2   2  20  633.23   22.53
   2   2  20  658.34   21.40
   2   2 -21  154.02    9.29
   2   2  21  149.46    8.88
   2   2  21  151.46    7.91
   2  -2  21  154.64   10.35
   2  -2  21  165.69   10.56
  -2  -2  21  164.15    8.94
  -2  -2  22   11.90    3.17
   2  -2  22   13.95    3.88
   2  -2  22    9.51    3.46
   2   2  22   13.86    2.49
   2  -2  22    8.89    2.98
   2   2  22    9.57    2.78
  -2  -2  22   13.66    3.10
   2   2  22   13.88    2.88
   2   2 -22   14.82    3.22
   2   2  23  112.71    6.75
   2   2  23   88.06    7.00
  -2   2 -23  103.44    7.03
   2  -2 -23  103.68    6.97
   2   2 -23  100.70    7.67
   2   2 -23   97.40    7.11
  -2  -2  23   98.87    7.87
   2   2  23   91.86    6.93
  -2   2 -23  101.12    7.12
   2  -2  23  110.79    8.81
   2  -2  23   93.87    8.37
   2   2 -23   98.86    6.86
   2   2 -24   23.87    4.17
   2  -2  24   22.18    4.79
   2  -2  24   10.42    3.52
   2   2  24   27.93    3.46
   2   2 -24   23.80    3.69
   2  -2 -24   23.09    3.59
  -2   2 -24   29.28    5.05
   2   2 -24   25.27    4.80
  -2   2 -24   24.08    3.80
  -2  -2  24   24.56    4.33
  -2   2 -24   22.57    3.64
   2  -2  24   23.86    4.59
   2   2  24   22.79    3.98
  -2  -2 -24   23.05    3.72
   2   2  24   22.09    3.71
  -2   2 -25  710.29   23.25
   2  -2  25  689.99   26.01
  -2  -2 -25  672.38   22.87
  -2   2 -25  650.20   22.44
   2   2 -25  707.28   22.88
  -2  -2  25  689.58   25.09
   2   2 -25  685.75   24.68
   2  -2  25  713.70   26.91
  -2   2 -25  709.06   23.66
   2   2 -25  692.21   22.95
   2  -2 -25  717.84   23.12
   2   2  25  625.64   23.26
   2   2  25  678.38   23.45
  -2  -2  26   98.64    8.60
   2   2 -26  104.48    8.37
   2  -2  26  111.81    9.62
   2  -2 -26  108.08    7.58
   2   2 -26  117.00    7.90
  -2   2 -26  107.10    7.94
  -2   2 -26  114.43    7.99
  -2  -2 -26   99.34    7.37
   2   2  26   99.63    7.77
  -2  -2  26  102.48    8.77
   2   2 -26  107.41    8.06
   2   2  26  106.12    7.80
   2  -2  26  103.70    9.10
  -2   2 -26  112.07    7.64
   2   2 -27  899.01   28.03
   2   2 -27  949.96   26.14
   2  -2  27  896.52   29.28
   2  -2  27  881.34   30.12
  -2   2 -27  853.07   25.22
   2   2  27  843.28   26.57
   2   2  27  910.76   26.83
  -2   2 -27  909.18   26.46
  -2  -2 -27  899.94   25.96
   2  -2 -27  920.26   25.88
  -2  -2  27  883.37   28.86
  -2   2 -27  917.52   25.88
   2   2 -27  889.81   25.78
   2   2 -28  120.61    8.32
  -2   2 -28  108.45    8.61
  -2  -2 -28  123.12    8.32
   2  -2  28  116.80   10.27
   2   2  28  100.75    7.97
  -2  -2  28  115.19    9.59
   2  -2 -28  124.75    8.32
  -2   2 -28  123.93    8.59
   2   2 -28  119.73    9.05
   2   2  28  113.84    8.57
  -2   2 -28  106.86    7.82
   2   2 -28  115.79    8.95
   2   2 -29  247.09   12.86
   2  -2 -29  234.60   12.04
  -2   2 -29  222.82   12.30
  -2   2 -29  242.61   12.06
   2   2 -29  239.65   12.29
  -2  -2 -29  240.00   12.32
  -2   2 -29  231.39   12.29
  -2   2 -30   38.68    4.83
  -2   2 -30   32.96    5.88
   2  -2 -30   40.22    4.99
  -2  -2 -30   43.52    5.19
   2   2 -30   37.92    6.27
  -2   2 -30   43.19    5.28
   2   2 -31   60.34    7.29
  -2   2 -31   49.82    6.44
   2  -2 -31   53.91    5.61
  -2   2 -31   57.02    5.80
  -2  -2 -31   65.85    6.28
  -2   2 -31   50.19    5.44
  -2   2 -32  392.90   17.40
   2   2 -32  451.54   18.36
   2  -2 -32  431.53   17.59
  -2  -2 -32  438.17   18.07
  -2   2 -32  419.70   17.16
  -2   2 -32  416.87   17.76
   2  -2 -33   23.01    5.80
   2   2 -33   40.45    6.46
  -2   2 -33   35.00    4.41
  -2   2 -33   32.17    5.78
  -2  -2 -33   20.06    5.32
   2  -2 -34   10.91    5.62
  -2   2 -34   22.64    5.25
  -2  -2 -34    4.84    5.92
  -2   2 -34   25.59    3.82
   2   2 -34   26.23    5.49
  -2   2 -35    1.14    2.27
  -2   2 -35   -1.65    4.59
  -2   2 -36  313.88   14.32
   2   2 -36  330.10   14.79
  -2  -2 -36  300.89   14.25
  -2   2 -36  352.58   14.06
   2  -2 -36  322.55   14.56
  -2  -2 -37   62.15    6.72
   2  -2 -37   54.57    7.07
  -2   2 -37   56.07    4.93
  -2  -2 -38   93.95    7.53
   2  -2 -38   97.17    8.02
  -2  -2 -39  214.53   10.13
   2  -2 -39  212.82   10.21
  -2  -2 -40   68.75    5.63
   2  -2 -40   78.83    5.92
  -2  -2 -41  196.25    8.66
   2  -2 -41  212.19    8.98
  -2  -2 -42   34.94    3.51
   2  -2 -42   33.60    3.66
   3   0   0    1.16    1.77
   0   3   0    1.29    1.63
   0  -3   0    3.75    2.38
   3   0   0    1.22    1.74
   0  -3   0    3.36    1.81
   3   0   0    7.67    2.00
  -3   0   0    2.57    1.59
   0  -3   0    2.05    1.59
   3   0   0    1.51    0.89
   0  -3  -1 2853.09   74.31
   0  -3  -1 2741.15   72.75
   3   0   1 2875.28   73.07
   3   0  -1 2827.74   73.81
   3   0   1 2829.87   73.97
   0  -3   1 2839.16   74.01
  -3   0   1 2903.11   73.29
   3   0   1 2961.58   74.31
   3   0  -1 2982.48   74.21
   0  -3  -1 2852.80   71.55
   0  -3  -1 2893.25   72.85
   0  -3   1 2876.66   72.64
  -3   0  -1 2803.38   72.89
   3   0  -1 2835.75   71.89
   0   3   1 2995.18   73.50
   3   0  -1 2858.63   72.82
   0   3  -1 2935.39   73.32
   0   3  -2   81.62    4.38
   3   0  -2   80.05    4.12
   3   0  -2   84.79    4.93
   3   0   2   76.76    4.91
   3   0  -2   83.42    4.77
   3   0   2   81.95    4.35
   3   0   2   80.52    4.89
   0  -3   2   91.36    5.08
   0  -3   2   86.62    4.30
   0  -3  -2   87.64    4.35
   0   3   2   84.41    4.63
   0  -3  -2   81.96    3.07
  -3   0   2   87.02    4.58
  -3   0  -2   84.41    4.21
   3   0  -2   90.91    3.46
   0  -3  -2   82.74    5.09
   0  -3  -2   82.82    3.98
   3   0  -2   82.82    3.80
  -3   0   3  417.59   12.50
   3   0   3  406.98   12.04
   3   0  -3  397.65   12.47
   3   0  -3  404.85   10.21
   0   3   3  418.23   12.45
   0  -3  -3  409.27   11.13
   0  -3  -3  407.09   11.96
   3   0   3  393.91   13.01
   0  -3  -3  397.58   13.19
   0   3  -3  392.05   11.82
   3   0  -3  412.08   11.63
   3   0  -3  394.37   11.32
   0  -3   3  399.15   12.55
   0  -3   3  414.07   11.64
   3   0   3  376.96   12.80
  -3   0  -3  405.76   11.57
   3   0   4   42.67    3.69
   3   0  -4   41.53    2.78
  -3   0   4   42.59    3.34
   0   3  -4   38.44    2.87
   3   0  -4   38.46    3.26
  -3   0  -4   38.62    2.68
   3   0   4   40.61    3.03
   3   0  -4   38.07    2.75
   0  -3  -4   37.09    2.29
   0  -3   4   38.51    3.22
   0   3   4   41.01    3.24
   3   0  -4   40.34    2.00
   0  -3   4   44.27    2.99
   0  -3  -4   38.54    3.65
   3   0   4   43.70    3.01
   3   0   4   40.78    3.56
   0  -3   5 3300.37   77.32
   0   3  -5 2860.20   76.67
  -3   0  -5 2947.38   76.29
   3   0   5 2977.66   78.43
  -3   0   5 2923.90   77.55
   3   0   5 2993.73   77.19
   0  -3  -5 3031.36   78.70
   3   0   5 2947.69   78.35
   3   0  -5 2964.53   77.60
   3   0  -5 2979.41   76.83
   0  -3   5 2836.00   77.29
   3   0  -5 2952.59   76.35
   0  -3  -5 2913.36   75.14
   0   3   5 2911.34   77.37
   0  -3  -6    0.55    0.34
  -3   0  -6    0.86    0.92
   0   3  -6    1.39    1.26
   3   0   6    1.81    1.86
   3   0   6    1.27    1.93
  -3   0   6    2.32    1.69
   0  -3  -6    0.59    1.89
   0  -3   6    5.05    1.68
   3   0   6    1.00    1.38
   0  -3   6    1.41    1.49
   0   3   6    1.54    1.62
   3   0  -6    0.94    1.38
   3   0   6    4.72    1.37
   3   0  -6    1.49    0.98
   0   3   7  118.41    5.85
   3   0   7  132.44    5.69
   0  -3   7  122.10    6.51
   0  -3   7  117.08    5.61
   3   0   7  125.24    5.76
  -3   0   7  120.48    6.02
   3   0   7  121.41    6.57
   3   0  -7  118.51    5.73
   0   3  -7  122.63    5.45
   3   0   7  123.00    6.56
  -3   0  -7  122.22    4.88
   0  -3   8   86.50    4.51
  -3   0   8   87.67    5.04
   3   0   8   86.80    5.45
   0  -3   8   85.50    5.45
   3   0   8   96.92    4.69
   3   0   8   90.71    4.74
   3   0  -8   88.88    4.83
  -3   0  -8   90.94    3.78
   0   3   8   85.34    4.84
   0   3  -8   81.97    4.29
   3   0   8   85.92    5.40
   0   3   9   14.00    2.36
   3   0  -9   14.89    2.35
  -3   0  -9   16.73    1.60
   3   0   9   16.40    2.78
   3   0   9   15.74    2.24
   3   0   9   16.69    2.24
   0   3  -9   16.71    2.14
   3   0   9   17.15    2.88
   0  -3   9   13.91    2.03
   0  -3   9   16.96    2.87
  -3   0   9   18.26    2.66
   0   3  10  242.21    9.84
   3   0  10  244.60    9.57
   3   0  10  253.96    9.55
  -3   0  10  237.03   10.01
   0  -3  10  248.91    9.25
   3   0 -10  244.57    9.94
   3   0  10  242.09   10.70
   0  -3  10  253.98   10.90
  -3   0 -10  263.32    8.04
   3   0  10  241.41   10.51
   3   0  11  310.13   11.36
  -3   0  11  304.13   11.90
   3   0  11  305.79   12.39
   3   0 -11  305.97   11.89
   0   3  11  307.36   11.77
   3   0  11  310.24   11.32
   0  -3  11  324.91   12.94
   0   3 -11  288.84   12.02
   0  -3  11  320.42   10.97
   3   0  11  320.71   12.81
   0  -3  12  108.49    6.96
   0  -3  12  111.71    5.41
  -3   0  12  109.26    6.35
   0   3 -12   99.50    6.29
   3   0  12  105.46    5.86
   3   0  12  103.75    5.68
   3   0  12  106.02    6.56
   3   0 -12   99.62    6.17
   0   3  12  108.81    6.21
   3   0  12  119.03    7.06
   0   3  13    6.55    2.23
   3   0  13    6.13    2.04
   3   0 -13    4.87    2.12
   3   0  13    5.01    1.78
   3   0  13    6.69    2.43
   0  -3  13    6.01    2.53
   3   0  13    4.86    2.50
  -3   0  13    6.64    2.29
   0  -3  13    5.93    1.54
   0   3 -13    5.68    2.11
  -3   0  14  122.40    7.14
   3   0 -14  136.42    7.53
   3   0  14  133.33    6.92
   3   0  14  129.32    7.90
   0   3  14  117.50    6.52
   0  -3  14  131.93    8.09
   0   3 -14  129.33    7.50
   3   0  14  124.73    6.51
   0  -3  14  135.47    6.16
   0   3  14  127.99    7.16
   3   0  14  130.74    7.60
   3   0  15  521.85   17.23
  -3   0  15  517.29   18.39
   3   0  15  525.54   17.78
   3   0  15  521.95   19.36
   0   3 -15  516.00   18.59
   3   0 -15  531.21   18.70
   0   3  15  495.86   17.31
   0  -3  15  547.33   19.30
   0   3  15  532.88   18.30
   0  -3  15  523.74   19.60
   3   0  15  504.99   18.65
   3   0  16   61.25    5.41
  -3   0  16   68.57    5.48
   3   0  16   67.21    5.09
   0   3  16   59.93    4.54
   3   0  16   69.91    6.01
   0  -3  16   65.14    5.75
   0  -3  16   70.53    6.12
   3   0 -16   63.92    5.39
   0   3 -16   64.90    5.41
   3   0  16   62.93    4.51
   0   3  16   71.35    5.49
  -3   0  17  617.43   21.52
   0  -3  17  637.53   22.60
   0   3  17  639.92   21.46
   0  -3  17  636.18   22.97
   3   0  17  603.59   19.93
   3   0  17  641.10   22.85
   3   0  17  624.29   21.00
   0   3 -17  625.96   21.75
   0   3  17  587.23   20.13
   3   0 -17  640.38   22.03
   3   0  17  625.32   21.93
  -3   0  18   62.09    5.42
   3   0  18   66.18    5.32
   0   3  18   60.74    4.66
   0   3  18   67.70    5.52
   3   0  18   67.45    5.75
   0   3 -18   65.15    5.57
   0  -3  18   59.92    5.87
   0  -3  18   62.36    6.21
   3   0  18   63.85    4.63
   3   0 -18   68.77    5.87
   3   0  18   67.94    6.30
   3   0  19   27.32    4.35
   0   3  19   22.25    2.93
   0   3  19   26.00    3.62
   3   0  19   28.99    3.21
   0  -3  19   29.44    4.40
   0  -3  19   26.10    4.24
   3   0  19   24.47    3.52
   0   3 -19   24.75    3.61
   3   0 -19   28.55    4.07
  -3   0  19   27.79    3.90
   3   0  19   20.46    3.64
   3   0  20   14.35    3.21
   0  -3  20   10.87    3.45
   0   3  20   16.45    3.15
   0  -3  20   15.15    3.52
  -3   0  20   13.38    3.05
   3   0  20   16.27    3.58
   3   0 -20   11.87    3.10
   3   0  20    9.26    2.16
   3   0  20   16.00    2.99
   0   3  20   12.32    2.32
   0   3 -20   14.68    3.06
   3   0  21  184.59   11.26
  -3   0  21  192.46   10.58
   0  -3  21  188.14   11.49
   3   0  21  188.91   10.39
   0  -3  21  176.54   11.07
   0   3 -21  198.42   10.56
   3   0  21  190.39    8.87
   3   0 -21  192.77   10.81
   0   3  21  185.38    8.98
   3   0  21  182.18    9.98
   0   3  21  174.27    9.69
   3   0  22    6.09    3.38
  -3   0  22    6.01    2.73
   0   3 -22    5.34    2.27
   0   3  22    5.09    1.82
   0   3  22    4.50    2.34
   0  -3  22    1.83    2.52
   0  -3  22    1.68    2.55
   3   0  22    1.29    2.12
   3   0 -22    5.57    2.56
   3   0  22    5.02    2.81
  -3   0 -23    4.72    2.43
  -3   0  23    5.04    2.73
   0  -3  23    2.43    2.93
   0   3 -23   -0.06    3.57
   0  -3 -23    2.54    1.99
   3   0  23    7.12    3.25
   0   3 -23    3.23    2.30
   0   3 -23    5.94    2.51
   3   0 -23    3.30    2.36
   3   0  23    5.16    2.56
   0   3  23    3.82    2.17
   0   3  23    5.24    1.86
   0   3 -23    2.06    2.15
   0  -3  23    1.72    2.94
   0  -3 -24   20.16    3.61
   0   3 -24   30.82    4.16
   0  -3  24   27.63    5.08
   0   3 -24   23.53    4.04
  -3   0 -24   27.42    4.05
   3   0 -24   15.07    3.90
   0   3 -24   27.48    4.63
  -3   0 -24   18.22    3.75
   3   0 -24   27.39    4.60
   3   0  24   25.84    4.78
   3   0  24   24.97    4.08
   0   3  24   23.37    3.83
  -3   0  24   28.78    4.52
   0  -3  24   32.13    5.30
   0   3 -25   -1.78    4.41
   0   3 -25    0.10    2.17
   0   3  25   -0.01    2.32
   3   0  25   -1.29    3.41
   0  -3 -25    1.63    2.71
   0  -3  25   -0.87    3.60
  -3   0  25   -0.58    2.71
  -3   0 -25   -0.73    2.42
   0  -3  25   -0.93    3.25
   0   3 -25   -0.27    2.40
   3   0 -25    0.06    2.55
   3   0  25    1.30    2.57
   0   3 -26  471.42   18.46
   0  -3  26  464.85   21.25
   3   0  26  484.99   19.93
   0   3 -26  487.92   19.09
  -3   0 -26  431.64   17.75
   0  -3 -26  449.42   18.50
  -3   0 -26  459.27   18.38
   0   3  26  439.49   18.13
   3   0 -26  481.35   18.30
   0   3 -26  464.94   19.51
   0  -3  26  458.50   21.01
   3   0  26  482.43   21.38
  -3   0  26  510.43   20.36
   3   0 -26  487.66   20.51
   0   3 -27   10.15    3.60
   3   0 -27    1.36    4.35
  -3   0 -27    8.61    3.01
   0   3 -27    9.55    3.17
   0  -3  27   10.57    4.11
   3   0 -27    8.80    3.24
   3   0  27    9.01    4.40
  -3   0  27    8.30    3.95
   0   3  27    3.51    2.76
  -3   0 -27    7.23    4.04
   0  -3  27    8.67    4.04
   0  -3 -27    8.42    3.05
   3   0  27   11.94    3.43
   0   3 -27    2.49    4.53
   3   0  28  247.75   14.72
  -3   0 -28  243.04   12.27
   3   0 -28  250.09   12.43
  -3   0 -28  249.69   12.24
   0   3 -28  229.95   12.95
   0   3 -28  251.64   12.40
   0  -3  28  235.40   14.56
   0  -3 -28  250.04   12.58
   0  -3  28  223.65   14.07
   0  -3 -29    3.27    2.74
  -3   0 -29    9.93    4.87
   3   0 -29    5.60    4.79
  -3   0 -29    1.88    2.02
   0   3 -29   -3.26    5.51
   0   3 -29    0.77    2.47
   0   3 -30    1.25    2.37
   3   0 -30    9.49    5.18
   0  -3 -30    1.04    2.72
  -3   0 -30    1.24    2.16
   0   3 -31   10.85    5.74
  -3   0 -31   25.50    3.98
   0   3 -31   24.37    4.27
   3   0 -31   44.84    6.41
  -3   0 -31   34.31    6.08
   0  -3 -31   24.17    4.31
   0   3 -32   -3.97    5.79
   0  -3 -32    0.66    2.45
   0   3 -32    1.67    2.60
  -3   0 -32    0.10    2.17
   0   3 -33    1.28    2.51
  -3   0 -33   10.70    5.12
   0   3 -33   -3.65    6.14
  -3   0 -33    2.14    2.27
   0  -3 -33    1.22    2.75
   3   0 -33    7.44    5.23
  -3   0 -34    3.78    2.38
   0  -3 -34    3.71    2.85
   3   0 -34    7.77    5.35
  -3   0 -34   11.63    4.85
   0   3 -34    2.68    2.56
   3   0 -35   73.04    7.14
  -3   0 -35   66.37    6.62
   0   3 -35   64.81    5.91
   0  -3 -35   61.57    5.90
  -3   0 -36   13.42    4.50
   3   0 -36   21.73    4.72
   0   3 -36   13.15    3.09
   3   0 -37   21.94    4.61
  -3   0 -37   17.69    4.50
  -3   0 -38   69.09    6.00
   0  -3 -38   64.90    6.37
   3   0 -38   74.34    6.15
   3   0 -39    6.18    3.60
  -3   0 -39   10.64    3.65
   0  -3 -40   94.29    6.35
   0  -3 -41   47.06    4.85
   0  -3 -42   79.21    5.16
   1  -3 -42   60.55    4.40
   1  -3 -41   74.03    5.60
   1  -3 -40   86.41    6.19
  -3  -1 -40   52.50    4.77
  -3  -1 -39   68.37    5.63
   1  -3 -39   72.98    6.43
   1  -3 -38   94.40    7.63
  -3  -1 -38  113.70    7.21
  -3  -1 -37   26.26    4.85
  -1   3 -37   18.33    3.22
   3   1 -37   15.23    4.43
  -1   3 -36  135.11    8.22
   3   1 -36  144.47    8.79
   1  -3 -35   68.10    6.40
   3   1 -35   69.97    6.85
  -1   3 -35   74.61    6.29
  -3  -1 -34  241.68   12.12
   1  -3 -34  216.68   11.47
   3   1 -34  237.21   11.89
  -1   3 -34  212.24   11.24
   3   1 -33   47.38    6.53
  -1   3 -33   43.56    5.19
  -3  -1 -33   59.78    6.97
   1  -3 -33   48.92    5.50
  -3  -1 -32  176.57   10.57
  -1   3 -32  166.73   10.99
   1  -3 -32  169.35   10.22
   3   1 -32  191.96   10.87
  -1   3 -32  169.93    9.97
   1  -3 -31   19.55    3.98
  -3  -1 -31   11.98    4.83
  -1   3 -31   15.73    4.97
   3   1 -31   24.63    5.37
  -1   3 -31   19.75    3.78
  -1   3 -30   69.69    7.63
   3   1 -30   87.01    7.82
  -3  -1 -30   64.81    6.91
  -1   3 -30   70.28    6.37
   1  -3 -30   80.50    6.89
   1  -3 -29   94.04    7.36
  -3  -1 -29   75.98    7.25
  -1   3 -29   87.40    7.12
  -1   3 -29  104.72    8.60
   3   1 -29   96.60    8.00
   1   3  28   17.93    4.07
  -3   1  28   14.01    4.76
  -1   3 -28   10.94    3.35
  -1   3 -28    9.98    4.85
   3   1 -28   20.71    5.34
   1  -3 -28   12.40    3.19
  -1   3 -28   11.47    3.22
   3  -1  28   20.19    5.46
  -1  -3  28   16.46    5.07
  -3  -1 -28    2.16    4.73
  -1  -3  27  207.57   13.31
  -1   3 -27  221.27   11.56
   3   1 -27  243.74   11.87
  -1   3 -27  213.28   12.14
   1   3  27  203.50   11.60
  -1   3 -27  215.61   11.91
   3  -1  27  202.88   13.46
  -3  -1 -27  206.18   11.21
   3   1 -27  225.98   12.97
   1  -3 -27  218.37   11.56
  -3   1  27  246.15   13.54
  -1  -3  27  203.85   13.23
   3  -1  27  224.36   14.18
   1  -3 -26  206.36   11.02
   3  -1  26  209.72   13.58
  -3   1  26  225.90   12.83
   3  -1  26  194.49   12.60
  -1   3 -26  193.12   11.04
   3   1 -26  193.22   12.08
  -3  -1 -26  191.76   10.37
  -1  -3  26  194.35   12.67
  -1  -3  26  197.10   12.81
   1   3  26  185.65   11.00
  -1   3 -26  197.32   10.77
  -1   3 -26  198.75   11.35
   3   1 -26  221.39   11.25
   3  -1  25  371.57   17.57
   3   1 -25  393.49   15.61
   3   1 -25  381.17   17.53
  -3  -1 -25  349.73   15.23
  -3   1  25  383.95   17.49
  -1   3 -25  376.36   15.88
  -1   3 -25  364.50   16.07
  -1  -3  25  377.15   18.13
  -1  -3  25  364.77   17.95
   3  -1  25  384.23   18.94
   1  -3 -25  379.86   15.84
   1   3  25  339.09   15.83
  -1   3 -25  370.11   16.15
  -3  -1 -25  353.17   15.06
   3  -1  25  403.46   18.51
   1  -3 -24  138.62    8.66
  -1   3 -24  137.14    8.72
  -3   1  24  154.55   10.06
   3  -1  24  142.92   10.09
  -1  -3  24  140.04   10.29
  -1  -3  24  141.62   10.32
  -3  -1 -24  139.91    8.64
  -1   3 -24  137.23    9.05
  -1   3 -24  159.53    9.40
   3  -1  24  139.66   10.70
   3  -1  24  156.73   10.35
  -3  -1 -24  137.26    8.22
   3   1 -24  153.31    8.87
   1   3  24  144.94    8.19
   3   1 -24  136.06    9.67
   1   3  24  133.42    8.90
   3  -1  23  138.29    9.41
   1   3  23  119.60    7.26
  -1   3 -23  109.39    8.10
   3  -1  23  124.30    9.86
  -1  -3  23  107.42    8.86
  -3   1  23  119.77    8.69
  -1  -3  23  112.81    9.04
   1  -3 -23  115.56    7.74
  -1   3 -23  121.54    7.86
   1   3  23  109.02    7.92
  -1   3 -23  113.51    7.85
   3  -1  23  121.84    9.12
   3   1 -23  117.52    8.63
  -1   3 -23  121.16    7.96
  -1   3 -22  340.51   14.66
  -1   3 -22  347.28   14.72
   1   3  22  335.42   14.93
   3  -1  22  384.66   16.48
   3  -1  22  350.67   16.33
   3  -1  22  364.37   17.27
  -1  -3  22  322.84   16.04
  -1   3 -22  335.36   14.40
  -3   1  22  359.34   15.89
  -1   3 -22  316.64   14.12
  -1  -3  22  331.03   16.21
   1  -3 -22  328.24   14.11
   3   1 -22  321.92   15.52
   1   3  22  314.85   13.42
  -1   3 -21   73.88    6.02
   3  -1  21   78.90    7.58
   1   3  21   71.89    5.45
   3  -1  21   76.05    7.03
   3  -1  21   94.25    7.25
   3   1 -21   76.63    6.68
  -1  -3  21   82.15    7.40
   1   3  21   71.82    6.20
   1   3  20  959.62   31.57
   3  -1  20 1077.31   29.83
  -1  -3  20  967.92   33.22
  -1   3 -20  986.88   31.35
   3  -1  20  962.08   33.74
   3   1 -20  962.82   32.30
   3  -1  20  984.64   33.24
   3  -1  20 1054.81   32.75
   1   3  20  908.15   29.82
  -1   3 -19   98.08    6.80
   3  -1  19  104.78    8.00
   3   1 -19  106.35    7.55
   3  -1  19  111.52    8.45
   1   3  19   97.13    6.23
  -1  -3  19  105.12    8.02
   3  -1  19  108.51    6.12
   1   3  19   98.10    7.11
   3  -1  19  115.64    7.71
   1   3  18  138.75    8.24
   3  -1  18  132.59    9.08
   1   3  18  113.38    6.80
   3  -1  18  129.40    6.75
   3  -1  18  123.08    8.61
   3  -1  18  153.16    8.68
  -1   3 -18  137.56    7.96
  -1  -3  18  128.01    8.79
   3   1 -18  136.39    8.41
   3  -1  17  311.10   14.57
   1   3  17  323.67   13.56
   3   1 -17  303.15   13.60
   3  -1  17  310.80   11.84
   3  -1  17  339.24   13.91
  -1  -3  17  351.21   12.85
   3  -1  17  299.45   14.17
  -1  -3  17  323.65   14.61
  -1   3 -17  305.29   13.06
   1   3  17  285.23   12.08
   3   1 -16  371.39   15.04
   3  -1  16  355.28   15.58
  -1  -3  16  409.71   14.20
   1   3  16  338.06   13.47
   3  -1  16  375.93   15.98
   3  -1  16  349.48   13.08
   3  -1  16  401.07   15.23
  -1   3 -16  361.08   14.54
   1   3  16  378.98   14.88
   3  -1  15  116.45    7.10
   3  -1  15  104.94    7.58
   1   3  15  110.90    6.93
   1   3  15  101.52    6.08
   3  -1  15  107.35    7.54
  -1   3 -15  109.55    6.83
   3  -1  15  102.34    5.76
   3   1 -15  107.11    6.94
  -1  -3  15  125.52    6.64
  -1   3 -14  369.90   14.38
   1   3  14  340.24   13.34
   3  -1  14  368.71   15.37
   3  -1  14  420.95   15.03
   3  -1  14  349.12   12.88
   3   1 -14  366.72   14.50
   3  -1  14  355.89   15.21
   1   3  14  391.95   14.66
  -1  -3  14  403.23   13.95
  -1  -3  13  687.42   21.36
  -1   3 -13  651.35   21.77
   3  -1  13  666.03   22.98
   1   3  13  680.22   21.95
   3  -1  13  651.01   22.86
   3  -1  13  640.55   20.44
   3   1 -13  647.60   21.82
   1   3  13  644.23   20.97
  -1   3 -12   28.18    3.41
   3  -1  12   31.38    3.02
   3  -1  12   30.82    4.14
  -3  -1 -12   32.82    2.81
   3   1 -12   30.06    3.43
   3  -1  12   40.17    3.85
   1   3  12   29.46    3.13
   3  -1  12   29.16    3.93
  -1  -3  12   30.34    3.23
   1   3  12   32.91    3.75
   3  -1  11   76.41    5.68
  -3  -1 -11   77.84    4.10
   3  -1  11   71.97    4.24
   1   3  11   67.51    4.42
   3   1 -11   74.41    4.91
   3  -1  11   73.17    5.47
   1   3  11   73.20    4.86
  -1  -3  11   70.96    4.59
   3  -1  11   92.74    5.48
  -3  -1 -10  286.03    9.76
   3   1 -10  281.09   10.65
  -1  -3  10  285.69   10.58
   3  -1  10  273.86    9.80
   1   3  10  264.29   10.07
   3  -1  10  267.71   11.47
   3  -1  10  299.40   11.33
   3  -1  10  270.06   11.46
  -3   1  10  285.16    7.79
   1   3  10  275.19   10.51
   1   3   9  965.89   28.03
   3  -1   9  930.98   27.53
   3   1  -9  969.88   28.35
  -1  -3   9  970.13   28.45
  -1  -3   9  982.94   27.28
   3  -1   9  945.43   29.49
  -3  -1  -9  989.09   27.57
   3  -1   9  981.09   29.58
  -3   1   9  983.79   25.35
   1   3   9  986.73   28.38
   3  -1   9  878.81   28.79
  -3   1   8  169.11    5.53
  -3  -1  -8  176.94    7.25
   3  -1   8  172.70    8.56
   3  -1   8  164.50    7.14
   1   3   8  171.32    7.63
  -1  -3   8  172.37    7.80
   1   3   8  159.54    7.35
   3   1  -8  160.66    7.41
  -1   3  -8  170.83    7.31
   3   1  -8  181.71    6.15
  -1  -3   8  203.13    6.86
   3  -1   8  170.24    8.41
  -1  -3   7  226.58    9.07
   3   1  -7  225.72    8.65
   3  -1   7  228.30    8.47
  -1   3  -7  228.34    8.47
  -3   1   7  227.33    6.67
  -3  -1  -7  232.48    8.51
  -1  -3   7  252.89    7.67
   3  -1   7  233.40    9.90
   3  -1   7  246.86    9.94
   1   3   7  214.92    8.51
   1   3   7  231.16    8.79
   3   1  -7  237.70    7.33
  -3  -1  -6  414.20   13.59
   3  -1   6  420.61   13.54
  -1  -3   6  433.63   12.41
  -1   3  -6  424.38   13.60
  -1  -3   6  413.19   14.24
  -3   1   6  393.68   11.66
   1   3   6  410.88   13.71
   1  -3  -6  397.19   11.37
   3  -1   6  433.29   14.95
   1   3   6  418.46   13.74
   3   1  -6  439.03   12.47
   3  -1   6  410.35   14.89
   3   1  -6  418.94   13.61
   3  -1   5  406.46   14.24
   1   3   5  381.80   13.12
  -1  -3   5  413.21   11.98
   1   3   5  399.58   13.22
   3  -1   5  393.17   13.03
   3   1  -5  419.01   12.17
   1  -3  -5  400.49   13.05
  -1  -3   5  394.46   13.89
  -1   3  -5  408.12   13.17
   3  -1   5  408.32   14.51
   3   1  -5  407.54   12.99
  -3  -1  -5  412.32   13.24
   1  -3  -5  390.75   11.49
  -3   1   5  375.57   11.34
  -1  -3   4  963.72   24.76
  -1   3  -4  929.85   23.47
   1  -3  -4  936.17   23.46
  -3  -1  -4  914.19   23.64
  -1  -3   4  967.20   22.18
   3  -1   4  973.90   25.05
   1   3   4  934.61   23.59
   1  -3  -4  913.36   22.09
   3   1  -4  948.53   22.49
   3  -1   4  935.62   25.13
   3  -1   4  935.27   23.53
   3   1  -4  917.28   23.06
   1   3   3  359.92   12.19
   1  -3  -3  372.49   12.15
   3   1  -3  387.38   10.15
  -1   3  -3  368.84   12.25
   3  -1   3  393.34   13.34
  -1  -3   3  378.40   13.27
   3  -1   3  396.04   13.61
  -1  -3   3  381.98   11.26
   3   1  -3  383.08   12.92
  -3  -1  -3  355.48   12.33
   1  -3  -3  351.75   11.43
   1  -3  -3  349.24   10.01
   3   1  -3  381.54   11.62
   3  -1   3  381.33   12.33
   3   1  -3  366.31   11.71
   3   1  -2  413.54   10.60
   1   3   2  409.89   12.47
   1  -3  -2  395.17   12.24
   3   1  -2  403.96   11.86
  -1  -3   2  395.58   13.41
  -1  -3   2  423.80   11.50
   3   1  -2  398.40   12.95
   1  -3  -2  386.78   10.57
   1  -3  -2  382.52   11.89
   3  -1   2  383.91   13.06
   3  -1   2  399.68   12.39
   3   1  -2  381.73   11.53
  -3  -1  -2  388.10   12.54
   3  -1   2  387.39   13.37
  -1   3  -2  389.84   12.38
  -1   3  -1  533.75   14.49
   3   1  -1  527.18   14.83
   1  -3  -1  517.13   14.05
   3  -1   1  548.76   14.35
   3  -1   1  523.66   15.04
   3   1  -1  530.99   13.84
   3   1  -1  517.45   13.08
   1  -3  -1  514.35   12.72
   3  -1   1  543.74   15.45
   1   3   1  527.49   14.21
  -1  -3   1  567.62   13.46
   1  -3  -1  535.47   14.17
  -1  -3   1  547.83   15.66
   1   3   0   17.68    2.16
   3  -1   0   23.61    2.45
  -1   3   0   20.19    2.46
   3  -1   0   19.31    2.66
   3   1   0   16.83    2.43
   3   1   0   19.89    1.66
   3  -1   0   23.15    2.86
   3   1   0   23.88    2.29
   1  -3   0   20.24    2.34
   1  -3   0   19.27    1.84
   1  -3   0   20.46    2.30
  -3   1   0   21.90    2.22
  -1  -3   0   21.57    2.90
   3  -1   0   25.08    3.09
  -3  -1   0   18.71    2.38
   3  -1  -1  555.05   17.91
  -3  -1   1  540.40   17.55
   1  -3   1  566.79   17.13
   1   3  -1  564.85   16.97
   3   1   1  544.47   17.67
   3   1   1  553.29   15.57
  -3   1  -1  553.34   16.54
   3  -1  -1  558.44   17.11
   3   1   1  660.83   15.95
   1  -3   1  534.03   16.51
   1  -3   1  561.83   17.61
   3  -1  -1  557.90   17.65
   3  -1  -1  677.82   17.31
  -1  -3  -1  541.63   18.26
   3   1   1  549.43   16.94
  -1   3   1  571.03   17.49
   1  -3   2  424.12   13.32
   3  -1  -2  391.94   13.64
   3  -1  -2  425.40   12.59
   1   3  -2  386.57   12.71
  -3   1  -2  416.53   12.45
   3   1   2  424.83   11.86
  -1   3   2  434.76   13.62
   1  -3   2  411.50   13.80
   3  -1  -2  419.44   13.18
   1  -3   2  409.48   12.88
  -3  -1   2  397.37   13.69
   3   1   2  392.18   13.63
   3   1   2  406.66   13.89
  -1  -3  -2  424.96   14.51
   3   1   2  402.64   11.27
   3  -1  -2  410.55   13.53
   3   1   2  402.14   13.06
  -3   1  -3  338.01   10.29
   3  -1  -3  346.32   11.58
  -1   3   3  350.46   11.66
   1  -3   3  332.41   11.18
   3   1   3  343.55   10.07
   3  -1  -3  327.76   11.66
   3   1   3  326.98   11.16
  -1  -3  -3  322.60   12.35
   1   3  -3  329.34   10.74
   3   1   3  323.39    8.94
   3  -1  -3  334.66   10.42
   1  -3   3  299.53   11.68
   1  -3   3  304.57   10.88
   3   1   3  340.54   11.98
  -3  -1   3  341.10   11.92
   1  -3   3  388.98   11.92
   3   1   3  328.23   11.85
  -3   1  -4  856.49   23.23
   1  -3   4  795.34   24.01
  -3  -1   4  875.81   25.49
   1  -3   4  867.65   24.72
   3   1   4  849.32   23.37
   1  -3   4  828.40   25.50
   3   1   4  853.45   25.37
  -1   3   4  869.50   24.91
   3  -1  -4  871.88   25.04
   1   3  -4  826.63   23.87
   3  -1  -4  875.26   24.79
   3  -1  -4  859.94   23.53
   3   1   4  838.46   25.27
  -1  -3  -4  889.02   26.19
   3   1   4  898.69   24.73
  -1   3   5  408.77   13.38
   1  -3   5  354.10   13.76
  -3   1  -5  407.61   11.64
   3  -1  -5  398.70   13.09
   3   1   5  402.88   13.16
   1   3  -5  380.25   12.31
   3  -1  -5  403.41   13.43
   1  -3   5  373.91   12.40
   1  -3   5  424.75   13.56
   3   1   5  402.55   13.78
   3   1   5  397.44   13.86
   1  -3   5  403.97   14.23
   3   1   5  407.04   12.18
  -3  -1   5  413.06   13.93
  -1  -3  -5  411.30   14.49
   3  -1  -5  408.97   12.11
   1   3  -5  404.64   12.05
  -3   1  -6  446.69   11.81
   1   3  -6  426.91   12.79
   1   3  -6  445.45   12.37
   3   1   6  410.54   13.60
   3   1   6  428.07   14.47
  -1   3   6  430.97   13.84
  -1  -3  -6  451.21   15.15
   3  -1  -6  440.25   13.63
   3   1   6  445.45   14.37
   1  -3   6  430.88   14.08
   1  -3   6  414.91   12.70
   3   1   6  428.51   12.76
  -3  -1   6  465.13   14.67
   3  -1  -6  441.90   12.60
   1  -3   6  439.85   15.03
   3  -1  -6  442.69   13.62
   3  -1  -7  221.83    8.16
   3   1   7  222.71    8.22
   1  -3   7  237.50    8.84
  -1  -3  -7  239.91    9.54
   3   1   7  228.60    8.95
   1   3  -7  247.31    6.73
   3   1   7  214.25    7.44
  -1   3   7  230.36    8.32
  -3  -1   7  237.66    9.05
   1   3  -7  235.40    7.45
  -3   1  -7  212.33    5.82
   3   1   7  229.22    8.70
   1  -3   7  235.60    9.50
   1  -3   7  218.11    7.06
   1   3  -8  159.10    8.13
   1   3  -8  195.51    7.11
  -3   1  -8  178.93    5.82
   1  -3   8  179.70    6.57
   3   1   8  172.83    7.68
   1  -3   8  190.56    8.37
   3   1   8  179.12    8.42
   3  -1  -8  179.17    7.77
  -3  -1   8  183.33    8.32
   3   1   8  177.21    8.02
  -1   3   8  177.67    7.77
  -1  -3  -8  183.12    8.77
   1  -3   8  183.49    8.88
   3   1   8  178.06    7.13
   1   3  -8  200.12    6.10
   3  -1  -9  966.31   28.36
  -1   3   9  913.26   28.00
  -3  -1   9  936.51   28.80
   3   1   9  935.02   28.05
   1  -3   9  984.42   26.30
   1   3  -9  917.20   29.01
   1   3  -9 1024.38   27.19
   1  -3   9 1018.52   30.11
  -3   1  -9  951.57   25.53
   3   1   9  948.73   27.46
   3   1   9  967.78   29.18
   1   3  -9 1060.60   25.46
   3   1   9  925.18   28.38
   1  -3   9  960.96   28.98
  -1  -3  -9  957.43   29.57
   1   3 -10  288.47   11.94
   1  -3  10  299.89   11.95
   3   1  10  283.65   11.21
   1  -3  10  320.43   12.81
  -1   3  10  294.93   11.06
   3   1  10  284.70   10.52
   3   1  10  300.27   11.96
   1  -3  10  303.18    9.23
  -1  -3 -10  315.16   12.43
  -3  -1  10  290.88   11.61
   3  -1 -10  292.71   11.34
   3   1  10  284.64   11.02
  -3  -1  11   67.13    4.98
  -1   3  11   71.36    4.71
   1  -3  11   73.77    5.42
   1  -3  11   68.89    5.63
   3   1  11   64.44    4.64
   3   1  11   69.07    4.58
   3   1  11   68.91    5.16
   3  -1 -11   69.63    4.86
   1   3 -11   69.57    5.29
   3   1  11   68.59    4.41
   3   1  12   25.44    2.96
  -3  -1  12   27.32    3.44
   1   3 -12   23.31    3.40
   3   1  12   24.57    2.98
   3  -1 -12   24.07    3.18
   1  -3  12   25.79    3.96
   1  -3  12   25.09    3.48
   3   1  12   23.12    3.30
  -1   3  12   24.84    3.05
   3   1  12   24.65    2.82
   3   1  13  664.23   21.89
   1   3 -13  661.21   22.00
  -3  -1  13  635.23   21.32
   3   1  13  638.68   20.60
   3   1  13  630.27   20.75
   1  -3  13  665.34   22.25
  -1   3  13  649.79   20.75
   1  -3  13  666.98   22.96
   3   1  13  654.76   20.48
   3  -1 -13  661.36   21.40
   1  -3  14  365.19   14.94
   3   1  14  360.01   13.38
   1   3 -14  374.50   14.84
   3   1  14  377.43   14.71
  -3  -1  14  362.62   14.20
   3   1  14  346.52   13.46
  -1   3  14  370.23   13.69
   3  -1 -14  382.01   14.39
   1  -3  14  387.25   15.76
   3   1  14  377.31   13.58
  -1   3  15   96.21    5.98
   1  -3  15   88.44    7.07
   3   1  15   90.37    5.64
   3   1  15   92.57    5.79
   1  -3  15   89.75    6.71
   3   1  15   93.85    6.52
   1   3 -15   95.31    6.63
   3   1  15   92.89    5.82
  -3  -1  15   85.04    6.02
   3  -1 -15   92.14    6.31
  -3  -1  16  311.67   13.39
   1  -3  16  322.76   14.26
   3   1  16  304.90   12.40
   3  -1 -16  347.82   13.91
   1   3 -16  328.42   13.99
   3   1  16  332.16   12.91
  -1   3  16  351.00   13.22
   1  -3  16  334.81   15.02
   3   1  16  352.31   14.22
   3   1  16  313.38   12.69
  -1   3  17  302.68   12.20
   1  -3  17  297.19   13.71
   1   3 -17  267.98   12.72
   3   1  17  278.82   11.58
   3   1  17  282.51   11.97
  -3  -1  17  288.71   12.61
   3   1  17  300.77   13.20
   1  -3  17  286.51   14.05
   3   1  17  289.02   11.90
   3  -1 -17  294.65   12.88
   3   1  18  140.05    7.49
   3   1  18  143.00    7.92
   1  -3  18  138.44    9.02
   3   1  18  141.65    7.65
   3  -1 -18  142.64    8.49
   1  -3  18  132.55    9.23
  -3  -1  18  139.41    8.31
  -1   3  18  131.68    7.21
   3   1  18  142.25    8.69
  -1   3  18  136.00    7.65
   1   3 -18  143.39    8.67
  -1   3  19  101.57    6.52
   3   1  19   90.03    6.35
   3  -1 -19   93.78    6.97
  -1   3  19   89.17    5.83
   3   1  19   93.54    6.11
   3   1  19  101.70    7.40
   1  -3  19   98.54    7.68
  -3  -1  19  100.28    7.09
   1  -3  19  112.43    8.46
   1   3 -19   88.35    6.88
  -1   3  20  948.97   29.94
   3   1  20  933.04   30.32
   1  -3  20  963.59   33.29
  -1   3  20  905.32   28.97
   3   1  20 1008.18   32.07
   1  -3  20  920.64   32.47
  -3  -1  20  953.18   31.14
   3  -1 -20  950.92   31.52
   1   3 -20  905.24   31.28
   3   1  21   81.20    6.27
   1   3 -21   84.11    6.78
  -1   3  21   76.53    5.41
   3  -1 -21   79.24    6.63
   1  -3  21   74.89    7.31
   1  -3  21   72.08    7.10
   3   1  21   78.93    6.84
  -1   3  21   76.28    5.83
   3   1  21   74.59    5.48
  -3  -1  21   66.48    6.11
   1   3 -22  320.74   15.18
  -1  -3 -22  328.28   14.37
  -3   1 -22  350.22   14.93
   1  -3  22  355.30   17.24
   3   1  22  330.85   14.67
   1  -3  22  327.49   16.49
   3   1  22  329.91   13.68
  -1   3  22  362.72   13.74
   1   3 -22  342.99   14.30
  -1   3  22  336.29   14.01
   3  -1 -22  358.32   15.87
   3   1  22  377.98   16.36
  -3  -1  22  348.71   15.44
   3   1  23  115.18    8.56
   1   3 -23  111.01    8.32
  -3  -1  23  121.62    8.44
   3   1  23  109.87    7.78
   1  -3  23  117.91    9.47
   1   3 -23  105.10    7.69
   1   3 -23  116.40    7.52
  -3   1 -23  110.84    7.68
   1  -3  23  118.87    9.50
  -3   1 -23  121.22    7.48
  -1  -3 -23  122.47    7.94
   3  -1 -23  122.00    8.64
   3   1  23  114.05    7.03
  -1   3  23  100.92    7.09
   3   1  24  162.67   10.41
   1  -3  24  150.94   11.03
  -3   1 -24  153.96    9.15
   3  -1 -24  156.05    8.87
   1   3 -24  153.58    9.31
   1  -3  24  148.36   10.99
   3  -1 -24  149.99    9.92
  -3   1 -24  148.24    8.52
  -3   1 -24  156.02    9.35
   1   3 -24  145.10    8.84
  -1   3  24  154.33    8.72
   3   1  24  155.30    9.52
  -3  -1  24  160.55   10.01
   1   3 -24  143.49    9.71
  -1  -3 -24  151.22    9.16
   1  -3  25  375.27   18.53
  -1  -3 -25  364.39   15.73
   1  -3  25  344.24   17.95
   1   3 -25  366.57   15.88
   3  -1 -25  390.44   15.50
   1   3 -25  380.58   15.68
  -3  -1  25  399.78   17.26
  -3   1 -25  369.40   15.01
  -3   1 -25  361.96   15.84
   3   1  25  351.70   16.09
   1   3 -25  344.88   16.62
  -3   1 -25  347.18   15.05
   3   1  26  210.08   11.82
  -3   1 -26  208.06   11.17
   1  -3  26  204.95   13.46
   1   3 -26  194.39   11.93
   1   3 -26  218.13   11.79
  -1  -3 -26  208.64   11.38
   1  -3  26  207.15   13.48
  -3   1 -26  214.98   10.75
  -3   1 -26  212.09   11.45
   1   3 -26  228.28   11.42
   3  -1 -26  231.29   11.28
   1   3 -27  186.02   11.35
   1   3 -27  206.88   12.12
   1   3 -27  202.91   10.95
  -3   1 -27  204.96   11.15
   3   1  27  196.20   11.52
   1  -3  27  207.24   13.61
  -3   1 -27  204.77   11.22
  -3   1 -27  210.54   10.49
   1  -3  27  198.75   13.15
   3  -1 -27  211.60   11.17
  -1  -3 -27  203.17   11.19
   3   1  27  207.31   12.03
  -3  -1  28    8.58    4.56
  -3   1 -28   15.33    4.80
   1   3 -28    7.37    4.78
   1   3 -28   11.78    3.19
  -1  -3 -28   13.60    3.49
  -3   1 -28   17.12    3.26
   3  -1 -28    0.24    4.80
  -3   1 -28    7.93    3.04
   1  -3  28   17.19    5.46
  -3   1 -29   91.48    6.58
  -3   1 -29   79.60    6.84
   1   3 -29  106.50    8.63
   3  -1 -29   78.87    7.17
   1   3 -29   87.20    7.05
  -3   1 -29   87.46    7.62
  -1  -3 -29   96.15    7.60
  -3   1 -30   72.93    6.54
   1   3 -30   65.33    7.38
  -1  -3 -30   63.12    6.41
  -3   1 -30   71.61    6.93
   1   3 -30   78.92    6.68
   3  -1 -30   59.72    6.67
  -3   1 -30   68.35    5.79
  -3   1 -31   16.43    3.06
   1   3 -31   15.92    5.47
   3  -1 -31   14.38    4.35
  -3   1 -31   18.52    5.14
  -1  -3 -31   16.26    3.85
   1   3 -31   18.11    3.71
  -3   1 -31   12.56    3.35
  -1  -3 -32  154.81    9.70
   1   3 -32  154.32    9.46
  -3   1 -32  163.64    9.63
   1   3 -32  163.77   10.91
  -3   1 -32  141.37    9.55
   3  -1 -32  148.12    9.88
  -3   1 -32  152.36    8.62
  -3   1 -33   45.75    5.10
  -1  -3 -33   37.32    5.03
   3  -1 -33   54.54    6.99
  -3   1 -33   34.92    5.65
  -3   1 -33   45.77    4.68
   1   3 -33   49.91    5.37
  -1  -3 -34  205.18   11.24
   1   3 -34  216.90   11.26
   3  -1 -34  247.45   12.09
  -3   1 -34  212.78   11.07
  -3   1 -34  225.22   10.48
  -3   1 -34  201.69   11.11
  -1  -3 -35   69.96    6.54
  -3   1 -35   72.14    6.63
  -3   1 -35   79.57    5.70
  -3   1 -36  134.85    8.57
  -1  -3 -36  114.62    8.74
  -3   1 -37   16.14    4.17
  -1  -3 -37    2.54    5.50
   3  -1 -38  139.90    7.84
  -1  -3 -38  110.43    7.94
   3  -1 -39   68.90    5.62
  -1  -3 -39   80.16    6.23
   3  -1 -40   66.21    5.12
  -1  -3 -40   91.37    6.10
  -1  -3 -41   74.80    5.37
  -1  -3 -42   52.33    4.18
   2  -3 -41   31.62    3.73
  -3  -2 -40   -3.39    3.11
   2  -3 -40   21.11    4.20
   2  -3 -39  137.40    7.40
  -3  -2 -39   99.44    6.30
   2  -3 -38  103.48    7.01
  -3  -2 -38   99.07    6.60
  -3  -2 -37  217.00   10.43
  -2   3 -37  230.18   10.20
  -3  -2 -36   53.82    6.27
  -2   3 -36   33.09    4.06
  -3  -2 -35  411.33   16.33
  -2   3 -35  423.15   16.26
   2  -3 -35  379.42   16.36
  -3  -2 -34  123.44    8.76
  -2   3 -34  145.74    8.66
   2  -3 -34  136.21    8.59
  -3  -2 -33  199.23   11.29
   3   2 -33  233.53   11.93
   2  -3 -33  220.63   11.25
  -2   3 -33  218.65   11.21
  -2   3 -32   57.33    5.63
   2  -3 -32   61.77    5.91
   3   2 -32   54.51    6.52
  -3  -2 -32   47.08    6.16
   2  -3 -31  308.30   14.22
  -2   3 -31  310.33   14.86
  -3  -2 -31  293.61   14.40
  -2   3 -31  313.48   14.32
   3   2 -31  327.71   14.83
  -2   3 -30   10.09    3.36
   2  -3 -30    7.69    3.11
  -2   3 -30    4.23    4.72
  -2   3 -30    8.67    3.02
   3   2 -30    4.35    4.49
  -3  -2 -30    5.58    3.88
   3   2 -29   -3.32    4.83
  -3  -2 -29    5.78    2.87
  -2   3 -29   -1.60    5.25
  -2   3 -29    3.17    2.63
   2  -3 -29    1.37    2.45
  -2   3 -29    4.66    2.94
  -2   3 -28   25.86    4.16
  -3  -2 -28   20.68    3.88
  -2   3 -28   19.66    4.00
  -2   3 -28   18.10    4.79
   3   2 -28   22.42    4.98
   2  -3 -28   28.42    4.35
   3   2 -27    3.37    4.38
   2  -3 -27    8.13    2.87
  -2   3 -27    8.25    3.20
  -3  -2 -27    7.45    2.93
  -2   3 -27    4.04    4.95
  -2  -3  27   11.48    4.88
   2   3  27    5.26    3.13
  -2   3 -27    8.25    2.94
  -3   2  27   11.87    4.68
   3  -2  27    9.68    4.70
  -2  -3  27    5.80    3.75
   3  -2  26   60.05    7.51
   2  -3 -26   54.01    5.48
   2   3  26   51.04    5.47
  -3  -2 -26   58.62    5.74
  -2  -3  26   54.77    6.87
  -2  -3  26   50.41    6.69
  -3   2  26   62.30    7.12
   3   2 -26   52.42    6.18
  -2   3 -26   54.28    5.82
  -2   3 -26   55.38    5.84
   3  -2  26   57.65    7.61
   3   2 -26   45.23    5.92
   2   3  26   59.29    6.18
  -2   3 -26   35.64    6.04
   2  -3 -25  218.58   11.44
  -2  -3  25  218.82   13.61
  -2   3 -25  227.97   11.85
   3   2 -25  211.00   12.77
  -2   3 -25  228.23   11.99
   3   2 -25  220.54   11.45
  -3  -2 -25  263.95   12.11
   3  -2  25  231.96   14.26
  -2   3 -25  218.64   11.79
  -2  -3  25  226.91   13.78
   3  -2  25  242.67   14.84
   2   3  25  213.40   11.03
   2   3  25  218.54   11.83
   2   3  25  216.44   12.12
   3  -2  24   52.82    7.05
   2   3  24   47.78    5.52
   2  -3 -24   47.05    5.16
   2   3  24   50.20    4.98
   3   2 -24   49.88    5.78
  -3  -2 -24   47.19    5.14
  -2   3 -24   41.54    5.84
  -2  -3  24   51.50    6.45
   3  -2  24   56.17    7.09
  -2   3 -24   50.00    5.58
   3   2 -24   51.11    6.12
  -2   3 -24   50.08    5.48
   2   3  23   31.97    4.54
   3   2 -23   28.26    4.67
   3  -2  23   36.88    5.89
  -2   3 -23   34.10    4.46
   2  -3 -23   29.06    4.01
   3  -2  23   36.18    5.72
   2   3  23   27.10    3.73
  -2  -3  23   30.51    5.20
  -2   3 -23   29.68    4.91
   3   2 -23   33.38    4.64
  -3  -2 -23   24.65    3.85
   3   2 -23   37.87    4.44
  -2   3 -23   37.79    4.78
  -2  -3  22  114.01    8.81
   2   3  22  108.29    7.76
   3  -2  22  114.93    9.27
  -2   3 -22  115.11    7.69
   2   3  22  114.15    7.10
   2  -3 -22  111.92    7.19
   3   2 -22  120.36    7.36
   3  -2  22  119.29    9.52
  -2   3 -22  115.42    7.68
   3   2 -22  121.39    8.68
  -2   3 -22  123.14    7.86
   3   2 -21  696.30   21.86
   3  -2  21  697.95   23.56
   2   3  21  663.52   19.10
  -2   3 -21  713.30   20.26
  -2  -3  21  698.48   22.78
  -2   3 -21  710.71   20.45
   3  -2  21  685.37   23.33
   2   3  21  675.10   20.81
  -2  -3  20  210.47    9.91
   2   3  20  169.27    8.45
   3  -2  20  184.86   11.22
   2   3  20  180.73    9.68
   3  -2  20  180.59   11.17
   3   2 -20  179.12   10.06
   3  -2  19  361.30   15.79
   3   2 -19  344.29   14.20
   3  -2  19  362.86   15.74
   2   3  19  355.12   12.77
   2   3  19  357.90   13.99
  -2  -3  19  395.47   14.06
  -2   3 -19  375.58   12.93
   3   2 -18  303.58   13.01
  -2  -3  18  337.31   12.83
   3  -2  18  315.40   14.51
   2   3  18  290.68   11.52
   3  -2  18  322.37   14.66
   2   3  18  307.48   12.82
  -2   3 -18  338.17   12.15
   3  -2  18  329.40   10.89
   3  -2  17  480.37   13.59
   2   3  17  474.56   15.92
   2   3  17  444.12   14.43
  -2  -3  17  503.94   15.88
  -2   3 -17  508.60   15.21
   3  -2  17  471.93   17.52
   3   2 -17  452.45   16.03
   3  -2  17  487.77   17.97
   3   2 -16   18.93    3.41
   2   3  16   18.18    2.87
  -2   3 -16   18.50    2.85
   3  -2  16   17.94    3.73
   3  -2  16   18.78    2.57
  -2  -3  16   20.83    3.24
   2   3  16   23.69    3.70
   3  -2  16   19.51    4.00
   3  -2  15  228.95   11.15
   2   3  15  226.35    9.90
   2   3  15  214.65    8.86
  -2  -3  15  248.19   10.08
   3  -2  15  222.57    8.20
  -2   3 -15  241.21    9.43
   3  -2  15  227.07   10.97
   3   2 -15  216.74    9.92
  -2   3 -14   62.39    4.76
   3  -2  14   53.60    4.04
   3  -2  14   58.82    5.92
   3   2 -14   57.86    5.20
  -2  -3  14   60.83    5.08
   2   3  14   57.24    4.55
   3  -2  14   58.14    5.78
   2   3  14   60.68    5.20
  -2   3 -13   15.63    2.57
  -3   2  13   14.47    1.88
   2   3  13   12.50    2.78
   3  -2  13   12.40    2.10
   3   2 -13   13.26    2.78
   3  -2  13   11.01    3.08
  -3  -2 -13   16.26    2.56
  -2  -3  13   12.60    2.70
   3  -2  13   13.62    3.38
   2   3  13   14.28    2.45
  -3  -2 -12  135.83    7.06
   3  -2  12  119.28    6.16
   3   2 -12  120.59    7.30
   3  -2  12  127.58    8.20
   2   3  12  111.78    6.44
   3  -2  12  120.77    7.85
  -3   2  12  131.75    5.65
   2   3  12  130.75    7.35
  -2  -3  12  132.05    7.42
   3  -2  11   76.38    4.72
  -3  -2 -11   84.53    5.44
   3  -2  11   80.16    6.38
   2   3  11   71.26    4.93
   3  -2  11   77.86    6.23
  -3   2  11   83.62    4.26
   2   3  11   80.09    5.57
   2   3  11   83.72    4.25
  -2  -3  11   77.98    5.58
   3   2 -11   79.34    5.62
  -2  -3  10    1.32    1.68
   2   3  10    2.50    1.61
   2   3  10    4.57    2.10
  -3  -2 -10    1.64    1.56
  -3   2  10    1.51    1.17
   3   2 -10    2.00    1.96
   3  -2  10    1.57    1.53
   3  -2  10    0.91    2.29
   3  -2  10    2.28    2.54
   2   3  10    1.00    1.04
  -2  -3   9  181.45    8.78
  -3   2   9  186.15    7.04
   2   3   9  183.24    6.84
   3  -2   9  169.52    7.60
   3  -2   9  173.79    9.13
   3  -2   9  175.34    9.31
   3   2  -9  170.95    8.34
   2   3   9  176.11    7.96
  -3  -2  -9  181.46    8.52
   2   3   9  181.65    8.35
  -3  -2  -8  135.09    7.08
  -2  -3   8  130.56    7.24
   3  -2   8  133.70    7.85
   2   3   8  131.01    6.54
   3   2  -8  137.42    7.04
   2   3   8  131.52    6.80
   3  -2   8  129.84    6.37
  -3   2   8  130.12    5.65
   3  -2   8  131.34    7.61
   3   2  -8  146.84    5.16
   2   3   8  130.71    5.51
  -2  -3   7   40.51    1.99
   2  -3  -7   35.34    2.32
  -2  -3   7   34.60    3.64
   3  -2   7   33.63    3.16
   3   2  -7   34.65    3.40
   2   3   7   35.60    3.24
  -3  -2  -7   38.49    3.68
   3  -2   7   34.99    4.11
   2   3   7   36.65    2.62
   3   2  -7   40.60    2.42
  -3   2   7   35.93    2.68
   2   3   7   41.40    3.57
   3  -2   7   35.04    3.96
   2  -3  -6   23.33    2.00
   3   2  -6   23.84    2.78
   2   3   6   27.25    2.88
   2   3   6   24.20    2.63
  -3   2   6   22.98    2.17
  -2   3  -6   23.11    2.79
   3  -2   6   20.32    3.35
   2  -3  -6   20.84    2.64
  -3  -2  -6   21.54    2.94
   3   2  -6   23.25    1.96
   3  -2   6   22.99    2.71
   2   3   6   25.66    2.16
   3  -2   6   24.13    3.33
  -2  -3   6   22.50    3.15
  -2  -3   5  133.52    7.21
   3  -2   5  130.70    6.28
  -3   2   5  124.13    5.47
   2  -3  -5  135.31    4.68
   2   3   5  126.41    6.15
   2  -3  -5  137.18    6.36
  -2   3  -5  117.68    6.11
   3   2  -5  127.38    5.23
  -3  -2  -5  131.83    6.91
   3  -2   5  123.62    7.17
   3  -2   5  138.84    7.25
   2  -3  -5  125.47    5.49
   2   3   5  134.29    6.27
   3   2  -5  119.37    6.18
   2   3   4  389.03   12.75
   3   2  -4  376.79   10.54
  -3  -2  -4  364.64   13.50
   2  -3  -4  369.35   12.72
   2   3   4  360.29   12.57
   2  -3  -4  364.41   12.16
   2  -3  -4  377.02   11.11
  -3   2   4  365.35   11.92
   3   2  -4  370.76   12.74
   3  -2   4  413.53   14.07
   3  -2   4  365.52   14.04
   3   2  -4  373.14   11.76
  -2  -3   4  383.78   14.03
  -2   3  -4  372.01   12.87
   2   3   3  169.06    7.06
   3   2  -3  178.58    6.62
  -3   2   3  161.38    6.56
  -2   3  -3  167.25    7.32
  -3  -2  -3  181.44    8.07
   3   2  -3  177.61    5.68
   3  -2   3  175.46    8.37
   3   2  -3  168.64    7.08
   2  -3  -3  174.30    6.18
   2  -3  -3  177.42    7.39
   2   3   3  170.19    7.12
   2  -3  -3  179.16    7.11
  -2  -3   3  179.56    8.43
   3  -2   3  178.96    8.08
  -3   2   2  155.25    6.49
   2  -3  -2  169.23    7.14
  -3  -2  -2  166.32    7.79
   2   3   2  161.97    6.91
   3   2  -2  169.24    6.59
   2  -3  -2  160.58    6.21
  -2  -3   2  168.61    8.29
   2  -3  -2  168.63    7.18
   3  -2   2  161.89    7.64
   3  -2   2  148.24    8.09
   3  -2   2  161.29    7.94
   3   2  -2  162.16    6.80
  -2   3  -2  161.19    7.22
   3   2  -2  170.23    5.85
   2   3   2  166.95    6.91
   3  -2   1  744.44   23.01
   3  -2   1  745.83   22.50
  -2  -3   1  753.04   23.34
  -2   3  -1  757.12   22.07
   3   2  -1  741.61   22.28
  -3   2   1  696.70   21.10
   3   2  -1  772.85   20.52
   3   2  -1  736.01   21.27
   3   2  -1  736.35   21.28
   2  -3  -1  746.32   21.91
   2  -3  -1  729.10   21.01
   2  -3  -1  734.22   22.14
   2   3   1  711.55   21.42
   3   2  -1  723.85   18.80
   2   3   1  748.70   21.48
  -3  -2  -1  746.65   22.79
   3   2   0    2.91    1.14
   3  -2   0    3.09    1.79
   2  -3   0    4.23    1.77
   3  -2   0    3.75    1.90
   2   3   0    3.01    1.50
  -2   3   0    4.09    1.74
   2   3   0    2.90    1.34
  -3   2   0    5.09    1.50
  -2  -3   0    2.63    2.24
   3   2   0    4.52    1.44
   3   2   0    2.00    1.61
   2  -3   0    1.80    1.24
   2  -3   0    4.08    1.76
  -3  -2   0    4.80    2.10
   3   2   0    3.14    1.42
   3  -2   0    1.58    2.10
   3   2   0    4.13    0.69
  -2   3   1  748.12   22.51
   3  -2  -1  794.49   22.40
  -3  -2   1  855.24   23.86
   3   2   1  738.26   22.65
   3  -2  -1  742.49   22.49
   3   2   1  737.85   21.96
   2  -3   1  721.05   23.00
   3   2   1  730.62   21.22
   2  -3   1  747.92   22.15
  -2  -3  -1  776.87   24.00
   2   3  -1  746.65   21.71
   3   2   1  762.27   20.14
   2   3  -1  784.66   21.81
   2  -3   1  787.83   22.72
   3   2   1  780.19   21.53
   3  -2  -1  759.51   23.15
   2   3  -2  155.86    6.19
  -3  -2   2  165.01    7.74
   2   3  -2  162.78    6.33
  -2  -3  -2  161.86    8.06
   3   2   2  148.74    6.98
  -2   3   2  162.21    7.05
   3   2   2  149.36    5.78
   3   2   2  151.84    5.31
   3   2   2  142.93    6.50
   2  -3   2  153.32    7.44
   2  -3   2  146.19    6.79
   3   2   2  156.81    6.34
   2  -3   2  169.87    7.41
   3  -2  -2  164.60    6.76
   3  -2  -2  149.57    7.16
   3  -2  -2  161.62    6.91
   3   2   3  166.70    7.60
  -2   3   3  183.02    7.62
   3   2   3  177.22    6.18
   3   2   3  171.88    7.32
   3  -2  -3  178.75    7.19
   2  -3   3  211.85    8.65
   2   3  -3  182.01    6.74
   3  -2  -3  147.17    6.97
  -3  -2   3  183.41    8.43
   2  -3   3  164.82    7.59
   3  -2  -3  170.45    7.62
   2  -3   3  182.66    8.43
  -2  -3  -3  175.62    8.55
   2   3  -3  175.80    6.62
   3   2   3  181.66    7.16
  -2  -3  -4  387.11   14.34
   3   2   4  380.24   12.91
   2   3  -4  379.25   11.87
   3  -2  -4  388.92   12.59
  -3   2  -4  402.16   11.45
   2  -3   4  406.76   14.63
   2   3  -4  384.61   11.90
   2  -3   4  364.75   13.98
   3   2   4  401.06   12.82
   3  -2  -4  372.80   12.57
  -3  -2   4  396.44   14.13
  -2   3   4  370.52   12.94
   3   2   4  356.15   13.09
   2   3  -4  357.98   13.37
   2  -3   4  386.10   13.49
   3   2   4  387.57   11.20
   3  -2  -4  373.12   12.99
   3  -2  -5  124.49    6.06
  -2   3   5  126.09    6.13
  -3  -2   5  131.35    7.04
   3  -2  -5  125.17    5.75
   3   2   5  123.21    6.09
   2  -3   5  120.29    6.98
   3  -2  -5  134.13    5.90
   3   2   5  119.11    6.24
   2  -3   5  119.56    6.53
   2   3  -5  123.47    6.63
  -3   2  -5  135.74    4.67
   2   3  -5  125.27    5.16
   3   2   5  130.25    4.52
   2   3  -5  139.81    5.26
  -2  -3  -5  130.55    7.20
   3   2   5  132.00    6.15
  -2   3   6   22.93    2.65
   3   2   6   22.99    2.68
   2  -3   6   20.31    3.25
   3  -2  -6   23.85    2.51
   3  -2  -6   25.60    2.62
   3   2   6   21.77    2.62
   2   3  -6   27.33    1.99
   3  -2  -6   26.85    2.48
   2  -3   6   24.89    3.08
   2   3  -6   25.56    3.16
   3   2   6   24.50    2.84
  -3  -2   6   23.12    3.29
   2   3  -6   24.60    2.03
   2  -3   6   10.86    3.88
  -2  -3  -6   24.35    3.38
   2  -3   7   39.87    4.24
   2   3  -7   42.21    3.98
   3   2   7   41.14    3.61
   2   3  -7   46.40    2.46
   3   2   7   37.72    3.42
  -2  -3  -7   47.21    4.33
   2   3  -7   42.44    2.65
   3  -2  -7   41.03    3.16
   2  -3   7   40.84    3.96
  -3  -2   7   39.50    3.97
  -2   3   7   42.46    3.42
   2   3  -8  131.24    7.39
  -2   3   8  132.57    6.49
   2  -3   8  133.29    7.89
   2   3  -8  149.21    4.99
   2   3  -8  147.07    5.58
   3   2   8  134.28    6.78
   2  -3   8  134.29    7.51
  -3  -2   8  138.07    7.57
   3   2   8  139.76    6.95
  -2  -3  -8  137.21    7.67
  -2   3   9  210.89    8.77
   2   3  -9  230.29    7.57
   3   2   9  204.19    8.97
   2  -3   9  227.00   10.24
   3   2   9  202.82    9.06
   3   2   9  221.92    8.95
   2  -3   9  214.82   10.57
  -3  -2   9  212.95    9.88
  -2  -3  -9  218.76   10.15
   2   3  -9  203.59    9.77
   3   2  10    1.91    1.63
  -2  -3 -10    1.91    1.97
  -3  -2  10    1.46    2.08
   2   3 -10    0.74    1.93
   3   2  10    1.42    1.39
  -2   3  10    1.54    1.47
   3   2  10    0.88    1.42
   2  -3  10    2.21    2.53
   2  -3  10    1.22    2.05
  -2   3  11   80.40    4.94
   2  -3  11   85.22    6.65
   3   2  11   75.56    5.17
   3   2  11   84.51    5.41
   2  -3  11   86.56    6.30
   3   2  11   88.97    5.05
  -2  -3 -11   84.59    5.99
  -3  -2  11   83.95    5.93
  -3   2 -11   89.69    4.53
   2   3 -11   73.67    5.72
   2   3 -12  142.82    8.14
   3   2  12  136.30    7.24
   3   2  12  142.64    7.41
   2  -3  12  145.21    8.46
  -2  -3 -12  144.52    8.10
  -2   3  12  140.62    6.95
  -3  -2  12  142.15    7.97
   2  -3  12  141.74    8.79
   3   2  12  151.43    6.95
   2   3 -13   13.76    2.99
  -3  -2  13   11.35    2.75
  -2   3  13    9.44    2.00
   3   2  13   12.38    2.40
   2  -3  13   14.61    3.25
   3   2  13   16.01    2.31
   3   2  13   14.86    2.55
   2  -3  13   13.85    3.35
   3   2  14   75.26    4.70
  -3  -2  14   78.28    5.91
   2   3 -14   70.80    5.85
   3   2  14   70.96    5.17
   2  -3  14   72.21    6.24
   3   2  14   75.95    5.38
  -2   3  14   75.23    5.00
   2  -3  14   75.31    6.69
   2  -3  15  240.84   12.35
   3   2  15  233.90   10.13
   3   2  15  217.68   10.05
   3   2  15  228.94   10.30
   2  -3  15  225.92   11.79
  -3  -2  15  223.49   10.81
  -2   3  15  227.98    9.81
   2   3 -15  231.34   11.39
   2  -3  16   25.46    4.49
  -2   3  16   25.99    3.18
   3   2  16   23.46    3.23
   3   2  16   24.83    3.25
   2   3 -16   24.61    3.89
  -3  -2  16   29.38    3.89
   2  -3  16   25.25    4.20
   3   2  16   26.62    3.48
   2  -3  17  476.21   19.87
   2   3 -17  473.36   18.67
  -3  -2  17  462.55   18.04
   3   2  17  434.55   16.85
  -2   3  17  497.02   16.86
   3   2  17  491.62   17.53
   3   2  17  471.67   17.14
   2  -3  17  460.28   19.18
   3   2  18  342.48   13.77
  -2   3  18  339.03   13.02
   2  -3  18  323.99   15.46
   2  -3  18  311.65   15.63
  -3  -2  18  334.02   14.35
   3   2  18  312.87   13.22
   3   2  18  304.68   13.06
   2   3 -18  312.44   14.47
  -3  -2  19  365.62   15.75
   2  -3  19  383.43   17.30
   2  -3  19  387.28   17.86
   3   2  19  393.30   15.30
   3   2  19  359.27   14.79
   3   2  19  356.76   14.60
  -2   3  19  384.87   14.42
   2   3 -19  351.67   15.92
   3   2  20  161.48    9.47
   3   2  20  165.09    9.00
   2  -3  20  176.00   11.25
   2   3 -20  164.74   10.13
  -3  -2  20  166.26    9.76
   3   2  20  170.64    9.31
   2  -3  20  172.65   11.35
   2  -3  21  682.27   26.82
   3   2  21  663.78   23.12
   3   2  21  678.90   23.71
  -3   2 -21  701.46   24.18
   2  -3  21  706.87   26.74
   3   2  21  655.15   24.05
   2   3 -21  670.98   24.99
  -3  -2  21  691.86   24.75
   2  -3  22  113.87    9.53
   3   2  22  106.97    7.19
   2   3 -22  109.84    7.46
  -3   2 -22  107.39    7.73
   3  -2 -22  118.66    7.52
  -2  -3 -22  107.87    7.44
  -3  -2  22  128.26    8.74
   3  -2 -22  103.77    7.69
   2  -3  22  115.21    9.30
   2   3 -22  119.86    7.51
   2   3 -22  110.90    8.39
  -3   2 -22  117.35    7.58
   3   2  22  116.31    7.82
   3   2  22  111.67    8.07
   2   3 -23   27.71    4.75
   2  -3  23   35.85    5.59
   2  -3  23   26.25    5.19
   3  -2 -23   33.00    4.14
  -3  -2  23   31.82    4.83
  -2  -3 -23   28.75    4.14
   3   2  23   23.18    4.11
  -3   2 -23   29.06    4.61
  -3   2 -23   34.34    4.41
   2   3 -23   33.28    4.15
  -3   2 -23   31.87    4.47
   2   3 -23   31.63    4.74
   3   2  23   25.75    4.16
   3   2  23   24.32    3.75
  -3   2 -24   42.43    5.61
   2   3 -24   38.36    5.57
  -3   2 -24   42.28    5.28
  -3  -2  24   47.00    5.86
   3   2  24   48.84    5.44
   3  -2 -24   54.31    5.31
   2   3 -24   47.40    5.06
  -2  -3 -24   49.19    5.28
   3   2  24   52.66    5.18
  -3   2 -24   50.99    5.25
   2  -3  24   55.26    7.01
   2   3 -24   50.74    6.05
   3   2  24   42.25    5.29
   2  -3  24   51.31    6.67
   2   3 -25  223.51   12.88
  -3   2 -25  232.85   12.15
   2   3 -25  223.83   11.41
   3   2  25  210.93   11.81
   2   3 -25  222.16   11.66
  -3   2 -25  218.87   11.59
  -3  -2  25  249.64   14.29
   2  -3  25  230.17   14.37
   2  -3  25  217.03   13.88
   3  -2 -25  231.57   11.42
  -2  -3 -25  222.60   11.63
  -3   2 -25  228.44   11.58
   3   2  25  216.07   12.12
   2   3 -26   55.99    6.41
   2  -3  26   63.26    7.81
  -3   2 -26   68.66    5.99
  -2  -3 -26   57.75    5.89
  -3   2 -26   57.52    6.46
  -3   2 -26   57.62    5.96
   3  -2 -26   57.33    5.57
   2   3 -26   42.59    6.13
   2  -3  26   61.50    7.47
   3   2  26   59.30    6.03
   2   3 -26   61.51    5.80
   3   2  26   55.78    6.09
  -3   2 -27    2.71    4.30
   3   2  27   14.76    4.04
   2   3 -27    2.01    4.87
   3  -2 -27   10.08    2.96
   2   3 -27   12.20    3.22
  -3   2 -27   10.97    2.95
   2  -3  27    6.16    3.43
   2  -3  27   10.64    4.73
  -3   2 -27    9.48    3.12
  -2  -3 -27    6.60    2.95
   3  -2 -28   30.66    4.16
  -2  -3 -28   29.53    4.54
  -3   2 -28   25.26    5.11
   2   3 -28   28.33    4.23
  -3   2 -28   29.02    4.16
   2   3 -28   23.90    5.31
  -3   2 -28   30.06    4.46
   2   3 -29   -2.52    5.25
  -3   2 -29    1.01    2.28
   2   3 -29    0.96    2.53
  -3   2 -29   -4.18    4.69
  -2  -3 -29   -0.65    2.50
  -3   2 -29    0.28    2.04
   3  -2 -29    0.98    2.24
   2   3 -30    6.88    4.79
  -3   2 -30    5.05    4.43
   3  -2 -30   12.81    3.29
   2   3 -30   13.31    3.39
  -3   2 -30   11.05    3.19
  -3   2 -30   15.20    3.27
  -2  -3 -30   15.27    3.60
  -3   2 -31  320.63   13.98
  -3   2 -31  301.67   14.16
   3  -2 -31  312.42   14.30
  -2  -3 -31  313.69   14.54
  -3   2 -31  297.39   14.43
   3  -2 -32   46.76    6.11
  -3   2 -32   56.97    6.40
  -2  -3 -32   58.10    5.86
  -3   2 -32   60.36    6.03
  -3   2 -32   65.06    5.69
  -3   2 -33  228.49   11.65
   3  -2 -33  203.54   11.36
  -2  -3 -33  225.76   11.47
  -3   2 -33  213.46   10.72
  -3   2 -33  206.21   11.16
  -3   2 -34  141.86    8.13
   3  -2 -34  141.12    9.13
  -2  -3 -34  121.54    8.57
  -3   2 -34  137.02    8.61
   3  -2 -35  449.06   16.62
  -3   2 -35  435.41   16.08
  -3   2 -36   38.06    3.95
   3  -2 -36   57.71    6.41
  -2  -3 -37  188.03   10.13
   3  -2 -37  239.08   10.50
   3  -2 -38  121.17    6.90
  -2  -3 -38  100.12    6.73
   3  -2 -39  108.76    6.47
  -2  -3 -39  125.66    7.09
  -2  -3 -40   16.50    3.80
   3  -2 -40   -1.12    2.82
  -2  -3 -41   31.23    3.49
   3   3   0   51.77    3.81
   3  -3   0   53.07    4.49
   3   3   0   50.97    3.43
   3  -3   0   60.39    4.42
   3   3   0   57.04    3.84
  -3   3   0   53.33    4.02
   3  -3   0   52.74    3.98
  -3  -3   0   53.04    4.81
   3  -3   1   44.52    3.86
   3   3   1   39.69    3.09
   3   3  -1   39.34    2.92
  -3  -3   1   38.81    4.32
  -3   3   1   42.50    3.61
   3   3  -1   43.34    3.28
   3   3   1   38.52    3.32
  -3   3  -1   37.81    3.43
  -3  -3  -1   42.99    4.48
   3   3   1   39.04    3.27
   3  -3  -1   41.49    3.44
   3  -3  -1   45.91    3.83
   3  -3  -1   42.58    3.93
   3   3  -1   37.43    3.37
   3  -3   1   38.89    4.06
   3  -3   1   42.11    3.72
   3  -3  -2  917.29   26.39
   3   3   2  842.76   25.32
  -3   3  -2  871.04   26.14
   3   3  -2  883.06   25.31
   3   3   2  881.02   25.95
   3  -3   2  916.52   26.85
  -3   3   2  863.60   25.97
   3   3  -2  909.93   24.76
   3  -3  -2  890.09   26.75
  -3  -3  -2  879.78   27.84
  -3  -3   2  874.31   27.86
   3  -3   2  868.42   27.53
   3   3  -2  823.24   26.04
   3  -3  -2  910.68   25.71
   3  -3   2  952.23   27.01
   3   3   2  896.20   25.57
   3   3   3   13.38    2.00
   3  -3  -3   17.54    2.22
   3  -3  -3   13.37    2.41
   3  -3   3   17.14    3.71
   3  -3   3   19.24    3.34
   3   3  -3   19.47    2.23
   3   3   3   14.89    2.39
   3  -3  -3   14.54    2.43
  -3  -3   3   20.28    3.66
   3   3   3   18.08    2.34
  -3  -3  -3   15.02    2.96
   3   3  -3   18.67    1.88
   3  -3   3   15.71    2.71
  -3   3   3   14.80    2.33
  -3   3  -3   16.62    2.58
   3   3  -3   16.72    2.65
   3   3   4   37.10    2.92
  -3   3   4   42.40    3.50
  -3  -3   4   39.05    4.35
   3   3   4   40.41    3.46
   3   3   4   44.22    3.70
  -3  -3  -4   43.66    4.45
   3  -3   4   50.00    5.39
   3  -3   4   42.33    4.51
   3  -3   4   43.80    4.17
   3   3  -4   48.60    2.80
   3   3  -4   39.53    3.76
   3   3  -4   43.76    3.06
   3  -3  -4   44.03    3.64
   3  -3  -4   43.54    3.76
   3  -3  -4   46.95    3.31
   3   3   4   41.16    3.48
  -3   3   5   37.87    3.37
   3  -3  -5   39.73    2.93
   3  -3  -5   39.38    3.62
   3   3  -5   34.83    2.36
   3   3  -5   37.46    2.73
   3   3   5   36.48    3.49
   3  -3   5   32.36    4.15
  -3  -3   5   36.00    4.28
   3  -3   5   50.08    6.19
   3  -3  -5   38.12    3.28
   3  -3   5   33.47    3.89
  -3  -3  -5   35.56    4.13
   3   3   5   37.65    3.26
   3   3  -5   29.01    3.37
   3   3   5   38.63    3.45
  -3  -3  -6 1530.77   43.79
   3   3  -6 1661.54   40.12
  -3   3   6 1463.71   41.23
  -3  -3   6 1562.53   43.85
   3   3  -6 1441.38   42.43
   3  -3   6 1524.97   44.05
   3  -3  -6 1556.97   41.24
   3   3   6 1488.16   41.27
   3   3   6 1570.10   42.03
   3  -3  -6 1567.59   41.90
   3  -3  -6 1659.73   40.45
   3  -3   6 1557.13   43.57
   3   3   6 1504.64   41.85
   3   3  -7   77.27    3.70
  -3  -3   7   77.29    6.02
   3   3  -7   67.33    5.19
   3   3   7   70.12    4.54
   3   3   7   68.46    4.88
   3  -3   7   65.97    5.47
  -3   3   7   69.20    4.48
   3  -3  -7   80.40    5.06
  -3  -3  -7   71.27    5.78
   3  -3   7   68.24    5.90
   3  -3  -7   77.14    4.41
   3   3   7   69.39    4.93
   3  -3   8    0.01    2.15
   3  -3   8    2.41    2.61
  -3   3   8    0.94    1.34
   3   3   8    1.08    1.35
   3   3   8    0.64    1.69
   3   3   8    1.54    1.69
  -3  -3   8    0.55    2.07
  -3  -3  -8    2.62    2.07
   3   3  -8    2.01    1.88
  -3  -3  -9  628.41   21.39
   3   3  -9  561.82   20.29
   3   3   9  623.29   19.12
  -3   3   9  583.85   18.88
   3   3   9  615.94   19.94
   3  -3   9  623.41   21.69
   3  -3   9  594.41   21.85
  -3  -3   9  599.44   21.10
   3   3   9  601.48   20.07
   3   3 -10  449.69   17.52
   3   3  10  500.35   16.27
  -3   3  10  485.30   16.10
  -3  -3 -10  513.37   18.43
   3   3  10  479.43   16.97
  -3  -3  10  481.47   18.14
   3  -3  10  490.99   18.71
   3   3  10  506.24   17.52
   3  -3  10  487.95   19.15
  -3  -3  11  277.73   12.43
   3   3  11  256.02   11.12
   3   3  11  278.35   10.59
  -3  -3 -11  280.41   12.41
   3  -3  11  272.00   12.85
   3   3  11  271.73   11.70
  -3   3  11  267.08   10.41
   3   3 -11  250.73   11.88
   3  -3  11  261.85   13.06
   3  -3  12   11.69    3.49
   3   3 -12   16.68    3.17
   3   3  12   14.14    2.67
  -3  -3  12   21.20    3.60
   3   3  12   16.26    2.47
  -3  -3 -12   18.87    3.20
   3  -3  12   16.37    3.65
   3   3  12   20.24    3.33
  -3   3  12   16.12    2.39
  -3   3 -13  384.45   13.65
   3   3 -13  355.54   15.10
   3   3  13  328.11   13.78
   3   3  13  361.54   13.13
   3   3  13  360.89   14.64
  -3  -3 -13  367.50   15.12
   3  -3  13  367.15   16.02
   3  -3  13  340.57   16.01
  -3  -3  13  361.22   15.15
  -3   3  13  393.54   13.38
   3   3 -14    7.04    2.62
   3  -3  14    9.87    3.49
   3   3  14    9.86    2.88
  -3   3  14    9.37    2.07
   3  -3  14    8.46    3.01
   3   3  14    9.07    2.25
  -3  -3  14   14.57    3.32
  -3  -3 -14    9.10    2.53
   3  -3  15   17.37    4.07
   3   3 -15   13.54    3.08
  -3  -3  15   15.75    3.27
   3  -3  15   12.02    3.71
   3   3  15   15.28    3.24
   3   3  15   10.41    2.52
   3  -3  16    1.30    2.66
   3   3 -16    1.97    1.91
   3   3  16    1.85    2.24
   3   3  16    1.49    1.59
   3  -3  16    0.77    2.40
  -3  -3  16    1.81    2.28
   3   3  17  282.36   12.97
   3   3  17  240.46   11.69
   3  -3  17  296.86   14.71
   3  -3  17  276.10   14.64
   3   3 -17  261.19   13.12
  -3  -3  17  281.40   13.35
   3   3 -18  291.01   14.16
  -3  -3  18  313.51   14.31
   3  -3  18  299.34   15.67
   3   3  18  274.53   12.66
   3  -3  18  312.04   15.56
   3   3  18  286.23   13.55
   3  -3 -19    0.59    2.38
   3   3 -19    0.52    2.25
   3   3  19   -1.99    2.46
  -3   3 -19    1.09    2.60
  -3  -3  19    0.15    2.26
   3   3  19    1.19    1.94
   3  -3  19    0.63    3.13
   3  -3  19    2.99    3.04
  -3   3 -20   64.75    5.91
   3  -3  20   62.90    7.22
   3   3  20   57.65    5.32
   3  -3 -20   59.00    6.01
   3   3  20   63.52    5.54
   3  -3  20   54.76    6.65
   3   3 -20   60.40    6.24
  -3   3 -20   57.82    5.47
   3   3  20   60.80    5.98
  -3  -3  20   67.16    6.42
  -3  -3  21   56.21    6.14
   3   3  21   51.31    5.24
  -3  -3 -21   52.50    5.17
   3   3  21   44.84    4.92
  -3   3 -21   61.80    5.77
   3  -3 -21   61.15    5.30
   3  -3 -21   43.56    5.33
   3  -3  21   61.09    7.17
   3  -3  21   54.42    6.94
   3   3 -21   61.68    5.34
   3   3 -21   50.84    5.85
   3   3  21   58.52    6.05
  -3   3 -21   55.30    5.67
   3  -3  22  616.57   25.69
   3   3  22  607.31   23.11
  -3   3 -22  630.45   22.71
   3  -3  22  621.86   25.98
  -3  -3 -22  622.63   21.89
   3   3  22  560.79   21.66
   3  -3 -22  592.32   21.36
  -3   3 -22  588.78   22.39
  -3  -3  22  671.07   24.11
   3   3 -22  600.60   21.31
   3   3  22  590.81   22.13
   3   3 -22  606.34   23.99
   3  -3  23   26.98    5.45
   3   3  23   21.66    4.13
   3  -3  23   25.93    5.49
   3   3 -23   23.53    4.60
   3   3  23   24.25    4.03
  -3   3 -23   32.19    4.55
  -3  -3 -23   21.91    4.03
   3  -3 -23   24.33    3.96
   3   3 -23   21.30    3.78
  -3   3 -23   27.57    4.33
   3   3  23   22.50    3.85
  -3  -3  24   10.03    4.19
   3   3  24    4.71    2.61
   3   3 -24    4.99    3.15
   3  -3  24    5.32    4.03
   3   3  24    3.02    2.62
   3  -3 -24    4.12    2.66
  -3  -3 -24    2.65    2.81
  -3   3 -24    4.61    2.84
   3  -3  24    3.77    3.65
  -3   3 -24    6.42    2.94
   3   3 -24    4.18    2.53
   3   3  24    5.40    2.68
   3   3 -25  384.51   18.48
   3  -3  25  399.26   20.25
   3   3  25  382.01   17.02
   3   3 -25  408.08   16.49
  -3  -3 -25  400.52   16.66
   3  -3 -25  415.37   16.50
  -3  -3  25  454.75   20.89
  -3   3 -25  402.18   17.09
  -3   3 -25  403.22   17.29
   3  -3  25  386.36   20.02
   3   3  25  378.59   17.41
   3   3  25  373.67   16.42
   3  -3 -26   20.58    3.65
  -3  -3 -26   25.94    4.25
  -3   3 -26   20.75    4.01
  -3   3 -26   22.68    4.07
  -3   3 -27  285.03   14.13
  -3   3 -27  290.14   13.89
   3  -3 -27  297.98   13.55
  -3  -3 -27  288.40   13.62
  -3   3 -28    1.44    2.34
  -3  -3 -28    1.87    2.47
   3  -3 -28    3.03    2.29
  -3   3 -28    3.19    2.53
  -3   3 -29  346.51   15.36
  -3  -3 -29  347.14   15.29
   3  -3 -29  366.06   15.20
  -3   3 -29  319.67   15.39
  -3  -3 -30    0.05    2.45
  -3   3 -30    0.63    2.63
   3  -3 -30    0.28    2.22
  -3   3 -30    1.29    2.44
  -3  -3 -31    6.30    2.87
   3  -3  31    7.46    2.42
   3  -3 -31    5.16    2.72
  -3   3 -31    4.31    3.08
  -3   3 -31    6.28    2.70
   3  -3 -32    1.91    3.78
  -3   3 -32    3.78    2.96
  -3   3 -32    2.47    2.39
   3  -3  32    2.60    1.90
  -3  -3 -33   64.73    6.50
   3  -3 -33   57.37    6.45
  -3   3 -33   79.58    6.57
  -3   3 -34    0.98    2.06
  -3   3 -35   22.19    3.26
  -3  -3 -35   14.47    4.25
   3  -3 -35   10.30    3.98
  -3  -3 -36    9.18    4.02
   3  -3 -36    6.36    3.90
  -3   3 -36    5.79    2.07
   3  -3 -37   53.32    4.94
  -3  -3 -37   43.87    4.86
   3  -3 -38   67.75    5.23
  -3  -3 -38   54.15    5.06
  -3  -3 -39  129.12    6.37
   3  -3 -39  140.94    6.58
   3  -3  39  123.99    5.75
   4   0   0   90.04    5.12
   0  -4   0   87.29    4.96
   0  -4   0   86.40    4.09
   0  -4   0   84.44    5.85
   0  -4   0   90.78    5.27
   4   0   0   78.88    4.95
   0   4   0   88.58    5.39
  -4   0   0   84.78    5.12
   4   0   0   88.36    5.77
   4   0   0   90.63    6.08
   4   0   1  807.40   25.99
   0   4  -1  859.94   25.47
   4   0   1  840.94   25.09
  -4   0  -1  835.35   25.03
   4   0  -1  853.82   26.10
   0  -4   1  864.35   25.50
   0  -4  -1  817.16   24.72
   0  -4  -1  842.87   23.04
   0  -4  -1  856.18   24.98
  -4   0   1  845.22   25.35
   0  -4   1  833.96   23.85
   0  -4   1  835.64   26.30
   0   4   1  848.97   25.59
   4   0   1  862.60   26.58
   4   0  -1  819.62   24.85
   4   0  -1  879.57   26.60
   0  -4  -1  828.23   26.49
   0  -4   1  805.49   24.51
   4   0  -2  555.07   14.86
   0   4  -2  510.06   16.88
   0  -4  -2  501.70   16.57
   4   0   2  536.04   18.24
   0  -4  -2  528.33   16.38
   0  -4   2  508.66   15.92
   0  -4  -2  515.68   18.25
   4   0   2  515.64   16.89
   0  -4   2  524.34   17.37
   4   0  -2  508.02   16.54
  -4   0   2  519.02   17.17
   4   0  -2  508.60   17.53
   0  -4   2  495.82   17.63
  -4   0  -2  520.17   16.57
   4   0   2  524.77   17.99
   0  -4   2  507.03   16.25
   0   4   2  519.17   17.25
   4   0  -2  517.85   15.50
   0  -4  -3 2203.87   60.96
   0  -4   3 2161.26   60.09
   0   4   3 2290.89   59.79
   4   0  -3 2178.76   58.65
   0  -4  -3 2341.29   58.31
   0   4  -3 2184.34   59.09
   4   0   3 2118.82   59.08
   4   0  -3 2235.04   60.04
   4   0  -3 2302.37   56.60
   0  -4   3 2235.53   60.09
  -4   0   3 2199.00   59.65
   0  -4   3 2254.62   58.51
   4   0   3 2269.03   60.88
   4   0   3 2200.84   60.58
   0  -4   3 2099.66   58.32
  -4   0  -3 2202.77   58.69
   4   0  -3 2149.40   57.83
   4   0   4  433.53   15.90
   4   0   4  434.35   14.71
   0  -4   4  405.15   15.11
   0   4  -4  412.42   14.26
   4   0  -4  410.71   13.89
   4   0   4  440.52   15.91
   4   0  -4  434.87   12.12
  -4   0  -4  428.00   13.98
   0  -4   4  447.82   15.63
   0  -4  -4  431.88   13.25
   0  -4  -4  415.03   15.96
  -4   0   4  409.57   14.88
   4   0  -4  415.99   13.61
   0   4   4  433.47   14.95
   0  -4   4  398.57   13.75
   4   0  -4  423.84   15.11
   0  -4   4  435.54   14.30
   0  -4   5  666.95   20.96
  -4   0  -5  673.11   19.64
   4   0  -5  642.04   19.58
   0   4   5  653.42   20.66
   4   0   5  655.40   20.46
   0  -4   5  670.74   21.50
   4   0  -5  612.38   19.40
   0  -4   5  654.14   20.18
   0  -4  -5  651.85   22.02
   0  -4   5  621.85   19.41
  -4   0   5  629.02   20.76
   4   0  -5  675.25   21.02
   4   0   5  653.91   21.74
   4   0   5  666.41   21.77
   0   4  -5  611.55   19.73
   0  -4   6    2.60    1.61
   4   0   6   -0.19    2.14
  -4   0   6    4.14    2.32
   4   0  -6    3.53    1.71
   0  -4   6    3.00    2.04
   0  -4   6    4.30    2.56
  -4   0  -6    4.92    1.52
   4   0   6    2.33    2.53
   0   4  -6    3.59    1.77
   4   0   6    2.87    1.96
   0   4   6    2.02    2.09
   4   0  -6    4.82    1.67
   4   0   6    3.01    2.66
   4   0   7 2459.65   64.13
   0   4  -7 2329.80   61.39
  -4   0  -7 2565.25   60.92
   4   0   7 2378.93   63.89
   0  -4   7 2353.72   63.70
   0  -4   7 2477.14   62.55
  -4   0   7 2366.21   62.81
   4   0  -7 2314.05   61.57
   0   4   7 2399.68   62.43
   0  -4   7 2428.55   61.34
   4   0   7 2350.64   62.17
   4   0   8   41.76    4.01
   0  -4   8   47.27    4.00
   4   0   8   43.10    4.68
   0   4  -8   41.28    3.62
   0  -4   8   46.50    3.77
  -4   0  -8   45.32    3.17
   0  -4   8   45.58    4.76
  -4   0   8   40.40    4.19
   4   0   8   46.25    4.07
   4   0  -8   37.22    3.56
   0   4   8   38.94    3.93
   4   0   8   38.00    4.51
   4   0   9  623.43   20.58
   0  -4   9  628.75   21.17
   4   0  -9  610.11   20.50
   0   4  -9  626.21   19.92
   0  -4   9  610.56   22.04
   4   0   9  657.68   22.33
  -4   0   9  619.60   21.24
   0   4   9  604.45   20.73
   0  -4   9  692.58   20.52
   4   0   9  643.47   22.08
   0  -4   9  635.98   20.47
   4   0  10   12.42    2.46
  -4   0  10    9.77    2.62
   0  -4  10   12.79    2.51
   0  -4  10   11.08    2.22
   4   0 -10    9.18    2.22
   0  -4  10   10.00    2.57
   0  -4  10    7.74    2.97
   4   0  10   10.36    2.96
   0   4  10    8.82    2.51
   4   0  10    8.76    2.23
   0   4 -10    9.20    2.03
   4   0  10    8.65    3.01
   0  -4  11   55.20    4.25
   0   4 -11   57.82    5.11
   4   0  11   47.61    4.24
   4   0  11   56.63    5.39
  -4   0  11   46.81    4.68
   0  -4  11   53.07    5.36
   4   0  11   57.83    4.63
   0  -4  11   61.51    4.83
   0  -4  11   53.86    4.95
   0   4  11   55.16    4.76
   4   0  11   52.57    5.14
   4   0 -11   49.29    4.42
  -4   0  12   12.50    2.96
   0  -4  12   12.93    2.84
   4   0  12   11.62    3.31
   4   0 -12   11.20    2.62
   4   0  12   11.72    3.08
   0   4  12   13.04    2.94
   4   0  12   12.42    2.57
   0  -4  12   15.28    2.64
   0  -4  12   11.03    3.05
   4   0  12   16.54    2.86
   0   4 -12   12.53    2.96
   0  -4  12   11.70    3.33
   4   0  13 1035.61   29.51
   4   0  13  914.56   28.46
   0   4  13 1003.52   29.54
   0  -4  13  983.39   30.30
  -4   0  13  965.85   29.87
   0  -4  13  966.76   31.22
   4   0  13 1007.27   31.09
   4   0  13  952.42   30.42
   0   4 -13  939.22   30.06
   4   0 -13  938.15   29.34
   0   4  14  257.57   11.51
   4   0  14  254.02   10.86
   0   4 -14  265.27   12.28
   0  -4  14  271.43   12.45
  -4   0  14  265.27   12.04
   0  -4  14  276.65   13.23
   4   0  14  292.16   11.81
   4   0 -14  252.39   11.54
   4   0  14  271.57   12.45
   0   4  14  241.23   10.91
   4   0  14  277.06   12.89
   0   4 -15  269.71   12.46
   0   4  15  262.71   11.27
   0  -4  15  288.55   13.01
   0  -4  15  290.99   13.78
   4   0  15  281.37   13.20
  -4   0  15  282.34   12.50
   4   0  15  299.56   12.14
   4   0  15  263.35   11.08
   0   4  15  288.74   12.16
   4   0  15  288.08   12.80
   4   0 -15  284.71   12.34
   0   4 -16   28.55    4.02
   4   0 -16   37.35    4.39
   4   0  16   30.68    3.56
   0   4  16   30.94    4.11
   0   4  16   30.18    3.65
   0  -4  16   30.14    4.54
   0  -4  16   34.87    5.08
  -4   0  16   36.46    4.54
   4   0  16   35.69    4.77
   4   0  16   28.86    4.22
   4   0  16   33.36    4.03
   4   0  17  147.79    8.34
   0   4 -17  150.74    8.91
   4   0  17  135.79    7.37
   0  -4  17  145.52    9.22
   0   4  17  157.29    8.59
   4   0  17  153.99    9.59
  -4   0  17  155.70    9.05
   0  -4  17  159.09   10.15
   4   0  17  155.77    9.08
   4   0 -17  153.46    8.80
   0   4  17  139.46    7.60
   4   0 -18   84.08    6.76
   4   0  18   79.26    5.66
   4   0  18   82.83    7.26
   0  -4  18   82.32    7.22
   0  -4  18   83.47    7.59
   4   0  18   88.00    6.58
   0   4  18   87.23    6.56
   4   0  18   79.05    6.69
   0   4  18   71.56    5.53
  -4   0  18   82.90    6.88
   0   4 -18   79.10    6.69
   0   4  19  302.22   13.99
   4   0  19  321.93   15.76
   4   0  19  326.32   14.58
   4   0  19  309.19   13.14
   0   4  19  278.48   12.79
   0   4 -19  317.95   14.89
   0  -4  19  316.66   15.54
   0  -4  19  344.94   16.67
  -4   0  19  318.10   14.97
   4   0  19  317.76   14.80
   4   0 -19  319.26   14.86
   0   4 -20    2.30    2.22
   0   4  20    1.56    1.74
   4   0  20    3.20    2.69
   0   4  20    2.85    2.36
   4   0  20    2.95    1.90
   0  -4 -20    4.33    2.04
   0   4 -20    3.98    2.79
  -4   0 -20    1.56    2.45
   0  -4  20    2.32    2.96
   4   0 -20    4.94    2.47
  -4   0  20    2.18    2.52
   0  -4  20    2.61    2.63
   4   0  20    4.88    2.99
   4   0  20    4.60    2.57
  -4   0 -21    3.39    2.32
   0  -4  21    4.39    3.48
   4   0  21    6.69    3.15
   4   0  21    4.03    2.01
   0   4  21    2.92    1.89
   0  -4 -21    5.31    2.51
  -4   0  21    2.10    2.84
   0   4  21    2.17    2.38
   4   0 -21    5.82    2.75
   4   0  21    4.88    3.18
   0  -4  21    4.36    3.11
   0   4 -21    4.01    2.38
   0   4 -21    8.10    3.11
   4   0  21    6.06    2.82
   4   0 -22    3.80    2.66
   0  -4  22    3.31    3.15
  -4   0 -22    5.35    2.82
  -4   0  22    2.35    2.68
   0  -4 -22    2.43    2.41
   4   0  22    3.03    2.02
   0   4  22    0.54    1.89
   0   4 -22    2.62    2.37
   0  -4  22    1.22    3.59
   0   4  22    3.27    2.41
   0   4 -22    1.64    2.49
   4   0  22    5.52    3.44
   4   0  22    6.40    3.10
   4   0  22    5.97    2.51
   0  -4  23  293.68   16.01
   0   4  23  266.70   12.56
   4   0  23  312.67   15.38
   0  -4 -23  281.37   13.40
   0   4  23  267.74   13.58
   0  -4  23  279.05   16.05
  -4   0  23  300.35   15.26
  -4   0 -23  274.64   13.39
   4   0  23  308.15   16.17
   4   0 -23  280.18   14.79
   0   4 -23  265.51   14.20
   4   0  23  301.17   12.29
   0   4 -23  290.07   13.41
   4   0  24   65.19    7.14
   0   4  24   55.69    5.85
   0   4 -24   54.61    5.60
  -4   0 -24   53.24    5.68
   0  -4 -24   55.18    5.67
   0   4  24   51.46    5.24
   0  -4  24   61.05    7.31
   0  -4  24   55.07    7.25
   4   0  24   54.81    7.08
  -4   0  24   55.99    6.71
   0   4 -24   56.57    6.45
   4   0 -24   56.77    6.41
   0   4  25   35.34    4.91
   0  -4 -25   41.38    5.12
  -4   0  25   46.19    6.32
   4   0  25   46.65    6.61
  -4   0 -25   42.96    5.14
   4   0  25   51.54    6.38
   0  -4  25   43.33    6.53
   0  -4  25   47.28    6.59
   0   4 -25   37.41    5.54
   0   4 -25   52.70    5.46
   4   0 -25   47.25    5.92
   0   4 -26    0.18    2.37
  -4   0  26    0.45    2.88
   0  -4  26    0.95    3.31
   0   4 -26    0.59    2.47
  -4   0 -26    1.65    2.38
   0   4  26   -0.18    2.22
   0  -4  26    0.76    3.11
   0  -4 -26    1.88    2.65
   4   0  26    0.71    3.70
   0  -4 -27  229.55   12.11
  -4   0 -27  234.92   12.14
   0   4 -27  235.19   12.04
   0   4 -28   62.86    6.04
  -4   0 -28   68.43    6.27
   0  -4 -28   60.46    6.17
   0  -4 -29   17.83    3.86
  -4   0 -29   19.17    3.65
   0   4 -29   20.96    3.97
   0  -4 -30    0.66    2.43
  -4   0 -30    0.81    2.02
   0   4 -30    1.09    2.33
   0  -4 -31    0.63    2.43
   0   4 -31    1.79    2.45
  -4   0 -31    0.42    1.95
   4   0  32   44.06    4.20
   0  -4 -32   41.29    5.01
  -4   0 -32   38.90    4.59
   0   4 -32   43.49    4.91
   4   0  33   11.06    2.38
   0  -4 -33   12.98    3.33
  -4   0 -33   13.99    3.04
   0   4 -33   13.22    3.27
   0   4 -34    8.65    2.86
  -4   0 -34    8.32    2.50
   0  -4 -34    5.39    2.82
  -4   0 -35   74.46    5.57
   0   4 -35   74.06    5.96
   0  -4 -35   74.17    6.06
   0  -4 -36   13.67    3.07
   0   4 -36   14.35    2.93
   0  -4 -38    2.97    4.47
   0  -4 -39    8.82    4.03
   4   0  39   70.84    3.84
   4   0  40   32.23    2.62
   0  -4 -40   11.80    3.54
   0  -4 -41   14.08    3.32
   1  -4 -41   35.54    3.54
   1  -4 -40   10.07    3.68
   1  -4 -39    9.71    3.83
   4  -1  39   20.07    2.29
   4  -1  38   60.07    3.85
   1  -4 -38   65.27    6.05
   1  -4 -37  102.66    7.46
  -1   4 -37  137.18    7.00
   1  -4 -36   14.37    3.67
  -1   4 -36   22.91    3.45
  -1   4 -35   78.66    6.06
   1  -4 -35   81.58    6.21
   1  -4 -34   60.87    5.65
  -1   4 -34   58.87    5.45
   1  -4 -33   54.09    5.53
  -1   4 -33   61.63    5.69
  -1   4 -32   79.09    6.59
   1  -4 -32   76.22    6.67
   1  -4 -31  122.46    8.41
  -1   4 -31  118.40    8.21
  -4  -1 -30    6.92    2.67
  -1   4 -30    6.38    3.00
   1  -4 -30    8.63    3.14
   1  -4 -29  101.28    7.84
  -4  -1 -29  110.90    7.59
  -1   4 -29  113.18    8.12
   1  -4 -28  125.12    8.72
  -4  -1 -28  136.86    8.60
  -1   4 -28  131.56    8.88
   4  -1  28  135.43    7.70
   1  -4 -27   16.74    3.66
   4  -1  27   16.73    3.08
  -1   4 -27   18.46    3.85
  -4  -1 -27   18.25    3.70
   1  -4 -26  273.95   13.46
  -1  -4  26  295.49   16.81
  -4  -1 -26  278.71   13.34
   4  -1  26  288.25   12.34
  -1   4 -26  297.81   13.93
   4  -1  26  294.23   17.05
   1   4  26  264.89   13.95
   4  -1  25  124.08   10.55
   1   4  25   98.69    7.96
  -1  -4  25  106.32    9.65
  -1  -4  25   98.50    9.15
   1   4  25   92.05    7.07
  -4   1  25  112.41    9.36
  -1   4 -25  110.35    8.08
   4   1 -25  125.87    9.48
  -1   4 -25  116.62    8.08
  -4  -1 -25  114.64    7.82
   1  -4 -25   99.31    7.49
   4   1 -24   28.55    4.75
   1  -4 -24   29.02    4.38
   4  -1  24   33.02    5.82
   1   4  24   28.15    4.17
  -4  -1 -24   30.02    4.40
  -1   4 -24   31.77    4.54
  -1  -4  24   36.57    6.09
   4  -1  24   27.92    5.62
  -1   4 -24   31.32    4.63
  -1  -4  24   33.85    5.78
   4  -1  24   10.90    4.35
   1   4  24   29.12    4.68
  -4   1  24   33.51    5.49
   4  -1  23    7.65    4.34
   4   1 -23   10.91    3.94
  -1   4 -23   11.71    3.50
   1  -4 -23   15.78    3.49
   1   4  23   13.16    3.58
   4  -1  23   18.54    4.85
  -1   4 -23   11.38    3.44
  -4  -1 -23   13.47    3.63
  -1  -4  23   11.46    4.36
  -1  -4  23   18.81    4.47
  -1   4 -23   15.32    3.58
   4  -1  23   14.99    4.68
   1   4  23   13.49    3.17
  -4   1  23   15.84    4.36
   4   1 -22  402.73   18.09
  -1   4 -22  400.25   17.32
   4  -1  22  444.96   20.13
  -1  -4  22  408.25   19.18
   1   4  22  343.21   15.30
   1  -4 -22  404.78   16.39
  -1   4 -22  408.37   16.80
  -4   1  22  451.94   19.27
  -1  -4  22  430.95   19.97
  -1   4 -22  433.50   16.96
  -4  -1 -22  397.93   16.33
   4  -1  22  437.68   19.25
   1   4  22  395.86   17.23
   1   4  21  674.82   24.70
  -1   4 -21  682.71   24.83
   4  -1  21  713.41   26.72
  -1   4 -21  728.66   24.22
   4  -1  21  713.53   27.47
   4   1 -21  710.85   25.88
  -4   1  21  762.24   26.69
  -1  -4  21  729.29   27.03
  -1  -4  21  727.06   27.61
  -4  -1 -21  711.03   23.92
  -1   4 -21  709.27   24.12
   1  -4 -21  682.95   23.67
  -1  -4  20   15.23    4.24
  -4   1  20   21.05    4.31
   4  -1  20   10.98    3.62
   4  -1  20   18.11    4.10
   1   4  20   22.95    4.09
  -1   4 -20   17.31    3.55
   4  -1  20   20.69    3.22
   1   4  20   13.46    2.77
   1  -4 -20   21.40    3.44
  -1   4 -20   17.72    3.35
   4   1 -20   16.93    3.69
  -1  -4  20   12.35    3.94
  -1   4 -20   20.04    3.52
   4  -1  20   20.19    4.69
   1   4  19  216.98   11.45
  -1   4 -19  228.44   11.74
   1   4  19  185.45    9.92
   4   1 -19  215.82   11.79
  -4   1  19  224.91   12.29
  -1  -4  19  221.33   13.02
   4  -1  19  228.50   12.76
   4  -1  19  215.82   12.81
   4  -1  19  209.79   10.08
   1   4  18  167.18    9.69
  -1   4 -18  157.59    9.47
   4  -1  18  166.26   10.60
  -4   1  18  165.58   10.14
  -1  -4  18  166.46   10.93
   4  -1  18  145.45    8.14
   4  -1  18  163.14   10.81
   4   1 -18  168.09    9.91
   1   4  18  142.10    8.28
   1   4  17  776.88   26.22
  -1   4 -17  800.71   26.72
   1   4  17  714.60   24.57
  -4   1  17  874.99   27.75
  -1  -4  17  834.18   28.76
   4  -1  17  768.74   27.63
   4  -1  17  773.39   27.96
   4   1 -17  759.16   26.35
   4  -1  17  816.93   24.99
  -1   4 -16  139.30    8.58
   1   4  16  123.48    7.44
  -1  -4  16  139.42    9.61
  -4   1  16  134.94    8.69
   4  -1  16  133.13    9.20
   4  -1  16  124.03    7.26
   4  -1  16  132.98    9.26
   4   1 -16  130.21    8.27
   1   4  16  135.29    8.39
   1   4  15  236.64   11.29
  -4   1  15  248.38   11.90
   4  -1  15  214.69   10.05
  -1   4 -15  231.19   11.45
   1   4  15  209.73   10.24
  -1  -4  15  256.05   11.05
   4  -1  15  239.00   12.40
   4   1 -15  210.51   10.89
   4  -1  15  237.79   12.43
  -1  -4  15  241.68   12.68
  -1  -4  14    9.55    2.63
  -4   1  14   13.18    3.13
  -1   4 -14   11.20    2.90
   4   1 -14    8.41    2.49
   1   4  14   11.62    2.97
   4  -1  14   10.37    3.19
   1   4  14   10.67    2.36
  -1  -4  14   11.47    3.49
   4  -1  14   11.99    3.26
   4  -1  14    4.01    2.71
  -4   1  13  305.27   13.13
   4  -1  13  283.75   11.68
   1   4  13  290.54   12.14
  -1  -4  13  345.50   13.00
   4  -1  13  295.47   13.73
   4   1 -13  288.50   12.53
   4  -1  13  298.15   13.80
   1   4  13  309.77   12.82
  -1   4 -13  294.35   12.93
   1   4  12  641.64   20.04
   1   4  12  621.12   19.41
  -1  -4  12  690.78   20.31
   4  -1  12  614.01   19.00
   4  -1  12  644.75   21.62
   4   1 -12  606.21   19.65
  -4   1  12  646.47   20.46
   4  -1  12  628.89   21.47
   4  -1  11  157.63    9.09
   4  -1  11  141.81    7.20
  -1  -4  11  152.28    7.94
  -4   1  11  153.82    8.20
   1   4  11  148.37    7.78
   1   4  11  153.97    7.69
  -1  -4  11  162.91    6.35
   4   1 -11  153.01    7.79
   4  -1  11  151.93    8.84
  -1  -4  10 1121.66   32.90
   4  -1  10 1090.62   34.04
   1   4  10 1030.72   31.93
   4  -1  10 1077.24   33.92
  -4   1  10 1111.21   32.85
   4   1 -10 1014.36   31.85
   1   4  10 1044.08   32.11
  -1  -4  10 1098.49   30.13
   4  -1  10 1000.54   31.49
  -4  -1 -10 1172.51   31.39
   4  -1   9  259.64   12.08
   4   1  -9  231.38   10.24
   4  -1   9  232.29   10.27
   1   4   9  243.74   10.56
  -4   1   9  250.98   11.03
   1   4   9  248.86   10.69
  -1  -4   9  253.94   11.16
   4  -1   9  244.28   11.78
  -1  -4   9  249.44    8.98
  -1   4  -9  234.85   10.09
  -4  -1  -9  270.83   10.27
   4   1  -8  224.07    8.11
   1   4   8  206.12    9.33
  -1  -4   8  208.40    9.90
   1   4   8  199.72    9.22
   4  -1   8  210.56   10.58
  -1   4  -8  199.02    8.90
  -4   1   8  201.83    9.54
   4  -1   8  197.90    9.08
  -4  -1  -8  217.42    9.10
   4  -1   8  211.18   10.50
  -1  -4   8  206.47    7.86
   4   1  -8  191.07    8.88
   4   1  -7   89.30    5.51
   1   4   7   94.09    5.82
   4   1  -7  101.30    4.97
  -1  -4   7   94.36    4.78
  -1   4  -7   95.43    5.72
   1   4   7   94.52    5.87
  -4  -1  -7  100.81    5.77
  -1  -4   7  105.50    6.63
   4  -1   7   94.42    6.77
   4  -1   7  105.17    6.06
   4  -1   7   99.95    6.91
  -4   1   7  102.79    6.22
   4  -1   6 1253.96   36.80
   4  -1   6 1183.05   34.69
  -1  -4   6 1251.21   36.19
  -1  -4   6 1205.68   33.13
   4   1  -6 1221.66   33.43
  -1   4  -6 1191.04   34.52
  -4  -1  -6 1224.21   34.74
  -4   1   6 1236.65   35.16
   1   4   6 1161.44   34.67
   4   1  -6 1203.16   34.17
   4  -1   6 1266.72   36.69
   1   4   6 1204.09   34.95
   1   4   5 1635.15   46.41
   4   1  -5 1723.82   45.34
  -4  -1  -5 1684.41   46.50
  -1  -4   5 1740.18   48.09
  -1   4  -5 1679.54   46.41
   1   4   5 1699.37   46.65
  -4   1   5 1702.64   46.73
   4   1  -5 1636.44   45.66
   4  -1   5 1716.76   48.17
   4  -1   5 1684.93   46.60
   4  -1   5 1685.68   48.33
  -1  -4   5 1707.29   44.92
  -4  -1  -4   54.85    4.30
   1  -4  -4   52.21    4.21
   4   1  -4   56.11    3.84
  -1   4  -4   55.95    4.36
   4  -1   4   60.24    5.26
   4   1  -4   67.90    4.12
  -4   1   4   66.53    4.76
  -1  -4   4   59.66    5.22
   4  -1   4   57.46    5.14
   4   1  -4   62.25    5.02
  -1  -4   4   55.78    3.60
   4  -1   4   56.20    4.45
   1  -4  -4   57.30    3.48
   1   4   4   57.46    4.39
   4   1  -3  296.53   10.25
  -4  -1  -3  272.93   11.15
   4   1  -3  292.35   10.55
   4  -1   3  295.28   11.33
   4   1  -3  301.51   11.98
  -4   1   3  283.85   11.11
  -1  -4   3  292.79   12.44
   1  -4  -3  298.12   10.44
   4  -1   3  296.40   12.27
   1  -4  -3  274.90   10.98
  -1  -4   3  330.21   10.55
   1   4   3  293.99   11.26
  -1   4  -3  287.84   11.24
   4  -1   3  304.66   12.66
   4  -1   2  313.14   11.52
  -4  -1  -2  313.69   11.72
  -1  -4   2  316.99   10.57
   1   4   2  306.25   11.42
  -4   1   2  318.92   11.39
   4   1  -2  315.07   10.92
   1  -4  -2  329.98   11.12
   4  -1   2  312.28   12.43
   4   1  -2  308.18   12.15
   1  -4  -2  303.66   11.26
  -1   4  -2  326.35   11.78
   4   1  -2  311.11   10.16
  -1  -4   2  323.29   12.89
   4  -1   2  322.38   12.75
   4  -1   1  938.58   29.03
   4  -1   1  924.72   28.57
   1   4   1  937.39   27.69
  -4   1   1  940.48   27.38
  -1   4  -1  966.22   28.16
   4  -1   1  921.52   27.92
   1  -4  -1  989.11   27.74
   1  -4  -1  900.13   27.36
   4   1  -1  944.49   28.58
  -1  -4   1  940.92   29.39
   4   1  -1  946.49   27.25
   4  -1   1  927.84   27.71
   4   1  -1  965.39   25.94
  -4  -1  -1  962.25   28.18
   4   1   0  405.53   14.90
   4  -1   0  397.90   15.12
   4  -1   0  474.21   14.34
   1  -4   0  382.74   13.85
   4   1   0  419.94   12.31
   1   4   0  413.77   14.19
   4  -1   0  396.99   14.13
  -1   4   0  422.21   14.70
   4   1   0  395.61   13.78
   1  -4   0  423.64   14.45
  -4   1   0  403.12   13.74
   1  -4   0  414.18   12.69
  -4  -1   0  389.23   14.46
  -1  -4   0  412.70   15.75
   4  -1   0  399.78   14.84
   4  -1  -1  943.96   29.08
   1   4  -1  930.18   27.86
  -1   4   1 1008.48   28.79
  -1  -4  -1  934.06   29.76
   4  -1  -1  930.44   27.94
   1  -4   1  964.69   28.62
  -4  -1   1  951.01   28.74
   1  -4   1  971.47   26.87
  -4   1  -1  954.51   27.39
   4  -1  -1  912.98   28.65
   4   1   1  948.17   28.96
   1  -4   1  906.56   27.67
   4  -1  -1 1032.10   27.18
   4   1   1  926.67   27.72
   4   1   1 1001.00   25.56
  -4  -1   2  307.22   12.17
  -1   4   2  322.68   12.20
  -1  -4  -2  298.52   12.98
   4   1   2  308.31   12.46
   4  -1  -2  328.11   12.62
   4  -1  -2  310.05   11.55
   1  -4   2  315.92   11.03
   4  -1  -2  297.00   11.95
   1  -4   2  306.97   12.20
   1  -4   2  300.37   11.40
  -4   1  -2  317.68   10.93
   4   1   2  308.86   11.51
   4  -1  -2  324.01   10.56
   1   4  -2  318.70   11.47
   4  -1  -3  302.81   11.08
  -1  -4  -3  287.18   12.17
   4   1   3  314.25   11.90
   1  -4   3  330.20   10.55
   1   4  -3  301.24   10.26
   4  -1  -3  312.54    9.33
  -4   1  -3  309.19    9.74
   4   1   3  300.56   10.62
   1  -4   3  325.09   11.83
  -4  -1   3  290.13   11.34
   1  -4   3  296.24   10.46
   4   1   3  299.54   11.55
   4  -1  -3  298.09   11.39
  -1   4   3  311.78   11.19
  -1  -4  -4   61.47    5.37
   4   1   4   57.47    4.87
   4  -1  -4   60.51    4.83
  -4   1  -4   60.89    3.59
   4   1   4   54.14    4.33
   1  -4   4   55.26    4.10
   1  -4   4   55.10    4.23
   1  -4   4   58.36    4.96
   1  -4   4   53.09    4.08
   4   1   4   59.92    4.99
   4  -1  -4   60.08    4.66
  -4  -1   4   61.36    5.04
  -1   4   4   60.72    4.72
   4   1   4   56.10    3.71
   1   4  -4   56.18    3.95
   4  -1  -4   62.90    3.58
  -1   4   5 1703.05   46.73
   1  -4   5 1609.92   45.60
   4   1   5 1581.23   45.99
  -1  -4  -5 1680.38   48.32
   4  -1  -5 1670.05   46.45
   1  -4   5 1598.39   46.03
   4   1   5 1686.66   47.37
   1  -4   5 1707.10   47.75
   4   1   5 1610.11   47.19
   1  -4   5 1655.19   45.94
   1   4  -5 1579.68   45.18
   4  -1  -5 1666.07   44.23
  -4  -1   5 1724.05   47.40
  -4   1  -5 1691.83   44.42
   1   4  -5 1708.26   44.77
   4  -1  -6 1234.88   35.80
   4  -1  -6 1281.89   33.85
   4   1   6 1204.98   35.64
  -1  -4  -6 1241.64   37.67
  -1   4   6 1258.66   36.14
   1  -4   6 1198.53   34.86
   1   4  -6 1213.39   34.66
   1  -4   6 1261.76   36.00
   1  -4   6 1274.52   37.50
  -4  -1   6 1270.17   36.96
   4   1   6 1233.27   36.83
   4   1   6 1219.34   36.79
   1  -4   6 1261.83   35.81
   1   4  -6 1278.72   34.13
   4   1   6 1336.39   34.71
   1   4  -7  120.99    6.01
   4   1   7  116.85    7.18
   1   4  -7  137.51    5.63
   1  -4   7  140.20    7.24
  -1  -4  -7  122.19    7.88
   1  -4   7  131.59    7.99
   4   1   7  122.27    7.44
   4   1   7  131.00    6.06
  -4  -1   7  122.11    7.32
   1  -4   7  119.46    5.99
  -1   4   7  132.11    7.08
   1  -4   7  127.87    7.06
   4   1   7  127.70    6.87
   1  -4   8  237.05   10.11
   4   1   8  204.33    8.28
   1   4  -8  218.07    7.49
   4   1   8  192.57    9.02
  -4  -1   8  196.77    9.75
   4   1   8  194.80    9.63
   1  -4   8  195.75    9.42
   1  -4   8  201.62    8.13
   4   1   8  193.48    9.83
   1  -4   8  195.43   10.26
  -1  -4  -8  205.30   10.47
  -1   4   8  199.14    9.22
   1   4  -8  196.97    8.19
   4   1   9  227.02   10.09
   4  -1  -9  220.64    9.81
   1  -4   9  223.02   10.46
   4   1   9  240.73   10.81
   1   4  -9  234.34    9.17
  -4  -1   9  237.73   10.86
   1  -4   9  239.71    8.86
   4   1   9  238.82   11.05
   1  -4   9  244.85   11.68
  -1   4   9  223.81   10.14
   4   1   9  234.33    9.30
  -1  -4  -9  241.29   11.68
   1  -4   9  245.33   11.02
   1   4  -9  215.61   10.69
   1  -4  10  938.19   32.57
   1   4 -10 1030.67   32.85
   4   1  10 1049.91   32.35
   1   4 -10 1166.46   30.69
   4   1  10 1031.82   31.64
   1  -4  10 1099.26   34.15
   1  -4  10 1098.24   32.83
  -1   4  10 1075.12   31.93
   4   1  10 1073.25   30.77
  -4  -1  10 1068.74   32.79
   4   1  10 1075.48   33.12
   4  -1 -10 1067.07   31.79
   4   1  11  147.72    8.11
   1   4 -11  140.60    8.41
   4   1  11  148.02    8.59
   4   1  11  137.87    7.59
   1  -4  11  156.28    8.66
   1  -4  11  156.30    9.44
  -4  -1  11  147.57    8.43
  -1   4  11  151.41    7.93
   4   1  11  151.04    7.22
   4  -1 -11  147.95    7.91
  -1   4  12  611.02   19.89
   1   4 -12  604.36   21.07
   4   1  12  602.81   19.72
   1  -4  12  678.77   22.71
   4   1  12  656.04   21.37
   1  -4  12  646.38   21.28
   4   1  12  619.79   20.29
  -4  -1  12  641.34   20.96
   4  -1 -12  608.16   20.03
   4   1  12  636.20   19.10
   4   1  13  299.87   12.26
   1   4 -13  318.56   13.39
   4   1  13  318.35   12.22
   4  -1 -13  302.43   12.35
   1  -4  13  322.99   13.44
   1  -4  13  316.68   14.20
  -4  -1  13  318.18   12.98
   4   1  13  323.05   13.44
  -1   4  13  309.96   12.25
   4   1  13  314.97   11.55
   1   4 -14    9.73    2.81
   4  -1 -14   11.99    2.85
  -4  -1  14   11.22    2.92
   1  -4  14   13.26    3.59
   4   1  14   10.98    2.42
  -1   4  14   11.55    2.79
   4   1  14   10.22    2.46
   1  -4  14    9.42    3.12
   4   1  14   14.53    2.92
   1  -4  14    2.10    3.80
   4   1  14   11.60    3.17
   4   1  15  214.30   10.44
  -1   4  15  236.39   11.03
   1   4 -15  240.52   12.03
  -4  -1  15  232.86   11.57
   4   1  15  226.55   10.39
   1  -4  15  226.31   11.90
   4   1  15  243.14   11.99
   4  -1 -15  215.44   10.97
   1  -4  15  235.37   12.81
   4   1  15  233.30   11.01
   4   1  16  123.38    7.70
  -1   4  16  125.46    7.75
   1  -4  16  138.94    9.10
   4   1  16  137.37    8.79
   4   1  16  119.60    7.32
   4   1  16  117.49    7.39
   1  -4  16  132.31    9.38
   1   4 -16  134.12    8.78
  -4  -1  16  129.30    8.36
   4  -1 -16  115.81    7.93
   1  -4  17  805.57   28.74
   1   4 -17  754.12   26.84
  -1   4  17  763.36   25.66
   4   1  17  749.20   25.17
   4   1  17  743.27   25.17
   4   1  17  810.33   27.37
   4   1  17  792.02   25.76
   1  -4  17  762.10   27.49
  -4  -1  17  742.99   26.36
   4  -1 -17  729.60   26.16
   4   1  18  180.42    9.40
  -1   4  18  136.43    8.19
   4  -1 -18  146.27    9.29
   1  -4  18  159.52   10.80
   1  -4  18  148.49   10.08
   4   1  18  163.12   10.05
   4   1  18  151.62    8.60
  -4  -1  18  154.80    9.68
   1   4 -18  147.02    9.58
   4   1  18  158.61    8.93
  -1   4  18  142.96    8.67
   1   4 -19  226.10   12.14
  -1   4  19  200.65   10.58
  -1   4  19  184.10    9.84
  -4  -1  19  204.96   11.51
   4   1  19  208.41   10.44
   1  -4  19  207.30   12.82
   4   1  19  234.45   12.32
   4   1  19  204.47   10.65
   1  -4  19  208.36   12.35
   4  -1 -19  211.07   11.66
   4   1  20   21.52    4.28
  -1   4  20   18.80    3.42
   4   1  20   18.22    3.18
  -1   4  20   19.09    3.11
  -1  -4 -20   22.80    3.56
   1  -4  20   18.96    4.31
  -4   1 -20   24.63    3.87
   1   4 -20   17.89    3.67
  -4  -1  20   20.08    3.98
   1  -4  20   16.94    4.55
   4   1  20   19.63    3.50
   4  -1 -20   16.20    3.55
   4   1  21  708.26   24.65
  -4  -1  21  683.63   25.61
   4   1  21  655.83   23.42
  -1   4  21  654.48   23.17
  -1   4  21  665.63   23.85
   4  -1 -21  633.15   23.40
   1  -4  21  742.59   27.53
  -1  -4 -21  671.66   23.71
   1  -4  21  729.41   27.97
  -4   1 -21  694.40   24.31
   4   1  21  694.52   26.00
   1   4 -21  700.76   23.71
   1   4 -21  645.11   25.27
   4  -1 -21  670.13   25.42
   1   4 -22  425.52   16.62
   1   4 -22  387.81   17.98
   4   1  22  428.40   15.72
   4   1  22  386.76   16.17
   4  -1 -22  375.99   16.24
   4   1  22  441.68   18.93
  -1   4  22  397.05   16.62
   4   1  22  415.34   17.39
  -4   1 -22  405.32   17.07
  -1   4  22  385.86   16.00
   1  -4  22  416.35   19.60
   1  -4  22  396.50   19.66
  -4  -1  22  411.69   18.38
  -1  -4 -22  392.59   16.50
   1   4 -23   17.47    4.29
  -4  -1  23   22.13    4.59
  -1  -4 -23   14.31    3.60
  -1   4  23   21.84    4.02
  -4   1 -23   16.72    4.01
   4   1  23   18.53    3.64
  -1   4  23   18.02    3.70
   4  -1 -23   15.18    3.66
   4   1  23   20.11    4.09
   1  -4  23   20.74    4.78
   1   4 -23   16.04    3.51
   4   1  23   19.17    4.70
   1  -4  23   12.49    4.55
   1   4 -24   33.52    5.14
  -4   1 -24   31.99    4.61
  -4  -1  24   33.26    5.51
  -1   4  24   36.28    4.81
   1   4 -24   36.39    4.58
   1  -4  24   31.04    5.76
  -1  -4 -24   33.25    4.58
   4  -1 -24   30.59    4.57
   1  -4  24   43.74    6.53
   4   1  24   36.77    5.63
   4   1  24   34.41    4.99
   1   4 -25  111.73    9.02
  -1  -4 -25  114.31    8.09
  -4   1 -25  110.45    8.23
   1  -4  25  125.53   10.54
  -4  -1  25  112.88    9.29
   4   1  25  117.14    8.85
   1  -4  25  114.78   10.20
   1   4 -25  113.24    7.93
  -4  -1  26  282.73   15.33
  -1  -4 -26  277.53   13.51
  -4   1 -26  279.78   13.79
   1   4 -26  278.95   13.25
  -1  -4 -27   14.76    3.58
  -4   1 -27   14.52    3.65
   1   4 -27   19.22    3.71
  -1  -4 -28  122.19    8.58
  -4   1 -28  116.13    8.47
   1   4 -28  120.01    8.20
  -1  -4 -29  100.78    7.84
   1   4 -29  115.47    7.96
  -4   1 -29  108.78    8.01
  -1  -4 -30    6.36    3.04
  -4   1 -30    4.14    2.60
   1   4 -30    6.43    2.75
   1   4 -31  116.19    7.90
  -4   1 -31  116.00    8.04
  -1  -4 -31  107.24    7.96
  -1  -4 -32   73.43    6.43
  -4   1 -32   72.61    6.23
   1   4 -32   73.21    6.26
  -4   1 -33   55.01    5.37
   1   4 -33   65.57    5.74
  -1  -4 -33   58.26    5.69
  -1  -4 -34   50.14    5.13
  -4   1 -34   54.38    5.15
   1   4 -34   54.16    5.18
   4   1  35   80.66    5.08
  -4   1 -35   84.70    6.16
  -1  -4 -35   79.65    6.13
   4   1  36   15.13    2.27
  -1  -4 -36   11.66    3.29
  -1  -4 -37   99.50    7.27
  -1  -4 -38   54.36    5.48
  -1  -4 -39   12.21    3.72
  -1  -4 -40   14.86    3.61
  -1  -4 -41   28.96    3.33
   2  -4 -40   21.53    3.23
   4  -2  40   30.77    2.75
   2  -4 -39   87.85    5.77
   2  -4 -38   16.73    4.19
  -2   4 -38   30.07    3.10
   4  -2  37   36.14    3.04
  -2   4 -37   34.08    3.50
   4  -2  36   11.44    2.05
  -2   4 -36    8.85    2.41
  -2   4 -35   20.97    3.32
   2  -4 -35   11.75    3.55
   4  -2  35   16.70    2.61
   4  -2  34   53.62    4.14
  -2   4 -34   43.53    4.72
   2  -4 -34   43.05    4.62
   2  -4 -33   44.01    4.87
   4  -2  33   48.27    4.25
  -2   4 -33   44.46    4.92
   2  -4 -32   38.01    4.67
   4  -2  32   36.49    4.49
  -2   4 -32   39.36    4.76
   2  -4 -31   72.58    6.29
  -2   4 -31   62.81    5.97
   2  -4 -30   34.84    4.76
  -2   4 -30   40.48    4.94
   4  -2  29  108.76    6.74
  -2   4 -29  106.36    8.18
   2  -4 -29  106.30    7.76
  -2   4 -29  103.99    7.80
  -2   4 -28    1.37    2.71
   2  -4 -28    1.29    2.36
   4  -2  28    1.45    1.99
  -2   4 -28    1.65    2.68
  -2   4 -27   77.42    6.84
   4  -2  27   83.40    6.15
   2  -4 -27   75.26    6.55
  -2   4 -27   74.74    7.01
  -2   4 -26   98.61    7.66
  -2   4 -26   88.06    7.54
   2  -4 -26   95.04    7.26
   2   4  25  142.25    9.84
  -2   4 -25  154.41    9.69
   2   4  25  135.62    8.91
   2  -4 -25  134.08    8.85
  -4   2  25  168.94   12.13
  -2  -4  25  149.89   11.63
  -2   4 -25  142.86    9.53
   4  -2  25  170.45   12.34
  -2  -4  25  167.57   12.35
  -2   4 -24    1.25    2.49
  -2  -4  24    2.11    2.95
   4   2 -24    2.28    2.52
   4  -2  24    3.77    3.54
   2   4  24    2.20    2.18
   2   4  24    3.76    2.41
   2  -4 -24    2.35    2.54
  -2   4 -24    2.01    2.41
  -2  -4  24    1.30    3.34
  -4   2  24    0.86    3.26
   4  -2  24    1.61    3.15
  -2   4 -23    6.43    3.08
   4  -2  23    3.64    2.27
  -4   2  23    6.91    4.00
   4  -2  23    8.25    4.20
  -2   4 -23    8.11    3.14
   2   4  23    5.53    2.68
   2  -4 -23    5.30    2.65
   4  -2  23    6.24    4.15
   4   2 -23    7.04    3.30
   2   4  23    5.50    3.08
  -2  -4  23    7.31    3.89
  -2   4 -22  302.49   14.16
   4  -2  22  312.33   12.70
   4   2 -22  300.95   15.49
  -2   4 -22  314.33   14.35
   2   4  22  265.66   13.27
  -4   2  22  346.93   16.92
  -2  -4  22  331.47   17.27
   4  -2  22  304.49   16.98
   2   4  22  312.39   15.07
   4  -2  22  311.49   16.89
   2  -4 -22  281.71   13.45
   2   4  21  105.01    8.21
   2   4  21  100.27    7.33
  -2  -4  21  116.33    9.81
   4  -2  21  119.14   10.03
  -2   4 -21  106.80    7.81
   4  -2  21  116.12    6.99
   4   2 -21  100.85    8.44
  -2   4 -21  111.49    7.84
   4  -2  21  106.53    9.51
   2  -4 -21  103.46    7.42
   4   2 -20  306.60   15.20
  -2  -4  20  356.05   17.30
   4  -2  20  332.69   13.00
  -2   4 -20  307.39   14.04
   2   4  20  271.68   13.22
   2  -4 -20  300.60   13.66
   2   4  20  331.40   15.16
   4  -2  20  311.21   16.65
  -2   4 -20  306.58   13.96
   4  -2  20  297.46   16.37
  -2   4 -19   93.85    6.97
   2   4  19   79.23    6.94
   4   2 -19   76.78    7.03
   2   4  19   73.42    6.09
  -2  -4  19   92.64    8.39
  -2   4 -19   79.03    6.39
   4  -2  19   83.12    8.12
  -2   4 -19   85.04    6.57
   4  -2  19   86.99    8.22
   2  -4 -19   75.92    6.12
   4  -2  19   85.77    6.13
  -2   4 -18  378.88   15.86
   4   2 -18  348.92   16.21
  -2   4 -18  375.85   15.38
   4  -2  18  378.76   18.03
   2   4  18  373.94   16.36
   4  -2  18  396.01   18.36
   4  -2  18  380.43   14.84
   2   4  18  342.97   14.91
  -2   4 -17  138.31    8.44
  -2  -4  17  132.78    8.54
   4  -2  17  123.65    7.43
   2   4  17  118.81    7.62
   4  -2  17  138.41   10.08
   2   4  17  134.26    8.79
   4  -2  17  132.22    9.71
   4   2 -17  122.16    8.48
  -2   4 -16  163.22    9.23
   2   4  16  135.01    8.13
   4  -2  16  151.84    8.14
  -2  -4  16  164.72    9.40
   4   2 -16  127.45    8.63
   4  -2  16  160.27   10.67
   4  -2  16  149.33   10.11
   2   4  16  139.74    8.98
   2   4  15   34.31    4.35
   4  -2  15   29.29    3.62
   4   2 -15   24.41    3.77
  -2  -4  15   29.43    4.13
   4  -2  15   31.54    5.06
   2   4  15   31.42    3.82
   4  -2  15   31.12    4.89
  -2   4 -15   26.23    3.72
   2   4  14  178.17    9.69
   4   2 -14  160.88    9.31
   4  -2  14  172.68   10.58
  -2   4 -14  171.38    9.38
  -2  -4  14  170.49    9.63
   4  -2  14  161.30    8.42
   4  -2  14  182.42   11.07
   2   4  14  159.24    8.66
   2   4  13  186.43    9.81
   4   2 -13  174.31    9.58
   4  -2  13  171.48    8.78
  -2  -4  13  193.14   10.14
   2   4  13  176.87    9.08
  -4  -2 -13  196.30    9.32
   4  -2  13  184.14   10.79
   4  -2  13  184.37   10.96
   2   4  12   25.20    3.65
   4   2 -12   17.63    3.14
   4  -2  12   25.15    4.31
   2   4  12   22.51    3.13
   4  -2  12   19.24    2.85
   4  -2  12   22.59    4.22
  -2  -4  12   20.15    3.52
  -4  -2 -12   21.72    3.15
   2   4  11  302.08   12.72
  -4  -2 -11  314.32   12.61
   4  -2  11  272.00   11.74
   4  -2  11  304.53   14.24
  -2  -4  11  313.65   13.46
   2   4  11  286.06   12.05
   4  -2  11  288.27   13.79
   4   2 -11  272.92   12.28
   2   4  10  144.86    8.14
   4   2 -10  147.02    8.09
   4  -2  10  169.20    9.70
   4  -2  10  170.06   10.00
   4  -2  10  149.47    7.87
  -2  -4  10  162.60    9.09
   2   4  10  154.02    8.01
  -4  -2 -10  165.98    8.50
   2   4   9  245.83   10.81
   4   2  -9  234.85   10.52
   4  -2   9  238.57   10.47
  -2  -4   9  259.19   11.91
   2   4   9  231.89   10.40
  -4  -2  -9  259.59   11.23
   4  -2   9  247.01   12.07
   4  -2   9  253.56   12.42
   2   4   8  133.79    7.51
   4  -2   8  144.05    7.57
   4   2  -8  158.52    6.29
  -2  -4   8  153.21    8.74
   2   4   8  145.77    7.54
   4  -2   8  149.54    8.84
  -4  -2  -8  149.48    8.15
   4  -2   8  140.38    8.89
   4   2  -8  132.48    7.33
   2   4   7   61.53    4.82
   4   2  -7   63.24    4.74
   4   2  -7   73.68    4.05
   4  -2   7   67.71    5.04
  -4   2   7   71.43    3.82
  -2   4  -7   67.40    5.06
   2   4   7   69.08    4.94
  -4  -2  -7   69.68    5.39
   4  -2   7   65.72    6.03
   4  -2   7   69.27    6.02
  -2  -4   7   68.85    5.82
   4  -2   6  699.55   22.64
   4  -2   6  688.29   24.02
   2  -4  -6  721.26   22.69
   4  -2   6  706.59   24.50
  -2  -4   6  734.67   24.46
   4   2  -6  745.31   21.07
  -2   4  -6  717.62   22.69
  -4  -2  -6  748.35   23.72
   2   4   6  716.44   22.56
   2   4   6  673.25   22.23
   4   2  -6  695.30   22.17
   4   2  -5  148.57    7.12
   4  -2   5  150.57    7.65
   2  -4  -5  145.76    7.54
   4   2  -5  158.97    6.63
  -2   4  -5  154.43    7.76
   2   4   5  142.67    7.28
  -4  -2  -5  154.41    8.12
  -2  -4   5  148.23    8.68
   2   4   5  144.28    7.39
   4  -2   5  155.61    8.57
   4  -2   5  149.92    8.78
   4   2  -4  483.05   15.79
   4  -2   4  498.64   18.28
   2   4   4  485.35   16.35
   4   2  -4  486.12   15.41
  -2   4  -4  520.56   16.94
  -4  -2  -4  486.32   17.32
   2   4   4  485.95   16.28
  -2  -4   4  513.65   18.51
   4  -2   4  511.71   17.98
   2  -4  -4  498.81   16.68
   2  -4  -4  507.76   15.56
   2  -4  -3  150.03    7.62
   4   2  -3  149.99    6.85
  -2   4  -3  154.32    7.78
  -2  -4   3  154.85    8.97
   4  -2   3  159.41    8.49
   4  -2   3  165.91    9.90
   2   4   3  149.95    7.37
   2  -4  -3  153.51    7.10
   4  -2   3  161.41    8.84
   4   2  -3  158.05    6.98
   2   4   3  155.73    7.37
  -4  -2  -3  149.32    8.08
   4   2  -2  417.62   13.81
   2   4   2  411.54   14.63
   4   2  -2  424.06   14.24
  -4  -2  -2  409.00   15.63
  -2   4  -2  418.78   15.17
   4  -2   2  431.24   15.94
   2   4   2  417.30   14.51
  -2  -4   2  448.45   17.00
   2  -4  -2  442.53   14.87
   2  -4  -2  423.04   15.04
   4  -2   2  491.71   16.23
   4  -2   2  421.41   16.30
   4  -2   1   23.44    3.30
   2  -4  -1   22.33    2.91
   2   4   1   22.64    2.83
  -2   4  -1   20.71    3.10
  -4  -2  -1   18.86    3.06
  -2  -4   1   23.58    3.88
   4   2  -1   20.67    2.58
   4   2  -1   27.04    2.11
   4  -2   1   19.88    3.37
   2   4   1   20.61    2.60
   4  -2   1   10.31    4.12
   4   2  -1   21.41    2.23
   2  -4  -1   22.47    3.06
   4   2  -1   21.51    3.22
  -4   2   0    1.45    1.34
   4   2   0    2.08    1.06
   2  -4   0    1.53    1.61
  -2  -4   0    0.93    2.56
   4  -2   0    3.75    2.27
   4   2   0    2.35    1.57
  -2   4   0    1.66    2.03
   2   4   0    1.27    1.30
   2   4   0    0.97    1.53
  -4  -2   0   -0.01    1.83
   4   2   0    1.45    1.08
   2  -4   0    8.90    1.55
   4  -2   0    1.09    1.88
   4   2   0    4.32    2.27
   2  -4   0    1.37    1.89
   4  -2   0    1.43    1.73
   4   2   1   15.57    1.75
   2  -4   1   13.16    2.57
   4  -2  -1   12.87    2.58
  -4  -2   1   18.86    3.10
   2   4  -1   13.61    2.09
   4  -2  -1   16.10    3.03
  -2   4   1   14.80    2.74
  -4   2  -1   14.24    2.03
  -2  -4  -1   15.25    3.43
   4  -2  -1   15.08    2.46
   2   4  -1   13.90    2.25
   2  -4   1   15.14    2.17
   4   2   1   13.67    1.89
   4   2   1   13.50    2.72
   4  -2  -2  420.07   15.80
  -4  -2   2  412.17   16.05
   2   4  -2  434.34   14.47
   2   4  -2  433.04   14.27
   4   2   2  423.39   14.84
  -4   2  -2  442.94   14.06
   4   2   2  439.24   15.82
   2  -4   2  419.93   15.12
   4  -2  -2  434.27   15.41
  -2  -4  -2  448.13   17.24
   2  -4   2  437.99   16.07
   4  -2  -2  432.65   14.49
   4   2   2  465.57   14.29
   2  -4   2  451.47   14.87
  -2   4   2  433.37   15.53
   2  -4   3  177.69    8.42
   4  -2  -3  173.88    8.65
   2   4  -3  180.30    7.64
   2  -4   3  169.77    8.93
  -2   4   3  182.82    8.68
  -2  -4  -3  181.29    9.85
   4   2   3  176.80    8.09
   2  -4   3  185.10    8.25
   4   2   3  172.20    8.65
  -4   2  -3  190.82    7.24
   4  -2  -3  172.80    8.28
   4   2   3  184.30    7.68
   2   4  -3  179.30    7.42
   4  -2  -3  174.29    7.66
  -4  -2   3  168.74    9.03
  -2   4   4  474.44   16.55
   4   2   4  486.52   15.68
   4   2   4  453.94   16.00
   4  -2  -4  465.65   16.20
   4  -2  -4  456.84   16.60
   2  -4   4  461.04   17.51
  -2  -4  -4  479.89   18.21
   2  -4   4  481.52   16.48
   4   2   4  468.34   16.87
   2   4  -4  487.39   15.04
   2  -4   4  459.77   16.36
   2   4  -4  464.90   15.20
   4  -2  -4  487.35   15.53
   4   2   4  494.53   14.26
  -4  -2   4  473.14   17.61
   4  -2  -5  138.58    6.98
   4   2   5  132.32    7.46
   2  -4   5  140.76    7.53
   2   4  -5  126.29    6.06
   4   2   5  136.68    6.74
   4   2   5  130.17    6.98
   2   4  -5  145.11    6.07
   2  -4   5  122.44    7.79
   4   2   5  132.48    5.59
   2  -4   5  141.87    7.43
   4  -2  -5  128.11    7.12
  -2   4   5  128.86    7.17
  -4  -2   5  136.00    8.06
   4  -2  -5  135.56    6.42
  -2  -4  -5  137.59    8.52
   4   2   6  677.70   23.01
   2   4  -6  610.13   22.99
   4  -2  -6  737.84   22.86
   2  -4   6  711.99   24.33
  -2  -4  -6  732.05   24.75
   4   2   6  679.10   22.40
   2   4  -6  763.02   20.81
   4   2   6  721.34   20.67
   2   4  -6  693.82   21.04
  -2   4   6  699.99   22.69
   4  -2  -6  732.77   21.59
   2  -4   6  713.00   23.24
   4  -2  -6  721.03   22.31
   2  -4   6  745.47   23.54
  -4  -2   6  716.40   24.05
   4   2   6  734.60   22.23
   2   4  -7   59.64    5.18
  -2  -4  -7   54.74    5.47
   2   4  -7   64.35    3.89
   4   2   7   60.86    4.74
  -2   4   7   62.14    4.80
   2  -4   7   61.08    5.08
   4   2   7   58.70    4.98
   2  -4   7   63.31    5.70
   2  -4   7   70.72    6.09
   4   2   7   57.08    3.72
  -4  -2   7   63.26    5.50
   4  -2  -7   63.08    4.53
   2   4  -8  121.40    7.70
   2  -4   8  120.48    8.10
  -2   4   8  128.46    7.11
   4   2   8  120.94    6.96
  -2  -4  -8  124.36    8.13
   2  -4   8  132.46    7.76
   4   2   8  117.91    7.23
   2  -4   8  140.37    8.57
   4   2   8  128.57    6.00
  -4  -2   8  123.09    7.83
   2   4  -8  136.43    6.06
  -2   4   9  237.25   10.31
  -4  -2   9  242.54   11.44
   2   4  -9  207.39   10.92
   4   2   9  216.18   10.08
   2   4  -9  257.65    9.01
  -2  -4  -9  228.64   11.60
   2  -4   9  232.14   11.14
   2  -4   9  214.68   11.83
   4   2   9  228.15    9.06
   2  -4   9  233.85   11.97
   4   2   9  222.64   10.54
   4   2  10  149.90    8.24
  -4  -2  10  148.16    8.74
   4   2  10  148.88    7.93
  -2  -4 -10  150.06    9.09
   2  -4  10  148.15    8.72
   2   4 -10  136.79    8.48
   2  -4  10  147.09    9.33
  -2   4  10  145.76    7.81
   2  -4  10  124.32    9.82
   4   2  10  143.23    6.89
  -2   4  11  295.78   11.96
   2   4 -11  287.14   13.06
   4   2  11  275.83   11.86
   2  -4  11  300.09   13.37
   4   2  11  288.84   10.99
   2  -4  11  283.14   13.76
   4   2  11  312.28   12.75
  -2  -4 -11  273.49   13.16
  -4  -2  11  309.44   13.27
   4   2  12   23.55    3.23
  -2   4  12   24.56    3.39
   4   2  12   20.75    3.23
   2  -4  12   20.11    6.38
  -4  -2  12   23.15    3.93
   2  -4  12   26.62    4.16
   4   2  12   26.73    3.67
   4   2  12   23.52    2.89
  -2  -4 -12   22.76    3.95
   2   4 -12   26.04    3.92
   2  -4  12   23.59    4.27
   4   2  13  216.32    9.55
   2   4 -13  191.92   10.55
   4   2  13  197.42    9.67
   2  -4  13  213.53   11.22
   2  -4  13  196.79   11.42
   4   2  13  214.05   10.25
   4   2  13  208.05    9.01
  -2   4  13  201.61    9.56
  -4  -2  13  197.02   10.50
   2   4 -14  153.63    9.41
  -2   4  14  159.52    8.37
   4   2  14  169.48    8.31
   4   2  14  153.42    8.42
   2  -4  14  169.86   10.06
   4   2  14  152.51    7.80
   4   2  14  161.71    8.89
   2  -4  14  159.57   10.26
  -4  -2  14  164.10    9.42
  -2   4  15   28.38    3.66
   4   2  15   29.33    3.48
   2   4 -15   29.10    4.31
   4   2  15   25.58    3.54
  -4  -2  15   23.35    3.92
   4   2  15   28.97    3.43
   2  -4  15   33.58    4.96
   4   2  15   24.69    3.72
   2  -4  15   26.53    4.42
   2   4 -16  158.46    9.90
  -2   4  16  165.16    8.93
   4   2  16  145.37    8.72
   2  -4  16  162.23   10.51
  -4  -2  16  167.97    9.98
   4   2  16  161.96    9.27
   2  -4  16  168.92   11.08
   4   2  16  156.26    8.48
   2  -4  17  127.93    9.68
   2   4 -17  108.89    8.25
  -2   4  17  124.56    7.57
   4   2  17  101.15    6.84
   4   2  17  103.19    7.24
  -4  -2  17  104.02    7.89
   2  -4  17  114.52    8.83
   4   2  17  126.20    8.10
   2   4 -18  358.28   16.66
  -2   4  18  393.03   15.30
   4   2  18  343.66   15.08
   2  -4  18  369.93   17.50
  -4   2 -18  369.19   15.68
   4   2  18  374.01   15.84
   2  -4  18  376.71   18.09
   4   2  18  350.18   14.83
  -4  -2  18  361.63   16.43
   2   4 -19   72.35    7.05
   2  -4  19   80.32    7.83
   4   2  19   74.81    6.58
  -2   4  19   81.83    6.31
  -2  -4 -19   82.82    6.46
   4  -2 -19   77.05    6.36
   4   2  19   85.11    6.85
  -4  -2  19   78.53    7.16
   4   2  19   69.61    6.08
   2  -4  19   78.08    8.10
  -4   2 -19   69.27    6.17
   4   2  19   73.15    6.01
  -4   2 -20  282.36   13.35
  -2   4  20  302.32   13.04
   2  -4  20  285.28   15.97
  -2  -4 -20  290.14   13.03
   4  -2 -20  278.21   13.30
   2  -4  20  273.93   15.20
  -4   2 -20  272.70   12.64
   4   2  20  265.53   12.79
   2   4 -20  279.13   12.33
   4   2  20  271.27   13.05
  -4  -2  20  280.86   14.38
   2   4 -20  272.84   14.38
   4   2  20  267.39   13.38
   2   4 -21   93.25    8.03
  -2  -4 -21   89.23    6.93
   4  -2 -21   93.01    7.37
  -4  -2  21   83.10    7.68
  -4   2 -21   93.89    7.41
   2  -4  21   90.54    8.63
  -4   2 -21   96.00    6.96
   4   2  21   80.50    6.72
   2  -4  21   92.16    9.05
   4   2  21   87.50    7.00
   2   4 -21   91.28    6.62
  -2   4  21   92.88    7.21
   4   2  21   85.81    7.16
   4   2  22  284.23   13.70
   2  -4  22  307.60   16.98
   2   4 -22  303.97   13.25
  -2  -4 -22  307.67   13.78
   4   2  22  285.36   14.22
   4   2  22  299.20   14.05
   4  -2 -22  258.62   13.53
   2  -4  22  306.61   16.67
   2   4 -22  304.47   15.40
  -4  -2  22  302.54   15.37
  -4   2 -22  294.26   14.10
  -4   2 -22  303.49   13.55
   2  -4  23    7.23    4.23
   2   4 -23    9.57    3.21
  -4  -2  23    9.07    3.81
   4   2  23    4.74    2.75
   4   2  23    7.04    2.91
  -2  -4 -23    5.74    2.84
  -4   2 -23    5.41    3.18
   4   2  23    7.03    2.92
   2   4 -23    8.85    3.00
   2  -4  23    3.12    3.02
  -4   2 -23    6.96    2.75
   4  -2 -23    6.34    3.16
   4  -2 -24    5.08    3.03
   2  -4  24    5.75    3.25
   2   4 -24    3.93    2.67
  -4  -2  24    5.64    3.87
   4   2  24    5.54    2.62
   4   2  24    3.44    2.53
  -2  -4 -24    0.96    2.43
   2  -4  24    4.36    3.81
  -4   2 -24    4.13    2.97
   2   4 -24    3.20    2.48
  -4   2 -24    4.37    2.74
   4   2  24    3.00    2.51
   2   4 -25  169.40    9.59
   2  -4  25  163.12   12.50
  -4   2 -25  165.40   10.15
  -4   2 -25  165.57    9.49
  -2  -4 -25  154.68    9.52
  -4  -2  25  162.11   11.48
  -2  -4 -26   83.83    6.98
   4   2  26   83.70    6.13
   2   4 -26   79.97    6.59
  -4   2 -26   86.67    7.36
  -4   2 -26   88.66    6.74
  -2  -4 -27   65.61    6.20
  -4   2 -27   68.58    5.90
   4   2  27   71.62    5.62
   2   4 -27   69.40    6.13
  -4   2 -27   69.78    6.50
  -4   2 -28    2.56    2.55
   2   4 -28    1.88    2.43
  -2  -4 -28    1.19    2.45
   4   2  28    5.46    2.13
  -4   2 -28    3.60    2.19
   2   4 -29   99.35    7.37
  -2  -4 -29   94.41    7.49
  -4   2 -29   99.01    7.74
  -4   2 -29  107.21    7.16
   2   4 -30   33.80    4.50
  -4   2 -30   34.21    4.70
  -2  -4 -30   36.40    4.73
  -4   2 -30   39.86    4.41
  -4   2 -31   66.06    6.27
  -2  -4 -31   72.01    6.29
  -4   2 -31   71.43    5.66
   2   4 -31   67.46    5.95
  -2  -4 -32   43.98    4.96
  -4   2 -32   43.68    5.03
  -4   2 -32   44.43    4.43
  -2  -4 -33   38.29    4.49
  -4   2 -33   39.54    4.03
  -4   2 -33   41.65    4.80
  -2  -4 -34   40.34    4.40
  -4   2 -34   43.99    4.82
  -4   2 -34   46.88    4.16
  -4   2 -35   21.13    3.43
  -4   2 -35   20.52    2.79
   2  -4  36   12.69    2.37
   4   2  36   -4.81    3.67
   4   2  37   11.17    3.41
  -2  -4 -37    7.56    3.89
  -2  -4 -38   24.01    4.02
   4   2  38   30.37    2.69
  -2  -4 -39   78.47    5.19
  -2  -4 -40   21.97    3.05
   4  -3  39   14.15    1.76
   4  -3  38   87.20    4.57
   3  -4 -38   82.35    4.92
  -3   4 -38   75.60    4.50
  -3   4 -37   24.08    2.80
   3  -4 -37   33.32    4.13
  -3   4 -36    6.62    1.88
   3  -4 -36   -5.16    4.31
  -3   4 -35   70.42    5.09
   4  -3  35   70.43    4.25
  -3   4 -34   31.68    3.74
   3   4  34   33.31    3.12
   4  -3  34   28.97    3.00
  -3   4 -33   87.42    6.30
   3  -4 -33   94.35    6.40
   3   4  33   86.88    5.36
   4  -3  33   88.17    5.57
  -3   4 -32   29.94    4.07
   3  -4 -32   33.16    4.01
   4  -3  32   24.86    3.22
  -3   4 -31  131.56    8.30
   3  -4 -31  139.17    8.16
  -3   4 -31  132.97    8.81
   4  -3  31  116.58    7.14
   3  -4 -30   78.39    6.17
  -3   4 -30   69.26    6.51
   4  -3  30   67.46    5.54
  -3   4 -30   71.90    6.21
   4  -3  30   62.24    4.92
   4  -3  29   56.80    4.79
   3  -4 -29   62.20    5.78
  -3   4 -29   64.04    6.32
  -3   4 -29   68.56    6.20
   4  -3  29   63.70    5.48
   3  -4 -28  214.92   10.35
  -3   4 -28  203.42   11.03
  -3   4 -28  199.72   10.60
   4  -3  27   10.33    2.70
   3  -4 -27    6.36    2.58
  -3   4 -27    7.97    3.33
  -3   4 -27   10.59    3.41
  -3   4 -26   52.42    5.94
   4  -3  26   56.95    5.02
   3  -4 -26   48.92    5.13
  -3   4 -26   53.57    5.75
   4  -3  25  134.29    7.60
   3  -4 -25  135.93    8.16
  -3   4 -25  132.56    8.84
  -3   4 -25  144.58    8.99
   4  -3  24   47.05    4.73
  -3   4 -24   43.57    5.33
   3  -4 -24   40.10    4.70
  -3   4 -24   52.17    5.65
   4  -3  23  113.55    7.20
   4  -3  23  123.02   10.47
   3   4  23   93.06    7.26
   3  -4 -23  121.65    7.74
  -3  -4  23  117.40   10.14
  -3   4 -23  124.98    8.39
  -3   4 -23  116.08    8.24
   4  -3  23  130.59   10.82
   4   3 -23  109.24    9.00
   3   4  23  106.60    7.71
   3   4  23  102.10    8.22
   4   3 -22    8.62    3.26
   4  -3  22    7.31    3.72
   4  -3  22    9.17    4.28
   3   4  22    6.85    2.91
   3   4  22    6.32    2.59
   3  -4 -22    6.10    2.88
   4  -3  22    9.94    2.92
  -3  -4  22    6.36    3.82
   3   4  22    8.86    2.70
   4  -3  22   11.91    4.20
  -3   4 -22    8.36    3.15
  -3   4 -22    6.85    3.10
   4   3 -21  187.31   11.28
   3   4  21  193.34   10.05
   3  -4 -21  204.30    9.92
   4  -3  21  223.36   13.51
  -3   4 -21  206.18   10.44
   4  -3  21  225.32   13.80
   4  -3  21  209.45    9.52
   3   4  21  209.50   11.28
  -3   4 -21  207.78   10.54
   4  -3  20    4.42    3.32
   4  -3  20    0.92    2.14
   3   4  20    2.15    2.50
   4   3 -20    2.88    2.97
   4  -3  20    1.51    3.55
   3   4  20    2.00    2.42
   3  -4 -20    0.03    2.39
  -3   4 -20    2.49    2.64
  -3   4 -20    1.45    2.51
   4  -3  20    1.24    2.96
   4   3 -19  535.55   18.28
   4  -3  19  588.64   15.63
  -3  -4  19  611.29   19.22
   3   4  19  515.37   16.12
   3  -4 -19  533.94   15.45
  -3   4 -19  562.91   16.80
   4  -3  19  581.74   20.87
   4  -3  19  577.96   21.27
   3  -4 -19  520.31   17.21
  -3   4 -19  552.96   16.58
   3   4  19  552.35   17.73
   4   3 -18  598.32   18.86
   4  -3  18  627.65   15.83
   3   4  18  563.86   16.65
   3  -4 -18  606.56   15.97
   4  -3  18  633.28   21.37
  -3   4 -18  593.52   16.73
   3  -4 -18  591.50   17.86
   4  -3  18  621.04   21.62
  -3   4 -18  598.13   17.06
   3   4  18  623.33   18.55
   4   3 -17  108.70    8.05
  -3   4 -17  104.12    7.16
  -3  -4  17  122.57    8.55
   3   4  17  105.54    7.13
   3   4  17  110.99    7.84
   3  -4 -17  113.52    7.80
   4  -3  17  111.49    9.42
   4  -3  17  115.45    9.14
  -3   4 -17  105.77    7.03
   4  -3  17  111.50    6.69
  -3   4 -16   82.38    6.22
   3   4  16   91.87    7.29
   3   4  16   87.97    6.64
   3  -4 -16   84.84    6.98
   4  -3  16   84.84    8.01
   4   3 -16   83.91    7.14
   4  -3  16   85.20    8.26
  -3  -4  16  103.20    7.94
  -3  -4  15  156.39    9.94
   3   4  15  151.67    8.80
   3   4  15  156.12    9.37
   4  -3  15  157.00   10.75
   4  -3  15  165.50   11.19
   4   3 -15  141.01    9.23
   4   3 -14  387.73   16.80
  -3  -4  14  416.03   17.72
   3   4  14  391.60   16.00
   4  -3  14  389.34   18.56
  -4  -3 -14  448.61   17.40
   4  -3  14  412.93   18.54
  -3   4 -14  400.15   15.89
   3   4  14  411.37   16.88
  -3  -4  13  377.37   16.74
   3   4  13  356.93   15.08
  -4  -3 -13  423.61   16.72
   4   3 -13  379.12   16.13
   4  -3  13  400.75   17.81
   4  -3  13  389.83   18.02
   3   4  13  394.19   16.10
  -3  -4  12  141.28    9.09
  -4  -3 -12  135.16    8.58
   3   4  12  132.95    7.81
   4  -3  12  121.10    9.15
   4  -3  12  131.10    9.29
   4   3 -12  112.06    7.78
   3   4  12  135.10    8.24
   3   4  11   27.67    3.80
  -4  -3 -11   31.38    4.12
   3   4  11   23.65    3.46
  -3  -4  11   23.41    4.13
   4  -3  11   24.87    4.43
   4  -3  11   25.10    4.57
   4   3 -11   25.44    3.62
   4   3 -10  160.69    8.98
  -4  -3 -10  191.14   10.28
  -3  -4  10  181.94   10.34
   3   4  10  170.19    8.86
   4  -3  10  186.87   10.72
   4  -3  10  180.15   10.82
   3   4  10  182.23    9.38
   3   4   9  148.95    8.22
  -4  -3  -9  159.17    9.26
  -4   3   9  155.39    7.14
   3   4   9  140.99    7.88
  -3  -4   9  147.07    9.25
   4  -3   9  149.62    9.67
   4  -3   9  155.78    9.50
   4   3  -9  139.19    8.13
   3   4   8   92.32    6.20
   4   3  -8   86.43    6.08
  -4   3   8   86.12    5.12
   3   4   8   83.00    5.80
   4  -3   8   89.41    7.09
  -3  -4   8   93.19    7.27
   4  -3   8   89.71    7.29
   4  -3   8   81.43   10.97
  -4  -3  -8   94.57    7.10
   3   4   7  185.06    9.07
  -3  -4   7  199.12   10.73
  -4   3   7  185.64    8.11
   3   4   7  179.57    8.90
  -4  -3  -7  181.82   10.14
   4  -3   7  189.55   10.39
   4  -3   7  177.15   12.24
   4   3  -7  174.09    8.93
   4  -3   7  185.35   10.63
   3   4   6   61.67    4.89
  -4   3   6   62.41    4.32
  -3  -4   6   64.71    6.17
   3   4   6   56.54    4.69
   3  -4  -6   62.52    5.08
   4  -3   6   61.99    5.76
  -4  -3  -6   65.23    5.86
   4   3  -6   58.40    4.79
   4  -3   6   76.52    8.38
   4   3  -6   65.33    4.03
   4  -3   6   64.60    6.12
   4   3  -5  190.12    7.74
  -4   3   5  188.37    8.15
   3   4   5  176.46    8.64
  -4  -3  -5  164.77    9.61
  -3  -4   5  176.97   10.16
   3   4   5  182.76    8.67
   4  -3   5  182.04   10.27
   3  -4  -5  186.89    9.14
   4   3  -5  160.51    8.30
   4  -3   5  188.91    9.96
   3   4   4   33.16    3.57
   4   3  -4   32.38    3.49
   3   4   4   33.72    3.58
  -4   3   4   35.51    3.32
   3  -4  -4   32.85    3.85
  -3  -4   4   37.53    5.12
  -4  -3  -4   32.04    4.47
   4  -3   4   33.91    4.22
   4  -3   4   29.27    4.32
  -3   4  -4   34.36    3.96
   4   3  -4   32.39    3.04
   4  -3   4   18.15    5.64
   3  -4  -4   35.87    3.48
   3   4   3 1217.62   35.06
   4   3  -3 1183.50   34.85
   3  -4  -3 1262.39   35.54
   4   3  -3 1268.84   34.52
   3   4   3 1150.61   35.02
  -3   4  -3 1248.62   36.07
  -3  -4   3 1249.67   38.24
  -4  -3  -3 1164.43   37.17
  -4   3   3 1153.80   34.47
   4  -3   3 1309.02   36.57
   4  -3   3 1248.66   36.84
   4  -3   3 1221.61   37.67
   3  -4  -3 1223.64   35.88
   3   4   2 1479.27   40.77
   4   3  -2 1467.01   40.40
   3  -4  -2 1434.92   41.59
   3   4   2 1447.59   40.91
  -3   4  -2 1450.90   41.77
  -4   3   2 1424.57   40.43
  -3  -4   2 1477.37   44.00
   4   3  -2 1445.69   40.46
   4  -3   2 1459.25   42.24
   4  -3   2 1494.09   41.64
  -4  -3  -2 1387.34   42.99
   4  -3   2 1421.75   43.16
   3  -4  -2 1492.30   41.73
   3   4   1  332.68   12.12
   4   3  -1  323.51   11.79
   3   4   1  312.08   12.41
   4   3  -1  327.88   12.08
  -3   4  -1  319.00   12.92
   3   4   1  334.38   12.36
  -4  -3  -1  301.28   13.77
  -3  -4   1  329.50   14.72
   4  -3   1  313.56   12.59
   3  -4  -1  320.07   12.91
   4  -3   1  328.48   14.00
   3  -4  -1  321.78   13.13
   4  -3   1  336.78   13.27
   3   4   0  110.93    6.59
   4   3   0  119.62    6.41
  -3   4   0  119.39    7.06
  -4  -3   0  116.78    7.85
   3   4   0  116.03    6.30
   4   3   0  108.44    5.75
   4   3   0  127.57    5.80
   3  -4   0  121.85    6.29
   4  -3   0  122.98    6.90
  -3  -4   0  116.23    8.25
   4  -3   0  123.82    7.05
   3  -4   0  118.67    7.11
   3  -4   0  118.17    7.28
   3   4   0  125.33    6.32
   4  -3   0  116.07    7.59
   4   3   1  358.02   11.87
  -3   4   1  326.34   13.08
   3   4  -1  348.51   12.10
   4   3   1  320.98   12.51
  -4  -3   1  312.32   14.09
   3   4  -1  338.89   12.32
   4  -3  -1  346.57   13.02
   3  -4   1  336.30   14.02
   4  -3  -1  335.91   13.83
  -3  -4  -1  335.56   14.91
   3   4  -1  299.65   12.77
   4  -3  -1  339.28   13.05
   3  -4   1  319.17   13.07
   3  -4   1  345.81   12.66
   4   3   2 1586.87   41.08
   3  -4   2 1441.91   42.31
  -4  -3   2 1436.75   44.01
  -3   4   2 1475.25   42.29
   4   3   2 1422.54   41.60
   3   4  -2 1518.48   41.11
   4  -3  -2 1471.35   43.04
  -3  -4  -2 1483.68   44.82
   3  -4   2 1539.36   42.21
   3   4  -2 1568.11   40.86
   4  -3  -2 1485.67   41.98
   3  -4   2 1452.39   43.62
   4  -3  -2 1453.07   41.86
   3   4  -2 1362.35   42.15
   4  -3  -3 1230.72   37.27
   4   3   3 1229.77   36.97
   3   4  -3 1360.44   35.38
   3  -4   3 1289.07   38.71
   3   4  -3 1166.64   37.02
  -3   4   3 1244.40   36.81
   4   3   3 1186.30   36.29
   3   4  -3 1278.19   35.51
   4   3   3 1363.10   36.05
   4  -3  -3 1286.67   36.61
  -3  -4  -3 1261.24   39.35
   4  -3  -3 1259.80   36.40
  -4  -3   3 1240.65   38.78
   3  -4   3 1349.06   37.36
   3  -4   3 1228.93   37.01
  -4  -3   4   38.56    5.11
   3   4  -4   30.00    2.84
   3   4  -4   31.65    3.82
  -3   4   4   30.39    3.64
   4  -3  -4   34.72    3.75
   4   3   4   25.23    2.95
   3   4  -4   33.96    3.01
   4   3   4   32.58    3.72
   4   3   4   34.87    3.73
   3  -4   4   27.47    3.63
   4  -3  -4   34.81    3.69
   3  -4   4   29.44    3.76
   3  -4   4   30.65    4.31
  -3  -4  -4   30.85    4.62
   4  -3  -4   32.18    3.35
   3  -4   5  173.06   10.15
  -4  -3   5  184.65   10.28
   4  -3  -5  203.77    8.70
  -3   4   5  184.15    8.98
   4   3   5  182.67    8.95
   3   4  -5  208.61    8.01
   3  -4   5  198.75    9.79
   4  -3  -5  196.93    9.01
   4   3   5  196.14    9.24
   3  -4   5  190.05    9.63
  -3  -4  -5  186.52   10.59
   4  -3  -5  204.24    9.32
   3   4  -5  174.43    9.40
   4   3   5  201.60    8.91
   4   3   6   72.65    5.05
   3   4  -6   57.11    5.24
   3  -4   6   68.35    6.16
  -4  -3   6   63.74    5.99
   4  -3  -6   63.40    4.83
   4   3   6   59.86    4.89
  -3   4   6   62.58    4.91
   3  -4   6   60.49    6.28
   4   3   6   68.72    5.14
   4  -3  -6   58.94    4.74
   4  -3  -6   74.40    4.76
   3  -4   6   63.01    5.61
  -3  -4  -6   72.70    6.33
   4   3   7  176.98    8.81
  -3  -4  -7  180.99   10.35
  -4  -3   7  180.71   10.23
   3  -4   7  169.35   10.14
   4   3   7  188.72    8.89
  -3   4   7  169.07    8.49
   4   3   7  169.73    8.67
   3  -4   7  186.05    9.90
   4  -3  -7  172.27    8.43
   3   4  -7  156.34    9.13
   3  -4   7  208.90   10.98
   3   4  -8   89.56    6.70
  -3   4   8   91.62    5.97
   3  -4   8   96.45    7.51
   4   3   8   97.71    6.29
   4   3   8   90.93    6.09
   3  -4   8   94.66    7.05
   3  -4   8  117.69    8.83
  -3  -4  -8   92.07    7.25
  -4  -3   8   94.91    7.25
   4   3   8   93.92    5.08
   4   3   8   89.62    6.04
   4   3   9  164.01    8.38
  -4  -3   9  145.51    9.25
   3  -4   9  152.51    9.35
   3   4  -9  153.14    9.04
  -3   4   9  155.59    8.03
  -3  -4  -9  152.54    9.53
   4   3   9  145.35    8.12
   3  -4   9  150.76    9.89
   3  -4   9  171.28   11.39
   4   3   9  157.92    7.14
   4   3   9  165.06    8.53
   4   3  10  180.96    9.25
   3   4 -10  177.37    9.97
   3  -4  10  179.76   12.21
   3  -4  10  181.21   10.96
  -3   4  10  170.73    8.68
  -3  -4 -10  185.02   10.63
   3  -4  10  182.23   10.46
  -4  -3  10  186.15   10.51
   4   3  10  169.34    9.04
   4   3  10  184.08    9.06
   4   3  10  182.75    8.04
  -4  -3  11   31.02    4.55
   4   3  11   31.38    3.15
   3   4 -11   27.05    4.11
   4   3  11   28.47    3.81
   4   3  11   24.60    3.55
  -3  -4 -11   28.62    4.43
   4   3  11   29.31    3.60
   3  -4  11   28.86    4.46
   3  -4  11   28.86    4.69
  -3   4  11   31.00    3.61
  -4  -3  12  139.35    9.10
   3   4 -12  129.31    8.68
  -3   4  12  135.29    7.61
   4   3  12  139.15    8.11
   3  -4  12  133.87    9.57
  -3  -4 -12  144.62    9.44
   4   3  12  133.10    8.12
   3  -4  12  145.76    9.55
   4   3  12  149.35    7.98
   3  -4  12  120.35   11.92
   4   3  12  133.17    7.01
  -4  -3  13  353.32   15.86
   3   4 -13  337.81   15.46
   4   3  13  367.09   14.89
   4   3  13  339.07   14.40
   3  -4  13  358.07   17.03
   4   3  13  365.94   13.47
   3  -4  13  372.48   16.68
   4   3  13  383.83   14.28
  -3  -4 -13  368.28   16.29
  -3   4  13  379.51   14.17
   3   4 -14  389.43   16.69
   3  -4  14  387.92   17.99
   4   3  14  391.34   14.28
   4   3  14  372.02   15.17
   3  -4  14  402.05   17.65
   4   3  14  364.22   15.39
  -3   4  14  429.08   15.11
  -4  -3  14  391.84   16.75
  -4  -3  15  158.43   10.03
   3   4 -15  152.84    9.81
   4   3  15  144.67    8.83
   3  -4  15  157.99   10.62
  -3   4  15  181.62    8.99
   4   3  15  163.28    9.48
   4   3  15  162.02    8.38
   3  -4  15  176.40   11.52
   3   4 -16   89.30    7.49
   3  -4  16  100.25    8.82
  -4  -3  16   87.45    7.48
   4   3  16   88.12    6.73
   4  -3 -16   89.29    6.95
   3  -4  16   84.61    7.99
   4   3  16   91.54    7.07
   4   3  16   92.48    6.27
   3   4 -17  111.68    8.65
   3  -4  17  120.41    7.13
   4   3  17  104.29    7.47
   3  -4  17  103.48    9.36
   4  -3 -17  103.19    7.60
   3  -4  17  106.12    9.04
  -4  -3  17   98.70    8.15
  -4   3 -17  112.89    7.86
   4   3  17  106.92    7.00
  -4   3 -17  100.24    6.98
   4   3  17  112.84    8.00
   3   4 -18  632.43   24.69
   4   3  18  645.73   23.64
   4   3  18  601.94   22.69
   3  -4  18  653.01   21.28
  -3  -4 -18  644.89   22.37
  -4   3 -18  661.64   23.36
   3  -4  18  647.33   26.53
   4  -3 -18  625.82   23.21
  -4   3 -18  604.26   22.21
   3  -4  18  630.89   25.82
   4   3  18  587.97   21.81
   3  -4  18  652.46   21.67
  -4  -3  18  656.00   24.75
   3   4 -19  543.25   22.29
   4   3  19  512.01   20.39
   3  -4  19  561.56   19.02
  -3  -4 -19  542.56   20.04
  -4  -3  19  542.67   22.31
   4  -3 -19  548.89   21.21
   3  -4  19  548.32   23.65
   4   3  19  511.87   19.77
   3  -4  19  550.27   24.12
   4   3  19  526.52   21.15
  -4   3 -19  541.83   20.28
  -4   3 -19  543.55   20.84
   3  -4  19  567.50   19.47
   3  -4  20    1.68    2.21
   3   4 -20   -0.26    2.59
   3  -4  20    0.65    3.43
   4   3  20    2.03    2.73
   4   3  20    2.52    2.42
  -3  -4 -20    1.42    2.55
  -4  -3  20    0.97    3.21
  -4   3 -20    1.27    2.49
   4  -3 -20    1.99    2.88
  -4   3 -20    1.21    2.30
   3  -4  20    0.77    3.17
   4   3  20    1.29    2.37
   4   3  21  192.42   10.93
  -3  -4 -21  203.53   10.93
   4   3  21  201.88   11.32
   4  -3 -21  206.61   11.91
   3  -4  21  230.05   14.30
  -4   3 -21  210.32   11.56
   3  -4  21  216.51   14.25
  -4  -3  21  223.70   13.09
  -4   3 -21  207.14   11.19
   3   4 -21  227.87   13.08
   4   3  21  214.16   12.08
   3  -4  21  224.55   10.61
   3   4 -22    3.68    2.50
   4  -3 -22    3.60    3.01
   4   3  22    6.60    3.08
   4   3  22    5.75    2.50
  -3  -4 -22    6.92    3.04
  -4  -3  22    7.48    4.17
  -4   3 -22    5.45    2.96
   3  -4  22    4.92    2.56
   3  -4  22    4.80    3.72
   3  -4  22    4.40    3.33
  -4   3 -22    7.47    3.04
   4   3  22    5.08    2.67
   3   4 -22    8.14    2.91
  -4  -3  23  106.68    9.12
   4   3  23   83.17    7.03
   4   3  23   80.31    7.03
  -3  -4 -23  100.18    7.33
  -4   3 -23   93.30    7.30
   3  -4  23   99.97    9.53
   3   4 -23  102.62    7.01
  -4   3 -23   82.49    7.25
   3  -4  23   96.52    9.62
   3   4 -23   98.18    8.53
   4   3  23   93.13    7.77
   3  -4  23   86.36    6.41
  -4   3 -24   51.06    5.41
  -3  -4 -24   48.69    5.34
  -4   3 -24   47.85    5.71
   3  -4  24   48.75    4.85
   3   4 -24   54.95    5.18
   3   4 -25  147.43    8.65
  -3  -4 -25  135.56    8.81
  -4   3 -25  125.15    9.04
  -4   3 -25  133.41    8.83
   3  -4  25  136.82    8.03
  -3  -4 -26   43.77    5.07
   3  -4  26   47.82    4.68
  -4   3 -26   41.34    5.41
  -4   3 -26   45.88    5.21
   3  -4  27    7.57    2.46
  -3  -4 -27    9.86    3.16
  -4   3 -27    8.42    2.97
  -4   3 -27    5.09    3.05
  -3  -4 -28  199.09   10.87
   4   3  28  203.88   10.07
  -4   3 -28  207.86   11.61
  -4   3 -28  201.10   10.82
   3  -4  28  220.71   10.12
   3  -4  29   66.55    5.15
  -3  -4 -29   71.09    6.05
  -4   3 -29   62.28    6.18
   4   3  29   62.59    5.17
  -4   3 -29   63.23    5.74
   4   3  30   70.78    5.41
  -3  -4 -30   76.12    6.36
  -4   3 -30   70.94    6.50
  -4   3 -30   75.37    6.08
  -3  -4 -31  136.38    8.21
  -4   3 -31  122.83    8.40
  -4   3 -31  127.23    7.77
   4   3  31  125.65    7.02
  -3  -4 -32   22.22    3.46
  -4   3 -32   25.14    4.09
   4   3  32   24.60    3.05
  -4   3 -32   26.05    3.53
  -4   3 -33  102.31    7.16
  -4   3 -33   94.49    6.14
  -3  -4 -33   83.43    6.37
  -4   3 -34   32.99    4.14
  -4   3 -34   31.81    3.50
   3  -4  35   80.19    5.04
  -4   3 -35   68.32    4.66
   3  -4  36   10.91    2.16
  -4   3 -36    7.58    1.86
  -3  -4 -37   29.41    3.85
   3  -4  37   22.67    2.46
   3  -4  38   53.55    3.16
   4   3  38   62.63    3.55
  -4   4   0  164.29    8.66
   4   4   0  164.67    8.21
  -4  -4   0  156.65   10.24
   4  -4   0  158.32    8.70
   4  -4   0  174.84    8.61
   4  -4   0  176.07    9.73
   4   4  -1  448.61   16.04
   4   4   1  439.16   15.95
   4   4  -1  465.53   15.93
  -4   4   1  432.02   16.33
   4   4   1  456.25   15.37
  -4  -4   1  414.27   18.42
  -4  -4  -1  424.84   18.49
   4  -4   1  457.42   16.53
   4  -4  -1  423.78   16.53
   4  -4   1  432.76   16.54
   4  -4   1  449.71   17.95
   4  -4  -1  453.13   17.46
   4   4  -2  144.65    7.82
   4   4  -2  150.90    7.41
   4   4   2  126.46    7.36
  -4   4   2  133.39    7.63
  -4  -4   2  134.60    9.31
  -4  -4  -2  127.31    9.13
   4  -4   2  134.68    8.00
   4  -4   2  150.38    9.30
   4   4   2  149.75    7.34
   4  -4   2  142.87    8.16
   4  -4  -2  146.79    8.40
   4  -4  -2  143.98    8.14
   4  -4  -3    6.00    2.37
  -4  -4  -3    5.45    2.89
   4  -4   3    6.47    2.97
   4  -4  -3    4.78    2.17
   4   4   3    7.60    2.14
   4   4  -3    9.98    2.06
   4   4   3    6.10    2.07
  -4   4   3    9.01    2.44
   4   4  -3    8.86    2.43
   4  -4   3    3.91    2.28
   4  -4   3    5.12    2.53
  -4  -4   3   11.85    3.71
   4   4   4   28.00    3.35
   4   4  -4   21.63    3.32
   4   4  -4   27.95    2.96
   4   4   4   21.01    3.14
   4  -4   4   27.30    4.30
  -4   4   4   21.91    3.20
  -4  -4  -4   23.11    4.15
   4  -4   4   23.25    3.74
  -4  -4   4   24.44    4.44
   4  -4  -4   28.26    3.81
   4  -4   4   26.12    3.72
   4  -4  -4   26.50    3.45
   4   4   5   63.78    4.96
   4   4  -5   60.51    5.23
   4   4   5   58.03    4.97
  -4   4   5   66.50    5.13
  -4  -4   5   65.92    6.58
   4  -4   5   55.74    5.55
   4  -4  -5   64.60    5.48
  -4  -4  -5   63.04    6.42
   4  -4   5   63.10    5.48
   4  -4   5   56.66    6.09
   4  -4   6  870.67   28.61
   4   4   6  788.67   26.43
  -4  -4   6  823.13   29.44
  -4   4   6  842.82   26.24
   4   4   6  854.46   26.52
   4  -4   6  891.80   28.15
   4  -4   6  844.16   29.52
   4   4  -6  789.56   26.89
   4  -4  -6  799.04   26.93
  -4  -4  -6  820.09   29.23
   4   4   7   97.77    6.61
   4   4  -7  100.23    7.04
   4  -4   7  104.18    7.78
  -4  -4   7  101.94    8.17
  -4   4   7  102.25    6.41
   4   4   7   96.21    6.66
   4  -4   7  104.48    8.28
   4  -4   7   96.27    8.56
  -4  -4  -7   96.02    7.96
   4   4   8   27.58    3.76
  -4  -4  -8   30.61    4.67
   4  -4   8   28.42    4.32
  -4   4   8   28.75    3.47
   4  -4   8   21.75    4.29
   4   4   8   24.78    3.55
  -4  -4   8   27.96    4.52
   4   4  -8   24.77    3.60
   4   4  -9   12.56    3.07
   4  -4   9    9.67    3.63
   4   4   9   15.73    3.12
   4   4   9   10.45    2.69
  -4   4   9   15.76    2.83
  -4  -4  -9   17.11    3.72
  -4  -4   9   13.04    3.58
   4  -4   9   14.56    3.61
   4  -4   9   12.91    6.61
   4   4 -10  555.35   21.34
  -4  -4 -10  572.34   22.80
  -4   4  10  618.52   19.98
   4   4  10  523.36   20.17
  -4  -4  10  557.50   22.61
   4   4  10  564.28   20.77
   4  -4  10  607.90   23.18
   4  -4  10  638.47   24.92
   4  -4  10  559.95   23.33
   4  -4  11  298.79   14.96
   4   4 -11  263.71   13.22
   4   4  11  254.61   12.34
  -4  -4 -11  286.34   14.62
   4  -4  11  322.30   17.89
  -4  -4  11  282.52   14.58
   4  -4  11  276.13   15.14
   4   4  11  289.80   13.19
  -4  -4  12  103.06    8.28
   4  -4  12  126.32   12.33
   4   4  12   92.46    6.91
  -4  -4 -12  105.34    8.38
   4  -4  12   97.95    8.42
   4   4  12  102.19    7.34
   4   4 -12   87.13    7.27
   4  -4  12   91.35    8.40
   4   4 -13  187.43   11.06
   4  -4  13  195.23    9.71
  -4  -4  13  202.68   12.13
   4   4  13  183.74   10.19
   4  -4 -13  181.27   10.40
  -4  -4 -13  198.98   11.88
   4   4  13  196.07   10.74
   4  -4  13  209.59   10.05
   4  -4  13  205.22   12.51
   4  -4  13  211.57   13.07
   4  -4  13  203.98   15.64
   4   4 -14   77.70    7.07
   4  -4  14   84.02    6.02
   4  -4  14  104.08   13.66
   4  -4  14   61.96    4.88
   4   4  14   73.31    6.35
   4  -4  14   79.23    8.17
  -4  -4  14   80.65    7.59
  -4   4 -14   85.22    6.63
   4   4  14   78.58    6.64
   4  -4 -14   76.56    6.56
  -4  -4 -14   89.56    7.73
   4  -4  14   87.83    8.11
   4   4  14   81.63    5.67
   4  -4  14   83.69    6.15
   4   4 -15  188.19   11.27
   4  -4  15  160.89    8.04
  -4  -4  15  198.56   12.06
   4   4  15  198.67    9.52
   4   4  15  184.47   10.38
   4  -4  15  191.96    9.61
   4  -4 -15  185.72   10.57
   4  -4  15  194.60   12.61
  -4   4 -15  187.88   10.33
  -4   4 -15  181.85    9.83
   4  -4  15  182.26   12.67
   4  -4  15  201.12   17.77
   4   4  15  192.71   10.92
   4  -4  15  187.34    9.66
   4   4  16  220.68   11.86
  -4  -4  16  227.96   12.97
   4  -4  16  223.93   14.09
   4   4  16  212.23   11.27
   4   4 -16  202.49   12.10
   4  -4  16  229.42   13.88
   4  -4 -16  208.80   11.52
  -4   4 -16  225.39   11.40
   4  -4  16  163.38    8.54
  -4   4 -16  194.67   10.38
   4  -4  16  151.44   16.73
   4   4  16  206.84   10.14
   4  -4  16  213.41   10.31
   4  -4  16  219.54   10.61
   4   4 -17  119.68    9.33
   4   4  17  120.86    8.44
   4  -4  17  145.92   11.04
   4  -4 -17  133.92    9.15
  -4   4 -17  130.66    8.63
   4  -4  17  104.52    6.55
   4  -4  17  143.07   11.34
  -4   4 -17  125.04    8.17
   4  -4  17  128.76   16.97
   4   4  17  136.59    9.21
   4  -4  17  139.57    8.02
  -4  -4  17  128.54    9.82
   4   4  17  134.78    8.07
   4  -4  17  128.91    8.04
   4  -4  18   12.42    3.11
   4  -4  18    9.66    2.95
   4   4 -18   16.92    4.24
   4  -4  18   14.74    4.44
   4   4  18   12.50    3.08
  -4   4 -18    9.14    3.29
   4  -4  18    8.99    4.03
  -4   4 -18   10.39    3.48
   4  -4  18   14.55    3.18
  -4  -4  18   15.56    4.50
   4  -4 -18   16.71    3.99
   4   4  18   11.33    3.50
   4   4  18   13.12    3.26
   4  -4  19   13.65    3.21
   4   4 -19   15.97    3.86
  -4   4 -19   11.50    3.41
   4  -4  19   13.06    3.08
   4  -4  19    9.22    4.58
   4   4  19   12.28    3.77
   4   4  19   13.14    3.08
   4  -4 -19   14.86    3.89
  -4   4 -19   11.43    3.12
  -4  -4  19   15.38    4.43
   4   4  19   10.03    3.18
   4  -4  19   14.76    4.48
   4  -4  19   12.26    3.13
   4  -4  20    0.98    2.27
   4  -4 -20    2.13    2.96
  -4  -4  20    0.87    3.40
   4  -4  20    2.51    2.13
   4  -4  20    0.24    2.32
   4  -4  20   -2.83    3.40
   4   4  20    1.75    2.50
   4   4  20    0.71    1.78
  -4   4 -20    1.13    2.37
  -4   4 -20    1.94    2.55
   4  -4  20    0.60    2.93
   4   4 -20    0.09    2.00
   4   4  20    1.12    2.24
   4  -4  21    2.90    2.60
   4  -4  21    0.98    2.02
   4  -4  21    2.44    2.76
   4   4  21   -0.69    2.63
  -4   4 -21    0.35    2.50
   4  -4  21   -0.94    3.45
  -4   4 -21    0.32    2.30
   4  -4  21    1.57    4.26
   4   4  21    1.84    2.55
  -4   4 -22  387.14   17.03
  -4   4 -22  418.67   17.26
   4  -4  22  422.38   15.84
   4  -4  22  396.05   16.06
  -4   4 -23   45.23    5.58
   4  -4  23   43.53    4.41
  -4   4 -23   47.90    5.53
   4  -4  23   53.98    5.01
   4  -4  23   48.98    5.10
   4  -4  24    7.79    2.85
   4  -4  24    7.20    2.56
  -4   4 -24    8.87    3.31
  -4   4 -24   11.48    3.40
   4  -4  25   30.51    3.80
  -4   4 -25   27.55    4.60
  -4   4 -25   25.62    4.32
   4  -4  25   29.52    4.10
   4  -4  26   16.04    3.30
  -4   4 -26   16.79    3.88
  -4   4 -26   15.99    3.66
  -4   4 -27    6.84    3.11
   4  -4  27    8.34    2.64
  -4   4 -27    9.42    2.96
  -4   4 -28   59.31    5.67
  -4   4 -28   67.89    6.39
   4  -4  28   55.30    5.00
  -4   4 -29   25.95    4.27
  -4   4 -29   27.50    3.93
   4   4  29   27.73    3.64
   4  -4  29   24.40    3.38
   4  -4  30   10.53    2.42
  -4   4 -30   13.63    2.94
  -4   4 -30   12.80    3.37
   4   4  30   12.84    2.58
   4  -4  31    5.86    2.03
  -4   4 -31    7.58    2.36
   4   4  31    4.93    1.96
  -4   4 -31    5.38    2.70
   4  -4  32   74.04    4.84
  -4   4 -32   78.91    6.34
   4   4  32   70.65    4.88
  -4   4 -32   77.70    5.58
   4  -4  33   14.23    2.19
   4   4  33   12.86    2.11
  -4   4 -33   11.45    2.38
   4   4  34   15.88    2.28
  -4   4 -34   13.12    2.31
   4   4  34   15.09    2.23
   4  -4  35   16.13    2.46
  -4   4 -35    7.95    1.87
   4  -4  36    3.17    1.63
  -4   4 -36    1.12    1.32
   4  -4  37    2.08    1.26
  -4   4 -37    3.68    1.29
   0  -5   0    1.09    1.71
  -5   0   0   -0.30    1.71
   5   0   0    0.32    2.38
   5   0   0    0.14    1.75
   0   5   0    0.62    2.12
   0  -5   0    0.08    1.59
   0  -5   0   -0.19    2.39
   5   0   0    0.93    2.10
  -5   0  -1   51.96    4.39
   5   0  -1   50.88    4.42
   5   0   1   52.75    4.62
   0   5  -1   54.76    4.80
   0   5   1   49.63    4.75
   0  -5   1   54.90    5.25
   0  -5   1   55.56    4.69
   5   0   1   52.75    5.38
   0  -5  -1   53.26    4.36
   0  -5  -1   47.84    5.16
   0  -5   1   50.75    4.19
  -5   0   1   44.54    4.35
   5   0  -1   50.20    4.99
   5   0   1   46.65    4.95
   5   0   2  372.36   15.14
   0   5   2  348.12   13.79
   5   0   2  333.84   13.34
   0   5  -2  347.76   13.60
   5   0  -2  344.31   13.12
   0  -5   2  343.96   14.40
   5   0   2  357.08   14.67
  -5   0   2  360.43   13.84
   0  -5  -2  347.00   15.00
   0  -5   2  315.80   12.51
   5   0  -2  348.45   14.27
  -5   0  -2  358.10   13.26
   0  -5   2  338.64   13.76
   5   0  -3  284.81   11.15
  -5   0   3  299.23   12.06
   5   0   3  291.22   12.98
   0   5   3  290.37   11.88
   5   0   3  287.10   11.61
  -5   0  -3  291.09   11.08
   0  -5   3  278.28   12.31
   0  -5   3  278.09   12.02
   5   0   3  283.60   12.67
   0   5  -3  274.34   11.37
   0  -5   3  270.36   10.65
   5   0  -3  290.62   12.26
   0  -5  -3  289.88   13.12
   0  -5   4  202.71    9.25
   5   0   4  234.96   11.65
   0   5   4  223.04   10.49
   5   0   4  209.72   10.18
   0  -5   4  227.30   10.98
  -5   0   4  213.71   10.49
   0  -5   4  239.58    9.67
   0  -5   4  219.72   10.88
   0   5  -4  222.97   10.09
  -5   0  -4  236.27    9.76
   5   0  -4  215.28   10.65
   5   0   4  228.54   11.33
   5   0  -4  227.80    9.80
  -5   0   5  476.32   17.91
  -5   0  -5  509.42   16.71
   0   5  -5  472.94   17.03
   5   0  -5  490.48   16.74
   5   0   5  457.44   17.33
   0  -5   5  482.22   18.08
   0  -5   5  517.70   17.09
   0  -5   5  498.30   18.69
   5   0   5  498.68   19.09
   5   0   5  481.25   18.71
   0   5   5  460.73   17.43
   0  -5   5  475.31   16.42
   5   0  -5  504.72   18.25
   0  -5   6 1241.52   35.60
   0  -5   6 1258.06   36.72
   0   5  -6 1175.83   35.20
   0  -5   6 1202.53   37.48
  -5   0   6 1201.70   36.57
   0  -5   6 1167.96   34.59
   5   0   6 1251.01   37.93
   5   0   6 1195.33   36.00
   0   5   6 1182.45   36.03
   5   0  -6 1204.48   34.59
   5   0   6 1238.67   37.67
  -5   0   7  299.45   13.33
   0   5   7  290.28   12.72
   5   0   7  301.22   14.04
   0  -5   7  282.31   11.59
   5   0   7  295.78   12.77
   0  -5   7  318.12   13.25
   0   5  -7  297.25   12.19
   0  -5   7  337.10   13.00
   0  -5   7  317.95   14.33
   5   0   7  305.27   14.07
   5   0  -7  321.90   12.13
   5   0   8  402.28   16.77
   0   5   8  388.71   15.41
   0  -5   8  373.62   13.99
  -5   0   8  372.64   15.74
   0  -5   8  428.12   15.79
   5   0   8  382.94   15.30
   0   5  -8  376.44   14.47
   0  -5   8  416.63   15.59
   0  -5   8  392.16   16.84
   5   0   8  413.58   16.93
   5   0  -8  395.77   14.62
   5   0   9  518.71   19.91
   0   5   9  490.00   18.34
   0  -5   9  551.72   18.70
   5   0   9  481.64   18.21
   0   5  -9  486.96   17.41
   0  -5   9  510.75   18.66
   0  -5   9  526.53   20.43
   5   0   9  515.00   19.98
   0  -5   9  481.47   16.93
  -5   0   9  495.41   18.92
   5   0  -9  486.19   17.61
   0   5  10  979.57   31.33
   0  -5  10 1101.65   31.42
   0   5 -10  995.12   30.18
   0  -5  10 1015.87   31.87
   0  -5  10 1028.26   33.70
   5   0  10  950.20   31.03
   5   0  10 1003.00   33.10
  -5   0  10  996.20   32.15
   0  -5  10  955.20   29.58
   5   0 -10  966.18   30.67
   5   0  10 1025.54   33.08
   0   5  11  242.71   10.78
   5   0  11  223.24   10.22
   5   0  11  234.23   11.60
   0  -5  11  251.62   11.31
   0  -5  11  256.76   12.64
  -5   0  11  244.43   11.33
   5   0  11  244.04   11.95
   5   0 -11  236.44   10.23
   0  -5  11  253.32    9.53
   0  -5  12   81.34    5.40
   0   5  12   81.05    6.37
   0   5 -12   79.57    6.81
   0  -5  12   96.56    7.14
   5   0  12   84.52    6.31
  -5   0  12   90.22    6.98
   0  -5  12   84.73    7.60
   5   0 -12   86.76    6.28
   5   0  12   84.83    7.30
   5   0  12   97.30    7.57
   5   0  13  168.49   10.24
   0   5 -13  166.32   10.01
   5   0 -13  149.01    8.83
   5   0  13  159.82    8.98
  -5   0  13  186.75   10.36
   0   5  13  151.48    8.88
   0  -5  13  178.80   10.23
   0  -5  13  176.37   11.11
   0   5  13  170.88    9.50
   5   0  13  188.11   10.92
   0  -5  13  192.35    8.63
   5   0  14    4.21    3.01
   5   0 -14    1.41    2.09
   0  -5  14    1.17    2.80
   0  -5  14    2.78    2.53
   5   0  14   -5.26    2.95
   5   0  14    2.09    2.54
   5   0  14    1.13    1.80
   0   5 -14    0.91    2.05
   0   5  14    2.12    2.36
   0  -5  14    2.59    1.85
  -5   0  14    2.95    2.52
   0   5  14    1.39    1.95
   5   0  15   92.93    6.86
   0   5  15   96.76    7.40
   0   5  15   92.07    6.84
   0  -5  15  103.71    8.12
  -5   0  15  107.75    8.19
   0  -5  15  106.39    9.07
   5   0  15  118.66    8.85
   0  -5  15  109.73    6.72
   5   0  15  101.43    7.99
   0   5 -15  101.69    8.10
   5   0 -15   90.92    7.18
   5   0  16  125.87    9.09
   5   0  16  119.60    9.30
   5   0 -16  114.97    8.13
   5   0  16  109.51    7.67
   0   5  16  106.38    7.57
   0  -5  16  120.36    9.11
   0  -5  16  137.36   10.39
   0  -5  16  128.49    7.47
   0   5 -16  121.77    8.88
  -5   0  16  116.14    8.82
  -5   0 -16  134.86    8.45
   0   5  16  127.45    8.56
   5   0  17    2.00    2.97
   5   0  17    4.14    2.90
  -5   0  17    8.94    3.38
   5   0 -17    8.34    2.89
  -5   0 -17    4.46    2.34
   0  -5  17    5.06    3.33
   5   0  17    0.99    2.51
   0   5  17   15.53    4.03
   5   0  17    8.24    2.60
   0   5  17    5.85    2.48
   5   0  17    6.84    2.32
   0   5 -17    8.22    2.76
   0   5 -17    3.95    2.67
   0  -5  17    5.09    3.06
   5   0  18  167.06   10.74
   5   0  18  156.11    9.33
   0   5  18  162.18   10.15
   0   5 -18  154.60   10.47
   0   5  18  146.73    9.15
   0  -5 -18  163.62    9.48
   5   0  18  182.12   11.61
   0  -5  18  170.22   11.33
   5   0 -18  155.61    8.98
   0  -5  18  156.74   11.73
  -5   0 -18  166.55    9.78
  -5   0  18  171.08   10.99
   0   5 -18  177.25    9.68
   5   0  18  172.32    8.95
   5   0 -18  140.13    9.68
  -5   0 -19    6.97    3.16
   5   0  19   -2.01    3.67
   5   0 -19    0.59    2.26
   5   0 -19    2.03    2.37
   0  -5  19   -0.30    3.42
   0  -5 -19    0.31    2.35
   5   0  19    0.98    2.67
   0   5  19    1.73    2.44
   5   0  19   -0.09    2.17
   0   5  19    0.18    2.21
  -5   0  19    0.50    3.15
   0   5 -19    0.37    2.61
   0   5 -19    0.53    2.61
   0  -5  19   -0.28    3.09
   5   0  19    0.93    2.04
   5   0  19   -0.06    3.22
   0   5 -20   37.44    5.53
   5   0  20   32.33    4.59
   0  -5  20   32.03    6.26
   5   0  20   19.48    5.33
   0   5  20   30.38    4.29
   0  -5 -20   32.98    4.73
   0   5  20   32.73    4.95
   0  -5  20   39.75    6.03
   5   0 -20   27.99    4.30
  -5   0 -20   35.13    4.92
   5   0  20   35.96    6.01
   5   0  20   39.60    5.89
   0   5 -20   39.68    4.83
  -5   0  20   37.72    5.67
   5   0  20   42.54    4.56
   5   0 -20   35.48    5.34
   5   0  21  107.40    8.84
   5   0 -21  106.33    8.70
   0   5 -21   94.36    8.45
   0   5  21  104.21    8.34
   5   0  21   93.31    7.37
   5   0  21  110.35    7.20
   0   5  21   87.22    7.06
   0  -5 -21  100.53    7.55
   0  -5  21  115.59    9.97
  -5   0  21  125.02    9.72
  -5   0 -21   98.61    7.77
   0  -5  21  101.97    9.85
   5   0  21  114.30    9.84
   0   5 -21  114.65    7.81
   0   5 -22  417.76   15.81
   0   5  22  340.70   14.69
   0  -5 -22  399.57   15.78
   0  -5  22  434.17   20.46
   0  -5  22  435.89   19.68
  -5   0 -22  398.65   16.01
   0   5 -22  396.24   17.54
   0   5  22  406.29   16.80
  -5   0  22  467.04   19.41
   5   0  22  439.20   19.38
   5   0  22  403.99   15.87
   5   0  22  421.11   14.85
   5   0 -22  409.98   17.70
   5   0  23    5.37    4.60
   0   5  23   24.36    4.28
   0   5  23   20.84    3.46
   0  -5 -23   21.23    3.94
  -5   0 -23   24.54    4.36
   5   0  23   26.97    3.76
   5   0  23   -0.08    3.99
   0   5 -23   22.90    3.99
   0   5 -23   30.73    5.06
   5   0 -23   30.97    5.19
   0  -5  23   25.45    5.52
   0  -5  23   16.35    5.08
  -5   0  23   25.68    5.22
   5   0  23   18.96    4.92
   5   0  24  162.35    8.32
   0  -5 -24  143.11    8.92
  -5   0 -24  147.82    9.14
   0   5 -24  146.84    8.79
   0   5 -25   44.06    5.09
   0  -5 -25   42.22    5.18
  -5   0 -25   56.56    5.82
   5   0  25   48.39    4.66
   0  -5 -26   36.90    4.99
  -5   0 -26   46.09    5.38
   0   5 -26   49.91    5.29
   5   0  26   45.86    4.53
   0   5 -27   62.69    5.89
   0  -5 -27   64.08    6.12
  -5   0 -27   60.28    5.90
  -5   0 -28   29.27    4.35
   5   0  28   36.04    4.19
   0  -5 -28   28.40    4.47
   0   5 -28   33.56    4.54
   0  -5 -29   30.22    4.63
   5   0  29   34.07    4.08
   0   5 -29   30.49    4.29
  -5   0 -29   34.15    4.55
   5   0  30    0.49    1.97
   0  -5 -30    0.92    2.57
  -5   0 -30   -0.73    2.29
   0   5 -30    0.36    2.35
   0  -5 -31   14.29    3.47
   5   0  31   11.31    2.57
  -5   0 -31   15.77    3.27
   0   5 -31   15.21    3.30
   5   0  32  164.80    8.26
   0  -5 -32  166.01    9.56
   0   5 -32  181.92    9.52
  -5   0 -32  179.73    9.44
   5   0  33   26.46    3.03
   0   5 -33   23.60    3.53
   0  -5 -33   26.68    3.99
  -5   0 -33   27.15    3.57
   5   0  34    6.56    1.92
   0  -5 -34    6.75    2.64
   5   0  34    5.24    1.69
  -5   0 -34    6.24    2.03
   0   5 -34    5.17    2.22
   5   0  35    3.09    1.63
  -5   0 -35    4.50    1.80
   0  -5 -35    5.77    2.35
   0   5 -35    3.56    2.00
   0  -5 -36   -0.16    1.74
   0   5 -36    0.82    1.56
   5   0  37  113.27    4.96
   0  -5 -37   43.36    4.98
   5   0  38   66.05    3.62
   0  -5 -39   34.09    3.80
   5   0  39   42.71    2.83
   1  -5 -39   21.12    3.26
   5  -1  38   53.41    3.13
   1  -5 -38   59.29    5.01
   5  -1  37   57.04    3.27
  -1   5 -37   52.85    4.04
   5  -1  37   46.63    3.55
   1  -5 -36   31.19    3.62
  -1   5 -36   31.40    3.52
   1  -5 -35   69.30    5.44
  -1   5 -35   61.62    5.06
   1  -5 -34   55.96    5.21
  -1   5 -34   59.45    5.16
  -1   5 -33   64.68    5.57
   1  -5 -33   78.11    6.19
   5  -1  33   73.43    5.03
   5  -1  32   31.29    3.47
  -1   5 -32   32.03    4.13
   1  -5 -32   30.88    4.30
   5  -1  31    4.92    2.12
   1  -5 -31    2.81    2.78
  -5  -1 -31    4.78    2.33
   5  -1  31    6.06    2.00
  -1   5 -31    3.77    2.72
   5  -1  30  123.79    7.36
  -1   5 -30  115.94    8.04
   1  -5 -30  128.86    8.49
  -5  -1 -30  124.63    7.87
   5  -1  30  125.84    7.05
   1  -5 -29   22.50    4.09
  -5  -1 -29   19.95    3.62
   5  -1  29   22.17    3.36
  -1   5 -29   24.01    4.08
   1  -5 -28   26.52    4.42
  -5  -1 -28   35.27    4.64
  -1   5 -28   31.56    4.52
   5  -1  28   35.82    4.04
  -1   5 -27   32.45    4.66
   5  -1  27   26.06    3.69
   1  -5 -27   26.01    4.29
  -5  -1 -27   31.20    4.27
  -1   5 -26  102.92    7.71
   5  -1  26  100.31    6.88
   1  -5 -26  103.51    7.88
  -5  -1 -26  110.51    7.88
   1  -5 -25   48.06    5.43
  -5  -1 -25   42.56    5.08
   5  -1  25   46.26    4.76
  -1   5 -25   50.38    5.55
   1  -5 -24   15.75    3.76
   5  -1  24   14.13    3.17
  -1   5 -24   17.01    3.75
  -5  -1 -24   16.35    3.53
   1   5  23  150.91   10.45
   1   5  23  143.72    9.32
   1  -5 -23  156.70    9.69
  -1  -5  23  176.70   12.71
  -1   5 -23  168.19   10.11
   5  -1  23  192.00   13.27
  -1  -5  23  174.05   13.15
  -5   1  23  188.82   12.78
   5  -1  23  181.39    9.25
  -5  -1 -23  151.87    9.70
   5  -1  23  161.33    9.16
   5  -1  23  180.42   12.55
   5  -1  22   68.58    8.15
   1   5  22   65.30    6.86
  -1   5 -22   66.55    6.83
   1  -5 -22   61.76    6.17
   5   1 -22   59.13    6.67
   1   5  22   55.75    5.55
  -1  -5  22   72.76    7.87
  -1  -5  22   73.04    8.53
  -5   1  22   71.76    7.78
  -1   5 -22   74.76    6.54
  -5  -1 -22   68.31    6.36
   5  -1  22   60.41    5.49
   5  -1  22   62.67    5.41
   5  -1  22   60.23    7.51
   5  -1  21   67.23    6.39
   1   5  21   73.81    7.09
   5  -1  21   72.44    5.83
   5   1 -21   80.58    7.49
   1   5  21   71.56    6.24
  -1   5 -21   74.96    6.51
  -1  -5  21   75.60    8.26
   5  -1  21   72.10    8.32
  -1  -5  21   66.03    8.31
  -5   1  21   78.27    7.97
  -5  -1 -21   67.29    6.33
   1  -5 -21   69.46    6.38
   5  -1  21   67.05    7.67
   5  -1  21   66.58    5.78
  -1   5 -21   75.22    7.40
   1   5  20  117.32    8.88
  -1   5 -20  120.10    9.09
   5  -1  20  116.34    8.07
   5   1 -20  107.61    8.79
   1   5  20  101.76    7.55
   1  -5 -20  104.39    7.82
  -1  -5  20  130.80   10.38
   5  -1  20   81.58    7.45
  -1  -5  20  116.71   10.43
  -5   1  20  130.03    9.97
   5  -1  20  117.87   10.07
  -5  -1 -20  101.37    7.75
  -1   5 -20  113.24    7.95
   5  -1  20  124.44   10.04
   5  -1  20  117.12    7.43
   5  -1  20  116.09    7.45
   1   5  19  220.01   12.20
   5  -1  19  215.40   13.48
   5  -1  19  185.71   10.57
   1   5  19  180.43   10.42
  -1  -5  19  215.51   13.17
  -1  -5  19  243.40   14.71
  -1   5 -19  196.38   10.76
   5  -1  19  140.41    9.88
  -1   5 -19  210.71   11.03
  -5  -1 -19  226.13   11.54
  -5   1  19  225.13   13.31
   5  -1  19  212.03   10.39
   5  -1  19  217.46   10.36
   5  -1  19  207.74   13.04
  -1   5 -19  206.02   12.09
   1  -5 -19  205.10   10.91
   5   1 -19  200.78   11.99
  -1   5 -18  386.99   17.77
   5   1 -18  406.47   17.89
   5  -1  18  396.22   16.54
   1   5  18  378.04   16.41
   1  -5 -18  405.27   16.67
  -1  -5  18  471.14   20.06
  -5   1  18  463.76   19.62
  -5  -1 -18  418.16   16.91
  -1   5 -18  406.80   16.46
   1   5  18  432.82   18.09
  -1  -5  18  473.43   21.14
   5  -1  18  447.10   20.09
  -1   5 -18  415.16   16.64
   5  -1  18  407.99   15.85
   5  -1  18  401.37   15.65
   5  -1  18  415.88   19.27
   5  -1  17   33.59    4.02
   1   5  17   30.39    4.58
  -1   5 -17   28.63    4.01
  -1  -5  17   32.69    5.64
   5  -1  17   29.87    4.06
   5  -1  17   32.60    5.26
   1   5  17   27.33    3.84
  -5   1  17   34.78    5.18
   5  -1  17   32.82    5.45
  -1   5 -17   32.34    4.04
  -5  -1 -17   26.10    4.03
  -1  -5  17   34.12    5.46
  -1   5 -17   29.69    4.71
   5  -1  17   33.43    3.97
   5   1 -17   28.14    4.28
  -5  -1 -16    9.29    3.07
   5  -1  16   14.28    2.82
   5   1 -16   12.73    3.08
  -1  -5  16   16.88    4.44
   5  -1  16   16.75    4.34
   1   5  16   15.46    3.61
   5  -1  16    7.89    2.62
   1   5  16   12.78    2.98
  -1   5 -16   14.70    3.47
   5  -1  16   11.19    3.61
  -1   5 -16   16.94    3.42
  -1  -5  16   14.45    3.82
  -5   1  16   13.03    3.46
  -1   5 -15   91.34    7.64
   5  -1  15  103.78    8.62
   5  -1  15   90.48    6.78
   1   5  15  101.49    7.67
   1   5  15   97.94    7.04
  -1  -5  15  103.20    8.30
  -5   1  15  108.48    8.32
  -1  -5  15   95.51    8.66
   5  -1  15  108.60    8.84
   5   1 -15   87.67    7.07
   1   5  14  803.47   27.16
   5  -1  14  735.60   25.99
   1   5  14  760.58   26.40
  -5   1  14  815.06   28.20
  -1  -5  14  858.76   30.06
  -1   5 -14  750.12   27.46
   5   1 -14  729.97   26.37
   5  -1  14  818.05   29.09
   5  -1  14  824.43   29.11
  -1   5 -13   16.32    3.53
   5  -1  13   17.00    3.97
   5   1 -13   18.79    3.28
   1   5  13   18.79    3.62
   5  -1  13   16.22    3.92
   5  -1  13   14.95    3.10
   1   5  13   14.66    2.91
  -1  -5  13   21.60    3.85
  -1  -5  13   22.45    4.43
  -5   1  13   23.86    3.99
   5  -1  12   52.29    5.10
   1   5  12   58.27    5.57
  -1  -5  12   56.04    6.31
  -5   1  12   54.98    5.67
   1   5  12   55.40    5.18
   5   1 -12   54.91    5.17
  -1  -5  12   71.32    6.14
   5  -1  12   57.73    6.16
   5  -1  12   62.44    6.47
  -1  -5  11   24.48    4.45
   5  -1  11   26.57    4.57
   1   5  11   27.60    3.76
   5  -1  11   21.51    3.47
   5   1 -11   24.08    3.47
  -5   1  11   27.55    4.10
  -1  -5  11   24.35    3.87
   1   5  11   23.31    3.67
   5  -1  11   24.84    4.35
   1   5  10  286.74   13.06
   5  -1  10  306.63   14.78
   1   5  10  301.03   13.32
  -1  -5  10  322.35   15.20
  -5   1  10  298.46   13.66
  -1  -5  10  333.50   14.26
   5  -1  10  306.15   14.64
   5   1 -10  295.76   12.74
   5  -1  10  299.50   13.15
   5  -1   9  125.70    7.77
  -1   5  -9  135.65    7.63
   1   5   9  136.94    8.15
  -1  -5   9  138.65    9.33
  -5   1   9  139.82    8.47
   5  -1   9  131.11    9.04
  -1  -5   9  133.04    6.52
  -1  -5   9  141.60    8.72
   1   5   9  132.96    7.93
   5   1  -9  131.65    7.45
   5  -1   9  131.54    9.08
   5   1  -8   37.62    3.39
   5  -1   8   32.00    4.66
   5  -1   8   35.35    4.18
  -1   5  -8   39.55    4.05
   1   5   8   35.08    4.05
  -1  -5   8   34.75    4.82
  -5   1   8   39.08    4.38
   5  -1   8   39.01    4.87
   1   5   8   33.90    4.04
  -1  -5   8   35.26    3.19
  -1  -5   8   39.70    4.74
   5   1  -8   39.00    3.84
   1   5   7  152.13    8.64
   5   1  -7  189.55    8.16
   5  -1   7  176.56    9.15
  -1   5  -7  167.34    8.72
   1   5   7  174.95    9.15
  -1  -5   7  175.55   10.17
  -5  -1  -7  169.99    8.65
  -5   1   7  163.56    9.14
   5  -1   7  171.99   10.23
   5  -1   7  168.50    9.98
  -1  -5   7  181.36    7.80
  -1  -5   7  176.33    9.95
   5   1  -7  174.26    8.34
   5  -1   6  218.52   10.63
  -1   5  -6  217.23   10.34
  -5  -1  -6  247.05   10.69
   1   5   6  221.33   10.62
  -5   1   6  222.35   10.82
   5  -1   6  227.00   11.86
  -1  -5   6  241.85   11.91
   5  -1   6  234.31   12.09
   5   1  -6  243.22    9.77
  -1  -5   6  246.79    9.50
   1   5   6  220.94   10.50
   5   1  -6  241.70    9.93
   5  -1   5   32.18    4.52
   1   5   5   31.36    3.84
   5   1  -5   32.37    3.28
   5  -1   5   32.82    3.93
  -5  -1  -5   31.17    3.70
  -1   5  -5   31.76    3.81
   1   5   5   33.75    3.86
  -5   1   5   31.61    3.83
  -1  -5   5   27.87    2.91
   5  -1   5   32.59    4.46
   5   1  -5   37.65    3.41
  -1  -5   5   35.63    4.63
   5  -1   5   20.39    9.27
   5   1  -4   23.98    2.68
  -5   1   4   17.74    3.03
   1   5   4   20.69    3.12
   5  -1   4   20.10    3.21
   5  -1   4   19.71    3.77
  -5  -1  -4   21.98    3.18
  -1   5  -4   23.50    3.35
   5  -1   4   22.23    4.15
  -1  -5   4   22.28    3.98
   1   5   4   19.89    3.02
   5  -1   4   15.63    7.98
  -1  -5   4   23.01    2.75
   5   1  -4   20.84    2.81
  -1  -5   3  324.26   14.37
  -5   1   3  297.82   12.52
   1  -5  -3  300.09   12.50
   5  -1   3  311.78   14.10
   1   5   3  311.27   12.76
  -5  -1  -3  319.36   12.91
   5  -1   3  313.18   12.92
   5   1  -3  308.98   12.08
   5   1  -3  320.93   13.61
   1   5   3  300.07   12.59
   5  -1   3  294.23   13.96
   5  -1   3  315.91   13.92
  -1   5  -3  304.11   12.79
   5   1  -3  337.56   11.27
  -1  -5   2  910.70   29.77
  -5  -1  -2  861.74   27.77
   1   5   2  870.30   27.65
   5   1  -2  882.55   26.98
  -1   5  -2  835.21   27.68
   1   5   2  881.75   27.46
   5   1  -2  868.52   28.52
   5  -1   2  909.32   29.11
  -5   1   2  907.53   27.58
   1  -5  -2  817.12   27.15
   5  -1   2  885.79   29.34
   5  -1   2  857.57   27.72
  -5  -1  -1  214.35   10.39
   5  -1   1  228.13   11.47
  -1  -5   1  232.18   11.90
   1   5   1  221.02   10.22
   5  -1   1  238.04    9.75
   5  -1   1  211.87   10.19
  -1   5  -1  235.65   10.80
   1   5   1  233.04   10.13
  -5   1   1  236.63   10.21
   1  -5  -1  236.36   10.08
   5   1  -1  222.32    9.86
   1  -5  -1  220.01   10.05
   5   1  -1  206.38   10.76
   5  -1   1  222.70   11.10
   1  -5   0   95.99    6.15
  -1  -5   0   89.36    7.28
   1   5   0   94.36    6.18
   5  -1   0   93.13    6.22
  -1   5   0   93.28    6.52
   5  -1   0   95.56    5.15
   1   5   0   86.61    5.65
  -1  -5   0   95.09    6.12
  -5   1   0   79.33    5.46
   5  -1   0   88.80    6.83
   5   1   0   90.10    6.62
   1  -5   0   90.02    5.93
   5  -1   0   91.11    6.64
   5   1   0   82.18    5.60
  -5  -1   0   83.24    6.13
   5  -1  -1  227.67   11.24
   5  -1  -1  219.46   10.20
   1   5  -1  233.03   10.30
  -1   5   1  228.71   10.76
   5   1   1  210.37    9.81
   1   5  -1  230.60    9.82
  -1  -5  -1  249.23   10.32
   1  -5   1  200.04    9.70
  -5   1  -1  218.12    9.64
  -1  -5  -1  233.58   11.98
   5  -1  -1  248.59    9.04
   1  -5   1  233.04   10.65
   5  -1  -1  216.13   10.79
   5   1   1  220.46   10.99
  -5  -1   1  216.85   10.63
   5  -1  -2  944.76   29.86
   1   5  -2  914.44   28.08
  -1   5   2  943.76   29.17
   5   1   2  856.98   27.90
  -1  -5  -2  903.07   30.50
   5   1   2  901.54   29.47
   1   5  -2  888.08   27.39
  -1  -5  -2 1010.92   28.04
   1  -5   2  928.64   29.09
   1  -5   2  824.81   27.55
   5  -1  -2  959.10   26.28
  -5   1  -2  943.85   27.46
   5  -1  -2  896.40   29.06
  -5  -1   2  899.42   29.13
   1  -5   3  353.96   14.64
  -1   5   3  369.84   14.53
   5   1   3  348.97   14.77
   1   5  -3  345.00   13.42
   5   1   3  323.81   13.40
   1   5  -3  360.04   12.97
  -1  -5  -3  349.24   15.61
  -5  -1   3  366.66   14.76
   5  -1  -3  356.62   14.43
   1  -5   3  317.80   13.13
  -5   1  -3  375.47   12.99
   5  -1  -4   22.71    3.48
  -1  -5  -4   21.89    4.21
   1  -5   4   21.57    3.65
   1   5  -4   19.13    2.88
   5   1   4   18.42    3.03
  -5  -1   4   20.98    3.55
   1   5  -4   19.81    2.55
  -1   5   4   21.60    3.45
   5   1   4   18.58    3.62
   1  -5   4   18.10    2.91
   5   1   5   39.74    4.83
  -1   5   5   43.77    4.58
   5   1   5   45.75    4.96
   1   5  -5   41.99    3.89
   5  -1  -5   42.59    4.45
   1   5  -5   42.90    3.54
   5   1   5   45.79    4.37
   1  -5   5   43.63    4.06
  -1  -5  -5   34.43    5.04
   1  -5   5   40.92    4.78
   1  -5   5   38.46    3.93
  -5  -1   5   36.36    4.46
   1  -5   6  232.32   12.05
   1  -5   6  223.12   10.34
  -1   5   6  245.36   11.39
   5   1   6  250.01   12.18
   5   1   6  235.71   10.95
   1   5  -6  241.64   10.31
   1   5  -6  269.16    9.87
  -1  -5  -6  245.82   12.84
   1  -5   6  248.42   10.92
   5   1   6  248.24   12.08
  -5  -1   6  250.14   12.02
   5  -1  -6  260.08   11.49
   1  -5   7  172.83    8.07
   5   1   7  197.08    9.83
  -1   5   7  162.60    8.55
   5   1   7  165.91    8.28
   1   5  -7  179.76    7.80
   1  -5   7  186.65    8.72
   1  -5   7  190.72   10.19
   5   1   7  176.84    9.52
  -5  -1   7  180.41    9.43
  -1  -5  -7  160.83    9.84
   5   1   8   28.22    4.20
   1  -5   8   27.40    4.38
   5   1   8   25.16    3.49
  -5  -1   8   22.20    3.72
   1   5  -8   26.73    3.08
  -1  -5  -8   23.51    4.32
   1  -5   8   28.03    3.46
   1  -5   8   29.44    3.78
  -1   5   8   28.64    3.84
   5   1   8   12.61    3.26
   5   1   8   27.27    4.18
   5   1   9  173.21    9.80
   1   5  -9  143.57    9.24
   1  -5   9  155.67   10.10
  -5  -1   9  170.13    9.75
  -1   5   9  169.53    9.18
   5   1   9  157.44    8.75
   1  -5   9  166.47    8.52
   1   5  -9  164.04    7.99
   1  -5   9  173.45    9.35
   5   1   9  174.73    9.97
   5   1   9  134.31    8.26
   5   1  10  299.78   13.63
   1   5 -10  276.94   13.59
  -1   5  10  295.07   13.05
   5   1  10  260.31   12.34
   1   5 -10  301.16   11.72
   1  -5  10  292.96   12.47
   1  -5  10  289.91   13.35
   5   1  10  296.71   13.99
   1  -5  10  291.91   14.60
   5   1  10  302.59   12.79
  -5  -1  10  299.68   13.86
  -5  -1  11   30.42    4.39
   1   5 -11   27.21    4.25
  -1   5  11   31.45    4.18
   1  -5  11   29.41    4.80
   5   1  11   28.53    3.84
   1   5 -11   28.45    3.15
   1  -5  11   34.52    4.45
   5   1  11   32.74    4.37
   5   1  11   29.05    4.42
   5   1  11   35.66    4.23
   1  -5  11   28.31    3.72
   5   1  12   56.89    5.91
   1   5 -12   55.95    5.86
   5   1  12   57.25    5.29
  -1   5  12   57.11    5.51
   5   1  12   62.58    5.85
   1  -5  12   66.84    6.82
   1  -5  12   64.95    6.09
  -5  -1  12   53.58    5.70
   1  -5  12   54.61    5.15
   5   1  12   59.55    5.28
   5   1  13   21.15    4.12
   1   5 -13   19.83    3.81
   1  -5  13   20.69    4.37
   5   1  13   20.42    3.33
  -5  -1  13   18.03    3.72
   5   1  13   18.86    3.59
  -1   5  13   19.61    3.69
   1  -5  13   22.33    3.95
   1  -5  13   16.15    4.03
   5   1  13   22.58    3.59
   5   1  14  757.37   26.73
   1   5 -14  705.94   27.26
  -1   5  14  765.04   26.43
   5   1  14  722.68   25.89
   1  -5  14  788.54   28.04
   1  -5  14  761.97   29.12
   5   1  14  785.03   27.88
  -5  -1  14  741.42   27.34
   5   1  14  879.82   26.96
   1  -5  14  815.82   26.57
   5   1  15  108.58    7.83
   1   5 -15   93.45    7.84
  -1   5  15   96.78    7.38
   5   1  15   92.59    7.05
   1  -5  15   94.56    8.55
   1  -5  15  110.30    8.51
   1  -5  15  103.15    7.86
   5   1  15   96.19    8.01
  -5  -1  15   96.97    7.98
   5   1  15  108.34    7.40
   5   1  16   17.42    3.88
   1   5 -16   12.15    3.51
   1  -5  16   19.00    4.62
  -5  -1  16   14.22    3.64
  -1   5  16   13.22    3.18
   5   1  16   11.16    2.92
   5   1  16   15.38    3.47
   5  -1 -16   11.36    3.17
  -5   1 -16   12.96    3.07
   1  -5  16   14.01    3.84
   1  -5  16   16.77    4.15
   5   1  16   12.66    3.19
   5   1  17   25.60    3.99
   1   5 -17   21.92    4.38
  -1   5  17   22.12    4.00
   1  -5  17   25.74    5.23
  -5  -1  17   25.01    4.59
   5   1  17   28.38    4.35
   1  -5  17   30.98    5.11
   5  -1 -17   29.44    4.20
   5   1  17   30.18    3.63
   5   1  17   26.83    4.86
   1  -5  17   32.73    5.08
   5   1  17   32.63    4.53
  -5   1 -17   24.55    4.07
   1   5 -18  418.74   18.95
   5   1  18  444.96   18.14
  -1   5  18  430.60   18.07
   5   1  18  385.06   17.09
  -1   5  18  376.01   16.80
  -1  -5 -18  416.22   16.97
   5  -1 -18  417.40   17.11
   1  -5  18  405.89   19.47
  -5   1 -18  421.79   17.70
  -5  -1  18  423.92   19.11
   1  -5  18  478.35   19.18
   5   1  18  429.97   19.20
   1   5 -18  472.10   17.14
   1  -5  18  448.61   21.01
   5   1  18  458.66   18.36
   5   1  18  423.92   16.28
   1  -5  18  408.52   15.50
  -1   5  19  219.80   12.04
   1   5 -19  218.39   13.04
   5   1  19  196.95   11.31
   1  -5  19  210.69   10.06
  -1   5  19  200.57   11.21
  -1  -5 -19  217.74   11.26
   1  -5  19  243.07   14.80
  -5   1 -19  215.31   11.72
   5  -1 -19  223.12   11.58
   5   1  19  224.31   10.71
   1  -5  19  229.95   13.87
  -5  -1  19  238.49   13.38
   5   1  19  235.57   12.50
   1   5 -19  235.87   11.34
   1  -5  19  253.72   13.33
   5   1  19  218.53   13.04
  -1   5  20  111.38    8.37
   1  -5  20  111.27    7.04
   5   1  20  109.10    9.09
  -1   5  20   94.80    7.51
  -1  -5 -20  105.29    7.71
   5  -1 -20  104.95    7.76
   5   1  20  104.25    7.03
   1  -5  20  119.82   10.00
  -5   1 -20  101.61    7.92
   1  -5  20  106.05    9.84
  -5  -1  20  113.26    9.38
   5   1  20  101.19    7.81
   1   5 -20  112.13    9.09
   1  -5  20  127.82    9.63
   5   1  20  112.88    8.83
   1   5 -20  105.68    7.42
  -1   5  21   86.59    7.43
   5   1  21   72.80    6.79
  -1   5  21   80.43    6.86
  -1  -5 -21   82.72    6.80
   5   1  21   87.14    8.30
   5  -1 -21   73.43    6.57
   1  -5  21   91.56    9.02
   1  -5  21   94.79    9.55
  -5   1 -21   76.35    7.09
   1   5 -21   90.87    6.84
   1  -5  21   91.78    8.75
   5   1  21   92.11    8.10
   1   5 -21   82.41    7.79
   5   1  21   83.20    6.27
  -5  -1  21   93.55    8.53
   1  -5  21   85.19    6.22
   1   5 -22   58.61    6.65
  -1   5  22   58.26    6.11
  -5  -1  22   65.78    7.24
   5   1  22   59.29    5.97
   1  -5  22   67.82    5.61
  -1   5  22   50.53    5.60
  -1  -5 -22   52.28    5.60
  -5   1 -22   55.45    6.04
   5  -1 -22   52.61    5.68
   1  -5  22   72.72    8.26
   5   1  22   57.31    5.14
   1   5 -22   60.23    5.63
   5   1  22   66.08    7.11
   5   1  22   65.74    7.52
   1  -5  22   50.85    7.41
   5   1  23  143.90    9.37
  -1   5  23  150.69    9.85
  -1   5  23  150.67    9.57
   5  -1 -23  140.49    9.17
   1  -5  23  147.11   11.81
   1  -5  23  161.45   12.90
  -5   1 -23  139.92    9.51
   1   5 -23  170.02    9.46
  -1  -5 -23  139.20    9.05
  -5  -1  23  148.11   11.19
   5   1  23  151.89    8.78
   5   1  23  158.04    8.65
   5  -1 -24   10.01    3.26
  -1  -5 -24    7.43    3.16
  -5   1 -24   10.84    3.33
   5   1  24   12.62    3.06
   1   5 -24    9.91    3.09
   5   1  24   13.46    2.99
  -1  -5 -25   54.27    5.79
   5  -1 -25   52.26    5.68
  -5   1 -25   48.60    5.74
   1   5 -25   64.56    5.86
   5   1  25   57.48    5.24
   5   1  26   90.27    6.52
  -1  -5 -26   93.04    7.45
  -5   1 -26   86.45    7.37
   1   5 -26   92.10    7.02
  -5   1 -27   36.63    4.93
   1   5 -27   31.60    4.47
  -1  -5 -27   31.88    4.66
   5   1  27   42.30    4.43
  -1  -5 -28   32.91    4.66
  -5   1 -28   27.92    4.43
   1   5 -28   35.71    4.43
   5   1  28   38.00    4.13
  -5   1 -29   17.49    3.75
  -1  -5 -29   18.56    3.85
   1   5 -29   15.68    3.34
   5   1  29   23.69    3.40
  -5   1 -30  131.86    8.26
   1   5 -30  131.94    7.79
  -1  -5 -30  120.04    7.88
   5   1  31   -0.73    4.02
  -1  -5 -31    5.01    2.78
  -5   1 -31    2.90    2.54
   1   5 -31    2.97    2.26
  -1  -5 -32   37.67    4.45
  -5   1 -32   32.20    4.13
   5   1  32   34.41    3.76
   1   5 -32   37.21    4.23
  -5   1 -33   61.47    5.37
   5   1  33   59.18    5.83
   1   5 -33   58.20    5.07
   5   1  33   59.75    4.62
  -1  -5 -33   60.04    5.29
  -1  -5 -34   60.99    5.13
  -5   1 -34   64.99    5.19
   5   1  34   55.51    4.25
  -1  -5 -35   56.75    4.78
  -5   1 -35   59.16    4.69
   5   1  35   55.84    3.96
  -1  -5 -36   31.63    3.52
   5   1  36   29.75    2.74
   5   1  36   34.62    3.11
  -1  -5 -37   26.86    4.12
   5   1  38  106.54    4.54
  -1  -5 -38   49.72    4.78
   5   1  39   63.69    3.00
  -1  -5 -39   21.22    3.42
   5  -2  38   87.46    4.67
   2  -5 -38   60.03    4.51
   2  -5 -37   63.88    5.33
   5  -2  37   75.74    4.11
   5  -2  36   10.33    1.92
  -2   5 -36   12.48    2.20
   2   5  36   13.39    2.18
   5  -2  35   12.44    2.20
   5  -2  35   18.40    2.31
   2  -5 -35   14.44    2.65
  -2   5 -35   13.66    2.56
   5  -2  34   72.57    4.21
   2  -5 -34   69.15    5.24
   5  -2  34   68.09    4.80
  -2   5 -34   64.98    5.07
   5  -2  33   33.18    3.76
   2  -5 -33   37.96    4.29
  -2   5 -33   35.72    4.17
   5  -2  32  147.95    7.15
   2  -5 -32  152.23    8.55
   5  -2  32  130.79    6.66
  -2   5 -32  140.46    8.24
   2  -5 -31  127.88    8.08
   5  -2  31  126.96    6.97
  -2   5 -31  127.08    8.10
   5  -2  31  134.87    7.12
   5  -2  30  108.84    6.65
   5  -2  30  125.70    6.95
   2  -5 -30  109.75    7.61
  -2   5 -30  106.41    7.64
   5  -2  29  117.98    7.25
   5  -2  29  129.15    7.33
  -2   5 -29  129.77    8.56
   2  -5 -29  124.98    8.25
   2  -5 -28  325.80   13.33
   5  -2  28  321.96   12.20
  -2   5 -28  327.50   13.65
   5  -2  27   39.23    4.45
   2  -5 -27   34.04    4.70
  -2   5 -27   33.93    4.92
   5  -2  27   38.06    4.04
   5  -2  26   82.79    6.32
   5  -2  26   67.76    7.17
   2  -5 -26   77.49    6.71
  -2   5 -26   82.46    7.08
   5  -2  26   83.93    5.93
   5  -2  25  175.19    9.25
   2  -5 -25  165.69    9.70
  -2   5 -25  188.13   10.62
   5  -2  25  157.80    8.45
  -2   5 -25  172.19   10.13
   5  -2  24  285.27   12.94
   2  -5 -24  283.14   13.55
  -2   5 -24  286.15   14.06
   5  -2  24  270.06   12.18
  -2   5 -24  294.44   14.11
   2  -5 -23   71.14    6.42
  -2   5 -23   83.36    7.09
   5  -2  23   77.38    5.93
  -2   5 -23   79.97    7.06
  -5  -2 -23   84.15    6.81
   2   5  22  183.64   11.50
  -5   2  22  209.36   13.64
   2  -5 -22  175.52   10.16
  -2  -5  22  198.20   13.33
  -2  -5  22  180.66   13.40
  -2   5 -22  174.85   10.46
  -5  -2 -22  185.20   10.30
   5  -2  22  178.13   13.01
  -2   5 -22  169.85   10.36
   5  -2  22  160.06    9.05
   5  -2  22  177.17   12.96
   5  -2  21  256.60   15.56
   5  -2  21  250.49   15.30
   2   5  21  242.47   13.43
   2   5  21  221.85   12.18
   2  -5 -21  233.10   12.18
  -2  -5  21  262.33   15.23
  -5   2  21  281.16   15.74
  -2  -5  21  288.25   16.68
  -5  -2 -21  275.27   12.95
   5  -2  21  244.94   11.55
  -2   5 -21  245.11   12.62
  -2   5 -21  252.64   12.71
   5   2 -21  241.04   13.78
   2   5  20   54.58    6.27
   5  -2  20   60.04    7.46
   2   5  20   54.91    5.59
  -5  -2 -20   62.82    6.07
   2  -5 -20   52.50    5.49
  -5   2  20   66.27    7.71
  -2  -5  20   65.38    7.91
  -2   5 -20   59.84    5.78
   5  -2  20   58.13    5.23
  -2   5 -20   48.11    5.56
   5  -2  20   51.98    7.29
   5  -2  20   59.01    5.24
   5   2 -20   51.72    6.16
   2   5  19   60.33    6.56
   5  -2  19   58.83    5.25
  -2   5 -19   64.47    6.65
   2   5  19   59.25    5.93
   2  -5 -19   67.43    6.19
  -5   2  19   81.30    8.07
  -5  -2 -19   59.66    6.00
  -2  -5  19   62.69    7.74
   5  -2  19   66.40    7.82
  -2   5 -19   64.11    6.05
  -2   5 -19   67.86    6.18
   5  -2  19   57.83    7.48
   5  -2  19   55.17    5.21
   5   2 -19   62.78    6.67
  -5  -2 -18  196.84   10.72
   5  -2  18  182.93    9.59
   2   5  18  183.87   10.64
   2  -5 -18  183.16   10.36
  -5   2  18  207.91   12.81
  -2   5 -18  197.22   11.57
  -2  -5  18  218.21   13.78
   5  -2  18  187.52   10.50
  -2   5 -18  192.43   10.47
   5  -2  18  184.85   12.64
   5  -2  18  197.61   13.09
  -2   5 -18  202.85   10.84
   5  -2  18  199.40    9.93
   2   5  18  213.85   12.04
   5   2 -18  193.60   11.60
   5   2 -17  158.10   10.13
   2   5  17  160.07   10.27
   5  -2  17  164.73    8.87
   5  -2  17  158.11   11.65
   2   5  17  153.78    9.54
   2  -5 -17  164.82    9.47
  -5   2  17  194.45   11.98
  -2  -5  17  184.23   12.55
  -2   5 -17  163.18    9.32
   5  -2  17  182.16   12.15
   5  -2  17  167.03    9.69
  -5  -2 -17  158.92    9.42
  -2   5 -17  160.44    9.37
   5  -2  17  154.36    8.59
  -2   5 -17  153.14    9.98
   2   5  16  175.14   10.26
   5  -2  16  183.48    8.92
  -2   5 -16  172.24   10.19
   5  -2  16  158.07    9.19
   2   5  16  169.20    9.53
   5   2 -16  159.02    9.79
  -2   5 -16  173.09    9.12
  -5   2  16  199.81   11.60
  -2  -5  16  186.74   12.17
   5  -2  16  166.83   11.42
  -2   5 -16  165.80    9.06
   5  -2  16  167.95    8.57
   5  -2  16  175.80   11.80
  -5  -2 -16  167.50    9.28
   5   2 -15  111.09    7.89
   2   5  15  110.74    7.97
  -2   5 -15  104.84    7.75
   5  -2  15  104.19    6.64
   2   5  15  106.66    7.35
  -5   2  15  140.34    9.51
  -2  -5  15  130.53    8.90
   5  -2  15  110.49    7.42
   5  -2  15  111.50    9.01
   5  -2  15  115.35    9.40
  -2   5 -15  110.95    7.14
   5  -2  14   53.42    6.49
  -2   5 -14   49.32    4.87
   5   2 -14   50.74    5.33
  -2   5 -14   57.59    5.78
   2   5  14   49.08    4.94
  -5   2  14   55.38    6.08
  -2  -5  14   61.30    6.31
   5  -2  14   46.29    4.90
   2   5  14   57.61    5.80
   5  -2  14   54.77    6.63
   5   2 -13  407.31   16.94
   5  -2  13  443.24   19.42
   5  -2  13  379.51   16.40
   2   5  13  428.53   17.46
   2   5  13  400.90   16.62
  -5   2  13  447.08   18.54
  -2  -5  13  459.73   18.71
   5  -2  13  429.93   19.30
   5   2 -12  121.47    7.98
   2   5  12  130.52    8.44
   5  -2  12  121.54    7.99
   2   5  12  131.83    8.14
  -5   2  12  143.65    9.30
  -2  -5  12  144.49    9.44
   5  -2  12  120.95    9.20
   5  -2  12  139.03    9.93
   5   2 -11   86.17    6.37
   2   5  11   85.14    6.60
   5  -2  11   78.10    6.29
   2   5  11   87.78    6.42
  -5   2  11   91.04    7.26
  -2  -5  11   92.87    7.55
   5  -2  11   84.99    7.64
   5  -2  11   88.24    7.83
   2   5  10  106.80    7.37
  -5  -2 -10  122.18    7.66
   5  -2  10  104.58    7.24
   2   5  10  114.09    7.30
  -5   2  10  122.48    8.18
  -2  -5  10  122.61    8.70
   5   2 -10  105.59    7.00
   5  -2  10  109.02    8.60
   5  -2  10  108.34    8.45
   2   5   9  139.43    8.32
   5  -2   9  136.25    8.31
   2   5   9  132.84    8.04
   5  -2   9  149.24    9.75
  -5   2   9  143.47    8.79
  -2  -5   9  148.45    9.66
  -5  -2  -9  155.93    8.90
   5   2  -9  155.25    8.30
   5  -2   9  135.65    9.49
   5   2  -8  110.31    6.81
   5  -2   8  105.00    7.16
   2   5   8  109.22    6.99
  -5   2   8  114.83    7.60
  -2  -5   8  106.38    8.22
   5  -2   8  118.91    8.49
  -2   5  -8  114.44    7.31
  -5  -2  -8  128.91    8.00
   5  -2   8  108.75    8.37
   2   5   8  117.75    7.39
   2   5   7   89.03    6.29
  -2  -5   7   87.71    7.42
   5  -2   7   74.67    5.99
   5  -2   7   88.14    7.39
   5   2  -7   85.30    5.71
  -2   5  -7   85.75    6.19
   2   5   7   77.90    5.85
  -5   2   7   91.22    6.50
  -5  -2  -7   95.62    6.79
   5  -2   7   87.26    7.23
   5   2  -6  178.78    8.44
   2   5   6  169.91    8.94
   5  -2   6  165.79    9.16
   5   2  -6  191.21    8.18
  -2   5  -6  164.64    9.01
   2   5   6  159.42    8.63
  -5   2   6  171.24    9.17
  -5  -2  -6  175.94    9.62
   5  -2   6  168.11   10.14
  -2  -5   6  184.11   10.78
   5  -2   6  175.26   10.42
   2   5   5   77.46    5.74
   5   2  -5   86.16    5.25
  -2   5  -5   89.58    6.32
   2   5   5   78.09    5.69
  -5  -2  -5   82.07    6.30
  -5   2   5   77.49    5.92
   5  -2   5   82.34    7.06
   5   2  -5   91.65    5.52
   5  -2   5   82.50    6.88
  -2  -5   5   92.76    7.57
   5  -2   5   60.73    9.35
   2   5   4   36.07    3.96
   5   2  -4   42.73    3.70
  -2   5  -4   35.70    4.23
  -5  -2  -4   37.79    4.43
   2   5   4   37.35    3.91
  -5   2   4   43.62    4.31
  -2  -5   4   44.08    5.34
   5  -2   4   38.83    4.71
   5   2  -4   42.40    3.61
   2  -5  -4   34.29    4.00
   5  -2   4   38.36    4.94
   2   5   3  387.91   15.06
   5   2  -3  407.30   14.50
  -2   5  -3  406.30   15.82
  -5  -2  -3  400.02   16.17
   2   5   3  379.50   14.73
   5  -2   3  409.06   16.64
  -5   2   3  412.68   15.30
   2  -5  -3  378.75   15.26
  -2  -5   3  407.91   17.59
   5  -2   3  405.07   16.03
   5  -2   3  421.18   17.25
   5  -2   2  122.99    8.30
   2   5   2  124.06    7.16
   5  -2   2  129.50    7.10
   5   2  -2  118.85    6.66
  -2   5  -2  127.96    7.79
   2   5   2  109.67    6.66
  -5   2   2  124.00    7.04
   5  -2   2  122.13    7.99
  -5  -2  -2  116.08    7.68
   2  -5  -2  114.17    7.18
  -2  -5   2  124.67    8.85
   5  -2   1  409.85   17.01
   2   5   1  401.34   15.28
  -5  -2  -1  398.63   16.48
   5   2  -1  412.86   15.07
  -2   5  -1  423.85   16.22
   2   5   1  410.80   15.01
  -5   2   1  433.54   15.33
   5  -2   1  414.92   16.58
   2  -5  -1  389.91   15.56
   2  -5  -1  439.65   15.80
   5  -2   1  427.80   15.02
  -2  -5   1  420.88   18.03
   5  -2   0  386.34   16.17
   5  -2   0  398.23   15.79
   2   5   0  378.56   14.53
  -5  -2   0  382.79   15.88
   5   2   0  384.91   14.50
   2   5   0  385.78   14.17
   5   2   0  388.51   15.84
  -5   2   0  404.56   14.45
   2  -5   0  408.51   15.37
   5  -2   0  381.39   13.96
   2  -5   0  360.35   14.72
  -2   5   0  394.50   15.53
  -2  -5   0  406.56   17.41
   5  -2  -1  421.71   17.16
   5  -2  -1  413.33   16.40
  -5  -2   1  417.15   17.01
   2   5  -1  425.28   15.55
   2  -5   1  443.27   16.74
  -2   5   1  426.16   16.48
  -2  -5  -1  484.34   19.04
   2   5  -1  423.11   15.03
   5   2   1  417.73   15.56
  -5   2  -1  441.26   15.18
   2  -5   1  397.91   15.77
   5  -2  -1  427.58   14.89
   5   2   1  434.56   16.97
  -2  -5  -2  126.75    8.92
   5  -2  -2  118.62    7.88
   2   5  -2  124.84    6.92
   5   2   2  116.47    6.96
  -2   5   2  118.62    7.52
   2   5  -2  118.01    6.38
  -5  -2   2  118.87    7.97
   2  -5   2  122.55    7.81
   5  -2  -2  125.93    7.63
   2  -5   2  115.81    7.14
   5  -2  -2  123.78    6.54
   5   2   2  121.08    7.86
  -5  -2   3  407.26   16.91
   5  -2  -3  427.94   16.68
  -2  -5  -3  398.23   17.80
   2   5  -3  419.28   15.02
  -2   5   3  420.95   16.22
   5   2   3  388.78   15.29
   2   5  -3  436.82   14.58
   2  -5   3  413.02   16.77
   5  -2  -3  404.59   15.91
   5   2   3  428.54   16.69
   2  -5   3  386.67   15.37
   5  -2  -3  419.80   14.52
   5   2   4   25.73    3.44
   5  -2  -4   33.25    4.26
  -2  -5  -4   30.13    4.92
   2   5  -4   37.69    3.57
  -2   5   4   29.22    3.97
   2  -5   4   28.36    3.61
   2   5  -4   32.32    3.07
  -5  -2   4   34.13    4.48
   5  -2  -4   36.68    3.38
   2  -5   4   25.82    4.00
   5   2   4   28.56    4.00
   5  -2  -4   30.79    3.84
   5   2   4   28.97    3.12
   5   2   5   74.65    5.64
  -2   5   5   74.09    6.03
   2   5  -5   81.37    5.26
  -2  -5  -5   83.69    7.32
   2   5  -5   87.16    4.93
   5  -2  -5   78.95    5.92
   2  -5   5   80.42    5.70
   2  -5   5   72.87    6.48
   5  -2  -5   85.61    5.19
   5   2   5   75.12    6.23
   2  -5   5   72.40    5.65
   5   2   5   88.28    5.47
  -5  -2   5   75.82    6.48
   5   2   6  187.64    8.72
   2   5  -6  164.40    9.79
   5   2   6  171.10    9.75
   2  -5   6  166.96    9.00
  -2   5   6  197.24    9.89
   5   2   6  165.89    9.02
   2   5  -6  184.94    8.38
  -2  -5  -6  172.89   10.74
   2  -5   6  192.70    9.60
   2  -5   6  180.90   10.59
   5  -2  -6  184.34    8.23
   5  -2  -6  177.13    9.19
  -5  -2   6  190.53   10.65
   2   5  -7   76.16    6.58
   5   2   7   77.34    6.03
  -2   5   7   90.60    6.57
   2   5  -7   93.11    5.51
  -2  -5  -7   91.45    7.68
   5   2   7  102.72    6.20
   5   2   7   86.17    6.70
   2  -5   7   95.77    6.71
   2  -5   7   87.31    7.33
   2  -5   7   81.88    6.12
  -5  -2   7   96.78    7.41
   2   5  -8   92.64    7.31
  -2   5   8  101.89    7.05
   5   2   8   98.48    6.79
   2   5  -8  114.49    6.09
  -2  -5  -8  106.20    8.25
   2  -5   8  101.26    7.13
   2  -5   8   97.82    7.92
   5   2   8  108.72    7.56
   2  -5   8   90.85    6.62
   5   2   8  107.14    6.56
  -5  -2   8  101.74    7.68
  -2   5   9  139.07    8.45
   5   2   9  139.85    8.32
   2  -5   9  138.74    9.66
   2  -5   9  148.95    9.02
   2   5  -9  141.34    9.20
  -2  -5  -9  141.28    9.83
   2  -5   9  139.81    8.36
   5   2   9  147.12    9.00
   5   2   9  157.65    8.28
  -5  -2   9  149.85    9.55
  -2   5  10  116.89    7.70
   2   5 -10  115.36    8.32
   5   2  10  114.74    7.52
  -5  -2  10  113.28    8.39
   2  -5  10  103.35    8.56
   2  -5  10  115.37    7.68
   5   2  10  122.91    8.19
   2  -5  10  127.25    8.45
  -2  -5 -10  105.50    8.58
   5   2  10  118.19    7.29
   5   2  11   89.25    6.44
   5   2  11  102.31    7.41
  -2   5  11   94.40    6.92
   2  -5  11   98.99    8.29
   2  -5  11   93.54    7.34
   2  -5  11   87.64    7.25
   5   2  11   92.23    6.73
   2   5 -11   87.86    7.37
  -5  -2  11   99.54    7.80
   5   2  12  136.32    8.79
   2   5 -12  125.26    8.97
   2  -5  12  125.83    9.02
  -2   5  12  126.65    8.19
   5   2  12  122.33    8.02
   5   2  12  124.91    7.82
   2  -5  12  126.64    8.92
   5   2  12  138.85    7.51
  -5  -2  12  124.56    8.96
   2  -5  12  129.42    9.75
  -5  -2  13  396.99   17.88
  -2   5  13  413.22   16.90
   5   2  13  379.83   16.49
   2  -5  13  420.26   19.41
   2  -5  13  420.69   18.43
   5   2  13  425.95   17.56
   2  -5  13  428.99   17.96
   5   2  13  456.72   16.00
   5   2  13  407.91   16.49
   2   5 -13  387.56   17.94
   5   2  14   55.42    5.54
   2   5 -14   54.79    6.26
   5   2  14   63.12    5.33
  -2   5  14   59.62    5.73
   5   2  14   65.14    5.14
   5  -2 -14   63.80    5.85
   2  -5  14   63.93    6.62
  -5  -2  14   50.27    5.95
  -5   2 -14   58.15    5.74
   5   2  14   64.83    6.11
   2  -5  14   70.02    7.45
   2  -5  14   52.51    6.66
   5   2  14   62.75    5.69
   2   5 -15  112.98    8.85
  -5   2 -15  126.24    8.36
  -2   5  15  123.44    8.27
   5   2  15  109.16    7.78
   2  -5  15  126.22    7.48
   5   2  15  119.07    7.36
   2  -5  15  119.25    9.77
   5  -2 -15  117.17    7.93
   2  -5  15  124.16    9.63
   2  -5  15  121.18    9.25
   5   2  15  105.29    7.73
   5   2  15  116.23    8.43
  -5  -2  15  109.81    8.77
   5   2  15  114.51    7.24
   2  -5  16  154.21   11.52
   2   5 -16  153.57   10.47
  -2   5  16  156.45    9.56
   5   2  16  144.03    9.34
   2  -5  16  159.79    8.60
   5   2  16  152.74    8.72
   5  -2 -16  167.54    9.68
   2  -5  16  180.81   11.48
  -5  -2  16  146.44   10.29
   5   2  16  149.34    9.75
  -5   2 -16  156.04    9.64
   5   2  16  147.16    8.37
   5   2  16  147.17    9.29
   2  -5  16  183.09   11.81
   2  -5  17  158.85    8.74
   5   2  17  156.18    9.70
  -2  -5 -17  142.60    8.77
   5  -2 -17  165.36    9.86
  -5  -2  17  158.27   10.80
   2  -5  17  157.22   11.15
  -5   2 -17  153.57    9.67
   5   2  17  171.62   10.49
   2  -5  17  164.25   11.90
   2  -5  17  152.92   11.62
   2   5 -17  150.92   10.54
   5   2  17  165.14    8.91
   5   2  17  151.90    9.64
  -2   5  17  167.22    9.88
   2  -5  17  157.67    8.12
   5   2  17  161.48    9.14
   2   5 -18  199.34   12.42
   5   2  18  205.71   10.88
  -2   5  18  230.41   11.89
  -2  -5 -18  195.09   10.61
   2  -5  18  194.80   10.14
   5  -2 -18  212.25   11.49
   2  -5  18  207.65   13.30
  -5   2 -18  208.88   11.54
   2  -5  18  225.75   13.74
   5   2  18  206.18   11.41
   2  -5  18  204.12   13.69
   5   2  18  207.80   10.43
   5   2  18  223.33   12.25
   5   2  18  197.32   11.33
  -5  -2  18  200.70   12.48
   2  -5  18  211.33    9.64
   2   5 -19   55.28    6.48
  -5  -2  19   53.14    6.54
  -2   5  19   54.71    5.97
   2  -5  19   68.10    6.06
  -2  -5 -19   52.21    5.37
   2  -5  19   47.79    7.00
   5  -2 -19   55.77    5.99
   2  -5  19   67.21    7.69
  -5   2 -19   52.81    5.81
   5   2  19   49.63    5.62
   2  -5  19   64.51    8.64
   5   2  19   54.35    5.61
   5   2  19   56.50    5.35
   5   2  19   50.37    5.83
   2  -5  20   69.20    5.95
   2   5 -20   49.93    6.22
  -2   5  20   40.68    5.33
   5   2  20   41.76    5.18
  -2  -5 -20   44.71    5.12
  -2   5  20   45.89    5.65
  -5  -2  20   46.51    6.41
   5  -2 -20   41.31    5.25
   2  -5  20   57.96    7.40
   5   2  20   45.52    5.48
  -5   2 -20   44.36    5.45
   2  -5  20   36.15    6.19
   2   5 -20   52.00    5.16
   2  -5  20   56.21    8.66
   5   2  20   37.75    5.15
   5   2  20   40.14    4.55
   2   5 -21  246.27   14.20
   5   2  21  238.56   12.72
   2  -5  21  227.37   11.37
  -2  -5 -21  242.01   12.13
  -2   5  21  237.16   13.10
   5  -2 -21  239.92   12.98
   2  -5  21  277.90   16.02
   2  -5  21  260.63   15.94
  -5   2 -21  249.61   13.08
   2  -5  21  265.05   16.14
  -5  -2  21  250.51   14.38
   2   5 -21  271.26   11.94
   5   2  21  252.59   12.98
   5   2  21  236.98   11.56
   5   2  21  254.57   13.38
   2  -5  22  188.00   13.73
   2  -5  22  182.73    9.81
  -2  -5 -22  178.65   10.19
  -2   5  22  196.92   11.74
   5  -2 -22  166.75   10.59
   5   2  22  161.50   10.40
   2  -5  22  204.97   13.81
  -5   2 -22  177.93   10.83
   2   5 -22  189.29    9.87
   5   2  22  175.80   11.06
   2  -5  22  202.74   14.39
   5   2  22  176.42   10.96
   5   2  22  170.55    9.52
  -5  -2  22  180.31   12.35
  -2  -5 -23   66.00    6.19
   5  -2 -23   75.35    7.06
  -5   2 -23   80.27    7.19
   2   5 -23   80.76    6.24
   5   2  23   84.36    6.32
   2  -5  24  279.05   12.85
  -2  -5 -24  280.48   13.47
   5  -2 -24  271.65   14.15
  -5   2 -24  280.38   14.22
   5   2  24  307.35   13.05
   2   5 -24  306.66   13.26
  -2  -5 -25  167.24   10.08
  -5   2 -25  178.86   10.86
   2   5 -25  192.54   10.04
   5   2  25  185.17    9.62
   2  -5  25  194.09   10.05
  -2  -5 -26   81.00    6.79
  -5   2 -26   85.92    7.44
   5   2  26   78.93    6.16
   2   5 -26   90.03    6.67
  -2  -5 -27   37.21    4.88
  -5   2 -27   43.72    5.44
   2   5 -27   39.34    4.57
   5   2  27   39.13    4.24
   5   2  27   35.11    4.25
   2  -5  28  313.57   12.93
  -2  -5 -28  278.75   13.51
  -5   2 -28  297.88   14.40
   2   5 -28  315.79   13.49
   5   2  28  316.26   12.75
   5   2  28  312.93   13.08
   2  -5  29  129.42    7.42
  -2  -5 -29  108.02    7.70
  -5   2 -29  111.03    8.24
   2   5 -29  128.96    7.85
   5   2  29  124.43    7.32
  -5   2 -30   92.38    7.31
  -2  -5 -30  100.86    7.17
   2  -5  30  112.63    6.60
   2   5 -30   97.05    6.77
   5   2  30  108.65    6.52
  -2  -5 -31  104.30    7.18
  -5   2 -31  109.56    7.74
   2  -5  31  114.20    6.50
   5   2  31  118.82    6.57
   2  -5  32  136.97    6.45
  -2  -5 -32  129.29    7.48
  -5   2 -32  129.04    7.85
  -2  -5 -33   39.42    4.11
  -5   2 -33   40.24    4.46
  -2  -5 -34   71.37    5.18
  -5   2 -34   67.46    5.29
   5   2  34   68.18    4.62
  -2  -5 -35   12.92    2.76
  -5   2 -35   10.45    2.50
   5   2  35   15.03    2.28
   5   2  36   21.39    3.39
   5   2  36   11.94    1.93
  -2  -5 -37   70.11    5.10
   5   2  37   80.28    4.09
  -2  -5 -38   53.67    4.02
   5  -3  37    9.58    1.79
  -3   5 -37    7.84    1.64
   3  -5 -36   36.76    3.74
  -3   5 -36   42.56    3.42
   5  -3  36   39.95    2.79
   5  -3  35    1.69    1.38
   3   5  35    1.06    1.43
  -3   5 -35    2.08    1.55
   3  -5 -34   72.99    5.78
  -3   5 -34   86.79    5.47
   5  -3  34   87.02    4.90
   3   5  34   86.83    4.83
   5  -3  33   16.92    2.74
  -3   5 -33   19.11    2.98
   3  -5 -33   22.70    2.99
   3   5  33   19.10    2.33
   3  -5 -32   90.39    5.78
  -3   5 -32   83.75    5.87
   5  -3  32   73.04    5.04
   5  -3  31   19.22    3.00
   3  -5 -31   20.10    3.15
  -3   5 -31   20.56    3.46
   5  -3  30  124.85    6.56
   5  -3  30  101.30    5.77
  -3   5 -30  123.44    7.74
   3  -5 -30  118.56    7.35
   5  -3  30   99.17    6.65
   5  -3  29   11.38    2.80
   5  -3  29   12.20    2.63
   3  -5 -29    8.76    2.74
  -3   5 -29   13.74    3.33
   5  -3  28   10.20    3.00
   5  -3  28   13.71    2.89
   3  -5 -28   11.94    3.15
  -3   5 -28   15.47    3.54
   5  -3  27  103.33    7.37
   5  -3  27  103.08    6.81
  -3   5 -27  112.21    8.03
   5  -3  27  116.92    6.50
   3  -5 -27  101.07    7.26
  -3   5 -27  108.19    8.05
   3  -5 -26   89.96    6.86
  -3   5 -26   86.67    7.27
   5  -3  26   81.13    6.20
  -3   5 -26   91.27    7.41
   5  -3  26   73.79    6.44
   5  -3  25    8.80    2.79
   3  -5 -25    8.02    2.85
  -3   5 -25    9.98    3.41
  -3   5 -25    9.20    3.26
   5  -3  24   16.90    3.33
   3  -5 -24   16.48    3.32
  -3   5 -24   16.96    3.86
  -3   5 -24   16.83    3.77
   5  -3  23   69.93    5.98
   5  -3  23   65.54    5.26
  -3   5 -23   67.24    6.49
   3  -5 -23   57.44    5.61
  -3   5 -23   65.36    6.38
   5  -3  22  197.37   10.24
   3  -5 -22  193.68   10.35
   5  -3  22  189.05    9.33
  -3   5 -22  192.28   10.97
  -3   5 -22  190.62   10.81
   5  -3  21   86.24    6.67
  -3   5 -21   76.27    6.90
   5  -3  21   85.76    6.51
   3  -5 -21   82.49    6.70
  -3   5 -21   89.31    7.26
   5  -3  21   84.23    6.03
   3   5  20  129.27    9.32
   3   5  20  109.00    8.32
   3  -5 -20  116.43    7.94
  -5   3  20  140.90   11.04
   5   3 -20  129.10    9.77
  -3  -5  20  146.12   11.56
  -3   5 -20  123.98    8.46
   5  -3  20  142.75   11.27
   5  -3  20  120.36    8.00
  -3   5 -20  123.18    8.58
   5  -3  20  100.85    7.10
   5  -3  20  120.60    7.40
   5  -3  20  132.28   11.31
   5   3 -19   43.73    5.68
   3   5  19   40.51    5.45
   5  -3  19   37.27    4.61
   5  -3  19   34.19    4.03
   5  -3  19   57.47    5.67
   3   5  19   35.62    4.69
   5  -3  19   36.27    6.15
   3  -5 -19   35.82    4.59
  -5   3  19   46.94    6.53
  -3  -5  19   51.94    7.04
   5  -3  19   40.96    6.41
  -3   5 -19   34.86    4.80
  -3   5 -19   37.81    5.01
   3   5  18  156.04   10.24
   5  -3  18  159.18    9.12
   5   3 -18  142.22   10.18
   3   5  18  155.77    9.69
  -5   3  18  191.01   12.44
   3  -5 -18  146.26    8.92
  -3   5 -18  147.36    9.17
   5  -3  18  178.70   12.41
  -3   5 -18  152.80    9.38
   5  -3  18  147.26    8.26
   5  -3  18  168.77   12.34
   5  -3  17  275.28   11.82
   5  -3  17  302.10   12.89
  -3   5 -17  270.65   12.88
   3   5  17  270.80   13.30
   5   3 -17  275.23   14.24
   3  -5 -17  283.28   12.77
  -3  -5  17  318.10   15.67
  -3   5 -17  267.86   12.68
   5  -3  17  297.97   16.28
   5  -3  17  294.39   16.49
   3   5  17  290.56   14.20
   5   3 -16  225.47   12.28
   3   5  16  213.86   11.85
   5  -3  16  210.48   10.59
   5  -3  16  210.49    9.98
  -3   5 -16  201.64   10.78
   3   5  16  199.71   11.18
   5  -3  16  225.18   14.08
   3  -5 -16  217.14   10.79
  -3  -5  16  222.54   12.98
  -3   5 -16  212.76   10.77
   5  -3  16  230.48   14.03
   5   3 -15   59.17    6.19
   3   5  15   68.60    6.44
  -3   5 -15   44.66    5.09
   5  -3  15   48.37    5.01
   3   5  15   62.62    6.05
   3  -5 -15   57.57    5.51
  -3  -5  15   60.26    6.85
   3  -5 -15   54.45    5.85
  -3   5 -15   57.82    5.46
   5  -3  15   61.87    7.18
   5  -3  15   55.96    7.20
   5  -3  15   54.98    4.88
   5  -3  15   63.44    5.53
   3  -5 -14   65.71    5.60
   5   3 -14   61.24    6.13
   3   5  14   64.34    6.35
   5  -3  14   75.39    7.94
  -3   5 -14   68.14    5.81
   5  -3  14   72.02    5.87
  -3   5 -14   68.99    6.21
   3   5  14   59.91    5.89
  -3  -5  14   65.86    7.01
   3  -5 -14   58.81    6.01
  -3   5 -14   68.89    5.81
   5  -3  14   58.34    5.51
   5  -3  14   79.90   17.94
   5  -3  14   66.72    5.33
   5  -3  14   75.46    7.85
   5   3 -13   64.09    6.05
   3  -5 -13   59.27    5.25
   3   5  13   59.19    5.92
   5  -3  13   60.03    5.38
   5  -3  13   50.24    4.87
   5  -3  13   59.79    6.96
   3   5  13   57.06    5.58
  -3  -5  13   65.18    6.82
   3  -5 -13   55.22    5.73
   5  -3  13   75.80    7.70
   5  -3  13   58.93    4.91
   5  -3  13   60.59   16.85
   5  -3  12  155.01    8.68
   5   3 -12  141.31    8.96
   3  -5 -12  157.47    8.71
   3   5  12  153.61    9.33
   5  -3  12  154.63    8.50
   5  -3  12  110.09    7.11
   3   5  12  146.01    8.87
   5  -3  12  106.08   16.87
  -3  -5  12  155.33   10.50
   3  -5 -12  146.07    9.05
   5  -3  12  151.53   10.73
   5  -3  12  138.96    7.87
   5  -3  12  147.34   10.77
   5  -3  11  218.27   10.40
   5   3 -11  189.34   10.38
   3   5  11  204.37   10.85
   5  -3  11  209.50   10.22
   5  -3  11  199.12   12.21
  -5  -3 -11  222.84   11.80
   5  -3  11  162.13    8.51
   3   5  11  191.61   10.41
  -3  -5  11  197.39   12.05
   5  -3  11  155.89   17.65
   5  -3  11  209.07   12.69
  -5  -3 -10  165.08   10.12
   3   5  10  145.69    9.02
   5  -3  10  129.79   15.67
   3   5  10  141.41    8.66
   5   3 -10  148.45    8.81
  -3  -5  10  167.94   10.98
   5  -3  10  169.23   10.94
   5  -3  10  158.76   10.84
   5  -3   9   55.71    6.22
   5   3  -9   50.64    4.93
   5  -3   9   56.07    6.44
   3   5   9   54.75    5.26
  -5  -3  -9   58.93    5.88
   3   5   9   52.16    5.05
  -3  -5   9   49.00    6.05
   5  -3   9   46.62   11.64
   5   3  -8   78.43    5.91
   3   5   8   77.69    6.07
   3   5   8   78.03    6.20
  -3  -5   8   90.08    7.86
   5  -3   8   80.35    7.29
  -5  -3  -8   89.26    7.29
   5  -3   8   75.96    7.37
   5  -3   8   69.24   10.73
   5   3  -7  393.40   15.29
  -5  -3  -7  415.47   17.53
   5  -3   7  394.79   18.01
   3   5   7  377.98   15.50
  -3  -5   7  405.39   18.30
   3   5   7  384.84   15.76
   5  -3   7  416.53   17.90
   5  -3   7  405.62   19.05
   3   5   6  295.28   13.06
   5   3  -6  303.19   12.57
   3   5   6  294.54   12.90
  -3  -5   6  341.79   16.12
  -5  -3  -6  314.97   14.83
   5  -3   6  302.71   14.66
   5  -3   6  303.62   15.54
   5  -3   6  321.91   15.49
   3   5   5  278.34   12.27
   3  -5  -5  290.19   13.04
   5  -3   5  297.80   14.05
   3   5   5  268.63   12.03
  -3   5  -5  297.78   13.13
  -5  -3  -5  269.03   13.65
  -3  -5   5  293.41   14.89
   5  -3   5  254.78   13.58
   5  -3   5  277.19   14.20
   3  -5  -4   92.02    6.80
   5  -3   4   87.16    7.52
   3   5   4   97.19    6.51
   5   3  -4   99.06    5.87
   3   5   4   86.56    6.12
  -3   5  -4   95.28    6.93
  -5   3   4  102.35    6.80
  -5  -3  -4   92.86    7.55
  -3  -5   4   95.24    8.26
   5  -3   4   94.06    7.33
   5  -3   4   96.09    6.77
   5  -3   3  104.85    8.13
   3   5   3  102.72    6.67
   5   3  -3  106.57    6.29
   5  -3   3  105.49    6.94
   3   5   3   98.33    6.45
  -3   5  -3  115.10    7.53
  -5   3   3  110.85    7.01
  -5  -3  -3  100.56    7.74
   5  -3   3  102.70    7.58
   3  -5  -3  115.66    7.51
  -3  -5   3  106.84    8.61
   3   5   2   33.37    3.75
   5   3  -2   33.74    3.58
  -3   5  -2   35.35    4.32
   3   5   2   33.29    3.67
  -3  -5   2   33.15    5.39
  -5  -3  -2   29.68    4.53
  -5   3   2   38.04    3.99
   5  -3   2   34.87    4.40
   3  -5  -2   39.30    4.39
   5  -3   2   32.67    3.91
   5  -3   2   35.50    4.88
   5  -3   1  146.07    9.28
   5  -3   1  136.51    8.43
   3   5   1  146.52    7.68
   5   3  -1  134.85    7.53
  -3   5  -1  144.59    8.55
   3   5   1  132.49    7.45
  -5  -3  -1  129.08    8.90
  -5   3   1  146.45    7.72
   5  -3   1  133.40    7.66
   3  -5  -1  135.57    8.26
  -3  -5   1  140.12    9.96
   5  -3   0   12.50    2.94
   3   5   0   10.86    2.62
   3  -5   0   10.58    2.72
   5  -3   0   13.33    3.29
   3   5   0   13.28    2.51
   5   3   0   10.51    2.40
   3   5   0    9.96    2.25
  -3   5   0    9.95    2.83
  -3  -5   0   12.16    3.85
  -5  -3   0   13.45    3.39
   3  -5   0    9.70    2.76
   5  -3   0   11.70    2.50
   5   3   1  114.32    7.05
   5  -3  -1  116.73    8.10
   3   5  -1  108.01    7.39
   3   5  -1  136.01    7.16
  -5  -3   1  120.16    8.59
  -3   5   1  124.52    7.88
   3   5  -1  126.66    6.92
   5  -3  -1  128.43    7.80
   3  -5   1  113.77    7.49
   5  -3  -1  123.34    7.19
   3  -5   1  129.73    8.26
  -3  -5  -1  121.65    9.25
   3   5  -2   27.76    3.91
   5  -3  -2   37.25    4.20
   5  -3  -2   32.97    4.30
  -3   5   2   31.72    4.06
   5   3   2   35.72    3.92
   3   5  -2   38.38    3.60
   3   5  -2   36.21    3.62
   5  -3  -2   42.37    4.13
   3  -5   2   26.81    3.82
   3  -5   2   30.67    4.30
  -3  -5  -2   35.79    5.07
  -5  -3   2   35.51    4.77
   5   3   3   99.53    6.63
   5  -3  -3  105.98    7.43
  -5  -3   3  109.35    8.23
  -3   5   3   91.32    6.78
   3   5  -3  108.64    6.09
   5  -3  -3  106.74    6.55
   3   5  -3   90.85    6.96
   3  -5   3   96.92    7.54
   5  -3  -3  101.97    6.75
   3  -5   3   96.05    6.87
   3   5  -3  117.74    6.32
  -3  -5  -3   99.73    8.34
  -3  -5  -4   99.15    8.17
   5   3   4   91.19    6.40
   3   5  -4   82.32    6.56
   5  -3  -4   91.83    6.81
  -5  -3   4   90.23    7.54
  -3   5   4   85.58    6.46
   5  -3  -4   96.24    6.21
   3  -5   4   94.56    7.59
   5  -3  -4   94.73    6.38
   3  -5   4   84.71    6.49
   5   3   4   94.63    6.95
  -3  -5  -5  286.39   14.72
   3   5  -5  246.20   12.72
  -3   5   5  275.26   12.55
   5  -3  -5  314.60   13.35
  -5  -3   5  280.05   14.19
   5   3   5  261.23   12.13
   5   3   5  296.23   11.79
   3  -5   5  241.01   12.12
   5  -3  -5  292.10   11.99
   3  -5   5  288.99   14.21
   5  -3  -5  298.41   12.41
   5   3   5  280.91   12.95
   3   5  -6  298.96   14.31
  -5  -3   6  318.66   15.41
  -3  -5  -6  322.25   15.89
   5   3   6  291.71   13.25
   5  -3  -6  331.12   13.08
   3  -5   6  325.41   15.60
   5   3   6  326.00   14.09
  -3   5   6  301.25   13.49
   5   3   6  345.35   13.23
   3  -5   6  302.98   13.63
   3   5  -7  360.40   16.57
  -3  -5  -7  398.73   18.27
   5   3   7  436.16   15.69
  -3   5   7  379.49   15.77
   5   3   7  363.44   15.55
   3  -5   7  396.05   18.03
  -5  -3   7  398.20   17.83
   3  -5   7  445.14   17.25
   5   3   7  430.26   16.64
   3  -5   7  381.36   16.07
   3   5  -8   59.51    6.05
  -5  -3   8   79.57    7.23
   3  -5   8   65.20    6.87
  -3   5   8   66.91    5.76
   5   3   8   67.04    5.78
  -3  -5  -8   74.12    7.32
   5   3   8   77.87    6.24
   3  -5   8   73.72    6.48
   3  -5   8   67.66    6.01
   5   3   8   80.23    5.85
   3  -5   9   61.22    6.62
  -5  -3   9   56.14    6.16
   3   5  -9   47.68    5.44
  -3   5   9   62.40    5.49
   5   3   9   52.54    5.20
  -3  -5  -9   54.99    6.35
   3  -5   9   58.68    5.90
   5   3   9   60.85    5.61
   3  -5   9   65.26    5.98
   5   3   9   50.71    4.91
   3   5 -10  137.40    9.67
  -5  -3  10  164.42   10.77
   3  -5  10  170.25   10.01
  -3   5  10  161.68    9.20
   5   3  10  147.80    9.04
  -3  -5 -10  163.32   11.01
   3  -5  10  172.33   10.50
   5   3  10  164.88    9.41
   5   3  10  168.24    9.23
   3  -5  10  164.43   11.11
  -5  -3  11  212.49   12.45
   3  -5  11  216.57   12.29
  -3   5  11  220.18   10.96
   3  -5  11  201.36    9.88
   5   3  11  200.99   10.91
   5  -3 -11  207.18   10.87
  -3  -5 -11  193.14   12.30
   3  -5  11  216.94   12.11
   5   3  11  223.47   11.21
   3   5 -11  198.26   11.77
   3  -5  11  215.88   13.12
   5   3  11  216.69   10.32
   5   3  11  210.62   10.78
  -5  -3  12  143.67   10.06
   3   5 -12  142.27    9.78
  -3   5  12  149.17    8.83
   3  -5  12  143.99    8.08
   5   3  12  136.07    8.79
   5  -3 -12  142.35    8.78
  -5   3 -12  149.79    9.08
  -3  -5 -12  150.67   10.56
   5   3  12  149.45    8.95
   3  -5  12  145.08   10.13
   3  -5  12  136.64   10.18
   3  -5  12  129.39   10.30
   5   3  12  151.71    8.92
   5   3  12  142.26    8.10
   3  -5  12  136.17    7.69
  -5  -3  13   55.64    6.39
   3  -5  13   56.88    4.79
   3   5 -13   54.19    6.00
  -3   5  13   55.68    5.53
   3  -5  13   62.88    5.36
   5   3  13   51.50    5.41
   5  -3 -13   49.50    5.46
  -5   3 -13   53.78    5.45
   3  -5  13   56.54    6.50
   3  -5  13   61.62    7.13
   3  -5  13   54.27    7.29
   5   3  13   67.58    5.93
   5   3  13   53.33    5.02
   5   3  13   52.49    5.36
   3  -5  13   52.46    4.69
   5   3  14   63.09    5.35
  -5  -3  14   77.64    7.58
   5   3  14   75.08    6.46
   3   5 -14   63.60    6.87
   3  -5  14   66.55    5.30
  -3   5  14   68.81    6.09
   3  -5  14   83.45    6.17
   5   3  14   73.39    6.55
   5  -3 -14   66.01    6.24
  -5   3 -14   78.24    6.70
   3  -5  14   81.16    8.34
   3  -5  14   79.07    8.81
   3  -5  14   78.13    7.81
  -5   3 -14   68.25    5.59
   3  -5  14   68.68    5.48
   3   5 -15   54.77    6.57
   3  -5  15   59.96    5.01
  -5  -3  15   62.40    6.91
  -3   5  15   57.85    5.73
   3  -5  15   82.89    6.29
   5   3  15   51.28    5.48
  -3  -5 -15   54.62    5.46
   5  -3 -15   56.73    5.92
   3  -5  15   64.40    7.19
  -5   3 -15   63.15    6.18
   3  -5  15   56.92    7.36
   5   3  15   60.94    5.50
  -5   3 -15   48.02    4.88
   5   3  15   57.99    5.89
   3  -5  15   55.23    4.89
   3  -5  15   57.30    8.67
  -5  -3  16  226.85   13.28
  -5   3 -16  215.70   11.71
   3   5 -16  214.16   12.93
   3  -5  16  212.60   10.08
   3  -5  16  203.67   10.12
   5   3  16  208.27   11.66
   3  -5  16  232.20   11.17
  -3  -5 -16  219.54   11.10
   5  -3 -16  221.74   11.95
   3  -5  16  224.96   13.83
   3  -5  16  246.94   14.72
  -5   3 -16  199.58   10.50
   3  -5  16  214.88   14.09
   5   3  16  227.98   11.02
   5   3  16  219.36   11.90
   3  -5  17  274.70   16.35
  -5  -3  17  276.98   15.05
   3  -5  17  263.53   11.68
   3  -5  17  296.24   12.92
  -3  -5 -17  272.94   12.83
   5   3  17  317.53   14.46
   5  -3 -17  270.03   13.65
   3  -5  17  277.35   15.87
   3   5 -17  272.39   14.95
   3  -5  17  314.61   17.37
   5   3  17  270.14   12.49
  -5   3 -17  271.57   13.52
  -5   3 -17  246.41   12.27
   5   3  17  257.01   13.46
   3  -5  17  267.85   11.93
  -5   3 -18  137.51    8.78
  -5  -3  18  156.58   11.23
   3   5 -18  160.06   11.03
   3  -5  18  159.81    8.42
   3  -5  18  171.84   13.30
   3  -5  18  170.34    9.67
  -3  -5 -18  158.62    9.31
  -5   3 -18  156.01    9.89
   5  -3 -18  144.51    9.81
   3  -5  18  156.26   11.93
   3  -5  18  173.24   12.63
   5   3  18  158.57   10.09
   5   3  18  147.49    8.76
   5   3  18  145.58    9.62
   3  -5  18  145.34    8.27
  -5  -3  19   44.57    6.24
   3   5 -19   53.76    6.27
  -5   3 -19   43.37    5.43
   5   3  19   45.71    5.36
   3  -5  19   76.94    6.51
   3  -5  19   47.71    6.88
  -3  -5 -19   43.89    5.10
   5  -3 -19   54.27    6.27
   3  -5  19   47.14    6.93
  -5   3 -19   49.37    5.24
   5   3  19   48.20    5.02
   3  -5  19   45.83    9.58
   5   3  19   51.38    5.82
   3  -5  19   45.36    4.60
   3  -5  20  153.05   12.06
  -5  -3  20  142.47   10.74
   3  -5  20  155.12    9.10
  -3  -5 -20  124.49    8.33
   5  -3 -20  133.15    9.47
  -5   3 -20  130.89    9.23
   3  -5  20  152.99   11.64
   3  -5  20  157.41   13.46
  -5   3 -20  143.81    8.80
   5   3  20  141.49    8.45
   5   3  20  119.74    8.94
   5   3  20  139.51    9.65
   3  -5  20  126.29    7.72
  -5   3 -21   77.94    7.14
  -3  -5 -21   82.54    6.77
   5  -3 -21   75.80    7.24
  -5   3 -21   80.07    6.58
   5   3  21   76.60    6.34
   3  -5  21   81.76    6.06
  -5   3 -22  195.50   10.77
   3  -5  22  225.87   11.32
  -3  -5 -22  208.21   10.96
   5  -3 -22  203.93   12.13
  -5   3 -22  204.85   11.83
   5   3  22  202.16   10.49
   3  -5  22  200.60    9.95
  -3  -5 -23   47.24    5.28
   5  -3 -23   54.82    6.39
  -5   3 -23   55.07    5.42
  -5   3 -23   48.12    5.89
   3  -5  23   57.83    4.99
   5   3  23   52.31    5.24
   3  -5  24   25.72    3.47
  -3  -5 -24   27.21    4.15
  -5   3 -24   26.46    4.73
  -5   3 -24   24.99    3.89
   5   3  24   22.42    3.41
   3  -5  25    5.97    2.35
  -3  -5 -25    9.66    3.08
  -5   3 -25    8.61    3.49
  -5   3 -25    8.17    2.61
   5   3  25    5.66    2.38
  -5   3 -26   88.51    6.64
  -3  -5 -26   76.07    6.39
   5   3  26   75.55    5.96
  -5   3 -26   81.28    7.14
   3  -5  26   82.85    5.80
  -3  -5 -27  103.00    7.35
  -5   3 -27  103.15    8.05
   5   3  27   98.59    6.81
  -5   3 -27  120.03    7.58
  -5   3 -28   13.48    3.66
  -3  -5 -28   14.82    3.41
  -5   3 -28   14.62    3.23
   5   3  28   12.17    2.78
  -3  -5 -29   11.45    2.85
  -5   3 -29   13.19    3.58
  -5   3 -29   14.58    2.91
   5   3  29   13.77    2.59
  -5   3 -30  115.94    7.93
   3  -5  30  120.28    7.09
  -3  -5 -30  114.96    7.20
  -5   3 -30  115.76    6.81
   5   3  30  108.72    6.35
   5   3  30  110.65    6.58
   3  -5  31   20.80    3.11
  -3  -5 -31   15.72    2.99
  -5   3 -31   19.33    3.61
  -5   3 -31   18.17    2.76
   5   3  31   14.60    2.27
   5   3  31   14.40    2.58
   3  -5  32   84.18    5.27
  -3  -5 -32   79.87    5.60
  -5   3 -32   88.63    6.43
  -5   3 -32   94.06    5.49
   5   3  32   86.32    5.20
   3  -5  33   16.82    2.40
  -5   3 -33   19.27    3.23
  -3  -5 -33   15.21    2.54
   5   3  33   15.47    6.05
   5   3  33   18.28    2.39
  -5   3 -33   17.11    2.34
   3  -5  34   82.96    4.56
  -3  -5 -34   80.61    5.61
  -5   3 -34   92.80    5.98
   3  -5  35    0.88    1.53
   5   3  35    3.86    1.57
   5   3  36   39.86    3.01
  -3  -5 -36   35.25    3.64
   5   3  36   46.46    4.63
   5   3  37    7.07    1.32
   4   5  36   10.81    4.91
   5  -4  36    7.94    1.40
  -4   5 -36    8.44    1.45
   5  -4  35    6.18    1.68
  -4   5 -35    6.83    1.67
   4   5  34   26.46    2.51
   5  -4  34   26.97    2.74
  -4   5 -34   25.94    2.71
   4   5  34   24.52    2.28
   5  -4  34   20.91    2.22
   5  -4  33   39.09    3.53
   4   5  33   32.49    2.89
  -4   5 -33   34.59    3.29
   5  -4  33   30.87    2.79
   4   5  32   16.05    2.27
  -4   5 -32   21.54    2.93
   5  -4  32   18.44    2.41
   5  -4  31   14.12    2.40
  -4   5 -31   15.55    2.72
   4   5  31   14.33    2.28
  -4   5 -30   35.48    4.05
   4   5  30   27.68    3.34
   5  -4  30   31.68    3.43
  -4   5 -29  147.43    8.47
   4   5  29  134.49    7.60
   5  -4  29  130.70    7.45
   5  -4  28    1.52    1.89
   5  -4  28    2.57    1.88
  -4   5 -28    0.39    2.32
  -4   5 -28    1.37    2.20
  -4   5 -27   16.73    3.69
   5  -4  27   11.36    2.77
   5  -4  27   14.43    2.63
   5  -4  27    6.47    2.66
  -4   5 -27   14.26    3.24
   5  -4  26   19.40    3.44
   5  -4  26   17.99    3.10
   5  -4  26    6.35    3.00
  -4   5 -26   17.46    3.79
  -4   5 -26   16.44    3.48
   5  -4  25   98.19    6.57
   5  -4  25   71.74    5.30
  -4   5 -25   98.72    7.46
  -4   5 -25   98.52    7.45
   5  -4  25   94.64    6.81
   5  -4  24   49.67    4.83
  -4   5 -24   49.85    5.49
  -4   5 -24   39.48    4.99
   5  -4  24   38.82    4.75
   5  -4  23  139.62    8.17
  -4   5 -23  134.67    8.90
  -4   5 -23  124.30    8.64
   5  -4  23  123.81    8.11
   5  -4  22    4.13    2.78
  -4   5 -22    3.15    2.69
   5  -4  22   -3.00    3.16
   5  -4  22    4.82    2.59
  -4   5 -22    3.59    2.81
   5  -4  21  130.27    8.13
  -4   5 -21  140.81    9.02
  -4   5 -21  133.13    8.94
   5  -4  21  140.20    8.69
   5  -4  20   67.59    5.92
  -4   5 -20   79.34    6.68
  -4   5 -20   69.12    6.38
   5  -4  20   77.07    6.48
   5  -4  19  153.87    8.86
  -4   5 -19  141.78    9.02
  -4   5 -19  126.28    8.71
   5  -4  19  143.47    8.80
   5  -4  18  171.60    9.47
  -4   5 -18  161.17    9.57
  -4   5 -18  157.04    9.60
   5  -4  18  159.51    9.37
   5   4 -17   98.66    8.34
   4   5  17  100.53    8.12
   5  -4  17  109.45    7.43
   5  -4  17   76.02    5.95
   5  -4  17   98.00    7.19
   4   5  17   87.82    7.45
  -4   5 -17   93.82    7.22
  -4  -5  17   99.18    9.10
   4  -5 -17   84.02    7.76
   5  -4  17  112.26    9.94
   5  -4  17   97.93    9.79
  -4   5 -17   90.54    7.16
   4   5  16   50.69    5.81
   5  -4  16   44.66    4.96
   5   4 -16   43.16    5.56
   5  -4  16   30.94    4.20
   4   5  16   41.75    5.08
   5  -4  16   38.18    6.61
  -4  -5  16   43.83    6.66
   4  -5 -16   43.37    5.59
   5  -4  16   48.66    7.02
  -4   5 -16   47.36    5.19
  -4   5 -16   46.75    5.14
   5  -4  16   51.13   12.83
   5  -4  16   42.40    4.99
   4  -5 -15   55.26    5.49
   5   4 -15   59.70    6.45
   4   5  15   65.09    6.44
   5  -4  15   60.67    5.60
   5  -4  15   39.93    4.60
   4   5  15   57.17    5.82
  -4  -5  15   64.18    7.44
   4  -5 -15   53.74    6.03
  -4   5 -15   64.74    5.94
   5  -4  15   65.75    7.76
   5  -4  15   53.08    7.51
  -4   5 -15   57.38    5.68
   5  -4  15   29.12   12.73
   5  -4  15   65.94    5.93
   5   4 -14  163.86   10.56
   4   5  14  170.88   10.55
   5  -4  14  180.52    9.68
   4  -5 -14  179.87    9.74
   5  -4  14  119.60    7.60
   5  -4  14  183.51   12.63
   5  -4  14  215.20   10.94
   4   5  14  167.80   10.19
  -4  -5  14  179.30   12.14
   4  -5 -14  156.16   10.18
  -4   5 -14  170.91    9.55
   5  -4  14  146.82   16.55
  -4   5 -14  153.48    9.23
   5  -4  14  190.69   13.10
   5  -4  14  170.04    9.59
   4  -5 -13  428.45   16.52
   4   5  13  406.57   17.46
   5   4 -13  401.76   17.65
   5  -4  13  406.81   16.21
   5  -4  13  447.69   17.01
   4   5  13  408.31   17.28
  -4  -5  13  411.53   19.52
   4  -5 -13  392.60   17.23
   5  -4  13  432.27   20.63
  -4   5 -13  389.10   15.92
   5  -4  13  440.47   20.31
   5  -4  13  465.90   23.29
   5  -4  13  419.44   16.40
   5  -4  12   77.55    8.44
   5   4 -12   72.86    6.74
   4   5  12   74.48    6.61
   5  -4  12   67.98    5.84
   5  -4  12   47.43    4.78
   5  -4  12   96.77    7.07
   4   5  12   68.20    6.24
   4  -5 -12   71.13    6.03
  -5  -4 -12   79.61    7.64
  -4  -5  12   68.35    7.52
   4  -5 -12   71.36    6.65
   5  -4  12   41.15   11.94
   5  -4  12   76.49    8.04
   5  -4  12   67.40    5.95
   5  -4  11   23.01    3.78
   4  -5 -11   28.86    4.10
  -4  -5  11   25.14    5.03
   5  -4  11   25.61    3.87
   5  -4  11   12.95    3.20
   5  -4  11   21.87    4.97
   5   4 -11   28.19    4.32
   4   5  11   24.51    4.17
   4   5  11   24.40    4.06
  -5  -4 -11   28.57    4.99
   4  -5 -11   24.63    4.15
   5  -4  11   21.41    4.72
   5  -4  10   18.12    3.42
   4  -5 -10   19.71    3.88
  -4  -5  10   16.97    4.46
   5   4 -10   21.56    3.75
   5  -4  10   19.74    3.36
   5  -4  10   10.09    2.89
   5  -4  10   28.39    4.16
  -5  -4 -10   22.42    4.47
   5  -4  10   20.27    5.02
   4  -5 -10   21.28    3.46
   4   5  10   24.18    3.98
   4   5  10   20.42    3.67
   5  -4  10   19.47    4.58
   5   4  -9  298.35   13.43
   4   5   9  267.59   13.01
  -5  -4  -9  296.78   15.28
   5  -4   9  275.05   12.38
   5  -4   9  281.57   12.27
   4   5   9  268.92   12.91
   4  -5  -9  287.81   12.60
   5  -4   9  280.97   15.50
  -4  -5   9  296.05   15.80
   4  -5  -9  260.11   12.79
   5  -4   9  306.52   15.36
   5  -4   9  283.92   15.61
   5  -4   9  285.99   12.50
   4  -5  -8  292.91   12.82
   5   4  -8  294.18   13.42
   4   5   8  298.76   13.59
   5  -4   8  313.17   13.20
   5  -4   8  298.50   15.28
   5  -4   8  274.50   12.40
   4   5   8  287.46   13.36
  -4  -5   8  310.89   16.26
   4  -5  -8  283.89   13.34
   5  -4   8  290.29   14.42
   5  -4   8  301.85   16.07
   5  -4   8  297.86   12.80
  -5  -4  -8  315.43   15.93
   4  -5  -7  331.09   14.01
   5  -4   7  346.50   14.26
   4   5   7  360.85   14.98
   4  -5  -7  351.60   14.09
   5  -4   7  323.46   13.55
   4   5   7  327.77   14.53
  -4  -5   7  353.72   17.64
   5  -4   7  374.31   16.89
   5  -4   7  352.32   15.74
   5  -4   7  342.42   17.28
  -5  -4  -7  349.09   16.98
   5  -4   7  346.48   14.00
   5  -4   6   20.53    3.30
   4   5   6   24.16    3.65
   4  -5  -6   19.95    3.25
   5  -4   6   20.53    3.34
  -4  -5   6   29.02    5.26
   4  -5  -6   18.86    3.25
   5  -4   6   22.14    3.36
   5  -4   6   26.80    4.88
   4   5   6   21.61    3.55
  -5  -4  -6   25.64    4.71
   5  -4   6   20.08    4.02
   5  -4   6   22.85    3.97
   4  -5  -5  138.09    7.94
   5  -4   5  130.97    7.80
   4   5   5  135.44    8.08
   4  -5  -5  129.57    8.65
   4  -5  -5  126.82    7.60
   4   5   5  127.18    7.98
   5  -4   5  127.37    7.50
   5  -4   5  141.31    9.37
  -4  -5   5  143.55   10.65
   5  -4   5  121.78    8.30
  -5  -4  -5  134.53    9.84
   5  -4   5  132.62    9.85
   5  -4   5  129.95    7.61
   5  -4   4  403.99   15.62
   4  -5  -4  410.68   15.63
   4   5   4  436.59   16.08
   4  -5  -4  378.92   15.17
   5  -4   4  400.82   18.45
   5  -4   4  399.10   15.25
   4   5   4  390.45   15.77
  -4  -5   4  409.46   19.29
  -5  -4  -4  393.52   18.49
   5  -4   4  416.11   17.45
   5  -4   4  383.76   16.34
   4  -5  -4  369.11   16.42
  -5  -4  -3  753.18   28.82
   5  -4   3  788.69   25.51
   4   5   3  758.63   25.64
   5  -4   3  823.31   27.47
   4   5   3  817.84   25.68
  -4  -5   3  785.84   29.74
   4  -5  -3  739.38   26.54
   5  -4   3  748.67   26.25
   5  -4   3  813.37   28.94
   5   4  -2  618.82   20.29
   4   5   2  570.21   20.30
  -5  -4  -2  566.01   23.49
  -4  -5   2  570.96   24.00
   5  -4   2  611.93   21.83
   4  -5  -2  561.63   21.36
   5  -4   2  537.27   20.79
   5  -4   2  588.47   23.12
   5   4  -1  131.97    7.63
   4   5   1  118.43    7.31
  -5  -4  -1  126.77    9.78
   4  -5  -1  125.57    8.32
   5  -4   1  122.13    8.03
  -4  -5   1  137.73   10.39
   5  -4   1  119.30    8.85
   5  -4   0  106.54    8.29
   4   5   0  118.39    7.12
   5   4   0  102.54    6.88
  -4   5   0  110.43    7.70
  -5  -4   0  105.26    9.03
  -4  -5   0  122.43    9.79
   4  -5   0  113.71    7.91
   5  -4   0  111.96    7.60
   4  -5   0  120.11    8.26
   5  -4  -1  110.22    8.17
   5   4   1  111.53    7.11
   5  -4  -1  102.88    7.42
   4   5  -1  120.19    7.02
  -4   5   1  107.60    7.59
  -5  -4   1  107.67    9.08
  -4  -5  -1  119.24    9.69
   4  -5   1  102.05    7.53
   4  -5   1  111.99    8.18
   5  -4  -2  595.82   21.92
   4   5  -2  577.25   20.76
   5   4   2  561.29   20.30
  -4   5   2  581.56   20.98
  -5  -4   2  567.85   23.55
   4  -5   2  558.37   21.11
  -4  -5  -2  540.71   23.52
   5  -4  -2  553.21   20.58
   4  -5   2  590.05   22.57
  -4  -5  -3  815.47   30.38
   4  -5   3  843.95   26.41
   4   5  -3  829.57   27.36
   4  -5   3  785.11   27.32
   4  -5   3  760.32   25.32
   5   4   3  807.76   26.68
  -4   5   3  785.98   26.89
  -5  -4   3  794.93   29.93
   5  -4  -3  858.30   28.01
   5  -4  -3  800.98   26.93
   4  -5   3  832.31   29.28
   4  -5   4  473.62   17.25
   4   5  -4  463.61   18.13
   4  -5   4  440.00   16.38
   5   4   4  446.04   17.46
  -4   5   4  449.62   17.68
  -5  -4   4  465.67   20.51
   4  -5   4  442.44   18.07
   5  -4  -4  429.80   17.51
   4  -5   4  473.44   19.98
  -4  -5  -4  474.29   20.71
  -4  -5  -5  152.24   10.76
   4  -5   5  147.11    8.21
   4   5  -5  146.63    9.08
   5  -4  -5  140.57    8.65
   4  -5   5  139.77    7.87
   5   4   5  141.50    8.55
  -4   5   5  149.63    8.78
  -5  -4   5  144.28   10.47
   4  -5   5  138.17    8.97
   4  -5   5  146.14   10.17
   4  -5   5  145.20    8.00
  -4  -5  -6   29.11    5.25
   4  -5   6   27.98    3.71
   4  -5   6   25.36    3.54
   5   4   6   27.94    3.84
   4  -5   6   22.63    4.62
  -4   5   6   27.45    3.88
  -5  -4   6   31.13    5.35
   4   5  -6   28.38    4.16
   5  -4  -6   26.36    4.13
   5   4   6   26.56    3.62
   4  -5   6   25.78    4.12
   4  -5   6   29.18    3.71
   4  -5   7  336.45   13.74
   5  -4  -7  354.68   13.90
   4   5  -7  342.03   15.44
  -4  -5  -7  336.28   17.09
   4  -5   7  322.78   13.48
   5   4   7  315.63   14.47
  -5  -4   7  358.06   17.48
  -4   5   7  339.05   14.45
   4  -5   7  348.26   14.05
   5  -4  -7  333.43   14.53
   4  -5   7  326.55   15.16
   4  -5   7  332.67   17.02
   5   4   7  364.76   14.22
   5   4   8  329.30   13.69
   5  -4  -8  314.52   12.90
   4   5  -8  274.77   14.09
   4  -5   8  298.75   12.87
  -4  -5  -8  291.94   15.87
   4  -5   8  280.91   12.45
  -5  -4   8  305.74   16.07
   5   4   8  296.72   13.74
  -4   5   8  295.07   13.32
   5  -4  -8  294.48   13.50
   4  -5   8  332.46   15.32
   4  -5   8  301.19   14.37
   4  -5   8  280.32   15.73
   5   4   8  314.31   13.09
   4  -5   8  290.76   12.61
   5   4   9  300.75   13.44
   4  -5   9  303.38   15.07
   5  -4  -9  299.51   12.60
   4   5  -9  281.94   14.19
   4  -5   9  287.62   12.58
   4  -5   9  268.15   13.88
  -5  -4   9  296.45   15.73
   5   4   9  276.82   13.35
  -4   5   9  300.40   13.26
  -4  -5  -9  296.49   15.92
   5  -4  -9  301.40   13.63
   4  -5   9  283.45   15.87
   5   4   9  285.20   12.66
   4  -5   9  283.21   12.45
   4  -5   9  289.06   12.55
   4  -5  10   16.44    3.26
  -4  -5 -10   18.45    4.55
   4  -5  10   18.18    3.33
   4   5 -10   21.14    4.02
   4  -5  10   19.54    3.47
   4  -5  10   16.63    4.53
   5   4  10   19.08    3.66
   5   4  10   16.04    3.38
  -4   5  10   19.73    3.59
   5  -4 -10   18.17    3.80
   4  -5  10   32.94    5.16
  -5   4 -10   18.33    3.63
  -5  -4  10   20.82    4.76
   5   4  10   19.96    3.54
   4  -5  10   23.29    4.50
   4  -5  11   19.30    3.38
   4  -5  11   25.05    3.57
   5  -4 -11   21.40    4.04
   4   5 -11   18.31    4.09
   4  -5  11   25.48    5.48
   4  -5  11   23.20    3.70
   5   4  11   21.83    3.84
   5   4  11   19.39    3.79
  -5   4 -11   25.22    3.97
  -4  -5 -11   19.72    4.60
  -5  -4  11   19.58    4.58
   4  -5  11   23.74    4.61
   4  -5  11   27.66    4.70
   5   4  12   68.55    6.25
   4   5 -12   62.82    6.60
   4  -5  12   57.01    5.29
  -5  -4  12   63.69    7.19
   5   4  12   58.22    5.96
  -5   4 -12   66.07    6.08
   4  -5  12   68.83    5.82
   5  -4 -12   64.34    6.21
   4  -5  12   68.26    7.45
   4  -5  12   67.96    7.84
   4  -5  12   77.81    7.48
  -4  -5 -12   65.53    7.48
   4  -5  12   56.51    5.18
   5   4  13  382.15   16.70
   4   5 -13  349.34   17.42
  -5  -4  13  407.93   19.24
   4  -5  13  393.52   15.74
   5   4  13  381.68   16.87
   5  -4 -13  395.27   17.04
   4  -5  13  407.70   19.25
  -5   4 -13  391.55   16.58
   4  -5  13  380.17   15.39
   4  -5  13  426.08   20.63
  -4  -5 -13  412.57   19.61
   4  -5  13  397.99   18.89
   4  -5  13  380.26   15.50
   4  -5  14  174.15   12.76
   4   5 -14  164.02   11.00
   4  -5  14  161.54    9.01
  -5   4 -14  176.77   10.18
   4  -5  14  154.23   12.67
  -5  -4  14  173.57   11.97
   4  -5  14  177.60    9.64
   5   4  14  172.75   10.33
   5  -4 -14  161.63   10.17
   4  -5  14  165.44   11.87
  -5   4 -14  145.15    8.88
   4  -5  14  157.21    8.97
   5   4  14  175.06   10.47
   4   5 -15   63.31    7.05
   4  -5  15   66.65    5.60
  -5  -4  15   67.85    7.59
   4  -5  15   86.06    6.65
   5   4  15   67.92    6.42
   5  -4 -15   64.74    6.56
   4  -5  15   41.85    9.14
  -5   4 -15   77.59    6.76
   4  -5  15   76.09    8.46
   4  -5  15   71.48    8.38
  -5   4 -15   59.40    5.62
   5   4  15   73.60    6.78
   4  -5  15   64.56    5.65
   4   5 -16   55.34    6.34
   4  -5  16   53.52    5.04
  -5  -4  16   53.72    6.89
   4  -5  16   71.01    6.39
   5   4  16   52.46    5.71
   4  -5  16   45.38    7.15
   5  -4 -16   57.03    6.23
  -5   4 -16   49.09    5.15
  -5   4 -16   55.54    5.83
   4  -5  16   46.16    8.38
   4  -5  16   54.35    7.31
   4  -5  16   55.87    5.15
   5   4  16   52.85    5.84
   4  -5  17   97.03    9.87
   4   5 -17  106.74    9.01
   4  -5  17   94.23    6.73
   4  -5  17  100.48    9.48
  -5  -4  17  101.32    9.25
   4  -5  17  131.18    8.39
   5   4  17  103.64    8.10
   5  -4 -17  102.63    8.30
  -5   4 -17   94.77    7.16
   4  -5  17   87.30   11.38
  -5   4 -17  106.23    7.94
   4  -5  17  102.55    7.13
   5   4  17  106.14    8.13
   4  -5  18  162.80    8.97
   5  -4 -18  161.42   10.55
  -5   4 -18  166.16   10.23
  -5   4 -18  150.40    9.32
   4  -5  18  157.39    9.06
   4  -5  19  160.28    8.86
  -5   4 -19  148.56    9.23
   5  -4 -19  156.88   10.40
  -5   4 -19  160.76   10.02
   4  -5  19  137.13    8.60
   4  -5  20   86.18    6.26
   5  -4 -20   81.51    7.61
   5   4  20   78.20    6.42
  -5   4 -20   79.51    6.70
  -5   4 -20   77.67    6.99
   4  -5  20   72.53    6.09
   4  -5  21  143.65    8.23
   4  -5  21  171.69    9.75
   5  -4 -21  140.93   10.07
  -5   4 -21  144.59    9.55
  -5   4 -21  142.36    9.03
   5   4  21  142.92    8.72
   4  -5  21  129.46    8.17
   4  -5  22    5.24    2.58
   4  -5  22    6.80    2.49
  -5   4 -22    4.37    2.87
  -5   4 -22    6.46    2.78
   5   4  22    5.63    2.73
   4  -5  23  138.04    7.79
   4  -5  23  163.71    9.48
  -5   4 -23  136.00    9.19
   5   4  23  129.71    8.33
  -5   4 -23  133.91    8.74
   4  -5  23  125.48    7.90
   5   4  24   44.17    4.80
  -5   4 -24   47.24    5.51
  -5   4 -24   50.11    5.30
   4  -5  24   47.69    4.72
  -5   4 -25  109.18    7.97
   5   4  25   95.24    6.81
  -5   4 -25   98.95    7.22
   4  -5  25   92.97    6.47
   4  -5  26   14.08    2.89
  -5   4 -26   15.89    3.67
  -5   4 -26   12.01    2.99
   5   4  26    8.59    2.90
   4  -5  27   12.47    2.64
  -5   4 -27   13.26    3.42
  -5   4 -27   15.13    3.05
   5   4  27   11.10    2.64
   4  -5  28    0.73    1.71
  -5   4 -28    1.58    2.35
  -5   4 -28    2.39    2.09
   5   4  28    0.38    1.72
   4  -5  29  150.34    7.92
  -5   4 -29  147.79    8.83
  -5   4 -29  153.06    8.08
   5   4  29  142.42    7.58
   4  -5  29  136.09    7.05
   4  -5  30   35.39    3.87
  -5   4 -30   31.88    4.24
  -5   4 -30   35.51    3.70
   5   4  30   28.77    3.22
   4  -5  30   31.63    3.05
   4  -5  31   17.23    2.62
  -5   4 -31   15.30    3.12
  -5   4 -31   13.36    2.31
   5   4  31   11.31    1.95
   5   4  31   14.79    2.34
  -5   4 -32   22.83    2.63
   4  -5  32   17.30    2.45
  -5   4 -32   20.26    3.23
   5   4  32   17.86    2.30
   5   4  32   16.93    2.32
   4  -5  33   32.59    2.95
   5   4  33   35.15    2.95
  -5   4 -33   35.43    3.09
   5   4  33   36.96    2.83
   5   4  34   25.37    2.41
   4  -5  34   19.35    2.24
   5   4  34   18.58    6.52
  -5   4 -34   22.28    2.39
   4  -5  35    4.53    1.29
   5   4  35    8.28    1.72
   5   4  36   12.18    3.46
   5   4  36    8.94    1.45
   5  -5   0  280.45   12.76
   5  -5   0  276.55   12.29
  -5  -5   0  320.22   17.08
   5  -5   0  282.89   13.96
   5  -5  -1   99.48    6.90
   5  -5   1   99.21    7.00
   5  -5  -1   93.01    7.60
   5  -5  -1   88.69    6.38
   5  -5   1   84.56    6.26
   5   5   1   91.77    6.83
  -5  -5  -1   92.44    9.11
  -5  -5   1  103.21    9.54
   5  -5   1   92.81    7.57
   5  -5  -2    2.82    2.33
   5  -5  -2    3.77    2.92
   5  -5   2    4.11    2.59
   5  -5   2    6.98    3.14
  -5  -5   2    2.43    3.46
   5  -5  -2    4.73    2.65
   5  -5   2    5.96    2.55
   5  -5   2    6.46    3.37
   5   5   2    3.71    2.25
   5  -5  -2   10.03    3.28
  -5  -5  -2    4.91    3.50
   5   5   2    4.27    2.28
   5  -5   3   15.74    3.70
   5  -5  -3   19.58    3.60
   5  -5  -3   20.44    4.06
   5  -5   3   20.79    3.57
  -5  -5   3   21.78    5.36
   5  -5  -3   19.83    3.41
   5  -5   3   17.24    3.31
   5  -5   3   22.41    4.67
   5   5   3   15.03    3.36
   5  -5  -3   19.94    3.92
  -5  -5  -3   23.41    5.07
   5   5   3   17.72    3.36
   5  -5  -4  196.70   10.14
   5  -5   4  204.32   10.39
   5  -5  -4  199.62    9.97
   5  -5   4  185.51    9.64
   5   5   4  180.36   10.35
   5  -5   4  187.50   11.15
   5  -5  -4  189.72   10.40
  -5  -5   4  201.58   13.49
  -5  -5  -4  202.21   13.24
   5  -5  -4  184.60   11.09
   5   5   4  189.43    9.68
   5  -5   4  215.27   13.00
   5  -5  -5  187.14    9.89
   5  -5   5  182.35    9.96
   5  -5  -5  183.64    9.59
   5  -5   5  185.15    9.62
   5   5   5  189.77   10.55
   5  -5  -5  194.39   10.55
  -5  -5   5  195.51   13.26
   5  -5   5  181.35   11.04
   5   5   5  182.50    9.71
   5  -5   5  199.53   12.78
  -5  -5  -5  195.89   13.05
   5  -5   6    3.95    2.44
  -5  -5  -6    1.72    3.45
   5  -5   6    2.64    2.69
   5  -5  -6    2.11    2.46
   5  -5   6    3.44    2.62
   5  -5  -6    1.47    2.42
   5  -5   6    2.80    2.44
   5  -5   6    4.51    3.60
   5   5   6    3.26    2.58
   5  -5  -6    3.52    2.84
   5   5   6    1.78    2.50
  -5  -5   6    3.67    3.68
   5  -5  -7   84.21    6.40
   5  -5   7   84.18    6.58
  -5  -5  -7   94.75    9.04
   5  -5   7   99.42    9.23
   5  -5   7   82.01    6.22
   5   5   7   82.89    6.88
  -5  -5   7   85.80    8.75
   5  -5  -7   85.12    7.02
   5  -5   7   84.14    7.61
   5   5   7   80.10    6.25
   5  -5   7   75.69    6.22
   5  -5   8    1.45    2.18
   5  -5  -8    0.38    2.26
  -5  -5   8    2.48    3.86
   5  -5   8    0.70    2.21
   5  -5   8   -0.25    2.35
   5  -5   8    0.02    3.86
  -5  -5  -8   -0.75    3.38
   5   5   8    0.84    2.38
   5  -5  -8    0.85    2.59
   5   5   8    0.92    2.21
   5  -5   8    0.28    2.42
   5  -5   9   22.00    3.70
   5  -5   9   26.85    4.05
  -5  -5   9   28.48    5.66
   5  -5  -9   18.76    3.54
   5  -5   9   21.38    3.74
   5  -5   9   28.24    5.74
   5   5   9   25.27    4.19
  -5  -5  -9   21.47    5.22
   5  -5  -9   21.59    4.19
   5   5   9   26.33    3.80
   5  -5   9   24.81    4.37
  -5  -5  10   35.07    6.04
   5  -5  10   35.48    4.60
   5  -5  10   36.12    4.45
   5   5  10   36.36    4.84
   5  -5  10   42.76    6.58
   5  -5 -10   33.46    4.86
   5  -5 -10   43.01    4.85
  -5  -5 -10   40.03    6.25
   5   5  10   39.08    4.58
   5  -5  10   33.85    5.21
   5  -5  10   36.22    4.52
   5  -5 -11  100.71    7.14
   5   5 -11   98.57    8.18
   5   5  11  101.22    7.92
   5  -5  11   89.30    6.86
   5  -5  11   90.96    6.83
   5   5  11   98.41    7.63
  -5  -5  11   90.74    9.05
  -5  -5 -11   94.07    9.24
   5  -5 -11   83.65    7.33
   5  -5  11   96.35    8.27
   5  -5  11  102.78    9.88
   5   5  11  105.85    7.16
   5  -5  11   90.84    6.98
   5  -5 -12  310.89   13.44
   5   5 -12  279.44   14.60
   5   5  12  274.09   13.95
   5  -5  12  265.31   12.83
   5  -5  12  266.22   12.66
   5   5  12  282.30   14.08
  -5  -5  12  290.47   16.44
   5  -5 -12  267.58   13.88
   5  -5  12  316.60   17.66
  -5  -5 -12  314.36   16.85
   5  -5  12  299.90   16.46
   5  -5  12  291.32   15.31
   5  -5  12  287.15   13.09
   5  -5 -13   30.32    4.24
  -5  -5  13   26.44    5.79
   5   5  13   36.49    4.99
   5  -5  13   35.99    4.53
   5  -5  13   35.97    4.59
   5  -5  13   31.23    6.44
   5   5 -13   32.81    5.03
  -5   5 -13   35.25    4.50
  -5  -5 -13   35.24    6.04
   5  -5  13   35.10    6.31
   5  -5 -13   26.22    4.62
   5  -5  13   30.90    4.32
  -5   5 -14   74.47    6.31
   5  -5  14   77.63    6.30
   5  -5  14   81.60    6.61
   5  -5 -14   74.15    7.05
  -5   5 -14   69.70    6.17
   5  -5  14   75.61    6.35
   5  -5  15   89.29    6.77
   5  -5  15   92.88    6.99
   5  -5 -15   84.68    7.63
  -5   5 -15   84.42    6.88
  -5   5 -15   96.60    7.18
   5  -5  15   94.65    7.06
   5  -5  16   53.08    5.18
   5  -5  16   51.54    5.52
   5  -5 -16   48.07    6.06
  -5   5 -16   47.70    5.31
  -5   5 -16   42.34    4.93
   5  -5  16   47.99    5.22
   5  -5  17  279.68   13.03
   5  -5  17  296.64   13.59
   5  -5 -17  277.73   14.58
  -5   5 -17  300.94   13.71
  -5   5 -17  277.51   13.47
   5  -5  17  282.94   13.22
   5  -5  18   70.56    5.99
   5  -5  18   76.93    6.60
   5  -5 -18   67.24    7.02
  -5   5 -18   72.82    6.48
  -5   5 -18   69.49    6.26
   5  -5  18   82.57    6.54
   5  -5  19   80.16    6.37
   5  -5  19   89.11    7.02
  -5   5 -19   80.53    6.79
   5  -5 -19   82.74    7.73
  -5   5 -19   88.21    7.10
   5  -5  19   85.35    6.63
   5  -5  20    1.70    2.47
   5  -5  20    3.30    2.37
   5  -5  20    8.83    3.54
  -5   5 -20    1.91    2.51
  -5   5 -20    2.03    2.42
   5   5  20    3.01    2.44
   5  -5  21   75.22    5.90
   5  -5  21   74.12    6.59
  -5   5 -21   74.35    6.43
  -5   5 -21   67.06    6.26
   5   5  21   72.53    6.16
   5  -5  21   69.85    6.03
   5  -5  22    0.94    2.32
   5  -5  22    1.18    2.10
   5  -5  22    5.78    3.58
  -5   5 -22    1.19    2.34
  -5   5 -22    1.88    2.20
   5   5  22    2.15    2.43
   5  -5  23    5.49    2.66
   5  -5  23    4.12    2.09
  -5   5 -23    6.74    2.82
  -5   5 -23    6.21    2.64
   5   5  23    8.86    2.86
   5  -5  24    8.84    2.67
   5  -5  24   11.97    2.56
   5  -5  24   19.94    3.83
  -5   5 -24   12.75    3.23
  -5   5 -24   11.04    3.09
   5   5  24    9.43    2.85
   5  -5  25    4.81    2.24
   5  -5  25    4.64    2.08
   5  -5  25    9.42    3.17
  -5   5 -25    5.83    2.61
  -5   5 -25    4.90    2.39
   5   5  25    3.54    2.34
   5  -5  26   13.97    2.80
   5  -5  26   19.74    2.75
  -5   5 -26   17.62    3.37
   5  -5  26   21.38    3.56
  -5   5 -26   17.30    3.21
   5   5  26   13.00    2.77
   5  -5  27    2.21    1.87
   5  -5  27    5.03    2.56
  -5   5 -27    2.40    2.27
  -5   5 -27    2.39    2.12
   5   5  27    1.35    2.03
   5  -5  28   33.05    3.76
  -5   5 -28   30.23    3.86
  -5   5 -28   30.60    3.62
   5   5  28   26.52    3.29
   5  -5  28   29.98    3.27
   5  -5  29   40.13    3.88
   5   5  29   45.10    3.86
  -5   5 -29   48.02    4.54
  -5   5 -29   50.17    4.24
   5  -5  29   39.26    3.47
  -5   5 -30   32.44    3.27
   5  -5  30   26.74    3.08
   5   5  30   26.78    2.89
   5  -5  31   75.30    4.62
  -5   5 -31   84.02    4.93
   5   5  31   71.92    4.45
   5   5  31   77.07    4.56
   5  -5  32    0.12    1.38
  -5   5 -32    0.42    1.28
   5   5  32    1.31    1.29
   5   5  32    0.74    1.19
   5  -5  33  103.56    4.90
   5   5  33  101.12    4.53
  -5   5 -33  109.48    5.07
   5   5  33  106.20    4.75
   5  -5  34    0.40    0.98
   5   5  34    2.27    4.93
   6   0   0  437.87   17.08
   0   6   0  432.15   17.39
   6   0   0  435.16   18.23
  -6   0   0  441.01   17.22
   6   0  -1   60.52    5.44
   0   6   1   60.51    5.76
   0   6  -1   70.09    6.03
   6   0   1   68.33    6.45
   6   0  -1   71.52    6.53
   0  -6   1   80.84    7.07
   6   0   1   66.64    5.82
  -6   0   1   70.68    6.01
  -6   0  -1   71.35    5.83
  -6   0  -2  200.78   10.06
   6   0  -2  197.14   10.08
   6   0   2  191.48   10.28
   0   6  -2  189.99   10.24
   6   0   2  195.04   11.23
   6   0  -2  191.49   10.93
   0  -6   2  186.36   11.12
  -6   0   2  193.12   10.49
   6   0  -3   24.17    3.58
   0  -6   3   26.43    4.24
   6   0   3   21.16    3.51
   0   6   3   20.79    3.77
   0   6  -3   20.57    3.56
   0  -6   3   24.74    4.38
  -6   0   3   27.90    4.13
   6   0   3   19.84    4.02
   6   0  -3   22.00    3.98
   0  -6   3   17.65    2.98
   6   0   4  606.03   23.23
   0   6   4  551.82   21.07
   6   0   4  558.14   21.11
   0   6  -4  580.04   21.00
   0  -6   4  630.17   22.61
   0  -6   4  591.46   22.29
   0  -6   4  543.96   19.75
  -6   0   4  558.01   21.42
   6   0  -4  596.16   22.13
   6   0   4  597.38   22.70
   6   0   5   64.15    6.60
   6   0   5   65.23    6.67
   0   6   5   57.40    5.59
   6   0   5   69.17    5.98
   0   6  -5   67.22    5.75
   0  -6   5   73.78    6.61
   0  -6   5   67.44    6.47
   0  -6   5   65.11    5.23
  -6   0   5   63.14    6.09
   0  -6   6    7.79    3.05
  -6   0   6    5.70    2.82
   6   0   6    5.89    3.02
   6   0   6    7.34    2.64
   0   6   6    6.47    2.87
   0   6  -6    4.50    2.21
   0  -6   6    7.53    3.00
   6   0   6    6.23    3.14
   0  -6   6    6.00    2.20
  -6   0   7  277.03   13.48
   6   0   7  296.90   14.68
   0   6   7  248.80   12.53
   6   0   7  250.85   12.68
   0   6  -7  265.20   12.28
   0  -6   7  271.15   14.26
   0  -6   7  287.45   13.46
   6   0   7  272.72   14.07
   0  -6   7  256.53   11.53
   0  -6   8    2.18    2.67
  -6   0   8    1.32    2.40
   0  -6   8    1.23    1.73
   6   0   8    1.34    2.43
   6   0   8    1.35    1.96
   0   6   8    2.13    2.17
   0   6  -8    1.47    1.91
   6   0   8    1.29    2.50
   6   0   9  122.78    9.18
   0   6   9  124.88    8.44
   6   0   9  116.03    8.94
   6   0   9  119.22    8.27
   0   6  -9  120.09    7.54
   0  -6   9  122.94    9.53
  -6   0   9  111.15    8.38
   0  -6   9  118.49    7.16
  -6   0  -9  115.53    8.10
   0   6  10   99.77    7.63
   6   0  10   68.20    5.94
   6   0  10   97.84    7.49
   6   0  10   99.60    6.56
   0   6 -10   99.20    6.82
   0   6  10  103.86    7.68
   6   0  10   99.92    6.89
   0  -6  10  104.27    8.91
   6   0  10  119.17    8.19
  -6   0  10   98.26    8.05
   6   0  10  105.64    8.58
  -6   0 -10   97.51    7.33
   6   0  10  108.61    8.71
   0  -6  10  101.62    6.60
   0   6 -11   28.09    4.57
   6   0  11   44.43    5.66
  -6   0 -11   32.35    4.49
   0   6  11   31.34    4.58
   6   0  11   27.19    4.20
   0  -6  11   27.56    5.12
   6   0  11   31.37    3.80
  -6   0  11   28.36    4.49
   6   0  11   31.09    5.12
   0   6  11   37.96    4.88
   6   0 -11   35.70    4.25
   6   0  11   31.02    5.14
   0  -6  11   34.88    3.94
   6   0  11   32.26    4.01
   0   6 -12   17.41    4.22
   0  -6  12   20.68    4.75
  -6   0  12   18.15    4.10
   6   0  12   14.94    4.07
   0   6  12   15.19    3.62
   6   0  12   17.74    3.58
   6   0  12   16.81    4.29
   0   6  12   18.61    3.62
   6   0  12   30.88    5.17
   6   0 -12   15.74    3.26
  -6   0 -12   20.56    3.80
   6   0  12   21.28    3.37
   0  -6  12   17.70    3.74
   6   0  12   20.19    3.37
  -6   0 -13   18.04    3.89
   0   6 -13   19.45    4.23
  -6   0  13   14.59    4.07
   6   0  13   24.49    4.77
   0  -6  13   16.15    4.82
   6   0  13   19.99    4.74
   6   0  13   24.97    4.73
   0   6  13   18.17    3.70
   6   0  13   22.36    3.95
   0   6  13   16.46    3.58
   6   0 -13   13.88    3.20
   0  -6  13   22.51    4.29
   0   6 -13   23.60    3.75
   6   0  13   17.56    3.31
   6   0  13   21.88    3.67
   6   0  14  291.07   15.67
   6   0  14  328.92   16.58
   0   6  14  307.03   14.90
   6   0  14  281.59   14.31
   0   6  14  270.54   14.08
   0  -6  14  347.59   16.40
   6   0 -14  321.36   14.06
   0  -6  14  329.38   17.66
   6   0  14  300.35   13.34
   6   0  14  293.97   14.62
  -6   0 -14  321.25   14.67
  -6   0  14  306.71   15.86
   0   6 -14  287.29   15.54
   0   6 -14  312.17   13.52
   6   0  14  306.75   13.55
   6   0  15   45.66    6.17
   0   6 -15   36.98    5.68
   0   6 -15   38.30    4.67
   0   6  15   41.84    5.63
   6   0  15   38.56    5.94
   6   0  15   34.08    5.02
   0   6  15   32.87    4.57
   0  -6  15   43.38    6.19
   6   0 -15   37.53    4.61
   0  -6  15   43.22    6.79
   6   0  15   43.72    6.10
  -6   0 -15   33.74    4.93
   6   0  15   36.04    4.64
  -6   0  15   35.56    5.50
   6   0  15   34.41    4.40
   6   0  16   77.03    7.84
   0   6 -16   75.22    7.70
   0   6  16   86.30    7.63
   6   0  16   73.47    6.87
   0   6  16   64.25    6.52
   0  -6  16   79.49    8.15
   6   0 -16   77.79    6.70
   0  -6  16   89.74    9.38
   6   0  16   67.94    7.39
  -6   0  16   76.28    7.87
   6   0  16   70.73    7.87
   6   0  16   76.06    6.15
   0   6 -16   77.79    6.35
  -6   0 -16   73.81    6.86
   6   0  16   70.26    6.07
   6   0  17  122.74    9.86
   0   6 -17  114.53    9.39
   0   6  17  113.20    8.81
   6   0  17  106.88    8.44
   0   6  17  101.91    7.97
   0  -6  17  116.57    9.97
   6   0  17  114.28    7.68
   6   0 -17  113.04    7.92
   0  -6  17  127.10   11.09
   6   0  17  112.54    9.80
   0   6 -17  111.97    7.79
   6   0  17   98.30    8.48
  -6   0  17  105.79    9.39
  -6   0 -17  106.25    8.16
   6   0  17  111.91    7.68
   6   0  18   46.15    6.47
   0   6 -18   44.62    6.03
   0   6  18   41.43    5.53
   6   0  18   35.07    4.86
   0  -6  18   33.43    6.35
   0   6  18   36.92    4.91
   0  -6 -18   41.16    5.18
   0  -6  18   48.46    6.87
   6   0 -18   39.05    5.00
   6   0  18   42.63    6.26
  -6   0 -18   40.00    5.30
  -6   0  18   40.98    6.03
   6   0  18   49.36    6.66
   0   6 -18   46.78    5.18
   6   0  18   48.17    5.06
   6   0  18   40.96    4.81
   6   0  19  204.70   13.01
   0   6 -19  186.35   12.23
   0   6  19  185.45   11.68
   6   0  19  164.32   10.59
   0   6  19  159.11   10.33
   0  -6 -19  182.96   10.74
   0  -6  19  185.23   13.01
   6   0 -19  198.45   10.63
   0  -6  19  208.94   14.45
  -6   0 -19  180.64   10.95
   6   0  19  160.92   10.98
   6   0  19  211.08   13.48
  -6   0  19  216.51   13.55
   6   0  19  189.04   10.28
   0   6 -19  187.29   10.39
   6   0  19  192.67   10.26
   6   0  20  108.58    9.15
   0  -6 -20  114.36    8.38
   6   0 -20  125.43    8.33
  -6   0 -20  118.19    8.80
   6   0  20  130.74    8.31
   0   6 -20  122.20    8.28
   6   0  20  127.76    8.19
   6   0  21  229.39   11.43
   0  -6 -21  202.10   11.56
   6   0 -21  216.44   11.35
  -6   0 -21  206.54   11.88
   6   0  21  206.75   12.39
   0   6 -21  246.95   11.98
   6   0  21  218.52   11.15
   6   0  22   12.56    4.72
   0  -6 -22    5.16    3.25
  -6   0 -22    4.41    2.94
   6   0  22    7.54    2.97
   0   6 -22    8.35    2.98
   6   0  22    3.28    2.57
   0  -6 -23  407.82   17.93
   6   0  23  456.69   18.91
  -6   0 -23  422.27   18.19
   6   0  23  428.37   17.28
   0   6 -23  435.29   17.56
   6   0  23  440.20   17.19
   0  -6 -24   34.30    5.03
  -6   0 -24   34.25    4.90
   6   0  24   47.68    5.25
   0   6 -24   40.11    4.74
   6   0  24   42.87    4.59
   0  -6 -25   21.94    4.17
  -6   0 -25   20.86    4.07
   6   0  25   17.70    3.46
   0   6 -25   20.76    3.73
   6   0  25   18.49    3.36
   6   0  26   27.15    5.01
   0  -6 -26   15.43    3.69
  -6   0 -26   17.29    3.68
   0   6 -26   22.60    3.82
   6   0  26   16.86    3.34
   6   0  26   20.61    3.28
   6   0  27    1.80    2.23
   0  -6 -27   -0.20    2.71
  -6   0 -27    0.48    2.40
   6   0  27    6.68    3.79
   0   6 -27    2.38    2.20
   6   0  27    1.34    1.91
   0  -6 -28    7.64    3.06
  -6   0 -28   11.01    3.10
   6   0  28    7.11    2.66
   0   6 -28    7.17    2.76
   6   0  28   11.88    3.89
   6   0  28    6.23    2.17
   6   0  29   26.60    3.60
   0  -6 -29   25.26    4.20
   6   0  29   35.39    4.37
  -6   0 -29   22.36    3.68
   0   6 -29   25.76    3.63
   6   0  30  110.05    6.60
   0  -6 -30  108.12    7.49
  -6   0 -30  104.26    7.06
   0   6 -30  117.34    7.15
   0  -6 -31  125.96    7.86
  -6   0 -31  114.12    7.23
   6   0  31  113.74    6.66
   0   6 -31  113.90    7.11
  -6   0 -32    1.14    1.51
   6   0  32    0.41    1.64
   0  -6 -32    0.06    2.20
   6   0  32    0.03    1.52
   0   6 -32    0.64    1.76
  -6   0 -33  105.94    6.24
   6   0  33  107.99    6.03
   6   0  33   98.29    5.57
   0   6 -33  110.94    6.37
   6   0  34    5.51    1.70
   0  -6 -34    2.75    1.95
  -6   0 -34    4.94    1.82
   6   0  34    4.87    1.55
   0   6 -34    3.06    1.65
   6   0  35  144.83    6.19
  -6   0 -35  156.36    6.84
   6   0  35  147.16    6.03
   6   0  35  160.68    6.58
   0  -6 -36    1.09    2.64
   6   0  36    3.07    1.55
   6   0  37   42.21    2.42
   6   0  37   40.35    2.80
   1  -6 -37   37.51    3.73
   6  -1  37   51.41    3.06
   6  -1  36   40.06    2.65
   1  -6 -36   36.64    4.23
  -1   6 -36   53.71    3.62
   6  -1  36   47.86    3.28
   6  -1  35   10.04    2.00
  -1   6 -35    9.48    1.98
   1  -6 -35    9.91    2.19
   6  -1  34   19.85    2.75
   6  -1  34   18.51    2.38
   1  -6 -34   19.05    2.86
  -1   6 -34   19.45    2.70
   6  -1  33   21.12    2.63
   1  -6 -33   23.75    3.40
  -1   6 -33   18.98    2.86
   6  -1  32   47.50    3.99
   1  -6 -32   44.04    4.58
  -6  -1 -32   52.80    4.18
   6  -1  32   43.97    3.52
  -1   6 -32   48.83    4.42
   6  -1  31   11.09    2.13
   6  -1  31    8.41    2.18
   1  -6 -31   10.39    2.89
  -6  -1 -31   10.86    2.43
  -1   6 -31   12.45    2.71
   6  -1  30   59.85    4.66
   6  -1  30   58.95    4.98
   1  -6 -30   67.02    5.86
  -6  -1 -30   66.82    5.40
  -1   6 -30   59.40    5.34
   6  -1  29  139.74    7.98
   1  -6 -29  133.87    8.63
  -6  -1 -29  137.29    8.16
   6  -1  29  128.81    7.43
  -1   6 -29  140.40    8.38
   6  -1  28   29.81    3.70
   6  -1  28   30.19    4.01
   1  -6 -28   32.88    4.63
  -6  -1 -28   33.59    4.29
  -1   6 -28   36.27    4.58
   6  -1  27  141.85    8.28
   1  -6 -27  141.15    9.29
  -6  -1 -27  136.32    8.78
  -1   6 -27  155.54    9.21
   1  -6 -26   14.76    3.73
  -6  -1 -26   16.45    3.61
   6  -1  26   19.48    3.35
  -1   6 -26   19.30    3.75
   6  -1  26   17.85    3.11
   1  -6 -25   48.13    5.60
  -6  -1 -25   53.47    5.62
   6  -1  25   53.58    5.23
  -1   6 -25   52.07    5.61
   6  -1  25   56.08    5.04
   6  -1  24   41.70    4.70
   1  -6 -24   38.52    5.06
  -6  -1 -24   37.21    4.81
  -1   6 -24   38.46    4.95
   6  -1  24   42.13    4.51
   1  -6 -23    9.25    3.36
   6  -1  23   14.01    3.56
  -6  -1 -23    9.71    3.33
  -1   6 -23    8.31    2.97
   6  -1  23    4.53    2.49
   6  -1  23    7.79    2.78
   6  -1  22  220.45   11.27
   1  -6 -22  205.92   11.82
  -6  -1 -22  215.83   11.87
  -1   6 -22  231.73   12.05
   6  -1  22  221.71   11.09
  -6  -1 -21   37.28    4.98
   6  -1  21   40.76    4.73
   1  -6 -21   38.03    5.15
  -1   6 -21   40.62    5.02
   6  -1  21   53.24    5.67
   6  -1  21   41.63    4.67
  -6  -1 -20   90.38    7.40
   1  -6 -20   84.64    7.20
   6  -1  20  108.96    7.77
   6  -1  20   81.85    6.69
  -1   6 -20  100.38    7.63
   6  -1  20   93.36    6.91
  -1   6 -19   64.42    7.27
   1   6  19   73.62    7.38
   6  -1  19   60.10    6.39
   6  -1  19   79.11    8.38
   6  -1  19   72.46    6.18
   1  -6 -19   79.85    6.89
  -1  -6  19   71.11    8.00
  -1  -6  19   80.51    9.18
  -6  -1 -19   78.99    6.89
  -6   1  19   78.33    8.30
   6  -1  19   82.60    8.85
   6  -1  19   92.20    7.32
  -1   6 -19   74.76    6.55
   6  -1  19   68.84    6.01
   6   1 -19   75.77    7.32
   6   1 -18   11.28    3.52
  -6   1  18   13.27    4.28
  -1   6 -18   12.52    3.32
  -1  -6  18   12.54    4.47
   6  -1  18   10.26    4.13
   1   6  18    9.77    3.42
   6  -1  18   10.51    3.25
   1   6  18    5.34    2.37
   1  -6 -18    8.53    3.22
   6  -1  18   18.60    4.20
  -6  -1 -18    8.92    3.32
  -1  -6  18   11.26    4.10
  -1   6 -18   10.84    3.04
   6  -1  18   15.81    4.52
   6  -1  18    9.04    2.96
   6  -1  18   11.01    2.98
   6  -1  17  213.99   13.65
  -1   6 -17  189.30   12.42
   1   6  17  220.40   12.69
   6  -1  17  204.43   11.79
   1   6  17  188.71   11.32
  -1  -6  17  213.24   13.56
   6  -1  17  249.90   12.17
  -1  -6  17  226.67   14.86
  -6  -1 -17  210.39   11.54
  -6   1  17  229.47   13.81
   6  -1  17  212.35   13.67
   6  -1  17  199.76   10.70
  -1   6 -17  210.84   11.17
   6  -1  17  205.66   10.81
   6   1 -17  205.53   12.05
   6  -1  16   93.24    8.93
   6  -1  16   79.28    6.49
  -1   6 -16   85.47    8.23
   1   6  16   89.97    7.97
   6  -1  16   82.52    7.33
   6  -1  16  112.58    7.19
   1   6  16   87.29    7.29
  -6   1  16   93.21    8.76
  -1  -6  16   87.99    8.64
  -1  -6  16   90.94    9.44
   6  -1  16  108.16    7.88
  -6  -1 -16   84.24    7.13
   6  -1  16   92.08    8.91
  -1   6 -16   93.67    7.19
   6  -1  16   85.40    6.67
   6   1 -16   90.71    7.78
   6  -1  15  146.50   11.09
   1   6  15  137.56    9.62
  -1   6 -15  128.35    9.78
   6  -1  15  135.79    9.24
   6  -1  15  110.79    7.98
   1   6  15  132.87    9.06
  -1  -6  15  153.82   10.72
  -1  -6  15  151.58   11.73
   6  -1  15  149.80    9.20
  -6   1  15  135.95   10.38
  -6  -1 -15  130.18    8.86
   6  -1  15  136.63   10.63
   6  -1  15  125.47    8.02
  -1   6 -15  127.43    8.29
   6  -1  15  127.85    8.17
   6   1 -15  126.74    9.06
   6  -1  14   27.88    5.22
  -6   1  14   24.17    4.89
   6   1 -14   24.39    4.23
  -1   6 -14   24.81    4.83
  -1  -6  14   20.45    5.08
   6  -1  14   23.44    5.00
   1   6  14   20.38    4.25
   6  -1  14   27.48    4.38
   1   6  14   25.78    4.27
   6  -1  14   34.39    4.76
  -6  -1 -14   22.67    4.00
   6  -1  14   24.69    3.78
  -1  -6  14   26.15    4.84
  -1   6 -14   21.30    3.65
   6  -1  14   27.19    3.93
   6  -1  13  110.49    9.33
   1   6  13   92.82    7.75
  -1   6 -13  108.41    8.81
  -6  -1 -13  101.83    7.74
   6  -1  13   84.13    7.40
   6  -1  13  108.37    6.77
  -1   6 -13   93.70    6.83
   1   6  13   96.83    7.71
  -6   1  13   97.65    8.50
  -1  -6  13  115.76    8.90
  -1  -6  13  107.98    9.67
   6   1 -13  106.17    7.12
   6  -1  13  111.30    7.77
   6  -1  13   96.27    8.84
   6  -1  13  105.82    7.15
   6  -1  13   97.55    7.02
   6   1 -13  102.05    7.63
   6  -1  12  102.05    8.85
   1   6  12   89.63    7.38
   6  -1  12   96.74    6.73
   6  -1  12   84.15    7.22
   6  -1  12  105.42    6.53
   1   6  12   99.57    7.66
  -1  -6  12   94.04    7.83
  -1  -6  12   96.25    8.99
   6   1 -12   86.35    6.49
  -6   1  12   89.00    7.91
  -6  -1 -12   90.78    7.10
   6  -1  12   89.96    8.38
   6  -1  12  104.24    7.41
  -1   6 -12   86.85    6.52
   6  -1  12   87.66    6.58
   6   1 -12   92.79    7.04
   6  -1  11  217.81   12.82
   6  -1  11  229.90   11.02
   1   6  11  205.70   11.32
   6  -1  11  200.79   11.27
   6  -1  11  213.75   12.78
   1   6  11  206.01   11.21
  -1  -6  11  217.75   11.86
  -1  -6  11  213.57   13.22
   6   1 -11  220.07   10.42
  -6  -1 -11  201.80   10.85
   6  -1  11  210.34   10.15
  -6   1  11  213.26   12.06
  -1   6 -11  184.17    9.68
   6  -1  11  217.43   10.52
   6   1 -11  222.72   10.91
   6  -1  10  124.20    9.61
  -1  -6  10  140.66    9.54
   1   6  10  120.59    8.40
   6  -1  10  124.56    9.53
   6  -1  10  122.27    8.46
   6  -1  10  105.94    6.61
   1   6  10  123.39    8.47
  -1  -6  10  132.72   10.08
   6  -1  10  126.91    8.08
  -6   1  10  114.74    8.66
  -6  -1 -10  121.42    8.19
   6  -1  10  125.11    7.54
   6  -1  10  122.08    7.67
   6   1 -10  136.03    8.05
   1  -6  -9   36.75    4.52
   6  -1   9   36.29    5.33
   1   6   9   36.16    4.71
  -1  -6   9   47.66    5.83
   6  -1   9   39.01    4.85
   6  -1   9   73.89    5.33
   6  -1   9   15.23   13.78
  -1   6  -9   43.97    4.83
   1   6   9   42.34    4.96
  -1  -6   9   47.22    6.03
  -6   1   9   41.17    5.18
  -6  -1  -9   45.59    5.06
   6  -1   9   40.40    4.30
   6  -1   9   41.19    5.72
   6  -1   9   42.80    4.49
   6  -1   8   62.27    6.74
   1   6   8   54.45    5.42
  -1  -6   8   58.42    6.31
   6  -1   8   54.85    5.68
  -1   6  -8   65.14    5.68
   1   6   8   63.57    5.92
  -1  -6   8   63.91    6.75
   6  -1   8   65.35    6.70
  -6   1   8   59.93    6.02
   1   6   7   28.94    4.20
  -1  -6   7   40.67    5.38
   6  -1   7   31.23    4.34
  -1   6  -7   34.26    4.30
   6  -1   7   32.02    5.05
   1   6   7   31.20    4.16
  -1  -6   7   35.41    5.11
   6  -1   7   32.58    5.09
  -6   1   7   33.76    4.53
   6  -1   6  217.35   12.54
   1   6   6  213.67   11.16
   6   1  -6  226.80   10.35
   6  -1   6  215.44   11.45
  -1  -6   6  226.42   12.63
  -1   6  -6  213.85   11.12
   1   6   6  228.76   11.52
  -1  -6   6  236.35   12.82
  -6   1   6  203.98   11.26
   6  -1   6  227.95   12.72
   6  -1   5   86.59    7.60
   1   6   5   85.51    6.72
   6   1  -5   87.58    6.02
   6  -1   5   82.42    6.79
  -1  -6   5   85.87    7.66
  -1   6  -5   89.98    6.82
   1   6   5   87.38    6.64
  -1  -6   5   97.68    7.74
  -6   1   5   87.10    6.80
   6  -1   5   88.44    7.55
   6  -1   4  110.30    8.69
   6  -1   4  101.25    8.13
   1   6   4  108.60    7.47
   6  -1   4  106.61    7.62
   6   1  -4  101.74    6.70
  -1  -6   4  111.45    8.69
  -6  -1  -4  101.28    7.17
  -1   6  -4  106.90    7.43
   1   6   4  114.56    7.63
  -1  -6   4  104.02    7.92
  -6   1   4  107.65    7.60
  -6  -1  -3   23.76    3.68
   6  -1   3   29.22    4.24
   1   6   3   27.18    3.95
  -1  -6   3   21.63    3.95
   6   1  -3   23.11    3.30
  -1   6  -3   24.96    3.92
   6  -1   3   24.99    4.36
   1   6   3   25.59    3.59
  -1  -6   3   24.21    4.52
  -6   1   3   29.27    3.94
   6  -1   3   27.57    4.51
   6  -1   2   40.80    5.36
  -6  -1  -2   36.93    4.46
   6  -1   2   35.12    4.42
   1   6   2   41.12    4.63
   6   1  -2   39.54    4.21
  -1   6  -2   40.49    4.74
  -1  -6   2   38.23    5.42
   1   6   2   43.02    4.43
  -1  -6   2   45.86    5.02
   6  -1   2   32.32    4.84
   6   1  -2   35.44    4.84
  -6   1   2   41.37    4.53
  -6   1   1   -0.46    1.76
   6  -1   1    0.90    2.56
   6  -1   1    0.44    1.97
   6   1  -1   -0.24    1.79
   1   6   1    1.22    2.11
  -1   6  -1   -0.04    1.80
   1   6   1    0.92    1.48
   6  -1   1    0.31    2.48
  -6  -1  -1   -0.19    1.95
   6   1  -1    1.55    2.63
  -1  -6   1    1.96    2.85
  -6  -1   0   72.51    6.30
   6   1   0   68.40    5.71
   1   6   0   74.17    6.08
  -1   6   0   77.69    6.46
   1   6   0   79.93    5.86
  -1  -6   0   75.23    7.24
   6  -1   0   80.49    7.14
   1  -6   0   80.78    6.11
   6  -1   0   71.08    6.50
   6   1   0   80.98    6.99
  -6   1   0   77.00    5.87
  -1  -6  -1    0.91    2.47
   6   1   1    0.96    1.69
   1   6  -1    0.72    1.86
  -1   6   1    1.79    2.19
   1   6  -1    1.74    1.65
  -6  -1   1   -0.11    1.98
   6  -1  -1   -0.14    2.34
   6   1   1    3.13    2.76
   1  -6   1    0.75    1.83
  -6  -1   2   37.30    4.78
   6   1   2   35.72    4.26
   1   6  -2   41.71    4.51
  -1   6   2   44.94    4.99
   1   6  -2   40.47    4.06
  -1  -6  -2   41.33    5.71
   1  -6   2   38.46    4.26
   6   1   2   47.71    5.59
   6  -1  -2   44.93    5.09
  -1  -6  -3   29.37    4.85
   6   1   3   25.70    3.84
  -1   6   3   30.35    4.33
   1   6  -3   28.42    3.87
   1   6  -3   33.31    3.62
   1  -6   3   32.63    4.38
   1  -6   3   29.39    3.78
   6   1   3   33.09    4.81
   6  -1  -3   30.30    4.43
  -6  -1   3   30.54    4.39
   1  -6   4  116.12    8.26
  -1  -6  -4  111.67    9.12
   6   1   4   93.78    6.96
  -1   6   4  105.57    7.74
   1   6  -4  108.21    7.01
   1   6  -4  100.51    6.26
   6   1   4  103.56    8.03
   1  -6   4   94.30    6.67
   6  -1  -4  102.36    7.58
  -6  -1   4  107.90    7.97
  -1   6   5   70.50    6.33
   6   1   5   70.69    6.12
   1   6  -5   77.30    5.94
   6   1   5   71.12    6.69
   1  -6   5   77.35    6.86
   1  -6   5   66.58    5.64
   6  -1  -5   83.80    6.79
  -1  -6  -5   81.45    7.72
  -6  -1   5   78.79    6.91
  -1   6   6  225.44   11.67
   6   1   6  218.26   11.23
   1   6  -6  217.71   10.48
   6   1   6  207.52   12.05
   1  -6   6  219.25   12.33
   1  -6   6  191.76   10.19
  -6  -1   6  223.69   12.15
  -1   6   7   41.73    4.94
   6   1   7   38.16    4.56
   1   6  -7   43.72    4.37
   1  -6   7   46.58    5.76
   1  -6   7   37.92    4.35
  -6  -1   7   42.55    5.30
   6   1   7   46.69    5.68
  -1   6   8   57.99    5.81
   6   1   8   54.61    5.56
   1   6  -8   63.20    5.24
   1  -6   8   56.81    6.35
   1  -6   8   54.00    5.09
  -6  -1   8   58.80    6.20
   6   1   8   63.99    6.56
   6   1   9   35.67    5.24
   1   6  -9   30.11    4.88
   6   1   9   44.24    6.27
  -1   6   9   34.22    4.84
   6   1   9   36.32    4.52
   1   6  -9   39.85    4.13
   6   1   9   34.03    4.09
   6  -1  -9   38.94    4.61
   1  -6   9   36.07    5.47
   6   1   9   38.57    4.21
   1  -6   9   37.63    4.33
  -6  -1   9   34.59    5.06
  -6   1  -9   38.88    4.79
   6   1   9   48.52    4.54
   6   1  10  137.43    7.96
   1   6 -10  119.69    9.20
   1  -6  10  132.98   10.16
  -1   6  10  134.10    9.00
   6   1  10  118.53    8.39
   1   6 -10  139.67    7.86
   6  -1 -10  145.62    8.51
   6   1  10  120.66    9.42
  -6   1 -10  138.18    8.96
  -6  -1  10  132.15    9.54
   6   1  10  131.31    9.49
   1  -6  10  126.84    8.03
   6   1  10  117.36    7.39
  -6   1 -11  208.00   11.29
   6   1  11  217.23   12.49
   1   6 -11  193.84   12.06
  -1   6  11  201.08   11.41
   6   1  11  194.80   11.13
   6  -1 -11  219.86   11.01
   1  -6  11  224.92   13.65
   6   1  11  151.86   11.11
   1  -6  11  184.79   10.13
  -6  -1  11  211.73   12.24
   6   1  11  182.12    9.72
   6   1  11  241.94   12.88
   6   1  11  215.22   10.40
   1   6 -12   72.59    7.46
   6   1  12   81.55    7.42
  -1   6  12   81.94    7.08
   6   1  12   74.73    5.88
   6   1  12   77.52    6.84
   1  -6  12   76.04    5.45
   6  -1 -12   83.07    6.60
   6   1  12   46.72    7.04
  -6   1 -12   84.78    6.91
   1  -6  12   78.07    8.19
   6   1  12   86.74    7.86
   1  -6  12   75.39    6.19
  -6  -1  12   79.36    7.64
   6   1  12   88.37    6.40
  -6   1 -13   83.12    7.12
   1   6 -13   87.78    8.21
   6   1  13  103.20    8.29
  -1   6  13   88.37    7.53
   6   1  13   93.34    7.47
   1  -6  13   82.31    5.71
   1  -6  13  101.22    8.32
   6  -1 -13   97.09    7.31
   6   1  13   99.62    8.53
   1  -6  13   91.68    8.97
   1  -6  13   85.88    6.59
  -6  -1  13   93.86    8.25
   6   1  13   85.81    6.40
   6   1  13  100.16    6.85
   1   6 -14   24.93    4.90
   1  -6  14   23.44    3.85
   1  -6  14   29.31    5.60
   1  -6  14   25.26    3.48
  -6  -1  14   28.13    4.83
   6   1  14   26.20    4.87
  -1   6  14   25.99    4.65
   6   1  14   18.77    3.78
   6   1  14   33.22    5.42
   6  -1 -14   26.53    4.23
  -6   1 -14   27.49    4.57
   6   1  14   12.37    5.28
   1  -6  14   31.94    5.40
   6   1  14   22.44    3.69
   6   1  14   27.81    3.94
   6   1  15  124.21    7.88
  -6  -1  15  137.74   10.20
   1   6 -15  130.20    9.98
   6   1  15  139.37    9.87
  -1   6  15  132.77    9.36
   6   1  15  132.84   10.02
   6   1  15  128.52    9.04
   1  -6  15  112.33    6.80
   1  -6  15  133.05   10.19
   6  -1 -15  138.08    8.93
   1  -6  15  138.65   11.33
  -6   1 -15  121.22    8.79
   1  -6  15  137.31    8.52
   6   1  15  131.67    8.22
   1  -6  16   96.65    9.67
   6   1  16   87.92    8.39
   1   6 -16   91.57    8.45
   6   1  16   93.26    8.18
   6   1  16   87.29    7.48
   1  -6  16   88.86    5.95
  -1   6  16   78.07    7.05
   6  -1 -16   88.94    7.26
   1  -6  16   84.78    8.67
  -6   1 -16   96.01    7.74
  -1   6  16   80.31    7.65
  -6  -1  16   95.67    8.61
   1  -6  16   88.31    6.94
   6   1  16   84.24    6.54
   6   1  16   95.58    6.93
   1   6 -17  197.20   12.67
   6   1  17  227.48   12.84
  -1   6  17  225.08   12.55
   6   1  17  212.10   11.93
   1  -6  17  192.45    9.16
  -6  -1  17  228.97   13.57
  -1   6  17  183.29   11.04
   6  -1 -17  215.81   11.52
   1  -6  17  222.02   13.90
   1  -6  17  224.41   14.77
  -6   1 -17  215.34   11.93
   6   1  17  229.78   13.53
   6   1  17  227.16   11.13
   6   1  17  197.58   10.22
   6   1  18   12.22    3.14
   1   6 -18   11.69    3.76
   1  -6  18   18.74    4.90
  -6  -1  18   15.54    4.26
  -1   6  18   15.75    3.92
   6   1  18   11.84    3.17
  -1   6  18   10.53    3.01
  -1  -6 -18   13.49    3.41
   6   1  18    1.85    5.06
   1  -6  18   18.65    4.92
   1   6 -18   15.33    3.35
  -6   1 -18   12.16    3.72
   6   1  18   17.74    4.49
   6  -1 -18   10.57    3.55
   6   1  18   18.21    3.59
  -1   6  19   82.30    7.65
   6   1  19   73.62    7.06
   6   1  19   76.16    6.08
  -1  -6 -19   70.49    6.50
   6  -1 -19   82.25    6.99
   1  -6  19   80.53    8.59
   6   1  19   77.64    8.13
  -6   1 -19   75.38    7.13
   1  -6  19   79.96    9.00
   1   6 -19   83.03    6.31
  -6  -1  19   75.12    8.38
   6   1  19   78.72    6.50
  -1  -6 -20   77.58    6.79
   6  -1 -20   80.17    6.94
  -6   1 -20   84.50    7.39
   1   6 -20   88.51    6.57
   6   1  20   88.57    6.42
   6   1  20   90.80    6.83
  -1  -6 -21   36.21    5.04
   6  -1 -21   29.71    4.52
  -6   1 -21   37.91    5.27
   1   6 -21   45.84    4.85
   6   1  21   36.78    4.42
   6   1  21   34.03    4.54
  -1  -6 -22  205.38   11.27
   6  -1 -22  205.30   11.40
  -6   1 -22  221.81   12.13
   1   6 -22  232.65   10.89
   6   1  22  225.39   10.42
   6   1  22  227.13   11.01
  -1  -6 -23    1.96    2.60
  -6   1 -23    7.28    3.31
   6  -1 -23    6.44    3.07
   1   6 -23    7.13    2.57
   6   1  23    4.09    6.17
   6   1  23    5.92    2.28
   6   1  23    6.84    2.56
  -1  -6 -24   37.20    5.01
   6  -1 -24   43.81    5.22
  -6   1 -24   45.53    5.62
   1   6 -24   49.07    4.96
   6   1  24   47.24    4.58
   6   1  24   49.97    5.10
  -1  -6 -25   53.19    5.73
   6  -1 -25   53.28    5.69
  -6   1 -25   51.39    5.85
   6   1  25   39.80    7.26
   1   6 -25   55.78    5.29
   6   1  25   59.74    4.80
   6   1  25   55.51    5.23
  -1  -6 -26   21.48    3.99
  -6   1 -26   17.67    3.88
   6   1  26   28.86    6.87
   6   1  26   21.45    3.78
   1   6 -26   18.73    3.35
   6   1  26   22.97    3.56
  -1  -6 -27  120.64    8.34
   6   1  27  118.59    9.60
  -6   1 -27  136.54    8.94
   6   1  27  131.05    8.09
   1   6 -27  138.64    8.04
   6   1  27  139.48    7.97
  -1  -6 -28   26.75    4.18
  -6   1 -28   25.46    4.17
   6   1  28   26.52    3.83
   1   6 -28   23.53    3.54
   6   1  28   26.66    3.57
  -1  -6 -29  134.73    8.43
   6   1  29  157.75    9.67
  -6   1 -29  142.38    8.71
   6   1  29  135.35    7.91
   1   6 -29  145.64    8.07
   6   1  29  151.34    7.80
   6   1  30   56.43    4.81
  -1  -6 -30   54.37    5.22
  -6   1 -30   48.55    5.06
   1   6 -30   55.14    4.78
   6   1  30   63.14    4.63
  -1  -6 -31   13.45    3.05
  -6   1 -31   10.59    2.71
   6   1  31   11.81    2.57
   1   6 -31   11.68    2.53
  -1  -6 -32   53.85    4.75
   6   1  32   61.12    5.05
   1   6 -32   45.63    4.05
  -6   1 -32   46.09    4.45
   6   1  32   44.92    3.92
  -1  -6 -33   20.09    3.05
   6   1  33   24.54    3.25
   6   1  33   21.12    2.63
  -6   1 -33   23.66    3.08
   6   1  34   16.90    2.30
  -1  -6 -34   21.12    2.88
   6   1  34   16.87    2.29
  -6   1 -34   17.63    2.62
   6   1  35    9.22    1.83
  -1  -6 -35   10.85    2.20
   6   1  35    7.66    1.67
  -6   1 -35    9.17    2.02
   6   1  36  100.04    4.18
  -1  -6 -36   30.19    4.16
   6   1  37   66.14    3.06
  -1  -6 -37   31.23    3.69
   6  -2  36   61.13    3.58
  -2   6 -36   55.35    3.52
   6  -2  35   33.38    2.64
   2  -6 -35   39.38    4.25
  -2   6 -35   60.23    3.95
   2   6  35   55.74    3.42
   6  -2  35   53.91    3.52
   2  -6 -34  178.27    7.65
  -2   6 -34  176.21    7.61
   6  -2  34  160.31    7.00
   6  -2  33   51.36    3.57
   2  -6 -33   57.90    4.46
  -2   6 -33   49.62    4.13
   6  -2  33   50.31    3.96
   6  -2  32   67.54    4.41
   6  -2  32   67.15    4.16
   2  -6 -32   74.79    5.35
  -2   6 -32   74.13    5.23
   6  -2  32   70.09    4.96
   6  -2  31   52.23    4.12
   2  -6 -31   54.44    4.88
  -2   6 -31   56.15    4.83
   6  -2  31   48.98    4.53
   6  -2  30  182.36    9.17
   6  -2  30  170.24    8.29
   6  -2  30  174.57    7.72
   2  -6 -30  179.82    9.31
  -2   6 -30  170.96    9.09
   6  -2  29   18.96    3.53
   6  -2  29   15.10    2.89
   2  -6 -29   16.72    3.46
  -2   6 -29   16.49    3.29
   6  -2  28  200.98    9.81
   6  -2  28  218.21    9.35
   2  -6 -28  210.02   10.65
   6  -2  28  189.54    8.93
  -2   6 -28  205.35   10.60
   6  -2  27   16.66    2.80
   6  -2  27   15.86    3.27
   2  -6 -27   20.97    3.81
  -2   6 -27   19.64    3.76
   6  -2  26  138.78    8.45
   2  -6 -26  135.83    8.81
  -6  -2 -26  149.63    8.74
   6  -2  26  136.77    7.83
  -2   6 -26  142.64    9.07
   6  -2  25   16.00    3.48
   2  -6 -25   15.31    3.60
  -6  -2 -25   19.66    3.68
   6  -2  25   15.67    3.03
  -2   6 -25   19.72    3.88
   6  -2  24   69.52    5.76
   6  -2  24   71.70    6.24
   2  -6 -24   65.41    6.37
  -6  -2 -24   79.77    6.59
  -2   6 -24   68.64    6.48
   6  -2  23   34.79    4.55
   2  -6 -23   26.54    4.31
  -6  -2 -23   33.52    4.55
   6  -2  23   27.87    3.88
  -2   6 -23   32.47    4.78
   6  -2  22  150.73    9.03
   6  -2  22  170.91    9.91
   2  -6 -22  157.97    9.96
  -6  -2 -22  176.56   10.23
  -2   6 -22  175.45   10.46
   6  -2  21   51.88    5.54
   2  -6 -21   48.08    5.55
  -6  -2 -21   51.23    5.57
  -2   6 -21   43.82    5.46
   6  -2  21   48.16    5.03
   6  -2  20  116.01    7.83
   6  -2  20  137.31    8.76
   2  -6 -20  132.99    8.86
  -6  -2 -20  130.66    8.82
  -2   6 -20  127.30    8.85
   6  -2  20  127.49    8.15
   6  -2  19  157.12    9.53
   6  -2  19  146.24    8.89
   2  -6 -19  150.67    9.58
  -6  -2 -19  160.84    9.83
  -2   6 -19  160.84    9.89
   6  -2  19  158.10    9.18
   6  -2  18  213.36   11.09
   6  -2  18  208.50   10.61
   6  -2  18  183.21    9.67
   2  -6 -18  202.17   11.09
  -2  -6  18  203.99   13.30
  -6  -2 -18  184.50   10.74
  -2   6 -18  195.73   10.93
   6  -2  18  179.17    9.96
   6  -2  18  204.29   13.96
   6   2 -18  183.76   11.69
   2   6  17   41.50    5.58
   6  -2  17   40.83    6.22
  -2   6 -17   33.67    5.44
  -2  -6  17   42.99    6.77
   6  -2  17   44.07    4.87
   2   6  17   38.27    5.01
   2  -6 -17   44.75    5.26
  -6   2  17   52.06    6.79
  -6  -2 -17   42.46    5.11
  -2  -6  17   39.63    6.14
  -2   6 -17   38.70    5.03
   6  -2  17   47.45    5.17
   6  -2  17   43.70    4.90
   6  -2  17   45.69    6.62
   6   2 -17   47.48    5.73
   2   6  16   72.85    7.06
  -2   6 -16   52.95    6.61
   6  -2  16   61.41    5.87
  -6  -2 -16   62.36    6.02
   6  -2  16   57.65    5.56
   2   6  16   61.43    6.27
  -2  -6  16   67.20    7.79
  -2  -6  16   65.31    8.14
  -6   2  16   70.12    7.77
   6  -2  16   67.61    5.89
   6  -2  16   64.20    7.64
  -2   6 -16   64.33    5.98
   6  -2  16   59.93    5.62
   6  -2  16   69.09    7.89
   6   2 -16   58.48    6.39
   6  -2  15   33.35    4.36
   2   6  15   32.44    5.08
   6  -2  15   37.63    4.70
   6   2 -15   31.76    5.01
  -2   6 -15   32.92    5.38
   6  -2  15   31.15    5.61
  -2  -6  15   36.93    6.43
   2   6  15   29.49    4.52
  -6   2  15   42.26    6.02
   6  -2  15   34.59    4.47
  -6  -2 -15   29.96    4.52
   6  -2  15   30.92    4.23
  -2  -6  15   34.70    5.81
  -2   6 -15   30.73    4.41
   6  -2  15   42.82    6.46
   2   6  14  128.23    9.25
   6  -2  14  127.79    8.21
  -2   6 -14  118.48    9.25
   6  -2  14  126.32    7.91
   6  -2  14  140.28    7.92
   2   6  14  124.30    8.82
  -2  -6  14  128.04   10.81
  -6   2  14  125.51    9.92
   6  -2  14  122.37   10.19
   6  -2  14  141.45    8.24
  -6  -2 -14  121.00    8.35
  -2   6 -14  111.76    7.89
   6  -2  14  130.66    8.13
   6   2 -14  117.93    8.69
   6  -2  14  124.97   10.51
  -6   2  13    7.49    3.44
   6   2 -13   11.28    3.19
   6  -2  13   12.50    3.09
  -2   6 -13    9.51    3.37
  -2  -6  13    9.96    4.10
   6  -2  13   11.61    4.41
   2   6  13    6.49    3.15
   2   6  13    9.93    3.14
   6  -2  13   12.07    3.20
  -6  -2 -13    8.13    3.10
   6  -2  13    9.52    2.94
  -2   6 -13    9.43    2.88
   6  -2  13    8.93    3.83
   6  -2  13   12.92   17.47
   6  -2  13    7.56    2.73
   2   6  12  301.22   14.66
   6  -2  12  316.09   13.69
   6  -2  12  257.28   11.59
   2   6  12  301.15   14.33
  -2  -6  12  344.02   17.53
  -6   2  12  328.04   15.99
   6  -2  12  322.44   13.39
  -6  -2 -12  300.99   13.84
   6  -2  12  312.79   13.28
   6  -2  12  328.11   16.66
  -2   6 -12  260.59   12.68
  -2  -6  12  340.06   16.46
   6  -2  12  318.14   13.63
   6   2 -12  299.89   13.93
   6  -2  12  316.45   16.65
   2  -6 -11   73.05    6.28
   2   6  11   66.70    6.47
   6  -2  11   78.06    6.14
   6  -2  11   70.69    5.79
   6  -2  11   88.10    5.82
   2   6  11   72.74    6.57
  -2  -6  11   79.13    8.10
  -6   2  11   74.49    7.21
   6  -2  11   67.92    5.70
  -6  -2 -11   60.42    5.86
   6  -2  11   71.40    7.57
  -2   6 -11   56.32    5.30
  -2  -6  11   76.84    7.59
   6  -2  11   77.50    6.20
   6  -2  11   70.21    7.66
   6  -2  10   47.23    6.27
   2  -6 -10   41.97    4.81
   6  -2  10   37.57    4.34
   6  -2  10   43.16    4.79
   2   6  10   41.74    5.18
   6  -2  10   47.37    4.94
   6  -2  10   60.30    4.77
   2   6  10   44.64    5.06
  -2  -6  10   38.00    5.86
  -6   2  10   46.29    5.71
   6  -2  10   43.18    5.90
  -6  -2 -10   40.69    4.85
   6  -2  10   41.07    4.65
  -2  -6  10   43.03    5.98
   6  -2   9   41.08    4.51
   6  -2   9   46.79    6.15
   2  -6  -9   40.81    4.59
   6  -2   9   40.82    4.46
   2   6   9   34.75    4.76
   6  -2   9   40.18    4.39
   2   6   9   43.56    4.90
  -2  -6   9   40.30    5.87
  -6   2   9   43.07    5.31
  -6  -2  -9   40.03    4.68
   6  -2   9   34.16    4.25
   6  -2   9   41.25    5.80
   6  -2   9   39.18    4.33
  -2  -6   9   46.89    6.18
   6  -2   9   40.85    4.51
   6  -2   9   16.87   12.49
   6  -2   8   21.29    3.30
  -6  -2  -8   18.36    3.63
   2  -6  -8   21.31    3.42
   6  -2   8   21.95    3.37
   6  -2   8   20.89    3.40
  -2  -6   8   20.21    4.26
   6  -2   8   20.91    3.25
  -6   2   8   22.08    4.02
   6  -2   8   21.95    4.47
   2   6   8   24.45    3.87
   2   6   8   19.76    3.53
  -2  -6   8   20.26    4.44
   6  -2   8   18.29    3.43
   6  -2   8   24.79    4.78
   6  -2   8   19.40    3.39
   6  -2   7   41.12    5.70
   2  -6  -7   42.02    4.62
   6  -2   7   46.12    4.57
   2   6   7   38.40    4.62
   6  -2   7   31.49    3.75
  -2   6  -7   42.41    4.91
   2   6   7   38.10    4.55
   6  -2   7   37.15    5.23
  -6   2   7   42.25    5.05
   6  -2   7   35.29    4.09
  -6  -2  -7   36.38    4.48
   6  -2   7   38.86    4.50
  -2  -6   7   40.44    5.79
   2  -6  -6  110.28    7.30
   6  -2   6  122.34    7.47
   6  -2   6  105.79    6.77
   2   6   6  103.18    7.44
  -6  -2  -6  112.07    7.88
   6  -2   6   72.65    5.63
  -2   6  -6  121.48    8.12
   2   6   6  116.24    7.67
   6  -2   6  105.85    8.63
  -6  -2  -6  126.54    8.46
  -6   2   6  116.33    8.03
   6  -2   6   77.24    9.30
  -2  -6   6  108.46    9.15
   2  -6  -5   86.75    6.51
   6  -2   5   88.97    7.92
   2   6   5   89.26    6.79
   6  -2   5   62.52    5.03
  -2   6  -5   91.97    7.21
   2   6   5   84.55    6.44
   6  -2   5   96.40    8.02
  -6  -2  -5   81.47    7.02
  -6   2   5   89.01    6.86
   6  -2   5   76.42    7.38
  -2  -6   5   97.87    8.61
  -2  -6   4  122.07    9.79
   6  -2   4  121.00    9.22
   6  -2   4  127.62    9.23
   2   6   4  120.44    7.99
   6   2  -4  129.82    7.50
  -2   6  -4  125.14    8.50
   2   6   4  116.54    7.65
  -6  -2  -4  119.45    8.46
  -6   2   4  128.22    8.28
   6  -2   4  148.72    8.11
   6  -2   3   43.36    5.78
  -2  -6   3   45.74    6.18
   2   6   3   42.70    4.72
   6   2  -3   46.22    4.47
  -2   6  -3   50.44    5.54
  -6  -2  -3   45.08    5.26
   2   6   3   45.31    4.56
   6  -2   3   47.98    4.49
  -6   2   3   47.42    4.90
   6  -2   3   41.86    5.43
   6  -2   2   62.14    6.45
  -2  -6   2   58.00    6.92
   2   6   2   61.13    5.56
   6   2  -2   61.47    5.17
  -2   6  -2   62.47    6.09
  -6  -2  -2   56.44    5.89
   2   6   2   65.51    5.28
   6  -2   2   46.46    5.66
   2  -6  -2   56.91    5.51
   6  -2   2   58.81    4.84
   6   2  -1   22.10    3.29
  -2  -6   1   20.29    4.53
   2   6   1   20.92    3.08
   6  -2   1   19.44    3.90
   2   6   1   21.33    3.50
  -2   6  -1   24.47    4.12
   6  -2   1   21.59    3.90
  -6  -2  -1   20.05    3.86
   2  -6  -1   22.46    3.76
  -6  -2   0    0.73    2.06
   6  -2   0    1.56    2.52
  -2  -6   0    2.04    2.75
   6   2   0    2.96    1.93
   2   6   0    4.71    2.25
  -2   6   0    2.78    2.57
   2   6   0    3.93    1.77
   6  -2   0    1.33    2.30
   2  -6   0    1.51    2.04
   2   6  -1   22.05    3.08
   6  -2  -1   20.87    4.08
   6   2   1   19.09    3.22
   2   6  -1   23.75    3.52
  -2   6   1   24.79    4.07
  -2  -6  -1   18.80    4.44
  -6  -2   1   19.25    3.84
   6  -2  -1   17.30    3.45
   6   2   1   22.32    4.08
   2  -6   1   15.83    3.25
  -6  -2   2   61.01    6.24
   6  -2  -2   75.30    6.89
   2   6  -2   55.92    5.18
   6   2   2   59.49    5.41
  -2   6   2   73.77    6.47
  -2  -6  -2   62.23    7.02
   2   6  -2   70.85    5.13
   2  -6   2   57.62    5.52
   6  -2  -2   65.68    6.12
   6   2   2   69.04    6.55
  -6  -2   3   45.83    5.52
   6   2   3   44.86    4.71
   2   6  -3   48.68    4.67
  -2   6   3   50.08    5.44
  -2  -6  -3   45.45    6.20
   2  -6   3   41.94    4.89
   6  -2  -3   43.02    4.97
   6   2   3   51.63    5.80
  -6  -2   4  126.42    9.19
   6   2   4  113.80    7.73
   2   6  -4  123.02    7.44
  -2   6   4  121.03    8.45
  -2  -6  -4  131.15   10.09
   2  -6   4  127.01    8.93
   6  -2  -4  117.70    8.15
   2  -6   4  108.57    7.72
   6   2   4  129.28    8.91
  -6  -2   5   90.60    7.82
   2   6  -5   85.14    7.44
   6   2   5   95.50    7.00
  -2   6   5  101.00    7.48
   2   6  -5  101.58    6.56
  -2  -6  -5   97.44    8.71
   6  -2  -5   89.73    6.73
   2  -6   5  104.14    8.22
   2  -6   5   90.21    6.85
   6   2   5   86.38    7.40
   6  -2  -5   96.48    7.25
   6   2   5   84.06    6.19
  -6  -2   6  115.03    8.90
   2   6  -6  108.71    8.53
   6   2   6  117.26    8.01
  -2   6   6  126.39    8.54
   2   6  -6  136.43    7.60
   6   2   6  129.14    9.39
   6  -2  -6  120.54    7.82
  -2  -6  -6  122.17    9.92
   2  -6   6  132.77    9.49
   6   2   6  117.79    8.70
   2  -6   6  111.92    7.81
   6   2   6  123.19    7.50
  -6  -2   7   38.83    5.53
   2   6  -7   34.09    5.01
  -2  -6  -7   33.56    5.79
  -2   6   7   40.87    5.09
   2  -6   7   35.54    3.98
   6   2   7   37.97    4.59
   2  -6   7   34.81    5.17
   6  -2  -7   36.16    4.39
  -6   2  -7   38.16    4.73
   6   2   7   50.59    7.20
   6   2   7   35.28    4.05
   6   2   7   41.71    5.31
   2  -6   7   36.21    4.66
   2  -6   8   17.34    3.21
  -2  -6  -8   17.51    4.38
   6  -2  -8   18.54    3.37
   2   6  -8   14.87    3.92
   6   2   8   16.23    3.11
   2  -6   8   15.82    3.90
   2  -6   8   15.90    2.94
   6   2   8   17.45    3.52
  -2   6   8   19.93    3.91
  -6  -2   8   18.66    4.19
  -6   2  -8   16.47    3.37
   6   2   8   26.87    6.57
   6   2   8   17.51    3.84
   2  -6   8   13.18    3.14
  -6   2  -9   44.22    5.03
   2  -6   9   40.58    4.21
   2   6  -9   31.98    5.14
  -2   6   9   37.11    4.93
   6   2   9   42.52    4.92
   2  -6   9   45.24    4.31
   6  -2  -9   41.22    4.70
   6   2   9   38.14    7.04
   2  -6   9   44.91    5.93
   6   2   9   38.59    5.25
   2  -6   9   37.44    4.67
   6   2   9   41.92    4.42
  -6  -2   9   43.99    5.85
  -6   2 -10   53.78    5.53
   6   2  10   31.74    6.96
   2  -6  10   46.66    4.39
   2   6 -10   39.51    5.62
  -2   6  10   54.74    5.79
   6   2  10   46.99    5.35
   2  -6  10   48.14    4.52
   6  -2 -10   47.90    5.13
   2  -6  10   40.51    5.87
   6   2  10   59.00    6.31
   2  -6  10   41.43    4.97
   6   2  10   44.61    4.71
  -6  -2  10   49.06    6.13
   2  -6  11   77.15    5.57
   2   6 -11   69.16    7.30
  -2   6  11   75.52    6.80
   6   2  11   63.53    6.25
   2  -6  11   64.91    5.24
   6  -2 -11   71.26    6.31
  -6   2 -11   71.51    6.41
   2  -6  11   74.32    8.12
   6   2  11   71.35    6.95
   2  -6  11   64.28    6.09
   6   2  11   68.81    5.83
   6   2  11   77.22    6.22
  -6  -2  11   77.81    7.65
  -6   2 -12  309.63   14.15
   2  -6  12  293.45   11.96
   2   6 -12  291.13   15.34
  -2   6  12  301.05   14.46
   6   2  12  287.70   13.96
   2  -6  12  269.12   11.70
   6  -2 -12  305.30   13.83
   2  -6  12  284.42   13.51
   2  -6  12  314.19   16.82
   6   2  12  310.57   15.01
   6   2  12  287.19   12.76
   6   2  12  321.83   13.88
  -6  -2  12  306.99   15.66
   6  -2 -13    9.92    3.37
   2   6 -13    6.54    3.59
   6   2  13    9.11    3.00
   2  -6  13    6.81    4.01
   2  -6  13    6.47    2.68
   6   2  13    9.79    3.12
   6   2  13    9.16    3.19
  -2   6  13    9.13    3.41
  -6  -2  13    5.32    3.62
  -6   2 -13    6.55    3.21
   6   2  13    9.44    6.47
   6   2  13    6.47    3.38
   2  -6  13    9.94    3.28
   2   6 -14  127.25    9.96
   6   2  14  119.09    7.84
  -2   6  14  141.79    9.62
   6   2  14  132.73    9.12
   2  -6  14  119.66    7.32
   6  -2 -14  148.39    9.37
  -6   2 -14  134.70    9.10
   2  -6  14  128.91   11.04
   6   2  14  140.88    9.97
   2  -6  14  129.64    8.84
   6   2  14  136.47    9.00
  -6  -2  14  134.45   10.17
   2   6 -15   34.41    5.62
   2  -6  15   27.13    3.73
   2  -6  15   29.92    6.07
   6   2  15   26.48    4.57
  -2   6  15   33.62    5.05
  -6  -2  15   29.58    5.29
   6  -2 -15   39.50    5.21
  -6   2 -15   26.19    4.58
   2  -6  15   28.56    5.68
   6   2  15   29.13    4.23
   6   2  15   34.16    5.52
   6   2  15   31.74    4.78
   2  -6  15   26.71    4.45
   2   6 -16   71.31    7.63
  -2   6  16   62.17    6.71
   6   2  16   68.77    6.62
   2  -6  16   64.19    5.26
   6  -2 -16   67.02    6.53
   2  -6  16   70.63    8.22
  -6   2 -16   69.67    6.68
   6   2  16   73.27    7.48
   2  -6  16   68.99    8.29
   2  -6  16   58.35    6.09
  -6  -2  16   65.92    7.27
   6   2  16   61.22    5.57
   6   2  16   67.86    6.62
   2   6 -17   38.59    5.76
  -2   6  17   43.68    5.73
   6   2  17   46.79    5.56
   2  -6  17   39.29    4.26
   2  -6  17   46.08    7.06
  -2  -6 -17   43.29    4.99
   6  -2 -17   43.67    5.51
   2  -6  17   51.15    7.18
  -6   2 -17   45.65    5.69
   6   2  17   45.95    6.35
   2  -6  17   38.09    5.10
   6   2  17   44.40    4.78
   6   2  17   40.41    5.38
  -6  -2  17   42.18    6.10
  -2   6  18  226.91   12.51
   2  -6  18  195.47    9.48
  -2  -6 -18  191.48   10.56
   6  -2 -18  220.24   12.00
   2  -6  18  236.09   14.50
  -6   2 -18  224.47   12.11
   2  -6  18  213.52   11.58
   6   2  18  218.59   10.65
   6   2  18  211.41   12.01
   6   2  19  139.94    8.36
   2  -6  19  154.57    8.07
  -2  -6 -19  143.15    8.88
   6  -2 -19  157.09   10.07
  -6   2 -19  161.56   10.13
   2  -6  20  109.23    6.83
  -2  -6 -20  101.07    7.55
   6  -2 -20  108.41    8.41
  -6   2 -20  115.83    8.72
   6   2  20  107.26    7.39
   6   2  21   40.64    4.56
   2  -6  21   34.71    4.05
  -2  -6 -21   40.20    4.94
  -6   2 -21   43.47    5.71
   6  -2 -21   36.99    5.21
   6   2  21   42.27    4.89
   2  -6  22  155.00    8.22
  -2  -6 -22  158.86    9.52
   6  -2 -22  162.92   10.41
  -6   2 -22  177.28   10.72
   6   2  22  164.30    8.98
   6   2  22  167.94    9.45
   2  -6  23   20.30    3.36
  -2  -6 -23   24.10    3.91
   6  -2 -23   25.19    4.69
  -6   2 -23   22.24    4.41
   6   2  23   10.85    6.84
   6   2  23   20.12    3.31
   6   2  23   20.55    3.72
   2  -6  24   56.83    4.85
  -2  -6 -24   53.31    5.57
   6  -2 -24   61.17    6.37
  -6   2 -24   63.81    6.51
   6   2  24   64.13    5.34
   6   2  24   58.58    5.52
   2  -6  25   19.17    3.16
  -2  -6 -25   19.29    3.72
  -6   2 -25   17.60    3.94
   6  -2 -25   14.27    3.81
   2   6 -25   19.19    3.23
   6   2  25   17.53    3.37
   6   2  25   10.55    7.55
   6   2  25   17.49    3.29
  -2  -6 -26  124.79    8.19
  -6   2 -26  144.56    9.39
   2  -6  26  131.33    7.30
   2   6 -26  158.06    8.09
   6   2  26  138.73    7.73
   6   2  26  139.33    8.14
   2  -6  27   17.15    2.87
  -2  -6 -27   16.71    3.57
  -6   2 -27   17.36    3.89
   2   6 -27   16.41    2.96
   6   2  27   18.39    3.00
   6   2  27   18.95    3.29
   2  -6  28  199.17    8.77
  -2  -6 -28  191.71   10.03
  -6   2 -28  211.32   11.08
   2   6 -28  224.77    9.75
   6   2  28  211.38    9.20
   6   2  28  201.26    9.62
  -6   2 -29   17.40    3.62
  -2  -6 -29   18.63    3.38
   6   2  29   18.19    2.89
  -2  -6 -30  175.15    9.04
  -6   2 -30  181.85    9.68
   6   2  30  170.33   10.44
   6   2  30  182.10    8.84
   6   2  30  180.06    8.39
  -2  -6 -31   48.39    4.42
  -6   2 -31   50.98    4.83
   6   2  31   47.91    4.19
   6   2  31   48.42    3.89
  -2  -6 -32   71.52    5.18
  -6   2 -32   80.65    5.73
   6   2  32   82.47    4.73
   6   2  32   74.08    5.00
  -2  -6 -33   43.64    3.81
  -6   2 -33   46.82    4.16
   6   2  33   41.03    3.49
  -2  -6 -34  157.48    7.34
  -6   2 -34  168.75    7.79
   6   2  34  171.31    7.38
   6   2  34  151.47    6.74
   6   2  35   49.08    3.37
  -6   2 -35   51.52    3.92
   6   2  35   45.93    3.21
   6   2  36   94.42    3.76
  -2  -6 -36   26.59    3.34
   6  -3  35    7.74    1.60
  -3   6 -35    7.85    1.64
   6  -3  34   68.34    4.07
  -3   6 -34   65.49    4.14
   3   6  34   56.59    3.48
   6  -3  34   57.28    3.56
   6  -3  33    2.89    1.49
  -3   6 -33    4.01    1.71
   3   6  33    3.15    1.37
   6  -3  32   84.71    4.61
   6  -3  32  147.00    6.95
   3  -6 -32  121.45    6.11
  -3   6 -32  121.34    6.39
   3   6  32  107.02    5.64
   6  -3  32  107.44    5.75
   6  -3  31   10.84    2.25
   6  -3  31   11.32    2.02
   3  -6 -31   15.36    2.52
  -3   6 -31   12.52    2.56
   6  -3  30   49.24    3.85
   3  -6 -30   54.74    4.44
  -3   6 -30   47.19    4.48
   6  -3  30   45.51    4.16
   6  -3  29   10.40    2.62
   6  -3  29   12.40    2.40
   6  -3  29    6.66    2.13
   3  -6 -29   13.60    2.84
  -3   6 -29   14.49    2.92
   6  -3  28   94.37    6.00
   3  -6 -28  102.59    6.59
  -3   6 -28  106.02    7.02
   6  -3  28  100.15    6.67
   6  -3  27   15.18    3.18
   6  -3  27   12.66    2.80
   6  -3  27   15.23    2.54
   3  -6 -27    9.25    2.76
  -3   6 -27   12.44    3.22
   6  -3  26   28.89    3.76
   6  -3  26   31.31    3.54
   3  -6 -26   26.95    3.90
  -3   6 -26   27.57    4.25
   6  -3  26   26.50    4.02
   6  -3  25    8.02    3.00
   6  -3  25    6.88    2.66
   3  -6 -25    6.50    2.74
  -3   6 -25    5.85    3.11
   6  -3  24  211.25   10.64
   3  -6 -24  225.78   11.14
  -3   6 -24  223.21   11.66
   6  -3  24  225.31   11.32
   6  -3  23   85.08    6.70
   6  -3  23  104.39    6.47
   3  -6 -23   85.17    6.73
  -3   6 -23   91.24    7.45
   6  -3  23   91.34    7.24
   6  -3  22  110.25    7.66
   6  -3  22  111.15    7.02
   3  -6 -22  110.41    7.70
  -3   6 -22  101.60    7.93
   6  -3  22  113.55    8.05
   6  -3  21   39.34    4.85
   6  -3  21   47.81    4.94
   3  -6 -21   31.55    4.35
  -3   6 -21   35.34    4.94
  -3   6 -21   35.07    4.57
   6  -3  21   40.08    5.04
   6  -3  20  173.25    9.94
   6  -3  20  154.21    8.38
   3  -6 -20  169.43    9.73
  -3   6 -20  168.70    9.72
  -3   6 -20  161.39   10.08
   6  -3  20  171.99   10.10
   6  -3  19   43.92    5.16
   6  -3  19   62.51    5.43
   3  -6 -19   52.59    5.46
  -3   6 -19   56.42    5.55
   6  -3  19   54.15    5.81
  -3   6 -19   47.53    5.65
   6  -3  18   42.28    5.05
   6  -3  18   60.31    5.17
   3  -6 -18   45.26    5.18
  -6  -3 -18   47.98    5.29
  -3   6 -18   39.17    4.66
  -3   6 -18   41.14    5.14
   6  -3  18   39.60    5.09
   6  -3  17    9.09    3.15
   6  -3  17    7.22    3.11
   3  -6 -17    6.66    2.79
  -3   6 -17    8.39    2.90
  -6  -3 -17    4.91    2.90
  -3   6 -17    9.40    3.19
   6  -3  16  132.63    8.65
   6  -3  16  111.95    7.29
   3  -6 -16  118.86    8.20
  -6  -3 -16  137.97    8.76
  -3   6 -16  123.59    8.56
   6  -3  16  124.31    8.39
   3   6  15   59.14    6.43
   6  -3  15   54.14    5.65
   6  -3  15   55.72    4.96
   3   6  15   47.38    5.66
   3  -6 -15   52.62    5.45
  -3  -6  15   51.54    6.98
  -6   3  15   67.06    7.41
  -6  -3 -15   55.88    5.71
   6  -3  15   60.74    7.46
  -3   6 -15   48.69    5.42
   6  -3  15   26.97   14.07
   6  -3  15   48.91    7.19
   6  -3  15   55.61    5.73
   3   6  14   53.43    6.04
   6  -3  14   47.79    5.35
   6  -3  14   45.71    4.72
   3   6  14   51.13    5.67
  -6   3  14   51.24    6.58
  -3  -6  14   58.94    7.67
  -6  -3 -14   56.70    5.79
   6  -3  14   54.37    7.13
  -3   6 -14   43.61    5.05
   6  -3  14   52.14    7.05
   6  -3  14   50.56    5.35
   3  -6 -13   53.97    5.59
   3   6  13   55.35    6.21
   6  -3  13   52.49    5.40
  -3   6 -13   39.75    5.55
   6  -3  13   46.32    4.92
   3   6  13   48.03    5.56
   6  -3  13   40.47    6.18
  -6   3  13   46.79    6.47
  -3  -6  13   63.71    7.87
  -6  -3 -13   46.98    5.40
   6  -3  13   49.97    7.00
  -3   6 -13   47.65    5.24
   6  -3  13   56.43    5.68
   3  -6 -12  135.13    8.75
  -3  -6  12  132.51   10.80
   3   6  12  149.87    9.87
   6  -3  12  146.21    8.87
   6  -3  12  116.50    7.20
   6  -3  12  173.18    9.56
   3   6  12  147.51    9.55
  -6   3  12  143.38   10.58
  -6  -3 -12  133.77    8.73
   6  -3  12  149.53   11.32
   6  -3  12   83.99   14.31
   6  -3  12  160.31   11.79
   6  -3  12  136.62    8.59
   3  -6 -11   32.36    4.45
   6  -3  11   34.80    4.55
   3   6  11   33.79    4.86
   6  -3  11   37.40    6.12
   6  -3  11   27.41    4.04
   3   6  11   33.52    4.75
   6  -3  11   34.23    5.89
  -3  -6  11   37.27    6.17
  -6  -3 -11   31.53    4.58
  -6   3  11   35.46    5.63
   6  -3  11   36.14    4.50
   3  -6 -10   49.94    5.32
   6  -3  10   49.23    5.20
   3   6  10   40.59    5.26
   6  -3  10   32.61    4.32
   6  -3  10   65.61    5.63
   3   6  10   43.26    5.24
  -3  -6  10   39.73    6.36
  -6   3  10   51.15    6.22
  -6  -3 -10   43.49    5.14
   6  -3  10   50.57    6.72
   6  -3  10   51.16    6.90
   6  -3  10   45.31    4.85
   3  -6  -9   76.56    6.44
   6  -3   9   83.87    6.55
   3   6   9   84.60    7.10
   6  -3   9   66.43    5.39
   6  -3   9   89.91    8.75
   6  -3   9   90.86    6.57
   3   6   9   90.32    7.27
  -6   3   9   81.64    7.53
   6  -3   9   93.46    6.51
  -6  -3  -9   84.37    6.79
   6  -3   9   85.09    8.32
  -3  -6   9   83.91    8.43
   6  -3   9   81.32    6.37
   3  -6  -8  157.43    9.15
   6  -3   8  152.22    8.86
   6  -3   8  164.28   11.25
   3   6   8  155.02    9.65
  -6  -3  -8  146.57    9.02
   6  -3   8  114.90    7.21
   6  -3   8  146.27    8.24
   3   6   8  153.02    9.39
  -6   3   8  166.57   10.26
   6  -3   8  157.23    8.69
  -3  -6   8  155.81   11.58
   6  -3   8  121.95   10.93
  -6  -3  -8  166.89   10.74
   6  -3   8  149.91    8.68
   6  -3   8  151.51   11.18
   6  -3   7   42.21    6.13
   3  -6  -7   48.32    5.04
   6  -3   7   38.73    4.51
   3   6   7   50.37    5.41
   6  -3   7   23.51    3.93
   6  -3   7   42.62    4.34
   3   6   7   45.63    5.01
  -6   3   7   43.33    5.34
   6  -3   7   46.86    4.78
   6  -3   7   42.60    6.05
  -6  -3  -7   38.51    4.82
  -6  -3  -7   39.73    5.46
  -3  -6   7   47.84    6.71
   6  -3   7   49.08    5.46
   6  -3   7   40.91    4.44
  -6   3   6   13.55    3.40
   6  -3   6   15.87    3.13
  -3  -6   6   13.97    4.27
   3  -6  -6    8.94    2.85
   6  -3   6   16.91    3.18
   6  -3   6    7.50    2.58
   6  -3   6    9.57    2.57
   6  -3   6   15.11    4.40
  -6  -3  -6    9.15    3.48
   3   6   6   13.60    3.28
   3   6   6   14.20    3.16
  -6  -3  -6   13.16    3.34
   6  -3   6   15.78    3.30
   6  -3   6   13.44    4.02
   6  -3   6   14.37    3.46
   6  -3   5   37.08    5.67
   3  -6  -5   32.99    4.27
   6  -3   5   31.07    3.99
   3   6   5   37.48    4.62
   3  -6  -5   33.62    4.15
  -6  -3  -5   25.15    4.66
   6  -3   5   28.47    3.59
   3   6   5   31.16    4.10
  -6   3   5   33.29    4.57
   6  -3   5   33.65    4.14
  -6  -3  -5   33.09    4.35
   6  -3   5   34.23    5.18
   6  -3   5   32.52    4.35
  -3  -6   5   38.21    5.98
   6  -3   5   32.84    3.92
   6  -3   4  439.05   19.61
   3  -6  -4  422.39   16.73
   6  -3   4  431.38   16.53
   3   6   4  422.60   17.03
   3  -6  -4  401.25   16.10
   3   6   4  402.02   16.55
  -3   6  -4  437.81   18.18
   6  -3   4  420.47   16.33
  -6  -3  -4  414.69   18.90
   6  -3   4  437.99   18.95
  -6  -3  -4  434.99   17.44
   6  -3   4  418.48   16.89
  -3  -6   4  445.87   20.61
   6  -3   4  401.93   15.73
   3  -6  -3   41.48    4.47
   6  -3   3   34.66    5.34
   6  -3   3   36.11    4.14
   3  -6  -3   35.55    4.77
  -6  -3  -3   32.85    5.08
   3   6   3   36.35    4.43
   3  -6  -3   37.12    4.17
   3   6   3   49.99    4.89
  -3   6  -3   44.43    5.32
   6  -3   3   31.66    4.05
  -6  -3  -3   34.90    4.60
   6  -3   3   34.52    4.98
   6  -3   3   34.22    4.32
  -3  -6   3   31.74    5.58
   6  -3   3   30.80    3.77
   3  -6  -2   28.23    3.94
   6  -3   2   30.06    3.84
  -6  -3  -2   25.16    4.71
   3   6   2   30.47    4.24
   3   6   2   34.64    4.21
   3  -6  -2   27.97    3.75
   6   3  -2   34.63    4.00
   3   6   2   34.60    4.09
  -3   6  -2   36.82    4.93
   6  -3   2   32.21    5.15
   6  -3   2   31.43    4.02
   6  -3   2   33.67    4.81
   3  -6  -2   30.52    4.44
   6  -3   2   37.91    4.36
  -3  -6   2   35.69    5.91
   6  -3   2   30.67    3.60
   6  -3   1   17.25    2.86
  -6  -3  -1   12.46    3.97
   3  -6  -1   11.99    2.75
   3  -6  -1   13.05    3.26
   6  -3   1   13.46    2.75
   3   6   1   15.33    3.23
   3  -6  -1   16.07    3.06
   6  -3   1   13.53    3.79
   3   6   1   15.51    3.07
   6   3  -1   13.84    2.85
   3   6   1   14.95    2.91
  -3   6  -1   17.26    3.75
   6  -3   1   13.28    3.03
   6  -3   1   12.26    3.14
   6  -3   1   12.20    2.86
  -3  -6   1   15.26    4.49
   3  -6   0  145.46    8.54
  -3  -6   0  162.11   11.57
   6  -3   0  152.09    8.26
   6  -3   0  152.25   10.37
   3   6   0  144.60    9.31
   3   6   0  167.21    9.02
   3  -6   0  146.07    8.19
   6   3   0  157.07    8.89
  -3   6   0  159.45    9.81
   3   6   0  160.83    8.57
  -6  -3   0  147.55   10.48
   6  -3   0  151.79    8.79
   6   3   0  131.95    9.01
   6  -3   0  168.89   10.03
   3  -6   0  149.90    9.31
   6  -3   0  149.63    8.49
   6   3   0  144.38    8.15
   6  -3   0  144.89    7.92
  -3  -6  -1   16.31    4.71
   3  -6   1   12.08    2.78
   6  -3  -1   15.38    2.88
   3   6  -1   16.41    3.62
   3  -6   1   14.37    2.97
   6  -3  -1   16.78    4.08
   6   3   1   12.19    2.89
  -3   6   1   14.77    3.58
   6   3   1    4.86    5.15
   6  -3  -1   17.98    3.32
   6  -3  -1   24.32    3.97
   6   3   1    9.78    2.76
  -6  -3   1   11.44    3.79
   3  -6   1   14.28    3.40
   6  -3  -1   14.49    2.80
   3  -6   2   32.48    4.04
   6  -3  -2   30.56    3.77
   6  -3  -2   34.85    5.03
   3   6  -2   24.69    4.09
  -3  -6  -2   29.79    5.35
   3  -6   2   27.51    3.59
   6   3   2   32.51    4.20
  -3   6   2   35.84    4.76
   6   3   2   20.97    5.34
   6  -3  -2   23.24    3.77
   6   3   2   32.29    3.86
  -6  -3   2   26.56    4.76
   6  -3  -2   23.27    3.91
   3  -6   2   22.09    3.99
   3  -6   3   41.35    4.65
   6  -3  -3   44.28    4.41
   3   6  -3   40.24    5.14
   6  -3  -3   44.76    5.52
  -3  -6  -3   43.59    6.60
   3  -6   3   39.97    4.24
   6   3   3   37.08    4.55
  -6  -3   3   44.15    5.96
  -3   6   3   42.03    5.10
   6  -3  -3   42.05    4.75
   6   3   3   41.47    6.60
   3  -6   3   35.72    4.77
   6  -3  -3   45.82    4.97
   6   3   3   43.06    4.37
   3  -6   4  409.39   16.16
   6  -3  -4  437.38   15.77
   3   6  -4  377.53   17.54
   3  -6   4  374.81   15.34
   6   3   4  401.65   16.91
  -6  -3   4  427.99   19.46
  -3  -6  -4  423.11   20.21
  -3   6   4  423.62   17.68
   6   3   4  412.25   16.03
   6  -3  -4  414.59   16.75
   3  -6   4  392.28   17.21
   3  -6   5   30.18    4.06
   3   6  -5   23.47    4.20
   3  -6   5   23.97    3.50
   3  -6   5   27.90    4.97
   6   3   5   24.17    3.96
  -3   6   5   26.79    4.38
   6  -3  -5   30.63    4.26
  -3  -6  -5   30.66    5.59
   6   3   5   32.34    7.16
   3  -6   5   30.29    4.52
   6   3   5   23.60    3.83
  -6  -3   5   27.45    5.08
  -6   3  -5   32.42    4.46
  -3  -6  -6   18.66    4.68
   6   3   6   35.42    7.89
   3  -6   6   17.09    3.34
   3   6  -6   15.30    3.73
   3  -6   6   16.52    3.06
   3  -6   6   17.43    4.01
   6   3   6   13.03    3.38
  -3   6   6   17.51    3.76
   6  -3  -6   14.44    3.40
  -6   3  -6   16.61    3.55
  -6  -3   6   17.13    4.23
   6   3   6   14.56    3.71
   6   3   6   15.57    3.32
   3  -6   6   17.26    3.65
   3  -6   7   48.79    4.80
   3   6  -7   40.45    5.60
  -6  -3   7   43.19    6.15
   3  -6   7   38.38    4.26
   6   3   7   39.92    4.88
  -3   6   7   48.97    5.43
  -3  -6  -7   37.54    6.19
   6  -3  -7   39.16    4.76
  -6   3  -7   45.25    5.05
   6   3   7   43.93    8.39
   3  -6   7   40.91    6.07
   3  -6   7   36.54    4.89
   6   3   7   43.04    5.32
   6   3   7   39.13    4.53
   3  -6   8  146.15    8.23
   3   6  -8  128.80    9.60
  -6  -3   8  140.94   10.58
   3  -6   8  134.41    7.92
   6   3   8  138.10    9.14
  -3   6   8  140.42    9.25
   6  -3  -8  141.99    8.91
  -3  -6  -8  149.56   11.39
  -6   3  -8  137.88    8.70
   3  -6   8  142.18   10.74
   3  -6   8  134.76    9.17
   6   3   8  144.09    9.53
   6   3   8  138.79    8.38
   3  -6   9   66.53    5.61
   6   3   9   68.93    6.55
   3   6  -9   64.11    6.98
  -6  -3   9   72.29    7.80
   3  -6   9   70.57    5.58
  -3   6   9   71.96    6.66
   6  -3  -9   68.58    6.31
  -6   3  -9   67.12    6.26
   6   3   9   57.57    9.12
  -3  -6  -9   74.39    8.24
   3  -6   9   74.97    8.05
   3  -6   9   70.36    6.61
   6   3   9   78.04    7.13
   6   3   9   73.91    6.07
   3   6 -10   45.39    6.06
   3  -6  10   45.52    6.69
  -6  -3  10   48.37    6.39
   3  -6  10   46.00    4.62
   3  -6  10   42.83    4.58
   6   3  10   40.04    5.15
  -3   6  10   42.81    5.34
  -3  -6 -10   39.72    6.43
   6  -3 -10   39.23    5.02
  -6   3 -10   50.26    5.56
   6   3  10   45.14    9.13
   6   3  10   52.88    5.94
   3  -6  10   43.68    5.40
   6   3  10   43.51    4.83
   3  -6  11   32.59    4.07
   3   6 -11   38.32    5.55
   3  -6  11   35.33    4.18
   6   3  11   28.65    4.48
  -3   6  11   36.59    5.08
   3  -6  11   31.78    5.83
   6  -3 -11   31.53    4.67
  -6  -3  11   31.53    5.35
  -6   3 -11   38.41    5.01
   6   3  11   34.44    9.38
   6   3  11   34.26    5.13
   6   3  11   29.56    4.05
   3  -6  11   29.68    4.76
   3  -6  12  115.67    7.25
   3   6 -12  116.29    9.38
   3  -6  12  122.45   10.67
  -6  -3  12  115.68    9.84
   3  -6  12  118.83    7.45
   6   3  12  125.35    8.81
  -3   6  12  138.86    9.36
   6  -3 -12  125.18    8.66
  -6   3 -12  114.88    8.36
   6   3  12  129.48    9.14
   3  -6  12  117.74    8.75
   6   3  12  124.09    8.01
   3  -6  13   44.04    4.56
   3   6 -13   56.66    6.80
  -6  -3  13   57.10    7.03
   3  -6  13   45.67    4.72
  -3   6  13   53.59    6.05
   6   3  13   43.73    5.35
   3  -6  13   44.70    6.99
  -6   3 -13   49.26    5.59
   6  -3 -13   51.15    5.83
   3  -6  13   49.58    5.77
  -6   3 -13   42.60    4.54
   6   3  13   52.17    5.30
   3  -6  14   55.37    4.99
   3   6 -14   53.83    6.56
  -6  -3  14   62.13    7.13
   3  -6  14   54.61    5.11
   6   3  14   52.63    5.78
  -3   6  14   59.62    6.26
   6  -3 -14   53.13    5.82
  -6   3 -14   48.65    5.66
   3  -6  14   59.97    7.75
   3  -6  14   49.39    5.76
  -6   3 -14   47.75    4.83
   6   3  14   51.18    5.37
   6   3  14   57.94    6.14
   3  -6  15   48.99    4.71
   3   6 -15   50.26    6.28
  -6  -3  15   54.82    6.94
   3  -6  15   49.48    5.88
  -3   6  15   56.49    6.31
   6   3  15   47.26    5.60
   3  -6  15   42.46    4.69
  -3  -6 -15   50.34    5.26
   6  -3 -15   50.84    5.84
  -6   3 -15   52.23    5.85
   3  -6  15   62.38    7.58
  -6   3 -15   44.85    4.78
   6   3  15   47.32    5.16
   6   3  15   49.60    5.73
   3  -6  16  116.93    7.09
   3  -6  16  103.24    7.02
  -3  -6 -16  105.22    7.64
   6  -3 -16  113.61    8.50
  -6   3 -16  113.99    8.43
  -6   3 -16  108.36    7.35
   6   3  16  106.58    7.51
   6   3  16  108.68    8.39
   3  -6  17    6.95    2.39
   3  -6  17    4.58    2.45
  -3  -6 -17    5.24    2.81
   6  -3 -17    5.24    3.18
  -6   3 -17    6.31    3.26
  -6   3 -17    4.22    2.35
   6   3  17    5.55    2.80
   3  -6  18   47.31    4.85
  -3  -6 -18   52.37    5.39
   6  -3 -18   46.10    5.79
  -6   3 -18   46.28    5.63
  -6   3 -18   56.36    5.27
   6   3  18   40.59    4.83
  -6   3 -19   48.29    5.76
   3  -6  19   51.97    5.02
  -3  -6 -19   45.26    5.08
   6  -3 -19   50.70    6.08
  -6   3 -19   56.64    5.18
   6   3  19   49.61    5.21
   3  -6  20  152.68    8.63
  -3  -6 -20  145.84    8.99
   6  -3 -20  157.98   10.46
  -6   3 -20  171.96   10.56
  -6   3 -20  160.87    9.08
   6   3  20  140.54    8.83
   3  -6  21   29.12    4.03
  -3  -6 -21   26.78    4.02
  -6   3 -21   30.79    4.84
  -6   3 -21   32.29    4.06
   6  -3 -21   30.80    5.11
   6   3  21   31.15    4.11
   3  -6  22   92.52    6.51
  -3  -6 -22   97.41    7.15
  -6   3 -22  100.71    8.10
   6   3  22   89.16    6.73
   6  -3 -22   98.07    8.33
  -6   3 -22  102.82    7.02
  -6   3 -23   87.07    6.33
   3  -6  23   81.09    6.12
  -3  -6 -23   82.84    6.54
   6  -3 -23   84.83    7.73
  -6   3 -23   92.08    7.63
   6   3  23   82.40    6.29
   3  -6  24  187.09    9.33
  -3  -6 -24  184.66    9.87
   6  -3 -24  196.55   11.65
  -6   3 -24  204.50   11.23
  -6   3 -24  211.15    9.89
   6   3  24  192.05    9.62
   3  -6  25    5.85    2.52
  -3  -6 -25    5.41    2.57
  -6   3 -25   10.65    3.59
   6   3  25    4.56    2.37
   6   3  25    5.26    2.47
   3  -6  26   28.53    3.66
  -3  -6 -26   26.55    3.75
  -6   3 -26   27.33    4.43
   6   3  26   33.88    9.85
   6   3  26   30.61    3.60
   6   3  26   26.10    3.64
   6   3  27    9.54    2.43
   3  -6  27   11.98    2.74
  -3  -6 -27   12.61    3.07
  -6   3 -27   14.13    3.46
   6   3  27   18.89   10.01
   6   3  27   13.31    2.79
   3  -6  28   90.94    5.69
  -3  -6 -28   94.85    6.29
  -6   3 -28  100.63    7.22
   6   3  28   91.53    5.71
   6   3  28   89.90    5.94
   3  -6  29   10.23    2.23
  -3  -6 -29   10.15    2.52
  -6   3 -29   12.54    3.25
   6   3  29   10.09    2.09
   6   3  29   11.81    2.38
   3  -6  30   43.57    3.62
  -3  -6 -30   42.04    3.93
  -6   3 -30   49.00    4.79
   6   3  30   50.43    3.74
   6   3  30   51.84    4.06
   3  -6  31    8.18    1.90
  -3  -6 -31   13.16    2.38
  -6   3 -31   10.97    2.69
   6   3  31   15.70    2.69
   6   3  31    8.55    1.93
   3  -6  32  103.99    5.17
  -3  -6 -32  111.01    5.92
  -6   3 -32  121.87    6.88
   6   3  32  129.73    8.23
   6   3  32  115.16    5.55
   6   3  32  110.92    5.88
  -6   3 -33    2.02    1.84
   6   3  33    5.77    4.24
   6   3  33    2.73    1.61
   6   3  33    0.81    1.32
  -3  -6 -34   49.83    3.76
   6   3  34   63.11    4.79
   6   3  34   59.36    3.63
   6   3  35  111.44    3.81
   6   3  35    6.24    1.40
   6  -4  34   26.58    2.19
  -4   6 -34   27.96    2.34
   6  -4  33   27.63    2.55
  -4   6 -33   31.56    2.75
   4   6  33   25.50    2.14
   4   6  33   28.58    2.28
   6  -4  32   27.14    2.68
  -4   6 -32   28.84    2.82
   4   6  32   23.88    2.41
   6  -4  32   23.64    2.40
   6  -4  31   17.95    2.54
  -4   6 -31   16.10    2.45
   4   6  31   14.23    2.10
   6  -4  31   18.18    2.32
   6  -4  30  103.46    5.82
  -4   6 -30  108.52    6.13
   4   6  30   91.96    5.36
   6  -4  30   93.28    5.40
   6  -4  29   28.06    2.82
   6  -4  29   35.11    3.69
  -4   6 -29   26.46    3.40
   4   6  29   29.11    3.25
   6  -4  29   22.72    2.92
   6  -4  28   90.62    5.38
  -4   6 -28   92.29    6.22
   4   6  28   94.27    5.95
[truncated: 301,136 more chars]
