# Supplementary material for: Disassembly of chiral hydrogen-bonded frameworks into single-unit organometallic helices for enantioselective amyloid inhibition
Source: Nat Commun. 2025 Aug 27;16:8019. doi: 10.1038/s41467-025-63459-2 (PMC12391419; doi:10.1038/s41467-025-63459-2)
Supplement: Supplementary file 7 — Source Data [file 41467_2025_63459_MOESM7_ESM.xlsx]

## Sheet: Fig.2
Fig.2e	2θ	Norm. intensity	2θ	Norm. intensity	2θ	Norm. intensity	2θ	Norm. intensity			Fig.2f	Diameter	Frequency	Zeta potential	Er±		Fig.2g	Diameter	Frequency	Zeta potential	Er±		Fig.2h	Wavelength	CD	CD		Fig.2m	Frequency	VCD	VCD
	°		°		°		°					nm	%	mV				nm	%	mV				nm	mdeg	mdeg			cm-1	×10-4 arb. u.	×10-4 arb. u.
		L-Calculated		L-Cu-crystal		D-Calculated		D-Cu-crystal					D-Cu-SMOH						L-Cu-SMOH						D-Cu-SMOH	L-Cu-SMOH				D-Cu-SMOH	L-Cu-SMOH
	5	0.004	5	16966.7	5	0.004	5	17700				0.3	0	-13.245	0.12021			0.3	0	-13.405	0.13435			800	1.84054	-2.07531			1199.51	-6.86e-06	4.45955e-06
	5.01	0.004	5.02	17350	5.01	0.004	5.02	18466.7				0.3489	0					0.3489	0					798	1.85469	-2.11234			1201.43	-1.34e-06	2.35871e-06
	5.02	0.004	5.04	16783.3	5.02	0.004	5.04	19666.7				0.4057	0					0.4057	0					796	1.8735	-2.14386			1203.36	-1.75e-06	8.4885e-07
	5.03	0.004	5.06	17466.7	5.03	0.004	5.06	16733.3				0.4718	0					0.4718	0					794	1.89696	-2.16988			1205.29	-5.92e-06	1.09778e-05
	5.04	0.00399	5.08	17866.7	5.04	0.00399	5.08	18433.3				0.5487	0					0.5487	0					792	1.92507	-2.19039			1207.22	-1.95e-05	2.3381e-05
	5.05	0.00399	5.1	17616.7	5.05	0.00399	5.1	18000				0.6381	0					0.6381	0					790	1.95785	-2.2054			1209.15	-3.73e-05	3.21782e-05
	5.06	0.00399	5.12	17016.7	5.06	0.00399	5.12	17383.3				0.742	0					0.742	0					788	2.00214	-2.1885			1211.08	-4.78e-05	4.16752e-05
	5.07	0.00399	5.14	17583.3	5.07	0.00398	5.14	19383.3				0.8629	0					0.8629	0					786	2.01547	-2.20178			1213.01	-5.38e-05	5.60699e-05
	5.08	0.00398	5.16	17583.3	5.08	0.00398	5.16	17833.3				1.003	0					1.003	0					784	2.06048	-2.20495			1214.93	-7.36e-05	6.72011e-05
	5.09	0.00398	5.18	17150	5.09	0.00398	5.18	18716.7				1.167	0					1.167	0					782	2.11822	-2.25897			1216.86	-9.63e-05	7.76683e-05
	5.1	0.00398	5.2	18300	5.1	0.00398	5.2	18333.3				1.357	0					1.357	0					780	2.1556	-2.29874			1218.79	-0.00011	8.37236e-05
	5.11	0.00398	5.22	16466.7	5.11	0.00397	5.22	18033.3				1.578	0					1.578	0					778	2.17596	-2.32893			1220.72	-0.000122	7.47784e-05
	5.12	0.00398	5.24	16683.3	5.12	0.00397	5.24	18400				1.835	0					1.835	0					776	2.22552	-2.35435			1222.65	-0.000121	6.58488e-05
	5.13	0.00397	5.26	17366.7	5.13	0.00397	5.26	17200				2.134	0					2.134	0					774	2.20415	-2.37767			1224.58	-0.000103	6.3465e-05
	5.14	0.00397	5.28	18183.3	5.14	0.00397	5.28	18066.7				2.482	0					2.482	0					772	2.22803	-2.39585			1226.51	-7.39e-05	4.34451e-05
	5.15	0.00397	5.3	17333.3	5.15	0.00397	5.3	18933.3				2.886	0					2.886	0					770	2.24285	-2.41207			1228.43	-3.93e-05	3.38681e-06
	5.16	0.00397	5.32	17866.7	5.16	0.00396	5.32	19000				3.357	0					3.357	0					768	2.26325	-2.41484			1230.36	-1.79e-05	-7.03e-06
	5.17	0.00397	5.34	17700	5.17	0.00396	5.34	17633.3				3.903	0					3.903	0					766	2.30334	-2.4115			1232.29	-1.25e-05	-9.51e-07
	5.18	0.00397	5.36	16850	5.18	0.00396	5.36	17833.3				4.539	0					4.539	0					764	2.35366	-2.43244			1234.22	-6.89e-06	1.00874e-06
	5.19	0.00396	5.38	17083.3	5.19	0.00396	5.38	17916.7				5.279	0					5.279	0					762	2.41981	-2.44737			1236.15	-5.15e-06	-8.58e-07
	5.2	0.00396	5.4	17283.3	5.2	0.00396	5.4	18333.3				6.139	0					6.139	0					760	2.48145	-2.45137			1238.08	-8.2e-06	-1.13e-06
	5.21	0.00396	5.42	17050	5.21	0.00395	5.42	18050				7.139	0					7.139	0					758	2.53453	-2.46716			1240	-7.3e-06	-8.31e-06
	5.22	0.00396	5.44	17350	5.22	0.00395	5.44	18683.3				8.302	0					8.302	0					756	2.5543	-2.48357			1241.93	-1.78e-06	-1.03e-05
	5.23	0.00396	5.46	17133.3	5.23	0.00395	5.46	18300				9.655	0					9.655	0					754	2.55579	-2.52067			1243.86	-4.66e-06	-1.13e-05
	5.24	0.00396	5.48	17666.7	5.24	0.00395	5.48	17783.3				11.23	0					11.23	5.209					752	2.55113	-2.57006			1245.79	-8.76e-06	-8.25e-06
	5.25	0.00396	5.5	16400	5.25	0.00395	5.5	17633.3				13.06	0					13.06	30.21					750	2.51966	-2.61058			1247.72	-9.63e-06	-1.27e-07
	5.26	0.00395	5.52	17416.7	5.26	0.00395	5.52	18600				15.18	25					15.18	44.79					748	2.50416	-2.66107			1249.65	-6.87e-06	5.62755e-07
	5.27	0.00395	5.54	17100	5.27	0.00395	5.54	18533.3				17.66	50					17.66	19.79					746	2.52772	-2.69911			1251.58	-2.9e-06	-4.55e-06
	5.28	0.00395	5.56	17450	5.28	0.00394	5.56	18316.7				20.53	25					20.53	0					744	2.53259	-2.72301			1253.5	-4.25e-06	-1.5e-05
	5.29	0.00395	5.58	17433.3	5.29	0.00394	5.58	20383.3				23.88	0					23.88	0					742	2.56276	-2.72403			1255.43	-4.74e-06	-1.36e-05
	5.3	0.00395	5.6	16433.3	5.3	0.00394	5.6	18016.7				27.77	0					27.77	0					740	2.61891	-2.73856			1257.36	-2.99e-06	-4.13e-06
	5.31	0.00395	5.62	17300	5.31	0.00394	5.62	18183.3				32.3	0					32.3	0					738	2.63584	-2.74191			1259.29	-3.73e-06	-4.57e-06
	5.32	0.00395	5.64	16450	5.32	0.00394	5.64	18166.7				37.56	0					37.56	0					736	2.66596	-2.71263			1261.22	-1.04e-05	-7.79e-06
	5.33	0.00395	5.66	17283.3	5.33	0.00394	5.66	18850				43.68	0					43.68	0					734	2.68934	-2.70963			1263.15	-1.01e-05	-7.84e-06
	5.34	0.00395	5.68	17983.3	5.34	0.00394	5.68	18433.3				50.79	0					50.79	0					732	2.67539	-2.71483			1265.07	-5.89e-06	-1.99e-06
	5.35	0.00395	5.7	17966.7	5.35	0.00394	5.7	18900				59.07	0					59.07	0					730	2.68952	-2.70341			1267	-5.92e-06	-5.1e-06
	5.36	0.00395	5.72	16716.7	5.36	0.00394	5.72	18383.3				68.69	0					68.69	0					728	2.70067	-2.72021			1268.93	-8.01e-06	-4.96e-06
	5.37	0.00395	5.74	17450	5.37	0.00393	5.74	18416.7				79.88	0					79.88	0					726	2.70438	-2.74959			1270.86	-4.4e-06	1.13274e-06
	5.38	0.00395	5.76	17283.3	5.38	0.00393	5.76	18616.7				92.89	0					92.89	0					724	2.70344	-2.76536			1272.79	-8.28e-06	1.07903e-08
	5.39	0.00395	5.78	17050	5.39	0.00393	5.78	18683.3				108	0					108	0					722	2.7305	-2.77119			1274.72	-1.38e-05	3.20889e-06
	5.4	0.00395	5.8	17150	5.4	0.00393	5.8	18350				125.6	0					125.6	0					720	2.76562	-2.78826			1276.64	-9.84e-06	3.76364e-06
	5.41	0.00394	5.82	16450	5.41	0.00393	5.82	18183.3				146.1	0					146.1	0					718	2.7822	-2.76633			1278.57	-1.22e-06	6.14069e-06
	5.42	0.00394	5.84	17066.7	5.42	0.00393	5.84	18383.3				169.9	0					169.9	0					716	2.80754	-2.74207			1280.5	-9.76e-07	7.56787e-07
	5.43	0.00394	5.86	17033.3	5.43	0.00393	5.86	18250				197.6	0					197.6	0					714	2.80175	-2.75532			1282.43	-5.92e-06	-4.45e-06
	5.44	0.00394	5.88	15900	5.44	0.00393	5.88	18566.7				229.8	0					229.8	0					712	2.79685	-2.76619			1284.36	-1e-05	-9.99e-06
	5.45	0.00394	5.9	16316.7	5.45	0.00393	5.9	18216.7				267.2	0					267.2	0					710	2.79477	-2.78601			1286.29	-8.26e-06	-4.69e-06
	5.46	0.00394	5.92	16366.7	5.46	0.00393	5.92	18666.7				310.7	0					310.7	0					708	2.78773	-2.78548			1288.22	-8.69e-06	8.21357e-07
	5.47	0.00394	5.94	17283.3	5.47	0.00393	5.94	18850				361.3	0					361.3	0					706	2.75918	-2.79874			1290.14	-6e-06	-2.39e-06
	5.48	0.00394	5.96	17133.3	5.48	0.00393	5.96	17900				420.2	0					420.2	0					704	2.74452	-2.78699			1292.07	-1.09e-05	-2.75e-06
	5.49	0.00395	5.98	18216.7	5.49	0.00393	5.98	17583.3				488.7	0					488.7	0					702	2.73339	-2.76751			1294	-7.99e-06	-2.8e-06
	5.5	0.00395	6	17616.7	5.5	0.00393	6	18150				568.3	0					568.3	0					700	2.74817	-2.74065			1295.93	-5.01e-06	-1.73e-06
	5.51	0.00395	6.02	17316.7	5.51	0.00393	6.02	18533.3				660.9	0					660.9	0					698	2.73658	-2.72633			1297.86	-7.33e-06	-1.69e-06
	5.52	0.00395	6.04	18783.3	5.52	0.00393	6.04	18916.7				768.5	0					768.5	0					696	2.71626	-2.72927			1299.79	-6.31e-06	-3.29e-06
	5.53	0.00395	6.06	17250	5.53	0.00393	6.06	20600				893.8	0					893.8	0					694	2.67843	-2.75054			1301.71	4.7419e-07	-1e-06
	5.54	0.00395	6.08	17350	5.54	0.00393	6.08	18083.3				1039	0					1039	0					692	2.65958	-2.76104			1303.64	2.08755e-06	4.29175e-06
	5.55	0.00395	6.1	18416.7	5.55	0.00393	6.1	18750				1209	0					1209	0					690	2.64198	-2.76322			1305.57	-4.65e-06	-2.87e-07
	5.56	0.00395	6.12	18600	5.56	0.00393	6.12	18650				1406	0					1406	0					688	2.64206	-2.72947			1307.5	-1.47e-05	-9.3e-06
	5.57	0.00395	6.14	18000	5.57	0.00393	6.14	19050				1635	0					1635	0					686	2.58844	-2.72547			1309.43	-1.53e-05	-1.2e-05
	5.58	0.00395	6.16	17750	5.58	0.00393	6.16	18433.3				1901	0					1901	0					684	2.57859	-2.67484			1311.36	-5.05e-06	-2.45e-05
	5.59	0.00395	6.18	18800	5.59	0.00393	6.18	18650				2211	0					2211	0					682	2.54675	-2.62183			1313.29	1.14624e-05	-4.85e-05
	5.6	0.00395	6.2	17483.3	5.6	0.00393	6.2	18150				2571	0					2571	0					680	2.55483	-2.56203			1315.21	2.99278e-05	-7.5e-05
	5.61	0.00395	6.22	18783.3	5.61	0.00393	6.22	19483.3				2990	0					2990	0					678	2.5232	-2.55352			1317.14	3.77207e-05	-9.52e-05
	5.62	0.00395	6.24	17500	5.62	0.00393	6.24	19600				3477	0					3477	0					676	2.5005	-2.547			1319.07	2.56422e-05	-9.02e-05
	5.63	0.00395	6.26	16216.7	5.63	0.00393	6.26	18066.7				4043	0					4043	0					674	2.4608	-2.541			1321	3.91605e-06	-6.2e-05
	5.64	0.00396	6.28	16933.3	5.64	0.00393	6.28	18900				4702	0					4702	0					672	2.47511	-2.52184			1322.93	-1.41e-05	-3.59e-05
	5.65	0.00396	6.3	17716.7	5.65	0.00394	6.3	19450				5468	0					5468	0					670	2.46083	-2.5026			1324.86	-3.23e-05	-1.84e-05
	5.66	0.00396	6.32	17000	5.66	0.00394	6.32	18433.3				6358	0					6358	0					668	2.43628	-2.49439			1326.79	-4.93e-05	-2.32e-06
	5.67	0.00396	6.34	18116.7	5.67	0.00394	6.34	19266.7				7394	0					7394	0					666	2.38827	-2.47111			1328.71	-6.61e-05	1.82783e-05
	5.68	0.00396	6.36	17766.7	5.68	0.00394	6.36	18950				8599	0					8599	0					664	2.34471	-2.41935			1330.64	-8.31e-05	3.64335e-05
	5.69	0.00396	6.38	16700	5.69	0.00394	6.38	19466.7				10000	0					10000	0					662	2.29525	-2.3633			1332.57	-9.74e-05	4.26115e-05
	5.7	0.00396	6.4	17250	5.7	0.00394	6.4	17800																660	2.26437	-2.3231			1334.5	-0.000103	4.85729e-05
	5.71	0.00397	6.42	16566.7	5.71	0.00394	6.42	18816.7																658	2.21475	-2.28452			1336.43	-8.77e-05	6.60786e-05
	5.72	0.00397	6.44	17400	5.72	0.00394	6.44	18933.3																656	2.16359	-2.26068			1338.36	-7.07e-05	7.42901e-05
	5.73	0.00397	6.46	17083.3	5.73	0.00394	6.46	19533.3																654	2.12599	-2.21172			1340.28	-7.2e-05	4.74322e-05
	5.74	0.00397	6.48	16983.3	5.74	0.00395	6.48	19800																652	2.11089	-2.16912			1342.21	-7.36e-05	1.2924e-05
	5.75	0.00397	6.5	17233.3	5.75	0.00395	6.5	19816.7																650	2.07796	-2.14062			1344.14	-7.91e-05	-4.66e-06
	5.76	0.00397	6.52	17116.7	5.76	0.00395	6.52	19133.3																648	2.05031	-2.1183			1346.07	-8.03e-05	-1.3e-05
	5.77	0.00398	6.54	16900	5.77	0.00395	6.54	18883.3																646	2.01722	-2.07363			1348	-5.41e-05	-1.03e-05
	5.78	0.00398	6.56	16933.3	5.78	0.00395	6.56	19733.3																644	1.97398	-2.02314			1349.93	-1.46e-05	-6.46e-06
	5.79	0.00398	6.58	17616.7	5.79	0.00395	6.58	18966.7																642	1.93324	-1.99771			1351.86	1.24809e-05	-4.36e-06
	5.8	0.00398	6.6	16783.3	5.8	0.00396	6.6	20033.3																640	1.89648	-1.95794			1353.78	1.71931e-05	2.35608e-06
	5.81	0.00399	6.62	16633.3	5.81	0.00396	6.62	19200																638	1.85614	-1.89433			1355.71	9.97037e-06	-1.43e-06
	5.82	0.00399	6.64	16516.7	5.82	0.00396	6.64	19166.7																636	1.78656	-1.84505			1357.64	-1.44e-06	-7.22e-06
	5.83	0.00399	6.66	16983.3	5.83	0.00396	6.66	19616.7																634	1.72749	-1.7878			1359.57	-1.35e-05	1.45168e-05
	5.84	0.00399	6.68	17916.7	5.84	0.00396	6.68	19433.3																632	1.67365	-1.74343			1361.5	-2.92e-05	3.81447e-05
	5.85	0.00399	6.7	17083.3	5.85	0.00397	6.7	19133.3																630	1.64378	-1.69634			1363.43	-3.71e-05	2.68408e-05
	5.86	0.004	6.72	17383.3	5.86	0.00397	6.72	19666.7																628	1.60567	-1.62403			1365.35	-2.53e-05	1.85273e-05
	5.87	0.004	6.74	17533.3	5.87	0.00397	6.74	20283.3																626	1.55456	-1.57043			1367.28	-2.11e-05	3.732e-05
	5.88	0.004	6.76	17950	5.88	0.00397	6.76	19583.3																624	1.51367	-1.51458			1369.21	-3.07e-05	4.77093e-05
	5.89	0.00401	6.78	17700	5.89	0.00397	6.78	19433.3																622	1.46816	-1.47863			1371.14	-3.4e-05	4.73122e-05
	5.9	0.00401	6.8	16933.3	5.9	0.00398	6.8	19783.3																620	1.41945	-1.43269			1373.07	-3.21e-05	4.70599e-05
	5.91	0.00401	6.82	17216.7	5.91	0.00398	6.82	19050																618	1.34229	-1.40243			1375	-3.73e-05	3.95735e-05
	5.92	0.00401	6.84	17083.3	5.92	0.00398	6.84	18933.3																616	1.28592	-1.34376			1376.92	-4.66e-05	3.02728e-05
	5.93	0.00402	6.86	16950	5.93	0.00399	6.86	19650																614	1.2353	-1.30983			1378.85	-5.55e-05	2.7082e-05
	5.94	0.00402	6.88	17683.3	5.94	0.00399	6.88	19350																612	1.19359	-1.26874			1380.78	-6.26e-05	3.0279e-05
	5.95	0.00402	6.9	17750	5.95	0.00399	6.9	19800																610	1.15839	-1.223			1382.71	-5.46e-05	2.7118e-05
	5.96	0.00403	6.92	17200	5.96	0.00399	6.92	20266.7																608	1.12157	-1.15552			1384.64	-3.25e-05	2.39327e-05
	5.97	0.00403	6.94	17250	5.97	0.004	6.94	19250																606	1.07396	-1.10508			1386.57	-2.21e-05	2.40347e-05
	5.98	0.00403	6.96	17350	5.98	0.004	6.96	20566.7																604	1.04393	-1.04668			1388.5	-2.43e-05	1.28175e-05
	5.99	0.00404	6.98	17866.7	5.99	0.004	6.98	20583.3																602	1.01036	-0.99204			1390.42	-1.64e-05	4.14586e-06
	6	0.00404	7	17483.3	6	0.00401	7	19600																600	0.94927	-0.96036			1392.35	-3.79e-06	6.24759e-06
	6.01	0.00404	7.02	17600	6.01	0.00401	7.02	19666.7																598	0.88422	-0.92243			1394.28	-2.33e-05	1.66261e-05
	6.02	0.00405	7.04	17733.3	6.02	0.00401	7.04	19583.3																596	0.85311	-0.86212			1396.21	-5.3e-05	3.73256e-05
	6.03	0.00405	7.06	17433.3	6.03	0.00402	7.06	19700																594	0.8014	-0.83057			1398.14	-4.69e-05	3.91369e-05
	6.04	0.00406	7.08	19283.3	6.04	0.00402	7.08	19716.7																592	0.76822	-0.79971			1400.07	-3.1e-05	1.51213e-05
	6.05	0.00406	7.1	17816.7	6.05	0.00402	7.1	19433.3																590	0.72709	-0.76256			1401.99	-1.11e-05	7.37483e-06
	6.06	0.00406	7.12	16850	6.06	0.00403	7.12	19666.7																588	0.68761	-0.72308			1403.92	-1.56e-05	1.29732e-05
	6.07	0.00407	7.14	17366.7	6.07	0.00403	7.14	20166.7																586	0.61791	-0.69141			1405.85	-1.97e-05	7.57153e-06
	6.08	0.00407	7.16	17933.3	6.08	0.00403	7.16	19550																584	0.57379	-0.65573			1407.78	-1.27e-05	4.41245e-07
	6.09	0.00408	7.18	17850	6.09	0.00404	7.18	20150																582	0.53051	-0.60394			1409.71	-1.15e-05	2.00765e-06
	6.1	0.00408	7.2	16983.3	6.1	0.00404	7.2	19966.7																580	0.46626	-0.55717			1411.64	-1.5e-05	5.68381e-06
	6.11	0.00408	7.22	18633.3	6.11	0.00404	7.22	19816.7																578	0.41768	-0.49828			1413.57	-1.15e-05	9.26944e-06
	6.12	0.00409	7.24	18083.3	6.12	0.00405	7.24	20433.3																576	0.3831	-0.44257			1415.49	-2.73e-06	2.00667e-05
	6.13	0.00409	7.26	17800	6.13	0.00405	7.26	20066.7																574	0.3468	-0.37937			1417.42	9.98326e-06	1.53127e-05
	6.14	0.0041	7.28	18166.7	6.14	0.00406	7.28	20533.3																572	0.32159	-0.33326			1419.35	1.36043e-05	-9.78e-06
	6.15	0.0041	7.3	16816.7	6.15	0.00406	7.3	20083.3																570	0.28486	-0.2959			1421.28	6.53634e-06	-8.34e-06
	6.16	0.00411	7.32	17816.7	6.16	0.00407	7.32	19950																568	0.23745	-0.28172			1423.21	-4.53e-06	2.56386e-05
	6.17	0.00411	7.34	18616.7	6.17	0.00407	7.34	20250																566	0.1734	-0.2703			1425.14	-4.19e-05	6.23399e-05
	6.18	0.00412	7.36	18200	6.18	0.00407	7.36	20566.7																564	0.14627	-0.25072			1427.07	-5.99e-05	9.00191e-05
	6.19	0.00412	7.38	18100	6.19	0.00408	7.38	19850																562	0.12522	-0.22626			1428.99	-4.25e-05	0.000104804
	6.2	0.00413	7.4	18366.7	6.2	0.00408	7.4	19583.3																560	0.09815	-0.20205			1430.92	-1.84e-05	8.7507e-05
	6.21	0.00413	7.42	18516.7	6.21	0.00409	7.42	21333.3																558	0.10292	-0.16015			1432.85	2.82759e-05	3.64698e-05
	6.22	0.00414	7.44	17550	6.22	0.00409	7.44	19283.3																556	0.10036	-0.13516			1434.78	7.94851e-05	-1.87e-05
	6.23	0.00414	7.46	18233.3	6.23	0.0041	7.46	19533.3																554	0.08002	-0.10329			1436.71	0.000109385	-6.94e-05
	6.24	0.00415	7.48	17600	6.24	0.0041	7.48	20033.3																552	0.05651	-0.08971			1438.64	0.000111049	-0.000109
	6.25	0.00415	7.5	18083.3	6.25	0.00411	7.5	20700																550	0.02256	-0.07137			1440.57	9.87731e-05	-0.000119
	6.26	0.00416	7.52	17716.7	6.26	0.00411	7.52	20600																548	-0.01638	-0.05878			1442.49	8.61886e-05	-0.000111
	6.27	0.00416	7.54	18050	6.27	0.00412	7.54	20650																546	-0.05548	-0.04317			1444.42	7.99172e-05	-9.97e-05
	6.28	0.00417	7.56	17633.3	6.28	0.00412	7.56	19950																544	-0.08805	-0.02022			1446.35	6.53027e-05	-8.61e-05
	6.29	0.00418	7.58	18350	6.29	0.00413	7.58	19816.7																542	-0.10286	0.00765			1448.28	4.31976e-05	-8.69e-05
	6.3	0.00418	7.6	17433.3	6.3	0.00413	7.6	19933.3																540	-0.11433	0.03994			1450.21	2.89619e-05	-8.5e-05
	6.31	0.00419	7.62	18016.7	6.31	0.00414	7.62	21150																538	-0.11307	0.06867			1452.13	1.39474e-05	-6.86e-05
	6.32	0.00419	7.64	18233.3	6.32	0.00414	7.64	20916.7																536	-0.1253	0.0699			1454.06	-8.44e-07	-3.8e-05
	6.33	0.0042	7.66	17233.3	6.33	0.00415	7.66	20866.7																534	-0.13942	0.07087			1455.99	-9.21e-06	-1.37e-05
	6.34	0.00421	7.68	17733.3	6.34	0.00416	7.68	20233.3																532	-0.14723	0.07284			1457.92	-2.23e-05	-2.8e-05
	6.35	0.00421	7.7	17533.3	6.35	0.00416	7.7	19950																530	-0.15775	0.08848			1459.85	-3.18e-05	-4.4e-05
	6.36	0.00422	7.72	17050	6.36	0.00417	7.72	20533.3																528	-0.15328	0.1039			1461.78	-2.37e-05	-4.54e-05
	6.37	0.00422	7.74	16833.3	6.37	0.00417	7.74	20583.3																526	-0.1631	0.10647			1463.71	-7.18e-06	-4.09e-05
	6.38	0.00423	7.76	17850	6.38	0.00418	7.76	21300																524	-0.17173	0.1171			1465.63	3.18281e-06	-3.92e-05
	6.39	0.00424	7.78	17850	6.39	0.00419	7.78	20783.3																522	-0.16096	0.13743			1467.56	1.52991e-05	-5.14e-05
	6.4	0.00424	7.8	18183.3	6.4	0.00419	7.8	20400																520	-0.14272	0.14339			1469.49	3.21918e-05	-3.38e-05
	6.41	0.00425	7.82	18083.3	6.41	0.0042	7.82	20650																518	-0.15211	0.13653			1471.42	4.0318e-05	-1.67e-06
	6.42	0.00426	7.84	18000	6.42	0.0042	7.84	21033.3																516	-0.15655	0.12364			1473.35	3.92777e-05	-9.6e-06
	6.43	0.00426	7.86	17366.7	6.43	0.00421	7.86	19516.7																514	-0.16643	0.10876			1475.28	3.37531e-05	-2.36e-05
	6.44	0.00427	7.88	18400	6.44	0.00422	7.88	21600																512	-0.17548	0.1065			1477.21	2.9433e-05	-3.09e-05
	6.45	0.00428	7.9	17883.3	6.45	0.00422	7.9	21800																510	-0.18773	0.1076			1479.13	2.60548e-05	-3.88e-05
	6.46	0.00429	7.92	16816.7	6.46	0.00423	7.92	20466.7																508	-0.19833	0.10675			1481.06	1.81787e-05	-4.02e-05
	6.47	0.00429	7.94	17933.3	6.47	0.00424	7.94	21050																506	-0.21268	0.10348			1482.99	1.21208e-05	-3.46e-05
	6.48	0.0043	7.96	18383.3	6.48	0.00424	7.96	21100																504	-0.20079	0.11309			1484.92	1.21728e-05	-2.23e-05
	6.49	0.00431	7.98	17766.7	6.49	0.00425	7.98	21366.7																502	-0.17855	0.11823			1486.85	1.67253e-05	-1.11e-05
	6.5	0.00432	8	17550	6.5	0.00426	8	21183.3																500	-0.1605	0.11031			1488.78	2.06956e-05	-2.97e-07
	6.51	0.00432	8.02	18050	6.51	0.00427	8.02	21083.3																498	-0.15322	0.10708			1490.7	1.15338e-05	-2.86e-06
	6.52	0.00433	8.04	17666.7	6.52	0.00427	8.04	20466.7																496	-0.13574	0.09647			1492.63	2.51048e-07	-3.29e-06
	6.53	0.00434	8.06	17350	6.53	0.00428	8.06	21516.7																494	-0.13342	0.0852			1494.56	2.45543e-06	1.1485e-05
	6.54	0.00435	8.08	18900	6.54	0.00429	8.08	20100																492	-0.12339	0.08367			1496.49	4.67828e-06	1.39486e-05
	6.55	0.00436	8.1	18716.7	6.55	0.0043	8.1	21466.7																490	-0.13099	0.07818			1498.42	-4.19e-06	1.14608e-05
	6.56	0.00436	8.12	18933.3	6.56	0.0043	8.12	21166.7																488	-0.13909	0.07349			1500.35	-8.82e-06	1.4068e-05
	6.57	0.00437	8.14	18250	6.57	0.00431	8.14	20733.3																486	-0.12491	0.07791			1502.28	-5.32e-06	1.25042e-05
	6.58	0.00438	8.16	18316.7	6.58	0.00432	8.16	20600																484	-0.0982	0.08662			1504.2	5.65024e-07	2.47495e-05
	6.59	0.00439	8.18	17333.3	6.59	0.00433	8.18	21300																482	-0.08213	0.08274			1506.13	-3.29e-06	4.4619e-05
	6.6	0.0044	8.2	18366.7	6.6	0.00434	8.2	21083.3																480	-0.08369	0.07944			1508.06	-1.4e-05	3.23928e-05
	6.61	0.00441	8.22	17716.7	6.61	0.00434	8.22	21233.3																478	-0.07575	0.0766			1509.99	-9.3e-06	9.20189e-06
	6.62	0.00442	8.24	18083.3	6.62	0.00435	8.24	21033.3																476	-0.07171	0.05622			1511.92	1.25419e-06	-8.54e-07
	6.63	0.00443	8.26	17300	6.63	0.00436	8.26	20816.7																474	-0.06841	0.04541			1513.85	-5.35e-07	-1.92e-07
	6.64	0.00443	8.28	18016.7	6.64	0.00437	8.28	20316.7																472	-0.0685	0.03551			1515.78	-4.92e-06	1.06881e-05
	6.65	0.00444	8.3	18400	6.65	0.00438	8.3	21316.7																470	-0.07004	0.03297			1517.7	-7.89e-07	1.07953e-05
	6.66	0.00445	8.32	18900	6.66	0.00439	8.32	20900																468	-0.07547	0.01938			1519.63	3.00353e-06	4.80898e-06
	6.67	0.00446	8.34	18150	6.67	0.0044	8.34	21133.3																466	-0.07235	0.00585			1521.56	-4.23e-06	-3.99e-06
	6.68	0.00447	8.36	18383.3	6.68	0.00441	8.36	21966.7																464	-0.05746	0.00773			1523.49	-1.56e-05	-1.11e-05
	6.69	0.00448	8.38	19416.7	6.69	0.00441	8.38	22166.7																462	-0.05764	-0.000954077			1525.42	-1.48e-05	-8.1e-06
	6.7	0.00449	8.4	18133.3	6.7	0.00442	8.4	22650																460	-0.0516	-0.00223			1527.35	-1.02e-05	-1.26e-05
	6.71	0.0045	8.42	17400	6.71	0.00443	8.42	21683.3																458	-0.04649	0.000443976			1529.27	-1.6e-05	-1.96e-05
	6.72	0.00451	8.44	18350	6.72	0.00444	8.44	21483.3																456	-0.05212	-0.01249			1531.2	-1.87e-05	-6.69e-06
	6.73	0.00452	8.46	18666.7	6.73	0.00445	8.46	21333.3																454	-0.03951	0.000477716			1533.13	-1.94e-05	2.50965e-06
	6.74	0.00453	8.48	17350	6.74	0.00446	8.48	22383.3																452	-0.04231	0.00241			1535.06	-1.81e-05	-1.13e-05
	6.75	0.00454	8.5	17733.3	6.75	0.00447	8.5	21716.7																450	-0.04227	0.01788			1536.99	-1.43e-05	-9.79e-06
	6.76	0.00455	8.52	18666.7	6.76	0.00448	8.52	21300																448	-0.04911	0.00779			1538.92	-1.26e-05	5.73897e-06
	6.77	0.00456	8.54	18333.3	6.77	0.00449	8.54	21416.7																446	-0.05812	-0.000304259			1540.85	-1.08e-05	3.18398e-06
	6.78	0.00457	8.56	18366.7	6.78	0.0045	8.56	21966.7																444	-0.03826	0.00496			1542.77	-1.66e-05	-4.44e-06
	6.79	0.00459	8.58	18833.3	6.79	0.00451	8.58	21983.3																442	-0.03873	-0.00239			1544.7	-2.39e-05	-1.53e-05
	6.8	0.0046	8.6	19016.7	6.8	0.00452	8.6	21100																440	-0.02681	-0.00474			1546.63	-3.08e-05	-2.49e-05
	6.81	0.00461	8.62	17550	6.81	0.00453	8.62	21916.7																438	-0.03071	-0.01117			1548.56	-3.31e-05	-2.38e-05
	6.82	0.00462	8.64	18433.3	6.82	0.00454	8.64	22666.7																436	-0.03273	-0.02029			1550.49	-4.65e-05	-2.81e-05
	6.83	0.00463	8.66	18016.7	6.83	0.00455	8.66	22633.3																434	-0.02087	-0.00769			1552.42	-6.51e-05	-2.05e-05
	6.84	0.00464	8.68	19566.7	6.84	0.00457	8.68	21850																432	-0.02363	-0.02343			1554.34	-7.42e-05	-4.48e-06
	6.85	0.00465	8.7	19066.7	6.85	0.00458	8.7	22983.3																430	-0.03221	-0.02032			1556.27	-4.37e-05	3.63187e-05
	6.86	0.00467	8.72	18500	6.86	0.00459	8.72	23033.3																428	-0.02749	-0.02776			1558.2	-1.7e-05	5.60058e-05
	6.87	0.00468	8.74	18966.7	6.87	0.0046	8.74	22500																426	-0.02809	-0.03598			1560.13	-2.86e-05	-2.1e-06
	6.88	0.00469	8.76	20216.7	6.88	0.00461	8.76	22850																424	-0.00725	-0.02552			1562.06	-2.83e-05	-2.39e-05
	6.89	0.0047	8.78	18833.3	6.89	0.00462	8.78	24350																422	-0.00818	-0.02045			1563.99	-2.14e-05	-5.5e-06
	6.9	0.00471	8.8	18750	6.9	0.00463	8.8	23466.7																420	-0.00355	-0.02097			1565.91	-4.22e-05	-1.98e-06
	6.91	0.00473	8.82	19516.7	6.91	0.00465	8.82	24516.7																418	-0.0023	-0.02796			1567.84	-5.42e-05	1.84699e-05
	6.92	0.00474	8.84	19550	6.92	0.00466	8.84	24800																416	-0.00598	-0.0257			1569.77	-6.25e-05	3.3932e-05
	6.93	0.00475	8.86	19866.7	6.93	0.00467	8.86	25050																414	-0.0087	-0.02413			1571.7	-8.26e-05	2.64425e-05
	6.94	0.00477	8.88	20883.3	6.94	0.00468	8.88	26033.3																412	-0.02375	-0.04786			1573.63	-8.83e-05	1.58343e-05
	6.95	0.00478	8.9	20066.7	6.95	0.0047	8.9	25550																410	-0.03173	-0.04426			1575.56	-8.79e-05	4.51342e-06
	6.96	0.00479	8.92	19683.3	6.96	0.00471	8.92	24066.7																408	-0.02957	-0.03743			1577.49	-9.23e-05	5.94597e-06
	6.97	0.00481	8.94	19616.7	6.97	0.00472	8.94	25050																406	-0.03242	-0.03592			1579.41	-9.72e-05	2.31092e-05
	6.98	0.00482	8.96	18583.3	6.98	0.00473	8.96	24483.3																404	-0.02699	-0.01682			1581.34	-0.000106	3.37052e-05
	6.99	0.00483	8.98	18983.3	6.99	0.00475	8.98	24150																402	-0.02867	-0.02247			1583.27	-0.000108	3.34742e-05
	7	0.00485	9	19466.7	7	0.00476	9	23683.3																400	-0.01428	-0.01894			1585.2	-9.04e-05	3.70055e-05
	7.01	0.00486	9.02	19416.7	7.01	0.00477	9.02	23916.7																398	-0.05548	-0.04231			1587.13	-9.84e-05	5.05634e-05
	7.02	0.00488	9.04	19216.7	7.02	0.00479	9.04	23816.7																396	-0.04129	-0.05182			1589.06	-0.000124	4.81863e-05
	7.03	0.00489	9.06	19400	7.03	0.0048	9.06	23183.3																394	-0.07217	-0.15624			1590.98	-0.000106	2.31345e-05
	7.04	0.00491	9.08	20116.7	7.04	0.00481	9.08	23766.7																392	-0.08926	-0.07532			1592.91	-7.73e-05	1.9855e-06
	7.05	0.00492	9.1	19216.7	7.05	0.00483	9.1	23783.3																390	-0.00727	-0.07726			1594.84	-7.39e-05	-9.92e-06
	7.06	0.00494	9.12	19666.7	7.06	0.00484	9.12	24033.3																388	0.00633	0.03165			1596.77	-5.22e-05	-1.68e-05
	7.07	0.00495	9.14	19400	7.07	0.00486	9.14	25483.3																386	-0.06274	-0.03902			1598.7	-1.41e-05	-3.02e-05
	7.08	0.00497	9.16	19750	7.08	0.00487	9.16	25083.3																384	-0.04602	-0.0194			1600.63	1.65193e-06	-6.4e-05
	7.09	0.00498	9.18	19316.7	7.09	0.00489	9.18	25250																382	0.05449	-0.02047			1602.56	1.51327e-05	-9e-05
	7.1	0.005	9.2	20183.3	7.1	0.0049	9.2	25183.3																380	-0.03891	-0.05573			1604.48	1.92887e-05	-9.6e-05
	7.11	0.00501	9.22	19733.3	7.11	0.00492	9.22	26066.7																378	-0.01077	-0.07008			1606.41	1.2082e-05	-8.91e-05
	7.12	0.00503	9.24	20183.3	7.12	0.00493	9.24	25833.3																376	-0.08134	-0.00891			1608.34	3.0516e-05	-6.97e-05
	7.13	0.00505	9.26	21350	7.13	0.00495	9.26	26983.3																374	0.03193	-0.01187			1610.27	6.74988e-05	-5.81e-05
	7.14	0.00506	9.28	23100	7.14	0.00496	9.28	27333.3																372	-0.0111	-0.0441			1612.2	6.4043e-05	-5.05e-05
	7.15	0.00508	9.3	23250	7.15	0.00498	9.3	29900																370	-0.06206	-0.08896			1614.13	4.75184e-06	-2.14e-05
	7.16	0.00509	9.32	23383.3	7.16	0.00499	9.32	32183.3																368	0.00869	0.01916			1616.06	-6.45e-05	1.8971e-05
	7.17	0.00511	9.34	22950	7.17	0.00501	9.34	33000																366	-0.07151	-0.03182			1617.98	-8.61e-05	4.0758e-05
	7.18	0.00513	9.36	24433.3	7.18	0.00503	9.36	31833.3																364	-0.06508	0.00923			1619.91	-0.000125	7.18076e-05
	7.19	0.00515	9.38	24583.3	7.19	0.00504	9.38	35266.7																362	-0.03806	-0.04521			1621.84	-0.000182	0.000141488
	7.2	0.00516	9.4	25666.7	7.2	0.00506	9.4	37033.3																360	-0.07102	-0.0486			1623.77	-0.000263	0.000210224
	7.21	0.00518	9.42	26666.7	7.21	0.00508	9.42	37800																358	-0.0637	-0.01644			1625.7	-0.000368	0.000253537
	7.22	0.0052	9.44	26933.3	7.22	0.00509	9.44	40533.3																356	-0.08715	-0.02961			1627.63	-0.000437	0.000281348
	7.23	0.00522	9.46	28716.7	7.23	0.00511	9.46	43133.3																354	-0.04151	0.04899			1629.55	-0.000405	0.00031864
	7.24	0.00524	9.48	31100	7.24	0.00513	9.48	46333.3																352	-0.05516	0.02302			1631.48	-0.000365	0.000391657
	7.25	0.00526	9.5	34950	7.25	0.00515	9.5	50400																350	-0.18127	-0.04076			1633.41	-0.000287	0.000439352
	7.26	0.00527	9.52	35233.3	7.26	0.00517	9.52	57700																348	-0.05502	0.08118			1635.34	-0.000243	0.000437306
	7.27	0.00529	9.54	38350	7.27	0.00518	9.54	64466.7																346	-0.123	0.08472			1637.27	-0.000265	0.000457741
	7.28	0.00531	9.56	42783.3	7.28	0.0052	9.56	68933.3																344	-0.22482	0.0874			1639.2	-0.000241	0.000468337
	7.29	0.00533	9.58	42883.3	7.29	0.00522	9.58	72950																342	-0.22232	0.12925			1641.12	-0.000186	0.000432856
	7.3	0.00535	9.6	43483.3	7.3	0.00524	9.6	75450																340	-0.23425	0.11538			1643.05	-0.00013	0.000370671
	7.31	0.00537	9.62	48466.7	7.31	0.00526	9.62	78900																338	-0.33207	0.20042			1644.98	-6.34e-05	0.000237437
	7.32	0.00539	9.64	57183.3	7.32	0.00528	9.64	87833.3																336	-0.41462	0.24942			1646.91	-1.27e-05	8.4164e-05
	7.33	0.00541	9.66	64066.7	7.33	0.0053	9.66	105367																334	-0.45517	0.31688			1648.84	2.52422e-05	6.35442e-06
	7.34	0.00543	9.68	74383.3	7.34	0.00532	9.68	127833																332	-0.52674	0.41801			1650.77	1.16916e-05	-6.23e-05
	7.35	0.00546	9.7	82466.7	7.35	0.00534	9.7	152567																330	-0.60544	0.56236			1652.7	-1.82e-05	-0.000157
	7.36	0.00548	9.72	92616.7	7.36	0.00536	9.72	178867																328	-0.74827	0.61434			1654.62	5.5824e-05	-0.000215
	7.37	0.0055	9.74	104250	7.37	0.00538	9.74	214717																326	-0.91044	0.75665			1656.55	0.000106414	-0.000223
	7.38	0.00552	9.76	119600	7.38	0.0054	9.76	262083																324	-1.07691	0.89863			1658.48	0.000103235	-0.0002
	7.39	0.00554	9.78	146983	7.39	0.00542	9.78	328300																322	-1.19785	1.10303			1660.41	0.000111886	-0.00016
	7.4	0.00557	9.8	193750	7.4	0.00544	9.8	431883																320	-1.54387	1.25748			1662.34	0.000112757	-0.000132
	7.41	0.00559	9.82	266450	7.41	0.00546	9.82	581633																318	-1.69661	1.59397			1664.27	0.000109238	-0.000138
	7.42	0.00561	9.84	319917	7.42	0.00549	9.84	677500																316	-1.98747	1.8933			1666.19	0.000106301	-0.000162
	7.43	0.00563	9.86	329350	7.43	0.00551	9.86	684067																314	-2.23919	2.22205			1668.12	0.000101239	-0.000181
	7.44	0.00566	9.88	293900	7.44	0.00553	9.88	604717																312	-2.61082	2.55002			1670.05	9.57996e-05	-0.000186
	7.45	0.00568	9.9	227583	7.45	0.00555	9.9	517250																310	-3.04531	3.00703			1671.98	0.000101525	-0.000188
	7.46	0.00571	9.92	147550	7.46	0.00558	9.92	449517																308	-3.48731	3.40997			1673.91	9.8619e-05	-0.000192
	7.47	0.00573	9.94	80533.3	7.47	0.0056	9.94	359917																306	-3.99884	3.95473			1675.84	8.52082e-05	-0.000191
	7.48	0.00575	9.96	44200	7.48	0.00562	9.96	263717																304	-4.57654	4.39135			1677.77	9.92549e-05	-0.000181
	7.49	0.00578	9.98	30433.3	7.49	0.00565	9.98	170750																302	-5.10962	4.90958			1679.69	0.000118611	-0.000166
	7.5	0.0058	10	25366.7	7.5	0.00567	10	99016.7																300	-5.69715	5.64204			1681.62	0.000119311	-0.000148
	7.51	0.00583	10.02	24716.7	7.51	0.0057	10.02	60233.3																298	-6.32777	6.26213			1683.55	0.000121489	-0.000137
	7.52	0.00586	10.04	23183.3	7.52	0.00572	10.04	46000																296	-6.99838	6.95693			1685.48	0.000111206	-0.000128
	7.53	0.00588	10.06	23466.7	7.53	0.00575	10.06	39466.7																294	-7.76035	7.71876			1687.41	9.24391e-05	-0.000116
	7.54	0.00591	10.08	22616.7	7.54	0.00577	10.08	36800																292	-8.46304	8.46649			1689.34	8.17256e-05	-0.000106
	7.55	0.00594	10.1	22950	7.55	0.0058	10.1	34966.7																290	-9.33337	9.30596			1691.27	6.75252e-05	-9.54e-05
	7.56	0.00596	10.12	23066.7	7.56	0.00582	10.12	34466.7																288	-10.1548	10.0687			1693.19	6.05598e-05	-8.29e-05
	7.57	0.00599	10.14	22300	7.57	0.00585	10.14	33016.7																286	-10.8828	10.8931			1695.12	6.22168e-05	-7.85e-05
	7.58	0.00602	10.16	21466.7	7.58	0.00588	10.16	31750																284	-11.6267	11.5802			1697.05	5.97508e-05	-7.4e-05
	7.59	0.00605	10.18	20633.3	7.59	0.0059	10.18	31366.7																282	-12.3068	12.4492			1698.98	4.66942e-05	-6.56e-05
	7.6	0.00608	10.2	20600	7.6	0.00593	10.2	31183.3																280	-13.2202	13.2003			1700.91	2.44499e-05	-6.9e-05
	7.61	0.00611	10.22	20616.7	7.61	0.00596	10.22	29700																278	-14.1643	14.1338			1702.84	1.93045e-05	-6.46e-05
	7.62	0.00613	10.24	21116.7	7.62	0.00599	10.24	28916.7																276	-15.309	15.1727			1704.77	2.48524e-05	-5.53e-05
	7.63	0.00616	10.26	21283.3	7.63	0.00601	10.26	28283.3																274	-16.4265	16.4947			1706.69	1.94926e-05	-5.49e-05
	7.64	0.00619	10.28	21000	7.64	0.00604	10.28	28983.3																272	-18.1977	18.1595			1708.62	1.30129e-05	-5e-05
	7.65	0.00623	10.3	20766.7	7.65	0.00607	10.3	29716.7																270	-19.4833	19.5335			1710.55	6.97497e-06	-4.19e-05
	7.66	0.00626	10.32	20383.3	7.66	0.0061	10.32	28900																268	-19.335	19.2461			1712.48	-9.65e-07	-3.22e-05
	7.67	0.00629	10.34	20516.7	7.67	0.00613	10.34	29183.3																266	-17.9613	17.9212			1714.41	-6.43e-07	-1.53e-05
	7.68	0.00632	10.36	20883.3	7.68	0.00616	10.36	28450																264	-17.4795	17.4806			1716.34	-1.48e-07	5.21707e-07
	7.69	0.00635	10.38	20766.7	7.69	0.00619	10.38	28333.3																262	-16.6229	16.798			1718.26	-5.15e-06	-8.35e-07
	7.7	0.00638	10.4	21050	7.7	0.00622	10.4	28400																260	-14.2815	13.8411			1720.19	-1.39e-05	-6.72e-06
	7.71	0.00642	10.42	18983.3	7.71	0.00626	10.42	28833.3																258	-11.6245	11.523			1722.12	-1.78e-05	-7.08e-06
	7.72	0.00645	10.44	20016.7	7.72	0.00629	10.44	28316.7																256	-9.80392	9.99483			1724.05	-1.48e-05	-9.02e-06
	7.73	0.00649	10.46	20250	7.73	0.00632	10.46	29400																254	-7.66393	8.47128			1725.98	-1e-05	-1.16e-05
	7.74	0.00652	10.48	20600	7.74	0.00635	10.48	28566.7																252	-6.29557	5.68952			1727.91	-9.81e-06	-9.22e-06
	7.75	0.00655	10.5	19900	7.75	0.00639	10.5	28916.7																250	-5.09336	5.16784			1729.84	-9.99e-06	-4.98e-06
	7.76	0.00659	10.52	19416.7	7.76	0.00642	10.52	28516.7																248	-4.29293	4.57587			1731.76	9.61596e-07	-5.75e-07
	7.77	0.00663	10.54	19866.7	7.77	0.00645	10.54	27483.3																246	-3.78151	3.70257			1733.69	8.87713e-06	3.44127e-06
	7.78	0.00666	10.56	20083.3	7.78	0.00649	10.56	28583.3																244	-3.81583	3.73188			1735.62	-5.54e-06	2.66175e-06
	7.79	0.0067	10.58	20016.7	7.79	0.00652	10.58	29533.3																242	-3.86867	3.73366			1737.55	-1.01e-05	-6.3e-06
	7.8	0.00674	10.6	20750	7.8	0.00656	10.6	28900																240	-3.82286	3.80381			1739.48	-6.61e-06	-1.43e-05
	7.81	0.00677	10.62	23233.3	7.81	0.0066	10.62	28683.3																238	-4.0717	3.71429			1741.41	-1.31e-05	-8.88e-06
	7.82	0.00681	10.64	20866.7	7.82	0.00663	10.64	29066.7																236	-3.63761	3.83722			1743.33	-1.75e-05	-2.2e-06
	7.83	0.00685	10.66	21316.7	7.83	0.00667	10.66	30000																234	-3.07137	3.04421			1745.26	-1.77e-05	-2.69e-06
	7.84	0.00689	10.68	22150	7.84	0.00671	10.68	29650																232	-2.6941	2.56556			1747.19	-1.15e-05	-8.39e-06
	7.85	0.00693	10.7	21533.3	7.85	0.00675	10.7	29833.3																230	-1.9172	1.9321			1749.12	-5.37e-06	-1.39e-05
	7.86	0.00697	10.72	22166.7	7.86	0.00678	10.72	30000																228	-1.06559	0.69151
	7.87	0.00701	10.74	23550	7.87	0.00682	10.74	30400																226	0.56553	-0.86015
	7.88	0.00705	10.76	23333.3	7.88	0.00686	10.76	31700																224	1.99663	-2.62335
	7.89	0.0071	10.78	23183.3	7.89	0.0069	10.78	31200																222	4.31563	-4.59569
	7.9	0.00714	10.8	23816.7	7.9	0.00695	10.8	30866.7																220	6.8023	-7.08892
	7.91	0.00718	10.82	21583.3	7.91	0.00699	10.82	30650																218	9.75591	-9.65222
	7.92	0.00723	10.84	21083.3	7.92	0.00703	10.84	30266.7																216	12.5406	-12.861
	7.93	0.00727	10.86	20500	7.93	0.00707	10.86	28366.7																214	15.3773	-15.7014
	7.94	0.00732	10.88	19850	7.94	0.00712	10.88	28683.3																212	18.132	-18.8678
	7.95	0.00736	10.9	19533.3	7.95	0.00716	10.9	27616.7																210	21.5569	-21.5883
	7.96	0.00741	10.92	20700	7.96	0.0072	10.92	26700																208	22.9854	-23.1901
	7.97	0.00746	10.94	19400	7.97	0.00725	10.94	27033.3																206	23.3649	-23.7306
	7.98	0.00751	10.96	20566.7	7.98	0.0073	10.96	27950																204	23.5564	-22.7444
	7.99	0.00756	10.98	20450	7.99	0.00734	10.98	27316.7																202	19.2997	-20.3686
	8	0.0076	11	19900	8	0.00739	11	26083.3																200	16.1152	-17.1435
	8.01	0.00766	11.02	19716.7	8.01	0.00744	11.02	27283.3
	8.02	0.0078	11.04	20366.7	8.02	0.00749	11.04	27350
	8.03	0.00785	11.06	20200	8.03	0.00754	11.06	27033.3
	8.04	0.00791	11.08	20233.3	8.04	0.00759	11.08	26216.7
	8.05	0.00796	11.1	19533.3	8.05	0.00764	11.1	27233.3
	8.06	0.00801	11.12	20033.3	8.06	0.00769	11.12	28383.3
	8.07	0.00807	11.14	20033.3	8.07	0.00774	11.14	27350
	8.08	0.00813	11.16	19350	8.08	0.0078	11.16	26600
	8.09	0.00818	11.18	20133.3	8.09	0.00785	11.18	26550
	8.1	0.00824	11.2	20400	8.1	0.00791	11.2	26366.7
	8.11	0.0083	11.22	20833.3	8.11	0.00796	11.22	26100
	8.12	0.00836	11.24	20200	8.12	0.00811	11.24	26133.3
	8.13	0.00842	11.26	20516.7	8.13	0.00817	11.26	26083.3
	8.14	0.00848	11.28	19866.7	8.14	0.00823	11.28	26866.7
	8.15	0.00854	11.3	20216.7	8.15	0.00829	11.3	26466.7
	8.16	0.00861	11.32	20266.7	8.16	0.00835	11.32	27033.3
	8.17	0.00867	11.34	19550	8.17	0.00841	11.34	26783.3
	8.18	0.00874	11.36	19750	8.18	0.00847	11.36	26033.3
	8.19	0.00881	11.38	20483.3	8.19	0.00854	11.38	26583.3
	8.2	0.00887	11.4	20766.7	8.2	0.0086	11.4	26416.7
	8.21	0.00894	11.42	21200	8.21	0.00867	11.42	25850
	8.22	0.00901	11.44	19483.3	8.22	0.00873	11.44	25966.7
	8.23	0.00908	11.46	19616.7	8.23	0.0088	11.46	27733.3
	8.24	0.00916	11.48	20550	8.24	0.00887	11.48	26200
	8.25	0.00923	11.5	20050	8.25	0.00894	11.5	26650
	8.26	0.00931	11.52	21316.7	8.26	0.00901	11.52	26183.3
	8.27	0.00938	11.54	20183.3	8.27	0.00909	11.54	26216.7
	8.28	0.00946	11.56	20183.3	8.28	0.00916	11.56	25866.7
	8.29	0.00954	11.58	19350	8.29	0.00924	11.58	26166.7
	8.3	0.00962	11.6	20283.3	8.3	0.00931	11.6	26750
	8.31	0.0097	11.62	20300	8.31	0.00939	11.62	25816.7
	8.32	0.00978	11.64	20383.3	8.32	0.00947	11.64	25933.3
	8.33	0.00987	11.66	19283.3	8.33	0.00955	11.66	25866.7
	8.34	0.00995	11.68	19583.3	8.34	0.00963	11.68	27150
	8.35	0.01004	11.7	19750	8.35	0.00972	11.7	26350
	8.36	0.01013	11.72	20250	8.36	0.0098	11.72	26750
	8.37	0.01022	11.74	19650	8.37	0.00989	11.74	27300
	8.38	0.01032	11.76	20750	8.38	0.00998	11.76	26750
	8.39	0.01041	11.78	20266.7	8.39	0.01007	11.78	26450
	8.4	0.01051	11.8	19933.3	8.4	0.01016	11.8	26950
	8.41	0.0106	11.82	19866.7	8.41	0.01025	11.82	26633.3
	8.42	0.0107	11.84	21250	8.42	0.01035	11.84	25666.7
	8.43	0.01081	11.86	20683.3	8.43	0.01045	11.86	26250
	8.44	0.01091	11.88	20550	8.44	0.01054	11.88	26883.3
	8.45	0.01101	11.9	21216.7	8.45	0.01065	11.9	26566.7
	8.46	0.01112	11.92	21433.3	8.46	0.01075	11.92	26500
	8.47	0.01123	11.94	21666.7	8.47	0.01085	11.94	27416.7
	8.48	0.01134	11.96	21666.7	8.48	0.01096	11.96	26850
	8.49	0.01146	11.98	21533.3	8.49	0.01107	11.98	26850
	8.5	0.01157	12	22000	8.5	0.01118	12	27983.3
	8.51	0.01169	12.02	22316.7	8.51	0.01129	12.02	28600
	8.52	0.01181	12.04	22200	8.52	0.01141	12.04	28783.3
	8.53	0.01194	12.06	24683.3	8.53	0.01153	12.06	29900
	8.54	0.01206	12.08	25583.3	8.54	0.01165	12.08	29783.3
	8.55	0.01219	12.1	25266.7	8.55	0.01177	12.1	31783.3
	8.56	0.01232	12.12	25800	8.56	0.01189	12.12	31983.3
	8.57	0.01246	12.14	24600	8.57	0.01202	12.14	31850
	8.58	0.0126	12.16	24266.7	8.58	0.01215	12.16	33366.7
	8.59	0.01273	12.18	22816.7	8.59	0.01228	12.18	32283.3
	8.6	0.01288	12.2	22433.3	8.6	0.01242	12.2	31133.3
	8.61	0.01302	12.22	22083.3	8.61	0.01256	12.22	29866.7
	8.62	0.01317	12.24	21583.3	8.62	0.0127	12.24	30150
	8.63	0.01333	12.26	21483.3	8.63	0.01285	12.26	29633.3
	8.64	0.01348	12.28	21100	8.64	0.013	12.28	28466.7
	8.65	0.01364	12.3	20600	8.65	0.01315	12.3	29150
	8.66	0.0138	12.32	20133.3	8.66	0.0133	12.32	28416.7
	8.67	0.01397	12.34	20550	8.67	0.01346	12.34	27833.3
	8.68	0.01414	12.36	20566.7	8.68	0.01362	12.36	26350
	8.69	0.01431	12.38	20300	8.69	0.01379	12.38	26816.7
	8.7	0.01449	12.4	20916.7	8.7	0.01396	12.4	26066.7
	8.71	0.01467	12.42	20433.3	8.71	0.01413	12.42	26600
	8.72	0.01486	12.44	21716.7	8.72	0.01431	12.44	25966.7
	8.73	0.01505	12.46	20450	8.73	0.01449	12.46	26950
	8.74	0.01525	12.48	21150	8.74	0.01468	12.48	27266.7
	8.75	0.01545	12.5	20683.3	8.75	0.01487	12.5	25600
	8.76	0.01565	12.52	20550	8.76	0.01506	12.52	25916.7
	8.77	0.01586	12.54	20716.7	8.77	0.01526	12.54	25716.7
	8.78	0.01608	12.56	20850	8.78	0.01546	12.56	25183.3
	8.79	0.0163	12.58	20150	8.79	0.01567	12.58	26766.7
	8.8	0.01652	12.6	20766.7	8.8	0.01589	12.6	25683.3
	8.81	0.01676	12.62	20500	8.81	0.01611	12.62	25566.7
	8.82	0.01699	12.64	20500	8.82	0.01634	12.64	24283.3
	8.83	0.01724	12.66	21683.3	8.83	0.01657	12.66	25316.7
	8.84	0.01749	12.68	20416.7	8.84	0.01681	12.68	25416.7
	8.85	0.01774	12.7	20033.3	8.85	0.01705	12.7	24700
	8.86	0.01801	12.72	20550	8.86	0.0173	12.72	24950
	8.87	0.01828	12.74	19883.3	8.87	0.01756	12.74	26100
	8.88	0.01856	12.76	21000	8.88	0.01782	12.76	25583.3
	8.89	0.01884	12.78	20733.3	8.89	0.01809	12.78	25433.3
	8.9	0.01914	12.8	19966.7	8.9	0.01837	12.8	26116.7
	8.91	0.01944	12.82	19350	8.91	0.01866	12.82	26700
	8.92	0.01975	12.84	20233.3	8.92	0.01895	12.84	25383.3
	8.93	0.02007	12.86	21100	8.93	0.01926	12.86	25583.3
	8.94	0.0204	12.88	20983.3	8.94	0.01957	12.88	25150
	8.95	0.02074	12.9	21200	8.95	0.01989	12.9	25783.3
	8.96	0.02108	12.92	20016.7	8.96	0.02022	12.92	26133.3
	8.97	0.02144	12.94	21366.7	8.97	0.02056	12.94	27383.3
	8.98	0.02181	12.96	20816.7	8.98	0.02091	12.96	27833.3
	8.99	0.02219	12.98	20816.7	8.99	0.02127	12.98	27316.7
	9	0.02258	13	21116.7	9	0.02164	13	27800
	9.01	0.02299	13.02	23133.3	9.01	0.02202	13.02	27433.3
	9.02	0.02341	13.04	22483.3	9.02	0.02242	13.04	29200
	9.03	0.02384	13.06	22800	9.03	0.02282	13.06	30316.7
	9.04	0.02428	13.08	24016.7	9.04	0.02324	13.08	32033.3
	9.05	0.02474	13.1	24150	9.05	0.02368	13.1	30516.7
	9.06	0.02521	13.12	25350	9.06	0.02413	13.12	32516.7
	9.07	0.0257	13.14	25416.7	9.07	0.02459	13.14	35300
	9.08	0.02621	13.16	26383.3	9.08	0.02507	13.16	36250
	9.09	0.02673	13.18	28966.7	9.09	0.02556	13.18	38250
	9.1	0.02727	13.2	29000	9.1	0.02607	13.2	41166.7
	9.11	0.02783	13.22	32683.3	9.11	0.0266	13.22	42366.7
	9.12	0.02841	13.24	33733.3	9.12	0.02715	13.24	44650
	9.13	0.02901	13.26	34400	9.13	0.02771	13.26	48650
	9.14	0.02963	13.28	37700	9.14	0.0283	13.28	52083.3
	9.15	0.03027	13.3	38316.7	9.15	0.02891	13.3	56266.7
	9.16	0.03094	13.32	42250	9.16	0.02954	13.32	62383.3
	9.17	0.03164	13.34	46383.3	9.17	0.03019	13.34	66066.7
	9.18	0.03236	13.36	52550	9.18	0.03087	13.36	75900
	9.19	0.0331	13.38	59950	9.19	0.03158	13.38	85150
	9.2	0.03388	13.4	67416.7	9.2	0.03231	13.4	100267
	9.21	0.03469	13.42	77433.3	9.21	0.03307	13.42	116683
	9.22	0.03553	13.44	92233.3	9.22	0.03386	13.44	142583
	9.23	0.0364	13.46	113383	9.23	0.03469	13.46	181283
	9.24	0.03731	13.48	143383	9.24	0.03554	13.48	239967
	9.25	0.03826	13.5	180383	9.25	0.03644	13.5	307217
	9.26	0.03925	13.52	225217	9.26	0.03737	13.52	365300
	9.27	0.04029	13.54	259133	9.27	0.03834	13.54	419983
	9.28	0.04136	13.56	271900	9.28	0.03935	13.56	463150
	9.29	0.04249	13.58	246417	9.29	0.04041	13.58	477800
	9.3	0.04367	13.6	192650	9.3	0.04151	13.6	478183
	9.31	0.0449	13.62	128183	9.31	0.04267	13.62	443967
	9.32	0.04619	13.64	83650	9.32	0.04388	13.64	375833
	9.33	0.04754	13.66	62166.7	9.33	0.04515	13.66	298750
	9.34	0.04896	13.68	53800	9.34	0.04648	13.68	218767
	9.35	0.05045	13.7	53483.3	9.35	0.04787	13.7	153583
	9.36	0.05201	13.72	57700	9.36	0.04933	13.72	112667
	9.37	0.05365	13.74	67033.3	9.37	0.05086	13.74	100117
	9.38	0.05537	13.76	76300	9.38	0.05248	13.76	102683
	9.39	0.05719	13.78	84066.7	9.39	0.05418	13.78	110217
	9.4	0.05911	13.8	79116.7	9.4	0.05597	13.8	120417
	9.41	0.06113	13.82	67450	9.41	0.05786	13.82	124450
	9.42	0.06327	13.84	51566.7	9.42	0.05985	13.84	113917
	9.43	0.06552	13.86	38383.3	9.43	0.06195	13.86	98400
	9.44	0.06791	13.88	30850	9.44	0.06418	13.88	77000
	9.45	0.07044	13.9	25450	9.45	0.06653	13.9	60783.3
	9.46	0.07313	13.92	24083.3	9.46	0.06903	13.92	47466.7
	9.47	0.07598	13.94	23133.3	9.47	0.07168	13.94	39216.7
	9.48	0.07901	13.96	24416.7	9.48	0.0745	13.96	35300
	9.49	0.08224	13.98	23600	9.49	0.0775	13.98	32583.3
	9.5	0.08569	14	23600	9.5	0.0807	14	32400
	9.51	0.08937	14.02	22950	9.51	0.08411	14.02	32150
	9.52	0.0933	14.04	22950	9.52	0.08775	14.04	30533.3
	9.53	0.09752	14.06	23250	9.53	0.09165	14.06	30433.3
	9.54	0.10204	14.08	23933.3	9.54	0.09583	14.08	29750
	9.55	0.10691	14.1	22350	9.55	0.10032	14.1	30883.3
	9.56	0.11215	14.12	22733.3	9.56	0.10515	14.12	30916.7
	9.57	0.1178	14.14	22850	9.57	0.11036	14.14	29433.3
	9.58	0.12391	14.16	22416.7	9.58	0.11599	14.16	29066.7
	9.59	0.13054	14.18	24216.7	9.59	0.12208	14.18	28333.3
	9.6	0.13774	14.2	23816.7	9.6	0.12868	14.2	27833.3
	9.61	0.14557	14.22	22400	9.61	0.13587	14.22	28816.7
	9.62	0.15413	14.24	22750	9.62	0.1437	14.24	30766.7
	9.63	0.16349	14.26	23716.7	9.63	0.15226	14.26	30416.7
	9.64	0.17378	14.28	23816.7	9.64	0.16164	14.28	29500
	9.65	0.1851	14.3	24300	9.65	0.17196	14.3	29416.7
	9.66	0.19761	14.32	23650	9.66	0.18334	14.32	30833.3
	9.67	0.21149	14.34	25033.3	9.67	0.19593	14.34	31083.3
	9.68	0.22693	14.36	25583.3	9.68	0.20993	14.36	31533.3
	9.69	0.24426	14.38	26866.7	9.69	0.22553	14.38	32000
	9.7	0.26365	14.4	27750	9.7	0.24302	14.4	32300
	9.71	0.28551	14.42	31050	9.71	0.26277	14.42	35366.7
	9.72	0.3103	14.44	30500	9.72	0.28503	14.44	36283.3
	9.73	0.33858	14.46	30566.7	9.73	0.31034	14.46	37233.3
	9.74	0.37103	14.48	27283.3	9.74	0.3393	14.48	36333.3
	9.75	0.40853	14.5	25600	9.75	0.37265	14.5	36100
	9.76	0.45219	14.52	23583.3	9.76	0.41135	14.52	34716.7
	9.77	0.50345	14.54	23900	9.77	0.45661	14.54	33600
	9.78	0.56421	14.56	23133.3	9.78	0.51003	14.56	30483.3
	9.79	0.637	14.58	22950	9.79	0.57371	14.58	30083.3
	9.8	0.72523	14.6	22233.3	9.8	0.6505	14.6	29316.7
	9.81	0.83368	14.62	21683.3	9.81	0.74431	14.62	28683.3
	9.82	0.96909	14.64	22366.7	9.82	0.86064	14.64	27450
	9.83	1.14128	14.66	22283.3	9.83	1.00742	14.66	27383.3
	9.84	1.36503	14.68	22083.3	9.84	1.19641	14.68	27433.3
	9.85	1.66336	14.7	23383.3	9.85	1.44568	14.7	28166.7
	9.86	2.07371	14.72	22383.3	9.86	1.78407	14.72	26800
	9.87	2.66097	14.74	22266.7	9.87	2.26015	14.74	26916.7
	9.88	3.55998	14.76	21750	9.88	2.96495	14.76	26700
	9.89	5.22132	14.78	21833.3	9.89	4.14114	14.78	26716.7
	9.9	9.62386	14.8	21583.3	9.9	6.81895	14.8	27350
	9.91	22.9258	14.82	22166.7	9.91	14.9543	14.82	26866.7
	9.92	53.2199	14.84	21950	9.92	36.7178	14.84	28483.3
	9.93	92.5753	14.86	21833.3	9.93	74.0535	14.86	27116.7
	9.94	100	14.88	22300	9.94	100	14.88	26850
	9.95	66.0457	14.9	21883.3	9.95	78.8259	14.9	27750
	9.96	37.1285	14.92	22850	9.96	41.8543	14.92	25950
	9.97	33.3548	14.94	23216.7	9.97	21.2661	14.94	26633.3
	9.98	46.2733	14.96	21900	9.98	20.5418	14.96	26766.7
	9.99	50.6679	14.98	21316.7	9.99	33.8181	14.98	26800
	10	34.3207	15	21983.3	10	47.9631	15	27516.7
	10.01	16.6484	15.02	21900	10.01	42.1676	15.02	27016.7
	10.02	7.29083	15.04	23050	10.02	23.7652	15.04	26800
	10.03	3.8624	15.06	21916.7	10.03	10.48	15.06	27600
	10.04	2.61093	15.08	23600	10.04	4.78572	15.08	27816.7
	10.05	1.973	15.1	22400	10.05	2.84758	15.1	27616.7
	10.06	1.55906	15.12	22900	10.06	2.05011	15.12	27400
	10.07	1.26649	15.14	23816.7	10.07	1.58757	15.14	26950
	10.08	1.0509	15.16	22850	10.08	1.27323	15.16	28916.7
	10.09	0.88704	15.18	23100	10.09	1.04667	15.18	29066.7
	10.1	0.75937	15.2	23283.3	10.1	0.87731	15.2	29516.7
	10.11	0.65781	15.22	24300	10.11	0.74704	15.22	29733.3
	10.12	0.5756	15.24	23250	10.12	0.64446	15.24	29733.3
	10.13	0.50807	15.26	24283.3	10.13	0.56211	15.26	30066.7
	10.14	0.45188	15.28	25666.7	10.14	0.49489	15.28	30100
	10.15	0.40459	15.3	25866.7	10.15	0.43926	15.3	31683.3
	10.16	0.36441	15.32	27650	10.16	0.39266	15.32	33350
	10.17	0.32997	15.34	27383.3	10.17	0.3532	15.34	33916.7
	10.18	0.30022	15.36	29000	10.18	0.31948	15.36	34316.7
	10.19	0.27433	15.38	30650	10.19	0.29043	15.38	37883.3
	10.2	0.25167	15.4	34200	10.2	0.2652	15.4	42000
	10.21	0.23172	15.42	38683.3	10.21	0.24316	15.42	45233.3
	10.22	0.21405	15.44	43400	10.22	0.22378	15.44	53000
	10.23	0.19834	15.46	48066.7	10.23	0.20665	15.46	58550
	10.24	0.1843	15.48	51000	10.24	0.19143	15.48	64783.3
	10.25	0.17171	15.5	49416.7	10.25	0.17784	15.5	69400
	10.26	0.16037	15.52	41983.3	10.26	0.16566	15.52	69866.7
	10.27	0.15013	15.54	39283.3	10.27	0.1547	15.54	68850
	10.28	0.14083	15.56	31983.3	10.28	0.14481	15.56	65450
	10.29	0.13238	15.58	27850	10.29	0.13584	15.58	54200
	10.3	0.12468	15.6	27616.7	10.3	0.12769	15.6	48366.7
	10.31	0.11763	15.62	27383.3	10.31	0.12026	15.62	41300
	10.32	0.11117	15.64	28966.7	10.32	0.11346	15.64	39700
	10.33	0.10523	15.66	29800	10.33	0.10724	15.66	40066.7
	10.34	0.09976	15.68	30066.7	10.34	0.10152	15.68	40866.7
	10.35	0.09481	15.7	28450	10.35	0.09625	15.7	41416.7
	10.36	0.09014	15.72	28116.7	10.36	0.09139	15.72	43783.3
	10.37	0.08581	15.74	26033.3	10.37	0.08689	15.74	40800
	10.38	0.0818	15.76	24216.7	10.38	0.08273	15.76	37066.7
	10.39	0.07806	15.78	25133.3	10.39	0.07886	15.78	33966.7
	10.4	0.07458	15.8	23383.3	10.4	0.07527	15.8	29950
	10.41	0.07134	15.82	21566.7	10.41	0.07192	15.82	28983.3
	10.42	0.06831	15.84	20816.7	10.42	0.0688	15.84	28016.7
	10.43	0.06548	15.86	21666.7	10.43	0.06589	15.86	27650
	10.44	0.06282	15.88	23116.7	10.44	0.06317	15.88	27416.7
	10.45	0.06034	15.9	22883.3	10.45	0.06061	15.9	27233.3
	10.46	0.058	15.92	23666.7	10.46	0.05822	15.92	27833.3
	10.47	0.05581	15.94	22766.7	10.47	0.05598	15.94	26400
	10.48	0.05374	15.96	22950	10.48	0.05387	15.96	27100
	10.49	0.0518	15.98	22566.7	10.49	0.05189	15.98	26383.3
	10.5	0.04997	16	22833.3	10.5	0.05002	16	26616.7
	10.51	0.04825	16.02	22783.3	10.51	0.04826	16.02	26616.7
	10.52	0.04662	16.04	22850	10.52	0.04661	16.04	26333.3
	10.53	0.04508	16.06	22683.3	10.53	0.04504	16.06	26450
	10.54	0.04363	16.08	22383.3	10.54	0.04357	16.08	26400
	10.55	0.04226	16.1	22516.7	10.55	0.04218	16.1	25833.3
	10.56	0.04097	16.12	23116.7	10.56	0.04087	16.12	26750
	10.57	0.03974	16.14	22600	10.57	0.03963	16.14	26550
	10.58	0.03859	16.16	22716.7	10.58	0.03846	16.16	26966.7
	10.59	0.0375	16.18	23266.7	10.59	0.03735	16.18	27433.3
	10.6	0.03647	16.2	23950	10.6	0.03631	16.2	25233.3
	10.61	0.0355	16.22	23550	10.61	0.03533	16.22	25966.7
	10.62	0.03459	16.24	23066.7	10.62	0.0344	16.24	27050
	10.63	0.03374	16.26	23083.3	10.63	0.03354	16.26	26833.3
	10.64	0.03294	16.28	22566.7	10.64	0.03273	16.28	27716.7
	10.65	0.0322	16.3	22283.3	10.65	0.03197	16.3	26950
	10.66	0.03151	16.32	24033.3	10.66	0.03127	16.32	27433.3
	10.67	0.03088	16.34	22800	10.67	0.03062	16.34	26583.3
	10.68	0.03031	16.36	22433.3	10.68	0.03003	16.36	26150
	10.69	0.0298	16.38	22816.7	10.69	0.0295	16.38	26316.7
	10.7	0.02936	16.4	22516.7	10.7	0.02903	16.4	26816.7
	10.71	0.029	16.42	23900	10.71	0.02863	16.42	27100
	10.72	0.02872	16.44	22866.7	10.72	0.0283	16.44	27833.3
	10.73	0.02854	16.46	22766.7	10.73	0.02806	16.46	27133.3
	10.74	0.02849	16.48	24033.3	10.74	0.02792	16.48	26933.3
	10.75	0.02858	16.5	23266.7	10.75	0.0279	16.5	28183.3
	10.76	0.02887	16.52	23366.7	10.76	0.02803	16.52	27716.7
	10.77	0.02942	16.54	23333.3	10.77	0.02834	16.54	27183.3
	10.78	0.03031	16.56	24550	10.78	0.02891	16.56	27500
	10.79	0.03171	16.58	24166.7	10.79	0.02981	16.58	28266.7
	10.8	0.03386	16.6	25350	10.8	0.03118	16.6	28666.7
	10.81	0.03718	16.62	25650	10.81	0.03325	16.62	29450
	10.82	0.04254	16.64	25500	10.82	0.03637	16.64	29566.7
	10.83	0.05269	16.66	26166.7	10.83	0.04122	16.66	30183.3
	10.84	0.07944	16.68	26066.7	10.84	0.04947	16.68	31266.7
	10.85	0.16101	16.7	27650	10.85	0.06776	16.7	32583.3
	10.86	0.35424	16.72	29766.7	10.86	0.12237	16.72	32800
	10.87	0.62665	16.74	30650	10.87	0.27418	16.74	35783.3
	10.88	0.7163	16.76	34650	10.88	0.5579	16.76	38866.7
	10.89	0.48898	16.78	40566.7	10.89	0.80849	16.78	43200
	10.9	0.2389	16.8	44050	10.9	0.69738	16.8	48850
	10.91	0.10657	16.82	47666.7	10.91	0.38841	16.82	53050
	10.92	0.05892	16.84	46300	10.92	0.17272	16.84	56500
	10.93	0.04253	16.86	41683.3	10.93	0.08215	16.86	60600
	10.94	0.03474	16.88	37783.3	10.94	0.05203	16.88	59816.7
	10.95	0.02989	16.9	30250	10.95	0.04009	16.9	56883.3
	10.96	0.02655	16.92	27783.3	10.96	0.03339	16.92	48216.7
	10.97	0.02411	16.94	25633.3	10.97	0.02896	16.94	42933.3
	10.98	0.02227	16.96	24916.7	10.98	0.02582	16.96	36766.7
	10.99	0.02083	16.98	23700	10.99	0.0235	16.98	32983.3
	11	0.01968	17	23716.7	11	0.02172	17	29383.3
	11.01	0.01873	17.02	23983.3	11.01	0.02032	17.02	27933.3
	11.02	0.01793	17.04	23450	11.02	0.01918	17.04	28983.3
	11.03	0.01725	17.06	23450	11.03	0.01824	17.06	28433.3
	11.04	0.01666	17.08	23866.7	11.04	0.01745	17.08	27183.3
	11.05	0.01614	17.1	24216.7	11.05	0.01677	17.1	27116.7
	11.06	0.01568	17.12	23633.3	11.06	0.01619	17.12	29050
	11.07	0.01526	17.14	23216.7	11.07	0.01567	17.14	26800
	11.08	0.01488	17.16	23533.3	11.08	0.01521	17.16	27266.7
	11.09	0.01454	17.18	24200	11.09	0.01479	17.18	28233.3
	11.1	0.01422	17.2	23433.3	11.1	0.01442	17.2	25900
	11.11	0.01393	17.22	23300	11.11	0.01408	17.22	26916.7
	11.12	0.01366	17.24	23600	11.12	0.01376	17.24	27216.7
	11.13	0.0134	17.26	24500	11.13	0.01347	17.26	26800
	11.14	0.01317	17.28	24183.3	11.14	0.01321	17.28	28116.7
	11.15	0.01294	17.3	23766.7	11.15	0.01296	17.3	26933.3
	11.16	0.01273	17.32	24533.3	11.16	0.01272	17.32	27066.7
	11.17	0.01253	17.34	23116.7	11.17	0.0125	17.34	27350
	11.18	0.01234	17.36	24066.7	11.18	0.01229	17.36	26950
	11.19	0.01216	17.38	24166.7	11.19	0.0121	17.38	26516.7
	11.2	0.01199	17.4	24266.7	11.2	0.01191	17.4	27550
	11.21	0.01183	17.42	24416.7	11.21	0.01174	17.42	27183.3
	11.22	0.01168	17.44	24066.7	11.22	0.01157	17.44	27916.7
	11.23	0.01153	17.46	22633.3	11.23	0.01141	17.46	27783.3
	11.24	0.01138	17.48	24333.3	11.24	0.01126	17.48	27083.3
	11.25	0.01125	17.5	23833.3	11.25	0.01112	17.5	28283.3
	11.26	0.01112	17.52	24366.7	11.26	0.01098	17.52	27433.3
	11.27	0.01099	17.54	24233.3	11.27	0.01085	17.54	25933.3
	11.28	0.01087	17.56	24766.7	11.28	0.01072	17.56	26633.3
	11.29	0.01076	17.58	23183.3	11.29	0.0106	17.58	27616.7
	11.3	0.01065	17.6	24183.3	11.3	0.01048	17.6	26866.7
	11.31	0.01054	17.62	24383.3	11.31	0.01037	17.62	27566.7
	11.32	0.01044	17.64	23250	11.32	0.01026	17.64	27033.3
	11.33	0.01034	17.66	23100	11.33	0.01016	17.66	26466.7
	11.34	0.01024	17.68	24300	11.34	0.01006	17.68	26950
	11.35	0.01015	17.7	24350	11.35	0.00997	17.7	27000
	11.36	0.01007	17.72	24783.3	11.36	0.00987	17.72	27783.3
	11.37	0.00998	17.74	24433.3	11.37	0.00979	17.74	27183.3
	11.38	0.0099	17.76	24233.3	11.38	0.0097	17.76	27966.7
	11.39	0.00982	17.78	23733.3	11.39	0.00962	17.78	28266.7
	11.4	0.00975	17.8	24050	11.4	0.00954	17.8	27316.7
	11.41	0.00967	17.82	24050	11.41	0.00947	17.82	28033.3
	11.42	0.0096	17.84	24333.3	11.42	0.00939	17.84	26100
	11.43	0.00962	17.86	23933.3	11.43	0.00932	17.86	27366.7
	11.44	0.00955	17.88	24283.3	11.44	0.00926	17.88	25900
	11.45	0.00949	17.9	23766.7	11.45	0.00919	17.9	28100
	11.46	0.00943	17.92	24416.7	11.46	0.00913	17.92	27633.3
	11.47	0.00938	17.94	24550	11.47	0.00907	17.94	27450
	11.48	0.00932	17.96	24200	11.48	0.00901	17.96	27683.3
	11.49	0.00927	17.98	24683.3	11.49	0.00896	17.98	26833.3
	11.5	0.00922	18	25100	11.5	0.0089	18	26950
	11.51	0.00917	18.02	24116.7	11.51	0.00885	18.02	27566.7
	11.52	0.00912	18.04	23900	11.52	0.0088	18.04	26950
	11.53	0.00908	18.06	24350	11.53	0.00876	18.06	26483.3
	11.54	0.00913	18.08	24500	11.54	0.00871	18.08	27866.7
	11.55	0.00909	18.1	24783.3	11.55	0.00867	18.1	26850
	11.56	0.00905	18.12	25050	11.56	0.00863	18.12	27183.3
	11.57	0.00901	18.14	25766.7	11.57	0.00859	18.14	27566.7
	11.58	0.00898	18.16	24816.7	11.58	0.00855	18.16	27883.3
	11.59	0.00895	18.18	24533.3	11.59	0.00852	18.18	26433.3
	11.6	0.00892	18.2	25450	11.6	0.00849	18.2	27100
	11.61	0.00889	18.22	25050	11.61	0.00845	18.22	27633.3
	11.62	0.00886	18.24	25450	11.62	0.00842	18.24	28266.7
	11.63	0.00884	18.26	25066.7	11.63	0.0084	18.26	28050
	11.64	0.00881	18.28	25033.3	11.64	0.00837	18.28	28400
	11.65	0.00879	18.3	25566.7	11.65	0.00834	18.3	28633.3
	11.66	0.00877	18.32	26433.3	11.66	0.00832	18.32	29233.3
	11.67	0.00875	18.34	25400	11.67	0.0083	18.34	29633.3
	11.68	0.00873	18.36	26600	11.68	0.00837	18.36	29800
	11.69	0.00872	18.38	27116.7	11.69	0.00835	18.38	30933.3
	11.7	0.0087	18.4	28650	11.7	0.00833	18.4	32700
	11.71	0.00869	18.42	29850	11.71	0.00832	18.42	33583.3
	11.72	0.00868	18.44	29016.7	11.72	0.0083	18.44	34966.7
	11.73	0.00867	18.46	27116.7	11.73	0.00829	18.46	33983.3
	11.74	0.00866	18.48	27633.3	11.74	0.00828	18.48	32400
	11.75	0.00865	18.5	26150	11.75	0.00827	18.5	33333.3
	11.76	0.00865	18.52	24816.7	11.76	0.00834	18.52	33116.7
	11.77	0.00864	18.54	25400	11.77	0.00833	18.54	31900
	11.78	0.00864	18.56	24950	11.78	0.00833	18.56	29700
	11.79	0.00864	18.58	25150	11.79	0.00833	18.58	28550
	11.8	0.00864	18.6	26133.3	11.8	0.00832	18.6	29300
	11.81	0.00864	18.62	25766.7	11.81	0.00832	18.62	29200
	11.82	0.00864	18.64	25683.3	11.82	0.00832	18.64	29350
	11.83	0.00865	18.66	26033.3	11.83	0.00832	18.66	29800
	11.84	0.00865	18.68	26550	11.84	0.00833	18.68	27600
	11.85	0.00859	18.7	26350	11.85	0.00833	18.7	29083.3
	11.86	0.0086	18.72	24483.3	11.86	0.00826	18.72	27500
	11.87	0.00862	18.74	25600	11.87	0.00827	18.74	29633.3
	11.88	0.00863	18.76	24900	11.88	0.00828	18.76	28816.7
	11.89	0.00864	18.78	26050	11.89	0.00829	18.78	28533.3
	11.9	0.00866	18.8	26500	11.9	0.0083	18.8	28483.3
	11.91	0.00868	18.82	27266.7	11.91	0.00831	18.82	28066.7
	11.92	0.0087	18.84	25950	11.92	0.00833	18.84	28566.7
	11.93	0.00872	18.86	26216.7	11.93	0.00835	18.86	29866.7
	11.94	0.00874	18.88	25350	11.94	0.00837	18.88	29066.7
	11.95	0.00877	18.9	26100	11.95	0.00839	18.9	29300
	11.96	0.00879	18.92	27183.3	11.96	0.00841	18.92	30150
	11.97	0.00882	18.94	26266.7	11.97	0.00843	18.94	28716.7
	11.98	0.00885	18.96	26583.3	11.98	0.00846	18.96	29333.3
	11.99	0.00888	18.98	27733.3	11.99	0.00848	18.98	30316.7
	12	0.00891	19	26916.7	12	0.00851	19	31366.7
	12.01	0.00895	19.02	28450	12.01	0.00854	19.02	30516.7
	12.02	0.00898	19.04	29416.7	12.02	0.00857	19.04	32383.3
	12.03	0.00902	19.06	30516.7	12.03	0.00861	19.06	33083.3
	12.04	0.00907	19.08	30816.7	12.04	0.00864	19.08	34883.3
	12.05	0.00911	19.1	32733.3	12.05	0.00868	19.1	35683.3
	12.06	0.00916	19.12	33816.7	12.06	0.00872	19.12	37083.3
	12.07	0.00921	19.14	39183.3	12.07	0.00876	19.14	39650
	12.08	0.00927	19.16	41466.7	12.08	0.00881	19.16	45233.3
	12.09	0.00933	19.18	48016.7	12.09	0.00886	19.18	51483.3
	12.1	0.0094	19.2	56766.7	12.1	0.00892	19.2	58933.3
	12.11	0.00947	19.22	66616.7	12.11	0.00898	19.22	69933.3
	12.12	0.00956	19.24	75866.7	12.12	0.00905	19.24	78950
	12.13	0.00966	19.26	76666.7	12.13	0.00913	19.26	91983.3
	12.14	0.00978	19.28	72883.3	12.14	0.00922	19.28	100617
	12.15	0.00994	19.3	62383.3	12.15	0.00933	19.3	104117
	12.16	0.01015	19.32	53016.7	12.16	0.00947	19.32	101533
	12.17	0.01048	19.34	43100	12.17	0.00965	19.34	97600
	12.18	0.01119	19.36	37216.7	12.18	0.00991	19.36	86066.7
	12.19	0.01317	19.38	33150	12.19	0.0104	19.38	72416.7
	12.2	0.01789	19.4	32066.7	12.2	0.01168	19.4	60883.3
	12.21	0.02514	19.42	33033.3	12.21	0.01509	19.42	52433.3
	12.22	0.02895	19.44	33516.7	12.22	0.02161	19.44	44200
	12.23	0.02399	19.46	30916.7	12.23	0.02808	19.46	41383.3
	12.24	0.01711	19.48	29950	12.24	0.02652	19.48	39650
	12.25	0.01312	19.5	28900	12.25	0.01936	19.5	39516.7
	12.26	0.01162	19.52	28616.7	12.26	0.01393	19.52	37366.7
	12.27	0.01115	19.54	26633.3	12.27	0.01154	19.54	35650
	12.28	0.01099	19.56	28416.7	12.28	0.01075	19.56	33350
	12.29	0.01092	19.58	28083.3	12.29	0.0105	19.58	31716.7
	12.3	0.01091	19.6	27416.7	12.3	0.01039	19.6	31600
	12.31	0.01093	19.62	28250	12.31	0.01036	19.62	32533.3
	12.32	0.01097	19.64	28950	12.32	0.01036	19.64	30850
	12.33	0.01102	19.66	27600	12.33	0.01038	19.66	31433.3
	12.34	0.01108	19.68	27333.3	12.34	0.01042	19.68	33483.3
	12.35	0.01116	19.7	27950	12.35	0.01047	19.7	32650
	12.36	0.01124	19.72	28483.3	12.36	0.01054	19.72	31916.7
	12.37	0.01132	19.74	29450	12.37	0.01061	19.74	32566.7
	12.38	0.01141	19.76	31050	12.38	0.01068	19.76	32483.3
	12.39	0.01151	19.78	30500	12.39	0.01076	19.78	35433.3
	12.4	0.01161	19.8	33916.7	12.4	0.01085	19.8	37016.7
	12.41	0.01171	19.82	34650	12.41	0.01094	19.82	39666.7
	12.42	0.01182	19.84	38783.3	12.42	0.01104	19.84	44683.3
	12.43	0.01194	19.86	42283.3	12.43	0.01114	19.86	48516.7
	12.44	0.01205	19.88	44366.7	12.44	0.01124	19.88	50150
	12.45	0.01217	19.9	44583.3	12.45	0.01135	19.9	52350
	12.46	0.0123	19.92	41966.7	12.46	0.01146	19.92	52566.7
	12.47	0.01243	19.94	36133.3	12.47	0.01157	19.94	52800
	12.48	0.01256	19.96	33316.7	12.48	0.01169	19.96	50583.3
	12.49	0.0127	19.98	31800	12.49	0.01181	19.98	45600
	12.5	0.01284	20	28800	12.5	0.01193	20	41850
	12.51	0.01298	20.02	26666.7	12.51	0.01206	20.02	36816.7
	12.52	0.01313	20.04	28966.7	12.52	0.0122	20.04	33916.7
	12.53	0.01328	20.06	27750	12.53	0.01233	20.06	32366.7
	12.54	0.01344	20.08	27550	12.54	0.01247	20.08	31000
	12.55	0.0136	20.1	28266.7	12.55	0.01262	20.1	30533.3
	12.56	0.01377	20.12	27000	12.56	0.01277	20.12	29900
	12.57	0.01394	20.14	27183.3	12.57	0.01292	20.14	30433.3
	12.58	0.01412	20.16	27333.3	12.58	0.01308	20.16	29550
	12.59	0.0143	20.18	28566.7	12.59	0.01324	20.18	30816.7
	12.6	0.01449	20.2	28116.7	12.6	0.01341	20.2	29533.3
	12.61	0.01469	20.22	27100	12.61	0.01358	20.22	30783.3
	12.62	0.01488	20.24	27966.7	12.62	0.01376	20.24	29866.7
	12.63	0.01509	20.26	27266.7	12.63	0.01394	20.26	31233.3
	12.64	0.0153	20.28	28016.7	12.64	0.01413	20.28	30883.3
	12.65	0.01552	20.3	27466.7	12.65	0.01432	20.3	30666.7
	12.66	0.01574	20.32	28500	12.66	0.01452	20.32	30083.3
	12.67	0.01598	20.34	27616.7	12.67	0.01473	20.34	30866.7
	12.68	0.01621	20.36	27733.3	12.68	0.01494	20.36	29816.7
	12.69	0.01646	20.38	29650	12.69	0.01516	20.38	30566.7
	12.7	0.01671	20.4	28016.7	12.7	0.01538	20.4	30416.7
	12.71	0.01697	20.42	27816.7	12.71	0.01561	20.42	30733.3
	12.72	0.01724	20.44	29300	12.72	0.01585	20.44	30283.3
	12.73	0.01752	20.46	29000	12.73	0.0161	20.46	32050
	12.74	0.01781	20.48	29516.7	12.74	0.01635	20.48	31550
	12.75	0.0181	20.5	30033.3	12.75	0.01662	20.5	32150
	12.76	0.01841	20.52	29666.7	12.76	0.01689	20.52	32133.3
	12.77	0.01872	20.54	31283.3	12.77	0.01717	20.54	33833.3
	12.78	0.01905	20.56	31600	12.78	0.01745	20.56	34133.3
	12.79	0.01939	20.58	32833.3	12.79	0.01775	20.58	35883.3
	12.8	0.01974	20.6	35550	12.8	0.01806	20.6	36816.7
	12.81	0.0201	20.62	39050	12.81	0.01838	20.62	40750
	12.82	0.02047	20.64	42900	12.82	0.0187	20.64	42583.3
	12.83	0.02085	20.66	44033.3	12.83	0.01904	20.66	46566.7
	12.84	0.02125	20.68	43600	12.84	0.01939	20.68	49583.3
	12.85	0.02166	20.7	43150	12.85	0.01976	20.7	51316.7
	12.86	0.02209	20.72	39666.7	12.86	0.02013	20.72	51083.3
	12.87	0.02254	20.74	35050	12.87	0.02052	20.74	51066.7
	12.88	0.02299	20.76	31250	12.88	0.02092	20.76	47716.7
	12.89	0.02347	20.78	30300	12.89	0.02134	20.78	44366.7
	12.9	0.02396	20.8	29283.3	12.9	0.02177	20.8	41016.7
	12.91	0.02448	20.82	28700	12.91	0.02222	20.82	37233.3
	12.92	0.02501	20.84	29583.3	12.92	0.02269	20.84	34633.3
	12.93	0.02556	20.86	27666.7	12.93	0.02317	20.86	31416.7
	12.94	0.02614	20.88	29100	12.94	0.02367	20.88	32650
	12.95	0.02673	20.9	28700	12.95	0.02419	20.9	32150
	12.96	0.02736	20.92	28566.7	12.96	0.02473	20.92	32733.3
	12.97	0.028	20.94	28183.3	12.97	0.02529	20.94	31533.3
	12.98	0.02868	20.96	29016.7	12.98	0.02588	20.96	31483.3
	12.99	0.02938	20.98	29183.3	12.99	0.02648	20.98	31600
	13	0.03011	21	29116.7	13	0.02712	21	31566.7
	13.01	0.03087	21.02	29366.7	13.01	0.02778	21.02	31083.3
	13.02	0.03167	21.04	29333.3	13.02	0.02846	21.04	32166.7
	13.03	0.0325	21.06	29600	13.03	0.02918	21.06	32350
	13.04	0.03337	21.08	30333.3	13.04	0.02993	21.08	31666.7
	13.05	0.03428	21.1	29800	13.05	0.03071	21.1	31616.7
	13.06	0.03523	21.12	29533.3	13.06	0.03153	21.12	31716.7
	13.07	0.03622	21.14	29366.7	13.07	0.03238	21.14	32083.3
	13.08	0.03727	21.16	29600	13.08	0.03327	21.16	32666.7
	13.09	0.03836	21.18	29900	13.09	0.03421	21.18	31333.3
	13.1	0.03951	21.2	30266.7	13.1	0.03518	21.2	32300
	13.11	0.04071	21.22	30516.7	13.11	0.03621	21.22	32483.3
	13.12	0.04198	21.24	31050	13.12	0.03729	21.24	32500
	13.13	0.04331	21.26	30233.3	13.13	0.03842	21.26	33516.7
	13.14	0.04472	21.28	30516.7	13.14	0.03961	21.28	32833.3
	13.15	0.04619	21.3	30216.7	13.15	0.04085	21.3	32466.7
	13.16	0.04775	21.32	30116.7	13.16	0.04217	21.32	33916.7
	13.17	0.0494	21.34	30683.3	13.17	0.04355	21.34	33816.7
	13.18	0.05114	21.36	31950	13.18	0.04502	21.36	35283.3
	13.19	0.05299	21.38	31916.7	13.19	0.04656	21.38	34966.7
	13.2	0.05502	21.4	31766.7	13.2	0.04819	21.4	34983.3
	13.21	0.05709	21.42	34516.7	13.21	0.04991	21.42	37600
	13.22	0.05929	21.44	35500	13.22	0.05174	21.44	39200
	13.23	0.06163	21.46	36483.3	13.23	0.05368	21.46	40300
	13.24	0.06412	21.48	39533.3	13.24	0.05573	21.48	40950
	13.25	0.06677	21.5	42600	13.25	0.05792	21.5	44000
	13.26	0.06961	21.52	46400	13.26	0.06024	21.52	48950
	13.27	0.07264	21.54	49750	13.27	0.06272	21.54	53516.7
	13.28	0.07592	21.56	54283.3	13.28	0.06537	21.56	60933.3
	13.29	0.0794	21.58	59133.3	13.29	0.06819	21.58	65200
	13.3	0.08314	21.6	66416.7	13.3	0.07126	21.6	75116.7
	13.31	0.08717	21.62	73733.3	13.31	0.0745	21.62	84533.3
	13.32	0.09151	21.64	91900	13.32	0.07799	21.64	94600
	13.33	0.09621	21.66	109900	13.33	0.08174	21.66	111583
	13.34	0.1013	21.68	130417	13.34	0.08579	21.68	130067
	13.35	0.10682	21.7	142700	13.35	0.09016	21.7	151150
	13.36	0.11283	21.72	139733	13.36	0.09489	21.72	172100
	13.37	0.11938	21.74	120800	13.37	0.10002	21.74	183950
	13.38	0.12655	21.76	103200	13.38	0.1056	21.76	198533
	13.39	0.13442	21.78	79733.3	13.39	0.11169	21.78	188567
	13.4	0.14308	21.8	61666.7	13.4	0.11834	21.8	173300
	13.41	0.15263	21.82	47500	13.41	0.12563	21.82	146967
	13.42	0.16322	21.84	42033.3	13.42	0.13365	21.84	121450
	13.43	0.17499	21.86	37683.3	13.43	0.14249	21.86	93183.3
	13.44	0.18813	21.88	36583.3	13.44	0.15228	21.88	74266.7
	13.45	0.20287	21.9	36483.3	13.45	0.16315	21.9	58283.3
	13.46	0.21947	21.92	36333.3	13.46	0.17528	21.92	50616.7
	13.47	0.23826	21.94	37666.7	13.47	0.18895	21.94	46783.3
	13.48	0.25966	21.96	39983.3	13.48	0.20423	21.96	47766.7
	13.49	0.28416	21.98	42116.7	13.49	0.22152	21.98	48633.3
	13.5	0.31241	22	45616.7	13.5	0.24117	22	51966.7
	13.51	0.34521	22.02	50416.7	13.51	0.26365	22.02	57416.7
	13.52	0.38361	22.04	57900	13.52	0.28952	22.04	64766.7
	13.53	0.42896	22.06	70866.7	13.53	0.31952	22.06	76633.3
	13.54	0.48305	22.08	88333.3	13.54	0.35456	22.08	89900
	13.55	0.54828	22.1	111350	13.55	0.39586	22.1	111517
	13.56	0.62795	22.12	123117	13.56	0.44501	22.12	132633
	13.57	0.72666	22.14	128250	13.57	0.50414	22.14	154933
	13.58	0.851	22.16	118317	13.58	0.57615	22.16	170233
	13.59	1.01064	22.18	97666.7	13.59	0.66509	22.18	179483
	13.6	1.22023	22.2	75350	13.6	0.7767	22.2	163417
	13.61	1.50281	22.22	61833.3	13.61	0.91937	22.22	148950
	13.62	1.8962	22.24	46366.7	13.62	1.10577	22.24	120000
	13.63	2.46693	22.26	37950	13.63	1.35559	22.26	95766.7
	13.64	3.35844	22.28	34700	13.64	1.70088	22.28	75166.7
	13.65	5.04469	22.3	32983.3	13.65	2.19696	22.3	58033.3
	13.66	9.36759	22.32	33950	13.66	2.95594	22.32	49216.7
	13.67	21.2881	22.34	32883.3	13.67	4.31693	22.34	43250
	13.68	46.4014	22.36	32616.7	13.68	7.61511	22.36	38233.3
	13.69	77.571	22.38	32366.7	13.69	16.8564	22.38	38150
	13.7	81.8381	22.4	31050	13.7	37.8299	22.4	36633.3
	13.71	52.7606	22.42	31550	13.71	67.7192	22.42	34633.3
	13.72	25.1093	22.44	31750	13.72	79.5266	22.44	36016.7
	13.73	10.8833	22.46	32033.3	13.73	55.8824	22.46	36100
	13.74	5.57668	22.48	31283.3	13.74	27.8768	22.48	34566.7
	13.75	3.60805	22.5	32383.3	13.75	12.0639	22.5	34333.3
	13.76	2.63721	22.52	30950	13.76	5.89236	22.52	33166.7
	13.77	2.04075	22.54	30816.7	13.77	3.67122	22.54	34550
	13.78	1.64451	22.56	31600	13.78	2.64461	22.56	35283.3
	13.79	1.37468	22.58	31250	13.79	2.03445	22.58	34566.7
	13.8	1.19215	22.6	32416.7	13.8	1.63542	22.6	36100
	13.81	1.07618	22.62	31350	13.81	1.36786	22.62	34600
	13.82	1.01882	22.64	31083.3	13.82	1.19127	22.64	33966.7
	13.83	1.0275	22.66	31750	13.83	1.08541	22.66	33333.3
	13.84	1.15616	22.68	31800	13.84	1.04573	22.68	33250
	13.85	1.62396	22.7	31883.3	13.85	1.0961	22.7	35466.7
	13.86	2.95965	22.72	31466.7	13.86	1.362	22.72	33816.7
	13.87	5.60441	22.74	30533.3	13.87	2.23165	22.74	32816.7
	13.88	8.49638	22.76	30683.3	13.88	4.26845	22.76	34166.7
	13.89	8.52585	22.78	32416.7	13.89	7.20932	22.78	34683.3
	13.9	6.59771	22.8	33283.3	13.9	8.47552	22.8	35150
	13.91	5.95655	22.82	31700	13.91	6.54293	22.82	35983.3
	13.92	6.1154	22.84	31583.3	13.92	4.82381	22.84	34650
	13.93	4.73864	22.86	31916.7	13.93	5.16955	22.86	35683.3
	13.94	2.70462	22.88	32933.3	13.94	6.34394	22.88	35416.7
	13.95	1.37324	22.9	33350	13.95	5.5183	22.9	35483.3
	13.96	0.77852	22.92	36050	13.96	3.2933	22.92	38050
	13.97	0.54132	22.94	37533.3	13.97	1.64568	22.94	40450
	13.98	0.42445	22.96	36400	13.98	0.87337	22.96	39533.3
	13.99	0.35012	22.98	38000	13.99	0.57417	22.98	41033.3
	14	0.29702	23	37616.7	14	0.43901	23	42416.7
	14.01	0.25712	23.02	35583.3	14.01	0.35765	23.02	42716.7
	14.02	0.22609	23.04	34133.3	14.02	0.30088	23.04	43700
	14.03	0.20129	23.06	34600	14.03	0.2588	23.06	43000
	14.04	0.18103	23.08	31850	14.04	0.22641	23.08	39733.3
	14.05	0.16418	23.1	32966.7	14.05	0.20075	23.1	38666.7
	14.06	0.14994	23.12	31166.7	14.06	0.17993	23.12	36433.3
	14.07	0.13776	23.14	30883.3	14.07	0.16272	23.14	35616.7
	14.08	0.12722	23.16	31316.7	14.08	0.14825	23.16	34850
	14.09	0.11802	23.18	30483.3	14.09	0.13593	23.18	34366.7
	14.1	0.10992	23.2	31233.3	14.1	0.1253	23.2	34533.3
	14.11	0.10273	23.22	32600	14.11	0.11605	23.22	33483.3
	14.12	0.09631	23.24	32233.3	14.12	0.10793	23.24	34933.3
	14.13	0.09055	23.26	30516.7	14.13	0.10074	23.26	34333.3
	14.14	0.08536	23.28	30333.3	14.14	0.09434	23.28	33583.3
	14.15	0.08065	23.3	31483.3	14.15	0.08861	23.3	32966.7
	14.16	0.07637	23.32	30583.3	14.16	0.08345	23.32	33350
	14.17	0.07246	23.34	31883.3	14.17	0.07878	23.34	32983.3
	14.18	0.06887	23.36	31816.7	14.18	0.07454	23.36	32700
	14.19	0.06558	23.38	31166.7	14.19	0.07067	23.38	33750
	14.2	0.06255	23.4	32400	14.2	0.06713	23.4	33316.7
	14.21	0.05975	23.42	31700	14.21	0.06389	23.42	32933.3
	14.22	0.05715	23.44	31200	14.22	0.0609	23.44	34316.7
	14.23	0.05475	23.46	32150	14.23	0.05814	23.46	33866.7
	14.24	0.05251	23.48	32000	14.24	0.05559	23.48	34083.3
	14.25	0.05043	23.5	30733.3	14.25	0.05323	23.5	33850
	14.26	0.0485	23.52	32800	14.26	0.05104	23.52	33733.3
	14.27	0.04669	23.54	29716.7	14.27	0.049	23.54	33466.7
	14.28	0.045	23.56	31733.3	14.28	0.04711	23.56	32550
	14.29	0.04342	23.58	32300	14.29	0.04534	23.58	33350
	14.3	0.04194	23.6	32100	14.3	0.04369	23.6	33533.3
	14.31	0.04056	23.62	32316.7	14.31	0.04215	23.62	34283.3
	14.32	0.03926	23.64	30766.7	14.32	0.04071	23.64	35083.3
	14.33	0.03805	23.66	32100	14.33	0.03936	23.66	32850
	14.34	0.03692	23.68	33416.7	14.34	0.0381	23.68	35483.3
	14.35	0.03587	23.7	34083.3	14.35	0.03693	23.7	34866.7
	14.36	0.03488	23.72	34316.7	14.36	0.03583	23.72	35616.7
	14.37	0.03397	23.74	36350	14.37	0.03481	23.74	37000
	14.38	0.03313	23.76	36266.7	14.38	0.03386	23.76	37650
	14.39	0.03236	23.78	35966.7	14.39	0.03298	23.78	39266.7
	14.4	0.03165	23.8	35950	14.4	0.03217	23.8	40383.3
	14.41	0.03103	23.82	35733.3	14.41	0.03143	23.82	42416.7
	14.42	0.03048	23.84	33683.3	14.42	0.03076	23.84	42883.3
	14.43	0.03002	23.86	34516.7	14.43	0.03017	23.86	41016.7
	14.44	0.02966	23.88	33433.3	14.44	0.02966	23.88	40583.3
	14.45	0.02942	23.9	33650	14.45	0.02924	23.9	40683.3
	14.46	0.02933	23.92	32016.7	14.46	0.02892	23.92	38616.7
	14.47	0.02942	23.94	31716.7	14.47	0.02872	23.94	38616.7
	14.48	0.02976	23.96	30566.7	14.48	0.02867	23.96	36433.3
	14.49	0.03046	23.98	31716.7	14.49	0.02882	23.98	35233.3
	14.5	0.03168	24	31666.7	14.5	0.02922	24	35050
	14.51	0.03372	24.02	31916.7	14.51	0.02998	24.02	33183.3
	14.52	0.03723	24.04	31800	14.52	0.03128	24.04	34366.7
	14.53	0.04438	24.06	32233.3	14.53	0.0334	24.06	34216.7
	14.54	0.0633	24.08	32450	14.54	0.03696	24.08	34450
	14.55	0.11491	24.1	30300	14.55	0.04391	24.1	33733.3
	14.56	0.22137	24.12	33200	14.56	0.06162	24.12	34066.7
	14.57	0.35047	24.14	32266.7	14.57	0.11066	24.14	34083.3
	14.58	0.36371	24.16	32500	14.58	0.2174	24.16	34183.3
	14.59	0.24052	24.18	32933.3	14.59	0.36088	24.18	33616.7
	14.6	0.12529	24.2	32583.3	14.6	0.40289	24.2	33616.7
	14.61	0.06555	24.22	31016.7	14.61	0.28049	24.22	31966.7
	14.62	0.04265	24.24	31416.7	14.62	0.14814	24.24	34200
	14.63	0.03376	24.26	33316.7	14.63	0.07509	24.26	33866.7
	14.64	0.02917	24.28	32050	14.64	0.04629	24.28	35250
	14.65	0.02621	24.3	32516.7	14.65	0.03541	24.3	34400
	14.66	0.02412	24.32	33333.3	14.66	0.03005	24.32	34966.7
	14.67	0.02258	24.34	34233.3	14.67	0.02668	24.34	36283.3
	14.68	0.02139	24.36	34966.7	14.68	0.02434	24.36	37150
	14.69	0.02044	24.38	35283.3	14.69	0.02262	24.38	36316.7
	14.7	0.01968	24.4	38266.7	14.7	0.02131	24.4	39833.3
	14.71	0.01904	24.42	38933.3	14.71	0.02028	24.42	39900
	14.72	0.0185	24.44	39166.7	14.72	0.01945	24.44	41200
	14.73	0.01793	24.46	38383.3	14.73	0.01867	24.46	42516.7
	14.74	0.01753	24.48	39550	14.74	0.01809	24.48	42500
	14.75	0.01718	24.5	35016.7	14.75	0.0176	24.5	40600
	14.76	0.01687	24.52	34316.7	14.76	0.01718	24.52	39483.3
	14.77	0.01659	24.54	32616.7	14.77	0.01681	24.54	38466.7
	14.78	0.01635	24.56	32100	14.78	0.01649	24.56	37883.3
	14.79	0.01613	24.58	32450	14.79	0.0162	24.58	36316.7
	14.8	0.01593	24.6	32566.7	14.8	0.01595	24.6	36416.7
	14.81	0.01576	24.62	31116.7	14.81	0.01572	24.62	35216.7
	14.82	0.0156	24.64	32233.3	14.82	0.01552	24.64	34750
	14.83	0.01546	24.66	32366.7	14.83	0.01534	24.66	34683.3
	14.84	0.01534	24.68	32483.3	14.84	0.01518	24.68	34566.7
	14.85	0.01523	24.7	32683.3	14.85	0.01504	24.7	36050
	14.86	0.01514	24.72	32616.7	14.86	0.01492	24.72	33883.3
	14.87	0.01506	24.74	29883.3	14.87	0.01481	24.74	33833.3
	14.88	0.01499	24.76	32800	14.88	0.01472	24.76	34666.7
	14.89	0.01494	24.78	32733.3	14.89	0.01464	24.78	34650
	14.9	0.0149	24.8	34983.3	14.9	0.01457	24.8	34283.3
	14.91	0.01487	24.82	35050	14.91	0.01451	24.82	34850
	14.92	0.01485	24.84	35050	14.92	0.01447	24.84	35983.3
	14.93	0.01485	24.86	36350	14.93	0.01445	24.86	37333.3
	14.94	0.01486	24.88	38200	14.94	0.01443	24.88	37400
	14.95	0.01488	24.9	39100	14.95	0.01443	24.9	39916.7
	14.96	0.01491	24.92	43583.3	14.96	0.01443	24.92	42866.7
	14.97	0.01496	24.94	44666.7	14.97	0.01445	24.94	44883.3
	14.98	0.01502	24.96	46700	14.98	0.01449	24.96	47366.7
	14.99	0.01509	24.98	45016.7	14.99	0.01453	24.98	50583.3
	15	0.01517	25	41633.3	15	0.01459	25	51533.3
	15.01	0.01527	25.02	41950	15.01	0.01466	25.02	53166.7
	15.02	0.01539	25.04	36366.7	15.02	0.01475	25.04	53033.3
	15.03	0.01552	25.06	34750	15.03	0.01485	25.06	50116.7
	15.04	0.01566	25.08	34200	15.04	0.01496	25.08	46983.3
	15.05	0.01582	25.1	33383.3	15.05	0.01509	25.1	43950
	15.06	0.016	25.12	32983.3	15.06	0.01523	25.12	39600
	15.07	0.0162	25.14	32283.3	15.07	0.01539	25.14	37016.7
	15.08	0.01642	25.16	32400	15.08	0.01557	25.16	36066.7
	15.09	0.01665	25.18	31416.7	15.09	0.01576	25.18	35300
	15.1	0.01691	25.2	32800	15.1	0.01598	25.2	34933.3
	15.11	0.01719	25.22	31916.7	15.11	0.01621	25.22	34366.7
	15.12	0.0175	25.24	32766.7	15.12	0.01647	25.24	34716.7
	15.13	0.01783	25.26	31033.3	15.13	0.01674	25.26	33400
	15.14	0.01819	25.28	31383.3	15.14	0.01705	25.28	33600
	15.15	0.01858	25.3	31450	15.15	0.01737	25.3	34933.3
	15.16	0.01901	25.32	31700	15.16	0.01773	25.32	34033.3
	15.17	0.01947	25.34	32283.3	15.17	0.01812	25.34	34300
	15.18	0.01996	25.36	30616.7	15.18	0.01853	25.36	34066.7
	15.19	0.0205	25.38	30900	15.19	0.01898	25.38	33650
	15.2	0.02109	25.4	31683.3	15.2	0.01947	25.4	33533.3
	15.21	0.02172	25.42	32850	15.21	0.02001	25.42	33483.3
	15.22	0.02241	25.44	31916.7	15.22	0.02058	25.44	33783.3
	15.23	0.02315	25.46	31283.3	15.23	0.0212	25.46	32683.3
	15.24	0.02397	25.48	31016.7	15.24	0.02188	25.48	33150
	15.25	0.02485	25.5	31950	15.25	0.02262	25.5	33366.7
	15.26	0.02582	25.52	30433.3	15.26	0.02342	25.52	33483.3
	15.27	0.02688	25.54	30983.3	15.27	0.02429	25.54	34216.7
	15.28	0.02803	25.56	31033.3	15.28	0.02524	25.56	33950
	15.29	0.0293	25.58	33066.7	15.29	0.02628	25.58	33533.3
	15.3	0.0307	25.6	32016.7	15.3	0.02742	25.6	34050
	15.31	0.03223	25.62	31983.3	15.31	0.02866	25.62	33566.7
	15.32	0.03393	25.64	30333.3	15.32	0.03004	25.64	33800
	15.33	0.03582	25.66	31233.3	15.33	0.03155	25.66	33966.7
	15.34	0.03791	25.68	30816.7	15.34	0.03322	25.68	34116.7
	15.35	0.04025	25.7	33750	15.35	0.03507	25.7	34333.3
	15.36	0.04287	25.72	31700	15.36	0.03713	25.72	34083.3
	15.37	0.04583	25.74	32916.7	15.37	0.03943	25.74	33916.7
	15.38	0.04916	25.76	33233.3	15.38	0.042	25.76	33966.7
	15.39	0.05295	25.78	31850	15.39	0.0449	25.78	34183.3
	15.4	0.05729	25.8	33016.7	15.4	0.04817	25.8	33783.3
	15.41	0.06227	25.82	33166.7	15.41	0.05189	25.82	33033.3
	15.42	0.06804	25.84	30666.7	15.42	0.05614	25.84	34500
	15.43	0.07478	25.86	33583.3	15.43	0.06103	25.86	33533.3
	15.44	0.0827	25.88	34300	15.44	0.06668	25.88	35116.7
	15.45	0.09212	25.9	32966.7	15.45	0.07327	25.9	36166.7
	15.46	0.10343	25.92	34566.7	15.46	0.08102	25.92	36000
	15.47	0.11718	25.94	34716.7	15.47	0.09022	25.94	36383.3
	15.48	0.13414	25.96	36333.3	15.48	0.10126	25.96	38566.7
	15.49	0.15538	25.98	37916.7	15.49	0.11467	25.98	38833.3
	15.5	0.18249	26	40833.3	15.5	0.13118	26	41616.7
	15.51	0.21786	26.02	46366.7	15.51	0.15183	26.02	45700
	15.52	0.26521	26.04	51466.7	15.52	0.17814	26.04	49250
	15.53	0.33061	26.06	56366.7	15.53	0.21239	26.06	56350
	15.54	0.4246	26.08	56483.3	15.54	0.25813	26.08	60983.3
	15.55	0.56924	26.1	53300	15.55	0.32108	26.1	66700
	15.56	0.83269	26.12	50100	15.56	0.41118	26.12	68516.7
	15.57	1.46667	26.14	46516.7	15.57	0.54858	26.14	68816.7
	15.58	3.14972	26.16	42916.7	15.58	0.79335	26.16	66566.7
	15.59	6.73006	26.18	39866.7	15.59	1.36839	26.18	62000
	15.6	11.5209	26.2	35833.3	15.6	2.90238	26.2	56750
	15.61	12.9831	26.22	34916.7	15.61	6.26581	26.22	48700
	15.62	8.96075	26.24	34016.7	15.62	11.0293	26.24	44266.7
	15.63	4.54574	26.26	34583.3	15.63	13.0207	26.26	42983.3
	15.64	2.06937	26.28	35533.3	15.64	9.34553	26.28	41083.3
	15.65	1.07775	26.3	37850	15.65	4.84124	26.3	39733.3
	15.66	0.70864	26.32	39233.3	15.66	2.20626	26.32	41000
	15.67	0.53936	26.34	38566.7	15.67	1.12778	26.34	42066.7
	15.68	0.44574	26.36	37250	15.68	0.72999	26.36	42733.3
	15.69	0.39462	26.38	36566.7	15.69	0.55316	26.38	42750
	15.7	0.37515	26.4	33900	15.7	0.45803	26.4	42400
	15.71	0.38592	26.42	32116.7	15.71	0.40845	26.42	40216.7
	15.72	0.43755	26.44	31933.3	15.72	0.39382	26.44	39800
	15.73	0.58085	26.46	32700	15.73	0.41574	26.46	38050
	15.74	0.99613	26.48	32683.3	15.74	0.49969	26.48	37433.3
	15.75	2.06134	26.5	31783.3	15.75	0.75344	26.5	35850
	15.76	3.99877	26.52	30983.3	15.76	1.46573	26.52	35233.3
	15.77	5.84137	26.54	31666.7	15.77	2.98012	26.54	34000
	15.78	5.29203	26.56	31866.7	15.78	4.96101	26.56	33666.7
	15.79	3.14913	26.58	33000	15.79	5.46317	26.58	35183.3
	15.8	1.50309	26.6	30750	15.8	3.72637	26.6	34433.3
	15.81	0.71482	26.62	32000	15.81	1.89599	26.62	34400
	15.82	0.4141	26.64	32833.3	15.82	0.87985	26.64	33100
	15.83	0.28876	26.66	32200	15.83	0.46957	26.66	34800
	15.84	0.21979	26.68	32866.7	15.84	0.31023	26.68	35083.3
	15.85	0.17465	26.7	33216.7	15.85	0.23103	26.7	35700
	15.86	0.14292	26.72	34566.7	15.86	0.18155	26.72	36516.7
	15.87	0.11967	26.74	37150	15.87	0.14741	26.74	37500
	15.88	0.10209	26.76	36466.7	15.88	0.12271	26.76	40533.3
	15.89	0.08844	26.78	38666.7	15.89	0.10419	26.78	43083.3
	15.9	0.07759	26.8	38833.3	15.9	0.08992	26.8	45216.7
	15.91	0.06882	26.82	38183.3	15.91	0.07865	26.82	45783.3
	15.92	0.0616	26.84	36350	15.92	0.06958	26.84	46350
	15.93	0.05558	26.86	36666.7	15.93	0.06214	26.86	46116.7
	15.94	0.0505	26.88	33700	15.94	0.05597	26.88	43733.3
	15.95	0.04617	26.9	33983.3	15.95	0.05076	26.9	41350
	15.96	0.04244	26.92	31116.7	15.96	0.04634	26.92	39216.7
	15.97	0.03919	26.94	32633.3	15.97	0.04253	26.94	37900
	15.98	0.03636	26.96	31816.7	15.98	0.03924	26.96	35916.7
	15.99	0.03386	26.98	31700	15.99	0.03636	26.98	34133.3
	16	0.03165	27	30766.7	16	0.03382	27	34533.3
	16.01	0.02968	27.02	31383.3	16.01	0.03158	27.02	34483.3
	16.02	0.02791	27.04	31516.7	16.02	0.02958	27.04	32400
	16.03	0.02633	27.06	30750	16.03	0.0278	27.06	34050
	16.04	0.0249	27.08	31333.3	16.04	0.0262	27.08	34833.3
	16.05	0.0236	27.1	31300	16.05	0.02475	27.1	33750
	16.06	0.02242	27.12	31233.3	16.06	0.02344	27.12	33666.7
	16.07	0.02134	27.14	30966.7	16.07	0.02225	27.14	33900
	16.08	0.02036	27.16	31600	16.08	0.02117	27.16	34350
	16.09	0.01946	27.18	32050	16.09	0.02017	27.18	34616.7
	16.1	0.01863	27.2	31816.7	16.1	0.01926	27.2	33416.7
	16.11	0.01786	27.22	31666.7	16.11	0.01843	27.22	33716.7
	16.12	0.01716	27.24	32733.3	16.12	0.01766	27.24	35650
	16.13	0.0165	27.26	33800	16.13	0.01695	27.26	34900
	16.14	0.0159	27.28	33400	16.14	0.01629	27.28	36033.3
	16.15	0.01533	27.3	34433.3	16.15	0.01568	27.3	36000
	16.16	0.01471	27.32	35866.7	16.16	0.01511	27.32	38183.3
	16.17	0.01422	27.34	39500	16.17	0.01449	27.34	39583.3
	16.18	0.01377	27.36	43300	16.18	0.014	27.36	42183.3
	16.19	0.01325	27.38	44633.3	16.19	0.01355	27.38	47066.7
	16.2	0.01286	27.4	43633.3	16.2	0.01312	27.4	49150
	16.21	0.01249	27.42	44366.7	16.21	0.01272	27.42	53600
	16.22	0.01215	27.44	41783.3	16.22	0.01235	27.44	53083.3
	16.23	0.01183	27.46	39816.7	16.23	0.012	27.46	55550
	16.24	0.01153	27.48	38800	16.24	0.01168	27.48	55433.3
	16.25	0.01125	27.5	36466.7	16.25	0.01138	27.5	53033.3
	16.26	0.01098	27.52	36466.7	16.26	0.01109	27.52	50933.3
	16.27	0.01074	27.54	33150	16.27	0.01082	27.54	47166.7
	16.28	0.01051	27.56	33600	16.28	0.01057	27.56	45100
	16.29	0.01029	27.58	32916.7	16.29	0.01034	27.58	41450
	16.3	0.01009	27.6	32416.7	16.3	0.01012	27.6	40716.7
	16.31	0.0099	27.62	30483.3	16.31	0.00992	27.62	37566.7
	16.32	0.00973	27.64	32183.3	16.32	0.00972	27.64	36016.7
	16.33	0.00957	27.66	30750	16.33	0.00955	27.66	35916.7
	16.34	0.00942	27.68	29400	16.34	0.00938	27.68	35400
	16.35	0.00928	27.7	30250	16.35	0.00922	27.7	36000
	16.36	0.00915	27.72	31316.7	16.36	0.00908	27.72	35883.3
	16.37	0.00904	27.74	30866.7	16.37	0.00895	27.74	34500
	16.38	0.00893	27.76	34900	16.38	0.00873	27.76	36516.7
	16.39	0.00884	27.78	35700	16.39	0.00862	27.78	36633.3
	16.4	0.00875	27.8	38900	16.4	0.00852	27.8	39183.3
	16.41	0.0087	27.82	40816.7	16.41	0.00843	27.82	39933.3
	16.42	0.00864	27.84	43000	16.42	0.00835	27.84	41250
	16.43	0.00858	27.86	43566.7	16.43	0.0083	27.86	47350
	16.44	0.00854	27.88	41033.3	16.44	0.00824	27.88	45433.3
	16.45	0.0085	27.9	38383.3	16.45	0.00818	27.9	49033.3
	16.46	0.00848	27.92	37816.7	16.46	0.00814	27.92	48050
	16.47	0.00846	27.94	35866.7	16.47	0.00811	27.94	47033.3
	16.48	0.00846	27.96	33516.7	16.48	0.00808	27.96	43083.3
	16.49	0.00847	27.98	32650	16.49	0.00806	27.98	43433.3
	16.5	0.00848	28	30250	16.5	0.00806	28	38516.7
	16.51	0.00852	28.02	31100	16.51	0.00807	28.02	37633.3
	16.52	0.00856	28.04	31433.3	16.52	0.00808	28.04	36883.3
	16.53	0.00862	28.06	30683.3	16.53	0.00811	28.06	34516.7
	16.54	0.00869	28.08	31000	16.54	0.00815	28.08	33800
	16.55	0.00877	28.1	31233.3	16.55	0.00828	28.1	32850
	16.56	0.00888	28.12	30666.7	16.56	0.00835	28.12	32800
	16.57	0.00899	28.14	31100	16.57	0.00843	28.14	33433.3
	16.58	0.00913	28.16	29833.3	16.58	0.00852	28.16	32766.7
	16.59	0.00929	28.18	30050	16.59	0.00863	28.18	32400
	16.6	0.00948	28.2	31316.7	16.6	0.00876	28.2	30783.3
	16.61	0.00968	28.22	31033.3	16.61	0.00891	28.22	33116.7
	16.62	0.00992	28.24	30350	16.62	0.00908	28.24	32500
	16.63	0.01018	28.26	30183.3	16.63	0.00928	28.26	32083.3
	16.64	0.01048	28.28	32116.7	16.64	0.00949	28.28	32600
	16.65	0.01082	28.3	29933.3	16.65	0.00974	28.3	32750
	16.66	0.0112	28.32	31066.7	16.66	0.01002	28.32	33266.7
	16.67	0.01163	28.34	30866.7	16.67	0.01034	28.34	32283.3
	16.68	0.01203	28.36	31350	16.68	0.0107	28.36	33233.3
	16.69	0.01258	28.38	31816.7	16.69	0.01101	28.38	33316.7
	16.7	0.01321	28.4	32366.7	16.7	0.01146	28.4	33333.3
	16.71	0.01393	28.42	31716.7	16.71	0.01198	28.42	32916.7
	16.72	0.01475	28.44	31316.7	16.72	0.01257	28.44	33700
	16.73	0.01569	28.46	31850	16.73	0.01324	28.46	34300
	16.74	0.01678	28.48	32500	16.74	0.01401	28.48	34383.3
	16.75	0.01804	28.5	32450	16.75	0.01489	28.5	35816.7
	16.76	0.01951	28.52	34166.7	16.76	0.01591	28.52	37633.3
	16.77	0.02141	28.54	33433.3	16.77	0.01709	28.54	38216.7
	16.78	0.02346	28.56	33750	16.78	0.01846	28.56	39166.7
	16.79	0.02591	28.58	32483.3	16.79	0.02016	28.58	39200
	16.8	0.02887	28.6	31433.3	16.8	0.02208	28.6	36633.3
	16.81	0.03248	28.62	31100	16.81	0.02437	28.62	37483.3
	16.82	0.03696	28.64	31500	16.82	0.02713	28.64	36816.7
	16.83	0.04258	28.66	30883.3	16.83	0.0305	28.66	35766.7
	16.84	0.04978	28.68	30566.7	16.84	0.03467	28.68	35050
	16.85	0.05918	28.7	28933.3	16.85	0.03991	28.7	35133.3
	16.86	0.07178	28.72	31100	16.86	0.04661	28.72	33833.3
	16.87	0.08917	28.74	30516.7	16.87	0.05536	28.74	33666.7
	16.88	0.11409	28.76	29583.3	16.88	0.06707	28.76	33200
	16.89	0.15211	28.78	29550	16.89	0.08321	28.78	33483.3
	16.9	0.21941	28.8	30533.3	16.9	0.10629	28.8	32833.3
	16.91	0.37379	28.82	29916.7	16.91	0.14138	28.82	32383.3
	16.92	0.77423	28.84	30283.3	16.92	0.20294	28.84	31933.3
	16.93	1.64249	28.86	28333.3	16.93	0.34268	28.86	33400
	16.94	2.89264	28.88	30233.3	16.94	0.70536	28.88	33116.7
	16.95	3.49026	28.9	30000	16.95	1.50109	28.9	32816.7
	16.96	2.57957	28.92	30633.3	16.96	2.6727	28.92	33716.7
	16.97	1.37329	28.94	29416.7	16.97	3.28876	28.94	32216.7
	16.98	0.63561	28.96	31200	16.98	2.47536	28.96	33850
	16.99	0.31819	28.98	30316.7	16.99	1.33111	28.98	33316.7
	17	0.1957	29	31500	17	0.61743	29	33516.7
	17.01	0.13876	29.02	32100	17.01	0.30698	29.02	33666.7
	17.02	0.10499	29.04	32900	17.02	0.18733	29.04	33466.7
	17.03	0.08242	29.06	33883.3	17.03	0.13233	29.06	34966.7
	17.04	0.06651	29.08	34350	17.04	0.09995	29.08	37016.7
	17.05	0.0549	29.1	37100	17.05	0.07838	29.1	38133.3
	17.06	0.04617	29.12	41733.3	17.06	0.06329	29.12	41133.3
	17.07	0.03946	29.14	46166.7	17.07	0.05222	29.14	44933.3
	17.08	0.03418	29.16	54850	17.08	0.04392	29.16	51966.7
	17.09	0.03005	29.18	60483.3	17.09	0.03753	29.18	57383.3
	17.1	0.02662	29.2	60916.7	17.1	0.03252	29.2	64916.7
	17.11	0.02381	29.22	59116.7	17.11	0.02851	29.22	70983.3
	17.12	0.02146	29.24	58716.7	17.12	0.02526	29.24	75916.7
	17.13	0.01949	29.26	52583.3	17.13	0.02259	29.26	77116.7
	17.14	0.01782	29.28	48533.3	17.14	0.02037	29.28	80166.7
	17.15	0.01638	29.3	43366.7	17.15	0.0185	29.3	78550
	17.16	0.01515	29.32	38800	17.16	0.01692	29.32	74500
	17.17	0.01407	29.34	36083.3	17.17	0.01556	29.34	65800
	17.18	0.01314	29.36	33183.3	17.18	0.01439	29.36	59400
	17.19	0.01231	29.38	32233.3	17.19	0.01337	29.38	54433.3
	17.2	0.01158	29.4	32200	17.2	0.01249	29.4	46300
	17.21	0.01094	29.42	31016.7	17.21	0.01171	29.42	41283.3
	17.22	0.01036	29.44	31550	17.22	0.01102	29.44	38783.3
	17.23	0.00984	29.46	33383.3	17.23	0.01041	29.46	37250
	17.24	0.00938	29.48	33433.3	17.24	0.00995	29.48	37900
	17.25	0.00896	29.5	33616.7	17.25	0.00946	29.5	37116.7
	17.26	0.00859	29.52	35400	17.26	0.00902	29.52	38150
	17.27	0.00824	29.54	33800	17.27	0.00863	29.54	37266.7
	17.28	0.00793	29.56	34233.3	17.28	0.00827	29.56	39483.3
	17.29	0.00765	29.58	33900	17.29	0.00795	29.58	39700
	17.3	0.00739	29.6	32016.7	17.3	0.00766	29.6	39750
	17.31	0.00716	29.62	31366.7	17.31	0.0074	29.62	39016.7
	17.32	0.00694	29.64	30516.7	17.32	0.00715	29.64	38433.3
	17.33	0.00674	29.66	30416.7	17.33	0.00693	29.66	36400
	17.34	0.00656	29.68	31266.7	17.34	0.00673	29.68	37066.7
	17.35	0.00639	29.7	31750	17.35	0.00654	29.7	34716.7
	17.36	0.00624	29.72	33050	17.36	0.00637	29.72	36183.3
	17.37	0.0061	29.74	32800	17.37	0.00622	29.74	36033.3
	17.38	0.00597	29.76	32866.7	17.38	0.00607	29.76	37400
	17.39	0.00585	29.78	30833.3	17.39	0.00594	29.78	36000
	17.4	0.00574	29.8	30616.7	17.4	0.00582	29.8	37300
	17.41	0.00563	29.82	30200	17.41	0.00571	29.82	37666.7
	17.42	0.00554	29.84	30600	17.42	0.00561	29.84	35966.7
	17.43	0.00554	29.86	29983.3	17.43	0.00552	29.86	36216.7
	17.44	0.00546	29.88	31500	17.44	0.00544	29.88	35083.3
	17.45	0.00539	29.9	31133.3	17.45	0.00536	29.9	35150
	17.46	0.00533	29.92	30983.3	17.46	0.00529	29.92	35266.7
	17.47	0.00527	29.94	31266.7	17.47	0.00523	29.94	36633.3
	17.48	0.00522	29.96	33216.7	17.48	0.00517	29.96	36333.3
	17.49	0.00518	29.98	37900	17.49	0.00513	29.98	41466.7
	17.5	0.00514	30	42283.3	17.5	0.00508	30	46716.7
	17.51	0.00511	30.02	49366.7	17.51	0.00505	30.02	57516.7
	17.52	0.00509	30.04	54616.7	17.52	0.00502	30.04	61916.7
	17.53	0.00507	30.06	54466.7	17.53	0.005	30.06	65933.3
	17.54	0.00506	30.08	53366.7	17.54	0.00498	30.08	66000
	17.55	0.00505	30.1	47883.3	17.55	0.00498	30.1	69866.7
	17.56	0.00506	30.12	42883.3	17.56	0.00498	30.12	70150
	17.57	0.00507	30.14	41616.7	17.57	0.00498	30.14	64283.3
	17.58	0.00509	30.16	36966.7	17.58	0.005	30.16	58733.3
	17.59	0.00512	30.18	34483.3	17.59	0.00503	30.18	55116.7
	17.6	0.00516	30.2	30800	17.6	0.00506	30.2	48800
	17.61	0.00521	30.22	29883.3	17.61	0.00511	30.22	43333.3
	17.62	0.00528	30.24	29750	17.62	0.00517	30.24	40000
	17.63	0.00537	30.26	29000	17.63	0.00525	30.26	37750
	17.64	0.00548	30.28	29833.3	17.64	0.00534	30.28	35716.7
	17.65	0.00561	30.3	27983.3	17.65	0.00546	30.3	33716.7
	17.66	0.00577	30.32	30366.7	17.66	0.00561	30.32	32233.3
	17.67	0.00597	30.34	28066.7	17.67	0.00578	30.34	33883.3
	17.68	0.00622	30.36	28150	17.68	0.006	30.36	31133.3
	17.69	0.00654	30.38	27900	17.69	0.00627	30.38	32166.7
	17.7	0.00694	30.4	29866.7	17.7	0.00661	30.4	30166.7
	17.71	0.00746	30.42	28566.7	17.71	0.00703	30.42	31300
	17.72	0.00815	30.44	28816.7	17.72	0.00758	30.44	31616.7
	17.73	0.00907	30.46	29483.3	17.73	0.00829	30.46	31233.3
	17.74	0.01034	30.48	27516.7	17.74	0.00923	30.48	30833.3
	17.75	0.01218	30.5	27816.7	17.75	0.01053	30.5	31100
	17.76	0.01501	30.52	28883.3	17.76	0.01237	30.52	29900
	17.77	0.02012	30.54	27983.3	17.77	0.0151	30.54	29683.3
	17.78	0.03193	30.56	28800	17.78	0.01966	30.56	30450
	17.79	0.06181	30.58	28400	17.79	0.02924	30.58	31583.3
	17.8	0.12397	30.6	27850	17.8	0.05349	30.6	30916.7
	17.81	0.20888	30.62	28050	17.81	0.10952	30.62	30500
	17.82	0.24171	30.64	29583.3	17.82	0.2027	30.64	30916.7
	17.83	0.17501	30.66	29300	17.83	0.27918	30.66	31216.7
	17.84	0.0946	30.68	29550	17.84	0.24015	30.68	31283.3
	17.85	0.04649	30.7	31466.7	17.85	0.14177	30.7	33500
	17.86	0.02575	30.72	32533.3	17.86	0.07016	30.72	34866.7
	17.87	0.01757	30.74	36233.3	17.87	0.03585	30.74	36933.3
	17.88	0.01368	30.76	40816.7	17.88	0.02232	30.76	40450
	17.89	0.01144	30.78	43616.7	17.89	0.01647	30.78	42700
	17.9	0.00988	30.8	45083.3	17.9	0.01323	30.8	47266.7
	17.91	0.00879	30.82	43566.7	17.91	0.01114	30.82	50683.3
	17.92	0.008	30.84	43550	17.92	0.00969	30.84	53500
	17.93	0.00741	30.86	40866.7	17.93	0.00865	30.86	55383.3
	17.94	0.00697	30.88	38700	17.94	0.00788	30.88	57350
	17.95	0.00662	30.9	37016.7	17.95	0.00737	30.9	55083.3
	17.96	0.00636	30.92	33366.7	17.96	0.00693	30.92	50400
	17.97	0.00615	30.94	31950	17.97	0.00658	30.94	49133.3
	17.98	0.00598	30.96	30483.3	17.98	0.00631	30.96	46166.7
	17.99	0.00586	30.98	27583.3	17.99	0.00609	30.98	41400
	18	0.00575	31	28583.3	18	0.00592	31	39766.7
	18.01	0.00568	31.02	30083.3	18.01	0.00578	31.02	36583.3
	18.02	0.00562	31.04	31150	18.02	0.00567	31.04	36566.7
	18.03	0.00558	31.06	30800	18.03	0.00559	31.06	34100
	18.04	0.00555	31.08	33266.7	18.04	0.00552	31.08	35416.7
	18.05	0.00554	31.1	33283.3	18.05	0.00547	31.1	35866.7
	18.06	0.00554	31.12	34300	18.06	0.00544	31.12	36683.3
	18.07	0.00555	31.14	34700	18.07	0.00542	31.14	38516.7
	18.08	0.00556	31.16	34133.3	18.08	0.00541	31.16	40716.7
	18.09	0.00559	31.18	33700	18.09	0.00541	31.18	41033.3
	18.1	0.00562	31.2	30850	18.1	0.00542	31.2	40866.7
	18.11	0.00567	31.22	30850	18.11	0.00544	31.22	41150
	18.12	0.00572	31.24	31166.7	18.12	0.00547	31.24	40416.7
	18.13	0.00578	31.26	29116.7	18.13	0.00551	31.26	40016.7
	18.14	0.00585	31.28	29750	18.14	0.00555	31.28	39600
	18.15	0.00592	31.3	29300	18.15	0.00561	31.3	38416.7
	18.16	0.00601	31.32	30033.3	18.16	0.00567	31.32	36266.7
	18.17	0.0061	31.34	29983.3	18.17	0.00574	31.34	35616.7
	18.18	0.00621	31.36	29750	18.18	0.00582	31.36	36583.3
	18.19	0.00632	31.38	29533.3	18.19	0.00591	31.38	36700
	18.2	0.00645	31.4	29800	18.2	0.006	31.4	34883.3
	18.21	0.00659	31.42	28816.7	18.21	0.00619	31.42	34283.3
	18.22	0.00674	31.44	28833.3	18.22	0.00631	31.44	33950
	18.23	0.00691	31.46	28233.3	18.23	0.00644	31.46	33350
	18.24	0.0071	31.48	28416.7	18.24	0.00659	31.48	33816.7
	18.25	0.00731	31.5	29233.3	18.25	0.00675	31.5	34883.3
	18.26	0.00762	31.52	30750	18.26	0.00693	31.52	34200
	18.27	0.00787	31.54	32066.7	18.27	0.00713	31.54	35016.7
	18.28	0.00815	31.56	34133.3	18.28	0.00734	31.56	37216.7
	18.29	0.00847	31.58	38083.3	18.29	0.00759	31.58	40116.7
	18.3	0.00882	31.6	41750	18.3	0.00786	31.6	44500
	18.31	0.00922	31.62	45616.7	18.31	0.00816	31.62	48366.7
	18.32	0.00967	31.64	48983.3	18.32	0.0085	31.64	57600
	18.33	0.01019	31.66	48716.7	18.33	0.00888	31.66	59083.3
	18.34	0.01078	31.68	51066.7	18.34	0.00931	31.68	64550
	18.35	0.01146	31.7	54850	18.35	0.00981	31.7	66833.3
	18.36	0.01226	31.72	57883.3	18.36	0.01037	31.72	70166.7
	18.37	0.0132	31.74	55983.3	18.37	0.01103	31.74	68483.3
	18.38	0.01431	31.76	51433.3	18.38	0.01171	31.76	71250
	18.39	0.01565	31.78	47983.3	18.39	0.01261	31.78	72150
	18.4	0.01729	31.8	42766.7	18.4	0.01368	31.8	69350
	18.41	0.01921	31.82	39366.7	18.41	0.01497	31.82	68150
	18.42	0.02174	31.84	37366.7	18.42	0.01653	31.84	66783.3
	18.43	0.02499	31.86	34416.7	18.43	0.01847	31.86	60650
	18.44	0.02925	31.88	29450	18.44	0.02091	31.88	56450
	18.45	0.03499	31.9	29200	18.45	0.02403	31.9	50516.7
	18.46	0.04297	31.92	27683.3	18.46	0.02813	31.92	45983.3
	18.47	0.05463	31.94	25566.7	18.47	0.03364	31.94	39433.3
	18.48	0.07304	31.96	26800	18.48	0.04137	31.96	37883.3
	18.49	0.10844	31.98	26400	18.49	0.05253	31.98	34766.7
	18.5	0.19376	32	26516.7	18.5	0.07024	32	32950
	18.51	0.39974	32.02	25750	18.51	0.10425	32.02	31883.3
	18.52	0.78501	32.04	26783.3	18.52	0.18621	32.04	30966.7
	18.53	1.21868	32.06	26333.3	18.53	0.38403	32.06	30800
	18.54	1.23134	32.08	26166.7	18.54	0.75417	32.08	29633.3
	18.55	0.80391	32.1	26066.7	18.55	1.1714	32.1	30616.7
	18.56	0.41162	32.12	25850	18.56	1.18478	32.12	30616.7
	18.57	0.19903	32.14	25433.3	18.57	0.77417	32.14	29350
	18.58	0.11059	32.16	26300	18.58	0.39662	32.16	29366.7
	18.59	0.07426	32.18	25933.3	18.59	0.19176	32.18	29733.3
	18.6	0.05568	32.2	27116.7	18.6	0.1065	32.2	29666.7
	18.61	0.0441	32.22	27816.7	18.61	0.07147	32.22	30683.3
	18.62	0.03623	32.24	27633.3	18.62	0.05355	32.24	32733.3
	18.63	0.03064	32.26	30666.7	18.63	0.04239	32.26	32516.7
	18.64	0.02654	32.28	32583.3	18.64	0.0348	32.28	32433.3
	18.65	0.02347	32.3	34833.3	18.65	0.02941	32.3	34766.7
	18.66	0.02112	32.32	37616.7	18.66	0.02546	32.32	38216.7
	18.67	0.01929	32.34	38433.3	18.67	0.02249	32.34	40683.3
	18.68	0.01786	32.36	38650	18.68	0.02022	32.36	43466.7
	18.69	0.01672	32.38	38316.7	18.69	0.01846	32.38	46483.3
	18.7	0.01581	32.4	36900	18.7	0.01707	32.4	47383.3
	18.71	0.01507	32.42	34550	18.71	0.01596	32.42	49033.3
	18.72	0.01457	32.44	33250	18.72	0.01508	32.44	48716.7
	18.73	0.0141	32.46	31550	18.73	0.01437	32.46	48066.7
	18.74	0.01373	32.48	29383.3	18.74	0.01379	32.48	46450
	18.75	0.01345	32.5	28116.7	18.75	0.01334	32.5	44933.3
	18.76	0.01323	32.52	27400	18.76	0.01297	32.52	40266.7
	18.77	0.01307	32.54	27033.3	18.77	0.01276	32.54	38433.3
	18.78	0.01296	32.56	26950	18.78	0.01254	32.56	36866.7
	18.79	0.0129	32.58	29083.3	18.79	0.01238	32.58	33366.7
	18.8	0.01288	32.6	30633.3	18.8	0.01226	32.6	34000
	18.81	0.01289	32.62	30050	18.81	0.01219	32.62	34983.3
	18.82	0.01297	32.64	31133.3	18.82	0.01216	32.64	34950
	18.83	0.01305	32.66	30983.3	18.83	0.01216	32.66	36083.3
	18.84	0.01316	32.68	29350	18.84	0.01222	32.68	38933.3
	18.85	0.01331	32.7	29033.3	18.85	0.01229	32.7	37866.7
	18.86	0.01348	32.72	27566.7	18.86	0.01238	32.72	39283.3
	18.87	0.01368	32.74	28016.7	18.87	0.0125	32.74	36666.7
	18.88	0.01391	32.76	26133.3	18.88	0.01265	32.76	35250
	18.89	0.01416	32.78	25183.3	18.89	0.01282	32.78	34450
	18.9	0.01445	32.8	25183.3	18.9	0.01302	32.8	33050
	18.91	0.01476	32.82	24233.3	18.91	0.01325	32.82	31216.7
	18.92	0.0151	32.84	24033.3	18.92	0.01349	32.84	30766.7
	18.93	0.01547	32.86	24550	18.93	0.01377	32.86	29900
	18.94	0.01588	32.88	24616.7	18.94	0.01407	32.88	29816.7
	18.95	0.01632	32.9	24783.3	18.95	0.0144	32.9	27950
	18.96	0.01679	32.92	24300	18.96	0.01475	32.92	28466.7
	18.97	0.01731	32.94	23933.3	18.97	0.01514	32.94	29216.7
	18.98	0.01786	32.96	24583.3	18.98	0.01556	32.96	27850
	18.99	0.01846	32.98	24816.7	18.99	0.01601	32.98	28583.3
	19	0.01911	33	25350	19	0.01649	33	27600
	19.01	0.0198	33.02	24483.3	19.01	0.01702	33.02	28233.3
	19.02	0.02056	33.04	24550	19.02	0.01758	33.04	29400
	19.03	0.02135	33.06	25716.7	19.03	0.0182	33.06	29783.3
	19.04	0.02224	33.08	26383.3	19.04	0.01883	33.08	28816.7
	19.05	0.0232	33.1	27766.7	19.05	0.01954	33.1	29516.7
	19.06	0.02424	33.12	28033.3	19.06	0.02031	33.12	31900
	19.07	0.02538	33.14	29466.7	19.07	0.02114	33.14	32566.7
	19.08	0.02661	33.16	29200	19.08	0.02205	33.16	34833.3
	19.09	0.02796	33.18	30900	19.09	0.02302	33.18	36083.3
	19.1	0.02944	33.2	32466.7	19.1	0.02409	33.2	37933.3
	19.11	0.03107	33.22	33683.3	19.11	0.02525	33.22	38133.3
	19.12	0.03285	33.24	34333.3	19.12	0.02651	33.24	39933.3
	19.13	0.03482	33.26	33683.3	19.13	0.02781	33.26	41550
	19.14	0.03692	33.28	31966.7	19.14	0.02933	33.28	42866.7
	19.15	0.03935	33.3	31916.7	19.15	0.031	33.3	42133.3
	19.16	0.04206	33.32	28866.7	19.16	0.03284	33.32	43050
	19.17	0.0451	33.34	27883.3	19.17	0.03488	33.34	41333.3
	19.18	0.04852	33.36	26450	19.18	0.03714	33.36	38833.3
	19.19	0.05239	33.38	25816.7	19.19	0.03966	33.38	39533.3
	19.2	0.05679	33.4	23866.7	19.2	0.04249	33.4	35083.3
	19.21	0.06182	33.42	24550	19.21	0.04566	33.42	33766.7
	19.22	0.06761	33.44	23566.7	19.22	0.04924	33.44	32000
	19.23	0.07434	33.46	23033.3	19.23	0.05332	33.46	31366.7
	19.24	0.08219	33.48	24100	19.24	0.05797	33.48	29116.7
	19.25	0.09146	33.5	22766.7	19.25	0.06332	33.5	27883.3
	19.26	0.1025	33.52	23666.7	19.26	0.06951	33.52	29033.3
	19.27	0.11579	33.54	23783.3	19.27	0.07674	33.54	27100
	19.28	0.13201	33.56	22750	19.28	0.08525	33.56	26850
	19.29	0.15197	33.58	23266.7	19.29	0.09537	33.58	27733.3
	19.3	0.17719	33.6	22766.7	19.3	0.10753	33.6	27583.3
	19.31	0.20952	33.62	22716.7	19.31	0.12233	33.62	27633.3
	19.32	0.25187	33.64	22816.7	19.32	0.14058	33.64	26516.7
	19.33	0.30886	33.66	22766.7	19.33	0.16346	33.66	26383.3
	19.34	0.38799	33.68	22583.3	19.34	0.1927	33.68	25850
	19.35	0.50278	33.7	23816.7	19.35	0.23077	33.7	26466.7
	19.36	0.68376	33.72	24216.7	19.36	0.28189	33.72	28066.7
	19.37	1.02681	33.74	24050	19.37	0.3525	33.74	28050
	19.38	1.83569	33.76	25350	19.38	0.45414	33.76	28783.3
	19.39	3.76148	33.78	26666.7	19.39	0.61178	33.78	29116.7
	19.4	7.37382	33.8	26500	19.4	0.90106	33.8	31050
	19.41	11.5779	33.82	26416.7	19.41	1.56753	33.82	32650
	19.42	12.0166	33.84	27866.7	19.42	3.17738	33.84	32416.7
	19.43	8.04707	33.86	26600	19.43	6.33178	33.86	32866.7
	19.44	4.20253	33.88	25533.3	19.44	10.3553	33.88	34716.7
	19.45	2.04603	33.9	24383.3	19.45	11.485	33.9	33183.3
	19.46	1.12457	33.92	24466.7	19.46	8.08761	33.92	31783.3
	19.47	0.74704	33.94	24333.3	19.47	4.33027	33.94	31333.3
	19.48	0.56121	33.96	24266.7	19.48	2.10843	33.96	31633.3
	19.49	0.45262	33.98	22733.3	19.49	1.13406	33.98	28950
	19.5	0.38714	34	23433.3	19.5	0.73964	34	29433.3
	19.51	0.35259	34.02	23383.3	19.51	0.55237	34.02	26900
	19.52	0.34693	34.04	23816.7	19.52	0.44588	34.04	26500
	19.53	0.38386	34.06	24383.3	19.53	0.3831	34.06	28016.7
	19.54	0.52006	34.08	23583.3	19.54	0.35149	34.08	26866.7
	19.55	0.88761	34.1	24483.3	19.55	0.34888	34.1	28833.3
	19.56	1.61897	34.12	24916.7	19.56	0.38824	34.12	28483.3
	19.57	2.53216	34.14	24133.3	19.57	0.52485	34.14	28150
	19.58	2.73077	34.16	23816.7	19.58	0.8961	34.16	27766.7
	19.59	1.9098	34.18	24466.7	19.59	1.66293	34.18	28683.3
	19.6	1.04241	34.2	23866.7	19.6	2.69702	34.2	28300
	19.61	0.53461	34.22	24750	19.61	3.08536	34.22	28450
	19.62	0.30971	34.24	25866.7	19.62	2.25796	34.24	30183.3
	19.63	0.21468	34.26	26050	19.63	1.25438	34.26	30250
	19.64	0.16599	34.28	28050	19.64	0.63683	34.28	30550
	19.65	0.13534	34.3	27566.7	19.65	0.35686	34.3	32700
	19.66	0.11402	34.32	26550	19.66	0.24009	34.32	31300
	19.67	0.09846	34.34	26666.7	19.67	0.1824	34.34	33500
	19.68	0.08677	34.36	25416.7	19.68	0.14701	34.36	33383.3
	19.69	0.07776	34.38	25766.7	19.69	0.12273	34.38	34033.3
	19.7	0.07072	34.4	24483.3	19.7	0.1053	34.4	32550
	19.71	0.06515	34.42	23550	19.71	0.09225	34.42	32000
	19.72	0.06081	34.44	22933.3	19.72	0.08231	34.44	31550
	19.73	0.0573	34.46	22866.7	19.73	0.07461	34.46	29900
	19.74	0.05457	34.48	22316.7	19.74	0.06859	34.48	29733.3
	19.75	0.05248	34.5	21816.7	19.75	0.06387	34.5	29216.7
	19.76	0.05099	34.52	22083.3	19.76	0.06035	34.52	27200
	19.77	0.05012	34.54	21350	19.77	0.05755	34.54	28366.7
	19.78	0.04969	34.56	22466.7	19.78	0.05551	34.56	27700
	19.79	0.04981	34.58	21333.3	19.79	0.05415	34.58	25350
	19.8	0.05049	34.6	21683.3	19.8	0.05345	34.6	26250
	19.81	0.0518	34.62	22000	19.81	0.05339	34.62	25016.7
	19.82	0.05385	34.64	22266.7	19.82	0.05402	34.64	25116.7
	19.83	0.05685	34.66	21033.3	19.83	0.0554	34.66	25933.3
	19.84	0.06088	34.68	21200	19.84	0.05766	34.68	25150
	19.85	0.06633	34.7	21750	19.85	0.06099	34.7	25383.3
	19.86	0.0737	34.72	21516.7	19.86	0.06566	34.72	26883.3
	19.87	0.08373	34.74	21983.3	19.87	0.07212	34.74	25533.3
	19.88	0.09765	34.76	20966.7	19.88	0.08105	34.76	25066.7
	19.89	0.11765	34.78	21933.3	19.89	0.09354	34.78	24400
	19.9	0.14869	34.8	21466.7	19.9	0.11166	34.8	24083.3
	19.91	0.20434	34.82	21400	19.91	0.14038	34.82	25783.3
	19.92	0.31702	34.84	21116.7	19.92	0.19336	34.84	25483.3
	19.93	0.54171	34.86	20383.3	19.93	0.3008	34.86	25766.7
	19.94	0.9368	34.88	20450	19.94	0.50338	34.88	24400
	19.95	1.49543	34.9	21866.7	19.95	0.81982	34.9	25183.3
	19.96	2.20379	34.92	21633.3	19.96	1.20752	34.92	26033.3
	19.97	2.90128	34.94	21666.7	19.97	1.75249	34.94	25983.3
	19.98	2.70147	34.96	21083.3	19.98	2.54411	34.96	24500
	19.99	1.72809	34.98	21283.3	19.99	2.8711	34.98	23966.7
	20	0.91038	35	20283.3	20	2.12399	35	26283.3
	20.01	0.47856	35.02	20733.3	20.01	1.18614	35.02	25283.3
	20.02	0.31395	35.04	20200	20.02	0.59741	35.04	25433.3
	20.03	0.28704	35.06	21333.3	20.03	0.32784	35.06	25150
	20.04	0.33296	35.08	22016.7	20.04	0.22018	35.08	26283.3
	20.05	0.37904	35.1	21366.7	20.05	0.17975	35.1	27183.3
	20.06	0.32423	35.12	22550	20.06	0.17951	35.12	26783.3
	20.07	0.21542	35.14	23700	20.07	0.21241	35.14	27050
	20.08	0.13359	35.16	24500	20.08	0.24714	35.16	28733.3
	20.09	0.0896	35.18	26100	20.09	0.2203	35.18	28783.3
	20.1	0.06837	35.2	28266.7	20.1	0.15235	35.2	30150
	20.11	0.05677	35.22	29633.3	20.11	0.09836	35.22	33883.3
	20.12	0.04912	35.24	29816.7	20.12	0.0685	35.24	34600
	20.13	0.0435	35.26	31750	20.13	0.05391	35.26	36516.7
	20.14	0.03918	35.28	29816.7	20.14	0.04595	35.28	39150
	20.15	0.03579	35.3	28783.3	20.15	0.04069	35.3	40166.7
	20.16	0.03309	35.32	28200	20.16	0.03681	35.32	40266.7
	20.17	0.03092	35.34	25783.3	20.17	0.03382	35.34	40300
	20.18	0.02919	35.36	25100	20.18	0.03149	35.36	39233.3
	20.19	0.02783	35.38	25050	20.19	0.02966	35.38	38033.3
	20.2	0.02681	35.4	23233.3	20.2	0.02825	35.4	35683.3
	20.21	0.02611	35.42	23100	20.21	0.02719	35.42	34233.3
	20.22	0.02575	35.44	23066.7	20.22	0.02648	35.44	32866.7
	20.23	0.0258	35.46	22950	20.23	0.02611	35.46	31033.3
	20.24	0.02637	35.48	24050	20.24	0.02613	35.48	30200
	20.25	0.02771	35.5	25416.7	20.25	0.02663	35.5	31066.7
	20.26	0.03053	35.52	24450	20.26	0.02778	35.52	29883.3
	20.27	0.03713	35.54	25300	20.27	0.02996	35.54	30933.3
	20.28	0.05383	35.56	24800	20.28	0.03413	35.56	31916.7
	20.29	0.091	35.58	24883.3	20.29	0.04347	35.58	31066.7
	20.3	0.15116	35.6	23966.7	20.3	0.06673	35.6	31733.3
	20.31	0.20026	35.62	23283.3	20.31	0.11789	35.62	31150
	20.32	0.1759	35.64	22316.7	20.32	0.19988	35.64	30516.7
	20.33	0.11212	35.66	22000	20.33	0.26505	35.66	31866.7
	20.34	0.06412	35.68	20900	20.34	0.23	35.68	29516.7
	20.35	0.03978	35.7	20633.3	20.35	0.14384	35.7	28600
	20.36	0.02953	35.72	21150	20.36	0.07974	35.72	27750
	20.37	0.02494	35.74	20800	20.37	0.04745	35.74	26766.7
	20.38	0.02239	35.76	20266.7	20.38	0.03389	35.76	28316.7
	20.39	0.02074	35.78	21033.3	20.39	0.02782	35.78	27566.7
	20.4	0.01961	35.8	20500	20.4	0.02444	35.8	26616.7
	20.41	0.01882	35.82	20983.3	20.41	0.02226	35.82	25533.3
	20.42	0.01827	35.84	20366.7	20.42	0.02076	35.84	26750
	20.43	0.01788	35.86	20450	20.43	0.0197	35.86	25150
	20.44	0.01771	35.88	20916.7	20.44	0.01895	35.88	25516.7
	20.45	0.01756	35.9	21200	20.45	0.01841	35.9	25966.7
	20.46	0.0175	35.92	22000	20.46	0.01804	35.92	27083.3
	20.47	0.01751	35.94	22416.7	20.47	0.01779	35.94	26183.3
	20.48	0.01759	35.96	23433.3	20.48	0.01765	35.96	26733.3
	20.49	0.01774	35.98	23133.3	20.49	0.0176	35.98	27466.7
	20.5	0.01794	36	22300	20.5	0.01762	36	30183.3
	20.51	0.01821	36.02	22500	20.51	0.01772	36.02	29683.3
	20.52	0.01855	36.04	22050	20.52	0.01788	36.04	29400
	20.53	0.01895	36.06	21200	20.53	0.0181	36.06	30400
	20.54	0.01942	36.08	21000	20.54	0.0184	36.08	29200
	20.55	0.01998	36.1	21000	20.55	0.01876	36.1	29550
	20.56	0.02061	36.12	20550	20.56	0.01919	36.12	28066.7
	20.57	0.02135	36.14	20500	20.57	0.01977	36.14	27950
	20.58	0.0222	36.16	21166.7	20.58	0.02037	36.16	27150
	20.59	0.02318	36.18	20366.7	20.59	0.02105	36.18	26316.7
	20.6	0.0243	36.2	19433.3	20.6	0.02183	36.2	25950
	20.61	0.0256	36.22	18833.3	20.61	0.02274	36.22	25366.7
	20.62	0.02711	36.24	20000	20.62	0.02378	36.24	24733.3
	20.63	0.02886	36.26	19400	20.63	0.02497	36.26	25300
	20.64	0.03092	36.28	18483.3	20.64	0.02635	36.28	25200
	20.65	0.03335	36.3	19216.7	20.65	0.02795	36.3	24616.7
	20.66	0.03624	36.32	19550	20.66	0.02982	36.32	24033.3
	20.67	0.03972	36.34	18483.3	20.67	0.032	36.34	24600
	20.68	0.04394	36.36	19616.7	20.68	0.03458	36.36	23816.7
	20.69	0.04914	36.38	20266.7	20.69	0.03765	36.38	25100
	20.7	0.05564	36.4	19333.3	20.7	0.04133	36.4	23950
	20.71	0.06389	36.42	19750	20.71	0.04571	36.42	25366.7
	20.72	0.07458	36.44	19466.7	20.72	0.05121	36.44	24500
	20.73	0.08878	36.46	21800	20.73	0.05807	36.46	24350
	20.74	0.10816	36.48	21433.3	20.74	0.06679	36.48	24233.3
	20.75	0.13558	36.5	20933.3	20.75	0.07807	36.5	24600
	20.76	0.17664	36.52	20233.3	20.76	0.09303	36.52	24633.3
	20.77	0.24619	36.54	22316.7	20.77	0.11343	36.54	26983.3
	20.78	0.39241	36.56	23016.7	20.78	0.14222	36.56	27550
	20.79	0.7412	36.58	26600	20.79	0.18517	36.58	29533.3
	20.8	1.48249	36.6	26466.7	20.8	0.25739	36.6	31433.3
	20.81	2.63044	36.62	26216.7	20.81	0.40731	36.62	32033.3
	20.82	3.47692	36.64	26983.3	20.82	0.76445	36.64	34566.7
	20.83	2.92411	36.66	24333.3	20.83	1.5315	36.66	33850
	20.84	1.74104	36.68	24866.7	20.84	2.74437	36.68	34016.7
	20.85	0.88201	36.7	23266.7	20.85	3.70036	36.7	34850
	20.86	0.45234	36.72	22816.7	20.86	3.18383	36.72	34216.7
	20.87	0.2714	36.74	21300	20.87	1.9201	36.74	33033.3
	20.88	0.18967	36.76	21200	20.88	0.97686	36.76	31750
	20.89	0.1439	36.78	20733.3	20.89	0.49814	36.78	30900
	20.9	0.11412	36.8	19483.3	20.9	0.29573	36.8	28916.7
	20.91	0.0934	36.82	20366.7	20.91	0.20509	36.82	27100
	20.92	0.07841	36.84	21100	20.92	0.15485	36.84	26950
	20.93	0.06726	36.86	21083.3	20.93	0.12233	36.86	26216.7
	20.94	0.05877	36.88	20766.7	20.94	0.09975	36.88	26116.7
	20.95	0.05217	36.9	20883.3	20.95	0.08345	36.9	26466.7
	20.96	0.04696	36.92	20416.7	20.96	0.07133	36.92	27200
	20.97	0.04279	36.94	19333.3	20.97	0.0621	36.94	25833.3
	20.98	0.03941	36.96	20300	20.98	0.05493	36.96	25500
	20.99	0.03664	36.98	20583.3	20.99	0.04927	36.98	26100
	21	0.03437	37	19816.7	21	0.04473	37	25700
	21.01	0.03248	37.02	19900	21.01	0.04106	37.02	26316.7
	21.02	0.03091	37.04	19400	21.02	0.03805	37.04	25850
	21.03	0.0296	37.06	19366.7	21.03	0.03557	37.06	25366.7
	21.04	0.02851	37.08	19750	21.04	0.03351	37.08	24900
	21.05	0.0276	37.1	18433.3	21.05	0.03179	37.1	25650
	21.06	0.02685	37.12	18483.3	21.06	0.03036	37.12	25650
	21.07	0.02623	37.14	19233.3	21.07	0.02915	37.14	25000
	21.08	0.02572	37.16	18816.7	21.08	0.02814	37.16	24366.7
	21.09	0.02531	37.18	19450	21.09	0.0273	37.18	23616.7
	21.1	0.02499	37.2	19816.7	21.1	0.0266	37.2	25250
	21.11	0.02475	37.22	20250	21.11	0.02602	37.22	24400
	21.12	0.02458	37.24	19900	21.12	0.02555	37.24	25300
	21.13	0.02448	37.26	20800	21.13	0.02517	37.26	25350
	21.14	0.02444	37.28	21683.3	21.14	0.02488	37.28	25700
	21.15	0.02445	37.3	22300	21.15	0.02466	37.3	26250
	21.16	0.02451	37.32	23200	21.16	0.02451	37.32	28050
	21.17	0.02462	37.34	22850	21.17	0.02442	37.34	30100
	21.18	0.02478	37.36	23050	21.18	0.02439	37.36	30500
	21.19	0.02498	37.38	21483.3	21.19	0.02441	37.38	30683.3
	21.2	0.02522	37.4	22116.7	21.2	0.02448	37.4	30300
	21.21	0.02551	37.42	22383.3	21.21	0.0246	37.42	30650
	21.22	0.02584	37.44	21200	21.22	0.02476	37.44	30200
	21.23	0.02616	37.46	20916.7	21.23	0.02497	37.46	30583.3
	21.24	0.02657	37.48	20066.7	21.24	0.02517	37.48	29616.7
	21.25	0.02703	37.5	19683.3	21.25	0.02547	37.5	28983.3
	21.26	0.02753	37.52	20116.7	21.26	0.02581	37.52	27500
	21.27	0.02807	37.54	19833.3	21.27	0.02618	37.54	28166.7
	21.28	0.02866	37.56	19666.7	21.28	0.0266	37.56	27550
	21.29	0.02929	37.58	18333.3	21.29	0.02707	37.58	26466.7
	21.3	0.02998	37.6	18916.7	21.3	0.02757	37.6	25600
	21.31	0.03072	37.62	18950	21.31	0.02813	37.62	24983.3
	21.32	0.03151	37.64	19116.7	21.32	0.02872	37.64	24333.3
	21.33	0.03236	37.66	18900	21.33	0.02937	37.66	24683.3
	21.34	0.03324	37.68	19216.7	21.34	0.03006	37.68	22816.7
	21.35	0.03422	37.7	17900	21.35	0.03081	37.7	23333.3
	21.36	0.03526	37.72	18050	21.36	0.03161	37.72	24383.3
	21.37	0.03638	37.74	19033.3	21.37	0.03246	37.74	23700
	21.38	0.03758	37.76	17950	21.38	0.03338	37.76	24166.7
	21.39	0.03887	37.78	19283.3	21.39	0.03437	37.78	24050
	21.4	0.04025	37.8	18516.7	21.4	0.03544	37.8	24016.7
	21.41	0.04173	37.82	18550	21.41	0.03657	37.82	24750
	21.42	0.04333	37.84	19800	21.42	0.0378	37.84	23383.3
	21.43	0.04505	37.86	20150	21.43	0.03911	37.86	24633.3
	21.44	0.0469	37.88	20083.3	21.44	0.04051	37.88	24133.3
	21.45	0.0489	37.9	20566.7	21.45	0.04203	37.9	25216.7
	21.46	0.05106	37.92	22116.7	21.46	0.04366	37.92	26100
	21.47	0.05341	37.94	22050	21.47	0.04541	37.94	27900
	21.48	0.05596	37.96	21716.7	21.48	0.04731	37.96	27783.3
	21.49	0.05873	37.98	20700	21.49	0.04935	37.98	28966.7
	21.5	0.06177	38	20300	21.5	0.05157	38	28183.3
	21.51	0.06509	38.02	21150	21.51	0.05397	38.02	27100
	21.52	0.06875	38.04	20883.3	21.52	0.05659	38.04	28866.7
	21.53	0.07279	38.06	20616.7	21.53	0.05945	38.06	26816.7
	21.54	0.07727	38.08	20400	21.54	0.06257	38.08	26150
	21.55	0.08226	38.1	20200	21.55	0.066	38.1	26433.3
	21.56	0.08784	38.12	18816.7	21.56	0.06978	38.12	26766.7
	21.57	0.09414	38.14	20083.3	21.57	0.07396	38.14	25716.7
	21.58	0.10128	38.16	18800	21.58	0.0786	38.16	24733.3
	21.59	0.10946	38.18	19533.3	21.59	0.08379	38.18	24233.3
	21.6	0.1189	38.2	20316.7	21.6	0.08961	38.2	24433.3
	21.61	0.12991	38.22	20150	21.61	0.09618	38.22	24150
	21.62	0.14295	38.24	19233.3	21.62	0.10368	38.24	23983.3
	21.63	0.15865	38.26	20083.3	21.63	0.11225	38.26	25850
	21.64	0.17789	38.28	20650	21.64	0.12223	38.28	25783.3
	21.65	0.20206	38.3	20400	21.65	0.13395	38.3	26466.7
	21.66	0.2334	38.32	23650	21.66	0.14791	38.32	25866.7
	21.67	0.27594	38.34	25450	21.67	0.16482	38.34	28566.7
	21.68	0.3393	38.36	26683.3	21.68	0.18577	38.36	30083.3
	21.69	0.45281	38.38	27000	21.69	0.21241	38.38	32650
	21.7	0.69701	38.4	26333.3	21.7	0.24756	38.4	32766.7
	21.71	1.21226	38.42	25700	21.71	0.29689	38.42	35066.7
	21.72	2.07026	38.44	23933.3	21.72	0.37604	38.44	37066.7
	21.73	2.9139	38.46	22833.3	21.73	0.53256	38.46	36433.3
	21.74	2.81759	38.48	22700	21.74	0.87567	38.48	34950
	21.75	1.98001	38.5	21116.7	21.75	1.53628	38.5	34533.3
	21.76	1.28565	38.52	20283.3	21.76	2.44449	38.52	32950
	21.77	0.95361	38.54	20300	21.77	2.91986	38.54	31866.7
	21.78	0.88253	38.56	19500	21.78	2.36338	38.56	29550
	21.79	0.95604	38.58	18333.3	21.79	1.56189	38.58	28916.7
	21.8	1.13607	38.6	18600	21.8	1.06781	38.6	27466.7
	21.81	1.46557	38.62	18716.7	21.81	0.89234	38.62	26600
	21.82	2.10419	38.64	18583.3	21.82	0.91079	38.64	24116.7
	21.83	3.40671	38.66	19100	21.83	1.05028	38.66	24250
	21.84	5.94773	38.68	19150	21.84	1.32931	38.68	24916.7
	21.85	10.244	38.7	19366.7	21.85	1.87967	38.7	25233.3
	21.86	15.9793	38.72	19083.3	21.86	2.98088	38.72	24883.3
	21.87	22.4009	38.74	18766.7	21.87	5.00899	38.74	25100
	21.88	24.5211	38.76	18433.3	21.88	8.19637	38.76	25883.3
	21.89	18.0973	38.78	19300	21.89	12.3509	38.78	26066.7
	21.9	10.2599	38.8	17983.3	21.9	18.1036	38.8	25416.7
	21.91	5.2562	38.82	18833.3	21.91	23.6198	38.82	24683.3
	21.92	2.85934	38.84	18933.3	21.92	21.5241	38.84	24916.7
	21.93	1.82097	38.86	18683.3	21.93	13.7138	38.86	25133.3
	21.94	1.31318	38.88	18566.7	21.94	7.27188	38.88	24183.3
	21.95	1.01081	38.9	18483.3	21.95	3.76083	38.9	24250
	21.96	0.80861	38.92	17416.7	21.96	2.20199	38.92	24633.3
	21.97	0.66611	38.94	17733.3	21.97	1.5038	38.94	24783.3
	21.98	0.56259	38.96	18400	21.98	1.12701	38.96	23350
	21.99	0.48577	38.98	18116.7	21.99	0.88724	38.98	23250
	22	0.42794	39	18166.7	22	0.72229	39	23516.7
	22.01	0.38411	39.02	17766.7	22.01	0.60443	39.02	23200
	22.02	0.35097	39.04	19900	22.02	0.51817	39.04	24133.3
	22.03	0.32629	39.06	20533.3	22.03	0.45405	39.06	24600
	22.04	0.30858	39.08	22016.7	22.04	0.40604	39.08	26716.7
	22.05	0.29688	39.1	24516.7	22.05	0.37023	39.1	29150
	22.06	0.29064	39.12	26800	22.06	0.34403	39.12	32450
	22.07	0.28963	39.14	28816.7	22.07	0.32575	39.14	34766.7
	22.08	0.29399	39.16	27750	22.08	0.31434	39.16	41333.3
	22.09	0.30417	39.18	27633.3	22.09	0.30926	39.18	40683.3
	22.1	0.32109	39.2	26983.3	22.1	0.3104	39.2	40050
	22.11	0.34624	39.22	27916.7	22.11	0.31811	39.22	40650
	22.12	0.38198	39.24	27883.3	22.12	0.33324	39.24	37483.3
	22.13	0.43206	39.26	25033.3	22.13	0.35733	39.26	37950
	22.14	0.5025	39.28	24050	22.14	0.39294	39.28	37333.3
	22.15	0.60393	39.3	21883.3	22.15	0.44422	39.3	35550
	22.16	0.75923	39.32	21833.3	22.16	0.51824	39.32	35583.3
	22.17	1.02963	39.34	20633.3	22.17	0.62888	39.34	33150
	22.18	1.57264	39.36	20850	22.18	0.81129	39.36	30800
	22.19	2.68623	39.38	20650	22.19	1.16221	39.38	29416.7
	22.2	4.70571	39.4	21433.3	22.2	1.89055	39.4	30050
	22.21	7.53574	39.42	20066.7	22.21	3.26837	39.42	29183.3
	22.22	10.2531	39.44	19833.3	22.22	5.35143	39.44	26866.7
	22.23	12.5497	39.46	19400	22.23	7.45435	39.46	27800
	22.24	12.2495	39.48	19716.7	22.24	9.30595	39.48	26350
	22.25	8.52444	39.5	21233.3	22.25	11.444	39.5	26016.7
	22.26	4.94899	39.52	20150	22.26	11.2536	39.52	26016.7
	22.27	3.01061	39.54	20633.3	22.27	7.80921	39.54	26966.7
	22.28	2.56587	39.56	19216.7	22.28	4.45535	39.56	28016.7
	22.29	3.18644	39.58	20500	22.29	2.511	39.58	26900
	22.3	4.26441	39.6	19733.3	22.3	1.73325	39.6	26316.7
	22.31	4.43897	39.62	19133.3	22.31	1.70919	39.62	26300
	22.32	3.20748	39.64	17950	22.32	2.32015	39.64	26466.7
	22.33	1.88711	39.66	18583.3	22.33	3.46759	39.66	25816.7
	22.34	1.06761	39.68	17883.3	22.34	4.36821	39.68	25950
	22.35	0.66776	39.7	17533.3	22.35	3.75303	39.7	24800
	22.36	0.47983	39.72	17800	22.36	2.36898	39.72	24216.7
	22.37	0.3763	39.74	17950	22.37	1.31947	39.74	24150
	22.38	0.3082	39.76	18050	22.38	0.7608	39.76	23816.7
	22.39	0.25904	39.78	19400	22.39	0.50524	39.78	22150
	22.4	0.2219	39.8	18533.3	22.4	0.37984	39.8	23850
	22.41	0.19298	39.82	19616.7	22.41	0.30482	39.82	25750
	22.42	0.17	39.84	20400	22.42	0.25319	39.84	25833.3
	22.43	0.15125	39.86	23950	22.43	0.21512	39.86	26416.7
	22.44	0.13575	39.88	24650	22.44	0.18601	39.88	27200
	22.45	0.12276	39.9	25250	22.45	0.16312	39.9	29666.7
	22.46	0.11175	39.92	25200	22.46	0.14471	39.92	31450
	22.47	0.10231	39.94	26200	22.47	0.12962	39.94	31866.7
	22.48	0.09422	39.96	25900	22.48	0.11714	39.96	35333.3
	22.49	0.08711	39.98	25133.3	22.49	0.10655	39.98	35100
	22.5	0.08087	40	24866.7	22.5	0.09751	40	35366.7
	22.51	0.07535	40.02	24100	22.51	0.08971	40.02	36866.7
	22.52	0.07045	40.04	23883.3	22.52	0.08294	40.04	38116.7
	22.53	0.06608	40.06	22533.3	22.53	0.077	40.06	38316.7
	22.54	0.06216	40.08	20400	22.54	0.07177	40.08	34783.3
	22.55	0.05862	40.1	20333.3	22.55	0.06712	40.1	34850
	22.56	0.05543	40.12	19483.3	22.56	0.06298	40.12	33183.3
	22.57	0.05253	40.14	18916.7	22.57	0.05926	40.14	31283.3
	22.58	0.0499	40.16	18566.7	22.58	0.05592	40.16	30783.3
	22.59	0.04749	40.18	18666.7	22.59	0.05289	40.18	29783.3
	22.6	0.0453	40.2	18733.3	22.6	0.05015	40.2	27550
	22.61	0.04328	40.22	18333.3	22.61	0.04765	40.22	27333.3
	22.62	0.04143	40.24	17633.3	22.62	0.04538	40.24	26233.3
	22.63	0.03973	40.26	17566.7	22.63	0.04329	40.26	24533.3
	22.64	0.03816	40.28	19033.3	22.64	0.04138	40.28	23883.3
	22.65	0.03672	40.3	19566.7	22.65	0.03963	40.3	24416.7
	22.66	0.03539	40.32	19400	22.66	0.03801	40.32	25416.7
	22.67	0.03416	40.34	20650	22.67	0.03653	40.34	26266.7
	22.68	0.03302	40.36	21833.3	22.68	0.03515	40.36	26983.3
	22.69	0.03197	40.38	23583.3	22.69	0.03388	40.38	28816.7
	22.7	0.03101	40.4	27150	22.7	0.03271	40.4	31133.3
	22.71	0.03012	40.42	30266.7	22.71	0.03163	40.42	36716.7
	22.72	0.0293	40.44	37933.3	22.72	0.03063	40.44	44900
	22.73	0.02856	40.46	41783.3	22.73	0.02971	40.46	52716.7
	22.74	0.02788	40.48	43916.7	22.74	0.02886	40.48	59366.7
	22.75	0.02726	40.5	42050	22.75	0.02808	40.5	60000
	22.76	0.0267	40.52	38733.3	22.76	0.02736	40.52	61233.3
	22.77	0.0262	40.54	34966.7	22.77	0.02671	40.54	63416.7
	22.78	0.02577	40.56	33250	22.78	0.02611	40.56	61066.7
	22.79	0.02539	40.58	33133.3	22.79	0.02558	40.58	62633.3
	22.8	0.02508	40.6	31916.7	22.8	0.0251	40.6	58350
	22.81	0.02483	40.62	27583.3	22.81	0.02467	40.62	52783.3
	22.82	0.02465	40.64	23266.7	22.82	0.02431	40.64	48200
	22.83	0.02454	40.66	22033.3	22.83	0.024	40.66	45566.7
	22.84	0.0245	40.68	21933.3	22.84	0.02375	40.68	41450
	22.85	0.02455	40.7	21116.7	22.85	0.02356	40.7	37416.7
	22.86	0.02469	40.72	20933.3	22.86	0.02344	40.72	35466.7
	22.87	0.02499	40.74	21283.3	22.87	0.0234	40.74	31350
	22.88	0.02536	40.76	20116.7	22.88	0.02342	40.76	30083.3
	22.89	0.02588	40.78	20300	22.89	0.02359	40.78	28550
	22.9	0.02657	40.8	20033.3	22.9	0.02381	40.8	29000
	22.91	0.02749	40.82	19216.7	22.91	0.02414	40.82	29433.3
	22.92	0.02869	40.84	20000	22.92	0.02461	40.84	27850
	22.93	0.03028	40.86	19650	22.93	0.02524	40.86	25983.3
	22.94	0.03242	40.88	19116.7	22.94	0.02608	40.88	26183.3
	22.95	0.03547	40.9	18583.3	22.95	0.02718	40.9	25116.7
	22.96	0.04047	40.92	18100	22.96	0.02863	40.92	25283.3
	22.97	0.05006	40.94	18433.3	22.97	0.03056	40.94	25900
	22.98	0.06869	40.96	16516.7	22.98	0.03324	40.96	24916.7
	22.99	0.09871	40.98	17483.3	22.99	0.03738	40.98	24366.7
	23	0.12938	41	17866.7	23	0.04491	41	23766.7
	23.01	0.13169	41.02	17766.7	23.01	0.05995	41.02	22916.7
	23.02	0.11076	41.04	17366.7	23.02	0.08698	41.04	23066.7
	23.03	0.09568	41.06	18366.7	23.03	0.1227	41.06	21500
	23.04	0.09529	41.08	17400	23.04	0.1418	41.08	22300
	23.05	0.10869	41.1	17683.3	23.05	0.12559	41.1	22816.7
	23.06	0.13652	41.12	18716.7	23.06	0.10379	41.12	24316.7
	23.07	0.19019	41.14	18983.3	23.07	0.09606	41.14	24366.7
	23.08	0.30886	41.16	19850	23.08	0.10438	41.16	24666.7
	23.09	0.5779	41.18	20533.3	23.09	0.12856	41.18	24483.3
	23.1	1.08995	41.2	20983.3	23.1	0.17832	41.2	24966.7
	23.11	1.77058	41.22	20166.7	23.11	0.29032	41.22	26200
	23.12	2.07297	41.24	20600	23.12	0.54365	41.24	27250
	23.13	1.58235	41.26	19916.7	23.13	1.01946	41.26	27416.7
	23.14	0.9176	41.28	19283.3	23.14	1.63517	41.28	27550
	23.15	0.47702	41.3	19000	23.15	1.87323	41.3	26250
	23.16	0.25985	41.32	18966.7	23.16	1.4038	41.32	27866.7
	23.17	0.16451	41.34	18366.7	23.17	0.80731	41.34	28300
	23.18	0.11833	41.36	19066.7	23.18	0.41964	41.36	26416.7
	23.19	0.09116	41.38	17983.3	23.19	0.2304	41.38	26766.7
	23.2	0.07304	41.4	18100	23.2	0.14727	41.4	26083.3
	23.21	0.06021	41.42	17233.3	23.21	0.1066	41.42	24516.7
	23.22	0.05077	41.44	17400	23.22	0.08247	41.44	25550
	23.23	0.04365	41.46	16933.3	23.23	0.0663	41.46	24133.3
	23.24	0.03813	41.48	16866.7	23.24	0.05481	41.48	23933.3
	23.25	0.03377	41.5	17366.7	23.25	0.04636	41.5	22866.7
	23.26	0.03027	41.52	16200	23.26	0.03996	41.52	23166.7
	23.27	0.02741	41.54	16616.7	23.27	0.035	41.54	22716.7
	23.28	0.02504	41.56	16833.3	23.28	0.03107	41.56	23050
	23.29	0.02306	41.58	16933.3	23.29	0.02791	41.58	23050
	23.3	0.02138	41.6	17166.7	23.3	0.02533	41.6	22550
	23.31	0.01995	41.62	17500	23.31	0.02319	41.62	22200
	23.32	0.01872	41.64	17866.7	23.32	0.0214	41.64	23700
	23.33	0.01757	41.66	18933.3	23.33	0.01988	41.66	23233.3
	23.34	0.01665	41.68	19883.3	23.34	0.01858	41.68	23916.7
	23.35	0.01583	41.7	20716.7	23.35	0.01747	41.7	24950
	23.36	0.01511	41.72	19883.3	23.36	0.0165	41.72	26033.3
	23.37	0.01448	41.74	20733.3	23.37	0.01565	41.74	27016.7
	23.38	0.01391	41.76	19766.7	23.38	0.01491	41.76	27400
	23.39	0.01348	41.78	18183.3	23.39	0.01433	41.78	27616.7
	23.4	0.01304	41.8	19350	23.4	0.01375	41.8	27883.3
	23.41	0.01263	41.82	19333.3	23.41	0.01323	41.82	25983.3
	23.42	0.01227	41.84	18616.7	23.42	0.01277	41.84	25450
	23.43	0.01195	41.86	18766.7	23.43	0.01236	41.86	25766.7
	23.44	0.01166	41.88	18550	23.44	0.01199	41.88	25683.3
	23.45	0.01141	41.9	19233.3	23.45	0.01166	41.9	25966.7
	23.46	0.01118	41.92	19616.7	23.46	0.01137	41.92	25050
	23.47	0.01097	41.94	19466.7	23.47	0.0111	41.94	23666.7
	23.48	0.01079	41.96	19533.3	23.48	0.01079	41.96	24766.7
	23.49	0.01063	41.98	18300	23.49	0.01057	41.98	24850
	23.5	0.0105	42	19516.7	23.5	0.01039	42	26066.7
	23.51	0.01038	42.02	19016.7	23.51	0.01022	42.02	26083.3
	23.52	0.01028	42.04	18116.7	23.52	0.01008	42.04	24250
	23.53	0.0102	42.06	19366.7	23.53	0.00995	42.06	24766.7
	23.54	0.01015	42.08	19366.7	23.54	0.00984	42.08	26433.3
	23.55	0.01011	42.1	19700	23.55	0.00975	42.1	27350
	23.56	0.01008	42.12	18366.7	23.56	0.0096	42.12	26516.7
	23.57	0.01008	42.14	18566.7	23.57	0.00955	42.14	25150
	23.58	0.0101	42.16	17833.3	23.58	0.00951	42.16	25766.7
	23.59	0.01005	42.18	18166.7	23.59	0.00949	42.18	25566.7
	23.6	0.01011	42.2	17550	23.6	0.00949	42.2	24216.7
	23.61	0.01019	42.22	17700	23.61	0.0095	42.22	24000
	23.62	0.0103	42.24	17666.7	23.62	0.00954	42.24	23650
	23.63	0.01043	42.26	18550	23.63	0.00959	42.26	24100
	23.64	0.01059	42.28	18250	23.64	0.00967	42.28	23633.3
	23.65	0.01078	42.3	18300	23.65	0.00976	42.3	23833.3
	23.66	0.01101	42.32	18133.3	23.66	0.00988	42.32	23850
	23.67	0.01127	42.34	19166.7	23.67	0.01003	42.34	24466.7
	23.68	0.01158	42.36	21116.7	23.68	0.01021	42.36	24516.7
	23.69	0.01194	42.38	23033.3	23.69	0.01041	42.38	26566.7
	23.7	0.01236	42.4	24766.7	23.7	0.01065	42.4	27450
	23.71	0.01284	42.42	24683.3	23.71	0.01094	42.42	29983.3
	23.72	0.0134	42.44	24816.7	23.72	0.01126	42.44	30166.7
	23.73	0.01405	42.46	26716.7	23.73	0.01164	42.46	31400
	23.74	0.0148	42.48	24983.3	23.74	0.01208	42.48	32900
	23.75	0.01568	42.5	23933.3	23.75	0.01258	42.5	33183.3
	23.76	0.01672	42.52	22566.7	23.76	0.01317	42.52	34833.3
	23.77	0.01795	42.54	23366.7	23.77	0.01385	42.54	35250
	23.78	0.01941	42.56	22916.7	23.78	0.01465	42.56	34466.7
	23.79	0.02116	42.58	20116.7	23.79	0.01558	42.58	34816.7
	23.8	0.02327	42.6	20233.3	23.8	0.01668	42.6	33100
	23.81	0.02587	42.62	19266.7	23.81	0.01798	42.62	31750
	23.82	0.02909	42.64	18433.3	23.82	0.01954	42.64	30283.3
	23.83	0.03314	42.66	17516.7	23.83	0.02141	42.66	28900
	23.84	0.03834	42.68	18283.3	23.84	0.0237	42.68	28633.3
	23.85	0.04513	42.7	17883.3	23.85	0.02652	42.7	26633.3
	23.86	0.05423	42.72	16733.3	23.86	0.03006	42.72	25000
	23.87	0.06679	42.74	16883.3	23.87	0.03455	42.74	24950
	23.88	0.08486	42.76	17966.7	23.88	0.04038	42.76	22916.7
	23.89	0.11296	42.78	17933.3	23.89	0.0481	42.78	21966.7
	23.9	0.16397	42.8	17716.7	23.9	0.05863	42.8	22866.7
	23.91	0.27423	42.82	18233.3	23.91	0.0735	42.82	24116.7
	23.92	0.51702	42.84	18400	23.92	0.09577	42.84	24900
	23.93	0.96389	42.86	21166.7	23.93	0.13343	42.86	26016.7
	23.94	1.53323	42.88	22516.7	23.94	0.21013	42.88	28066.7
	23.95	1.74599	42.9	25016.7	23.95	0.38207	42.9	30650
	23.96	1.30991	42.92	23400	23.96	0.72819	42.92	32700
	23.97	0.75821	42.94	22316.7	23.97	1.25451	42.94	34916.7
	23.98	0.39684	42.96	21216.7	23.98	1.66681	42.96	33766.7
	23.99	0.21786	42.98	20416.7	23.99	1.45924	42.98	35150
	24	0.13813	43	20850	24	0.9154	43	32966.7
	24.01	0.09898	43.02	21450	24.01	0.49029	43.02	30833.3
	24.02	0.07583	43.04	20816.7	24.02	0.25977	43.04	30016.7
	24.03	0.06038	43.06	20716.7	24.03	0.15516	43.06	31483.3
	24.04	0.04944	43.08	20650	24.04	0.10674	43.08	30666.7
	24.05	0.04142	43.1	21000	24.05	0.08007	43.1	28966.7
	24.06	0.0353	43.12	21300	24.06	0.06292	43.12	28883.3
	24.07	0.03064	43.14	23283.3	24.07	0.05101	43.14	29633.3
	24.08	0.02699	43.16	23066.7	24.08	0.04238	43.16	29616.7
	24.09	0.02408	43.18	22866.7	24.09	0.03587	43.18	29300
	24.1	0.02172	43.2	23083.3	24.1	0.03096	43.2	30366.7
	24.11	0.0198	43.22	22916.7	24.11	0.02713	43.22	32566.7
	24.12	0.01821	43.24	23183.3	24.12	0.02409	43.24	31850
	24.13	0.0169	43.26	25066.7	24.13	0.02165	43.26	34216.7
	24.14	0.0158	43.28	25666.7	24.14	0.01967	43.28	33183.3
	24.15	0.01489	43.3	26250	24.15	0.01804	43.3	34850
	24.16	0.01414	43.32	24750	24.16	0.0167	43.32	34900
	24.17	0.01352	43.34	23200	24.17	0.01558	43.34	33966.7
	24.18	0.01302	43.36	22750	24.18	0.01466	43.36	33916.7
	24.19	0.01264	43.38	21466.7	24.19	0.01389	43.38	34000
	24.2	0.01239	43.4	21050	24.2	0.01327	43.4	34383.3
	24.21	0.01227	43.42	21316.7	24.21	0.01277	43.42	33633.3
	24.22	0.01235	43.44	20566.7	24.22	0.01241	43.44	32600
	24.23	0.0128	43.46	19150	24.23	0.01218	43.46	31483.3
	24.24	0.01411	43.48	18583.3	24.24	0.01213	43.48	29583.3
	24.25	0.01722	43.5	18166.7	24.25	0.01239	43.5	28766.7
	24.26	0.02294	43.52	17033.3	24.26	0.01337	43.52	27400
	24.27	0.02998	43.54	17950	24.27	0.01581	43.54	25966.7
	24.28	0.03203	43.56	16800	24.28	0.02035	43.56	25150
	24.29	0.02625	43.58	16700	24.29	0.0259	43.58	24550
	24.3	0.01954	43.6	17300	24.3	0.02738	43.6	24750
	24.31	0.01533	43.62	16733.3	24.31	0.02269	43.62	23466.7
	24.32	0.01341	43.64	16800	24.32	0.01735	43.64	22900
	24.33	0.01274	43.66	17600	24.33	0.01402	43.66	21933.3
	24.34	0.01264	43.68	16283.3	24.34	0.01252	43.68	22016.7
	24.35	0.01275	43.7	16766.7	24.35	0.01202	43.7	22766.7
	24.36	0.01324	43.72	16550	24.36	0.01206	43.72	21433.3
	24.37	0.01385	43.74	17000	24.37	0.01227	43.74	21950
	24.38	0.0147	43.76	16733.3	24.38	0.01268	43.76	21100
	24.39	0.01573	43.78	17066.7	24.39	0.01328	43.78	21366.7
	24.4	0.0172	43.8	16083.3	24.4	0.0141	43.8	21800
	24.41	0.01914	43.82	15116.7	24.41	0.01512	43.82	21200
	24.42	0.02172	43.84	16483.3	24.42	0.01656	43.84	20666.7
	24.43	0.02522	43.86	16766.7	24.43	0.01847	43.86	21916.7
	24.44	0.03011	43.88	16933.3	24.44	0.02105	43.88	22700
	24.45	0.03724	43.9	17266.7	24.45	0.02452	43.9	23200
	24.46	0.04864	43.92	19283.3	24.46	0.02957	43.92	23550
	24.47	0.07016	43.94	20450	24.47	0.03721	43.94	24633.3
	24.48	0.11723	43.96	23383.3	24.48	0.05032	43.96	26683.3
	24.49	0.21708	43.98	25483.3	24.49	0.07725	43.98	30200
	24.5	0.38856	44	26900	24.5	0.13683	44	32450
	24.51	0.5794	44.02	25450	24.51	0.25336	44.02	34716.7
	24.52	0.60184	44.04	24400	24.52	0.42363	44.04	36333.3
	24.53	0.42543	44.06	22583.3	24.53	0.5432	44.06	36866.7
	24.54	0.24554	44.08	21616.7	24.54	0.46208	44.08	35716.7
	24.55	0.13846	44.1	21950	24.55	0.2895	44.1	34833.3
	24.56	0.09319	44.12	22833.3	24.56	0.15994	44.12	32950
	24.57	0.08078	44.14	21383.3	24.57	0.09237	44.14	31600
	24.58	0.07533	44.16	20066.7	24.58	0.06603	44.16	30716.7
	24.59	0.06078	44.18	18850	24.59	0.06142	44.18	28683.3
	24.6	0.04394	44.2	16750	24.6	0.06688	44.2	27966.7
	24.61	0.03196	44.22	17700	24.61	0.06819	44.22	27400
	24.62	0.02492	44.24	18466.7	24.62	0.05508	44.24	25300
	24.63	0.02097	44.26	18466.7	24.63	0.03877	44.26	24500
	24.64	0.01854	44.28	17700	24.64	0.02743	44.28	23733.3
	24.65	0.01688	44.3	19483.3	24.65	0.02115	44.3	23716.7
	24.66	0.01566	44.32	19166.7	24.66	0.01785	44.32	22983.3
	24.67	0.01476	44.34	19466.7	24.67	0.01594	44.34	24466.7
	24.68	0.01408	44.36	18966.7	24.68	0.01467	44.36	24683.3
	24.69	0.01358	44.38	19333.3	24.69	0.01377	44.38	24050
	24.7	0.01314	44.4	19083.3	24.7	0.01311	44.4	26433.3
	24.71	0.01289	44.42	21550	24.71	0.01254	44.42	27150
	24.72	0.01274	44.44	22000	24.72	0.01221	44.44	26816.7
	24.73	0.01268	44.46	21816.7	24.73	0.01197	44.46	27383.3
	24.74	0.01268	44.48	20616.7	24.74	0.01183	44.48	28216.7
	24.75	0.01276	44.5	20416.7	24.75	0.01177	44.5	27016.7
	24.76	0.0129	44.52	19133.3	24.76	0.01177	44.52	26600
	24.77	0.01311	44.54	20166.7	24.77	0.01183	44.54	28450
	24.78	0.01337	44.56	19150	24.78	0.01196	44.56	27950
	24.79	0.0137	44.58	18200	24.79	0.01214	44.58	28133.3
	24.8	0.0141	44.6	18450	24.8	0.01237	44.6	27233.3
	24.81	0.01457	44.62	18000	24.81	0.01266	44.62	28316.7
	24.82	0.01511	44.64	18000	24.82	0.013	44.64	27033.3
	24.83	0.01574	44.66	18450	24.83	0.01341	44.66	25500
	24.84	0.01646	44.68	17900	24.84	0.01388	44.68	24133.3
	24.85	0.01729	44.7	16566.7	24.85	0.01442	44.7	25016.7
	24.86	0.01823	44.72	16566.7	24.86	0.01504	44.72	23050
	24.87	0.01931	44.74	17466.7	24.87	0.01574	44.74	23116.7
	24.88	0.02054	44.76	16350	24.88	0.01654	44.76	23166.7
	24.89	0.02195	44.78	17200	24.89	0.01745	44.78	22683.3
	24.9	0.02358	44.8	17583.3	24.9	0.01848	44.8	21600
	24.91	0.02547	44.82	17150	24.91	0.01966	44.82	22183.3
	24.92	0.02767	44.84	16300	24.92	0.02101	44.84	21400
	24.93	0.03024	44.86	16133.3	24.93	0.02256	44.86	21083.3
	24.94	0.03328	44.88	16050	24.94	0.02435	44.88	22083.3
	24.95	0.03689	44.9	16600	24.95	0.02642	44.9	20983.3
	24.96	0.04122	44.92	16350	24.96	0.02884	44.92	20816.7
[truncated: 2,504 more rows]

## Sheet: Fig.3
Fig.3a	B	Norm. intensity (arb.u.)	Norm. intensity (arb.u.)		Fig.3b	B	Norm. intensity (arb.u.)	Norm. intensity (arb.u.)	Norm. intensity (arb.u.)	Norm. intensity (arb.u.)		Fig.3e	energy	Normalized μ(E)	Normalized μ(E)	Normalized μ(E)		Fig.3f	R+α			R+α				Fig.3g	R+α			R+α				Fig.3h	k	R+α	Intensity		Fig.3i	k	R+α	Intensity
	mT					mT							eV
		Simulated	Experimental（TBP）				Simulated (EO)	Simulated (TBP)	Simulated	Experimental				D-Cu-SMOH	CuO	D-Cu-crystal				R-mag D-Cu-Crystal	R-mag fitting		R-re D-Cu-Crystal	R-re fitting				R-mag D-Cu-SMOH	R-mag fitting		R-re D-Cu-SMOH	R-re fitting
	200	-0.000755668	164.327			200	3.14415e-13	1.72086e-07	1.72086e-07	-4.56741			8960.05	0.00363	0.00347	0.00354			0	0.14638	0.45124	0	-2.14638	-2.45124			0	0.09912	0.51749	0	-2.09912	-2.51749			0	0	0.00908			0	0	0.00986
	200.02	-0.000755668	180.269			200.02	3.14415e-13	1.72086e-07	1.72086e-07	-6.86855			8960.6	0.00386	0.00376	0.00378			0.03068	0.17663	0.45764	0.03068	-2.17106	-2.45479			0.03068	0.14891	0.5279	0.03068	-2.12912	-2.5263			0	0.01394	0.01514			0	0.01465	0.01686
	200.04	-0.000755668	176.885			200.04	3.14415e-13	1.72086e-07	1.72086e-07	-8.20439			8961.07	0.00406	0.004	0.00395			0.06136	0.24162	0.47498	0.06136	-2.23487	-2.46163			0.06136	0.23975	0.55665	0.06136	-2.21006	-2.5481			0	0.02788	0.02135			0	0.0293	0.02376
	200.06	-0.000755668	165.574			200.06	3.14415e-13	1.72086e-07	1.72086e-07	-8.90218			8961.54	0.00426	0.00425	0.00411			0.09204	0.3115	0.49861	0.09204	-2.31093	-2.46191			0.09204	0.3328	0.59751	0.09204	-2.31724	-2.57039			0	0.04181	0.02606			0	0.04396	0.02892
	200.08	-0.000755668	166.241			200.08	3.14415e-13	1.72086e-07	1.72086e-07	-14.9035			8962.03	0.00447	0.00448	0.00429			0.12272	0.37241	0.52294	0.12272	-2.36592	-2.44394			0.12272	0.41763	0.64317	0.12272	-2.41708	-2.57653			0	0.05575	0.03002			0	0.05861	0.03308
	200.1	-0.000755668	174.715			200.1	3.14415e-13	1.72086e-07	1.72086e-07	-17.6796			8962.52	0.0048	0.00468	0.00448			0.1534	0.41734	0.54306	0.1534	-2.37276	-2.39928			0.1534	0.4892	0.68705	0.1534	-2.47636	-2.55084			0	0.06969	0.03357			0	0.07326	0.03648
	200.12	-0.000755668	177.434			200.12	3.14415e-13	1.72086e-07	1.72086e-07	-13.123			8963.06	0.00531	0.0049	0.00472			0.18408	0.44231	0.55553	0.18408	-2.32089	-2.32646			0.18408	0.54401	0.72397	0.18408	-2.47143	-2.48341			0	0.08362	0.03694			0	0.08791	0.03924
	200.14	-0.000755668	173.172			200.14	3.14415e-13	1.72086e-07	1.72086e-07	-9.87223			8963.55	0.00452	0.00511	0.00493			0.21476	0.44529	0.55875	0.21476	-2.2204	-2.23203			0.21476	0.57948	0.75029	0.21476	-2.39493	-2.37341			0	0.09756	0.04026			0	0.10256	0.04141
	200.16	-0.000755668	166.534			200.16	3.14415e-13	1.72086e-07	1.72086e-07	-8.41083			8964.2	0.00559	0.00545	0.00523			0.24544	0.42612	0.55311	0.24544	-2.09833	-2.12823			0.24544	0.59379	0.76378	0.24544	-2.25818	-2.22975			0	0.1115	0.04362			0	0.11722	0.04304
	200.18	-0.000755668	167.922			200.18	3.14415e-13	1.72086e-07	1.72086e-07	-8.04424			8964.6	0.00547	0.00566	0.00541			0.27612	0.38663	0.54093	0.27612	-1.9885	-2.02844			0.27612	0.58587	0.76359	0.27612	-2.0884	-2.069			0	0.12544	0.04699			0	0.13187	0.04421
	200.2	-0.000755668	178.013			200.2	3.14415e-13	1.72086e-07	1.72086e-07	-10.5452			8965.02	0.00687	0.00588	0.00561			0.3068	0.33132	0.52642	0.3068	-1.91883	-1.9421			0.3068	0.55547	0.75026	0.3068	-1.92164	-1.91109			0	0.13937	0.05032			0	0.14652	0.04502
	200.22	-0.000755668	186.063			200.22	3.14415e-13	1.72086e-07	1.72086e-07	-12.3851			8965.54	0.0062	0.00617	0.00593			0.33748	0.2693	0.51505	0.33748	-1.90075	-1.87136			0.33748	0.50321	0.72577	0.33748	-1.79308	-1.77404			0	0.15331	0.05347			0	0.16117	0.04558
	200.24	-0.000755668	188.244			200.24	3.14415e-13	1.72086e-07	1.72086e-07	-9.28455			8966.05	0.00683	0.0065	0.00618			0.36816	0.21908	0.51237	0.36816	-1.92488	-1.81072			0.36816	0.43087	0.69367	0.36816	-1.72732	-1.66926			0	0.16725	0.0563			0	0.17582	0.04605
	200.26	-0.000755668	184.761			200.26	3.14415e-13	1.72086e-07	1.72086e-07	-9.23178			8966.54	0.00693	0.00683	0.00656			0.39884	0.21078	0.52214	0.39884	-1.96462	-1.75011			0.39884	0.34196	0.65918	0.39884	-1.73141	-1.59881			0	0.18119	0.05866			0	0.19048	0.04656
	200.28	-0.000755668	180.807			200.28	3.14415e-13	1.72086e-07	1.72086e-07	-11.3319			8967.08	0.00666	0.00719	0.0069			0.42951	0.25713	0.54466	0.42951	-1.98629	-1.67993			0.42951	0.2442	0.62904	0.42951	-1.79244	-1.55541			0	0.19512	0.06042			0	0.20513	0.04721
	200.3	-0.000755668	181.179			200.3	3.14415e-13	1.72086e-07	1.72086e-07	-8.00232			8967.57	0.00759	0.00753	0.00722			0.46019	0.33508	0.57669	0.46019	-1.96206	-1.59614			0.46019	0.1619	0.61065	0.46019	-1.88053	-1.52526			0	0.20906	0.06148			0	0.21978	0.04807
	200.32	-0.000755668	188.496			200.32	3.14415e-13	1.72086e-07	1.72086e-07	-4.10351			8968.06	0.00758	0.00795	0.00757			0.49087	0.42063	0.61277	0.49087	-1.88079	-1.50326			0.49087	0.1654	0.61021	0.49087	-1.95665	-1.49285			0	0.223	0.06181			0	0.23443	0.04909
	200.34	-0.000755668	194.19			200.34	3.14415e-13	1.72086e-07	1.72086e-07	-6.49345			8968.53	0.00779	0.00835	0.00795			0.52155	0.49993	0.64698	0.52155	-1.75256	-1.41379			0.52155	0.26536	0.63028	0.52155	-1.9831	-1.44629			0	0.23693	0.06145			0	0.24908	0.05019
	200.36	-0.000755668	190.458			200.36	3.14415e-13	1.72086e-07	1.72086e-07	-10.471			8969.02	0.00886	0.00877	0.00841			0.55223	0.56474	0.67419	0.55223	-1.60527	-1.34428			0.55223	0.39769	0.66863	0.55223	-1.93403	-1.38159			0	0.25087	0.06048			0	0.26374	0.05121
	200.38	-0.000755668	185.448			200.38	3.14415e-13	1.72086e-07	1.72086e-07	-14.2241			8969.52	0.00901	0.00924	0.00898			0.58291	0.61002	0.69078	0.58291	-1.47445	-1.30945			0.58291	0.53668	0.71933	0.58291	-1.80311	-1.30445			0	0.26481	0.05909			0	0.27839	0.05197
	200.4	-0.000755668	182.081			200.4	3.14415e-13	1.72086e-07	1.72086e-07	-24.1152			8970.06	0.00946	0.00991	0.00957			0.61359	0.63318	0.69494	0.61359	-1.39012	-1.3166			0.61359	0.67231	0.77501	0.61359	-1.6061	-1.22899			0	0.27875	0.05752			0	0.29304	0.05232
	200.42	-0.000755668	178.709			200.42	3.14415e-13	1.72086e-07	1.72086e-07	-28.6156			8970.58	0.01034	0.01054	0.0101			0.64427	0.63432	0.687	0.64427	-1.3659	-1.36267			0.64427	0.79834	0.82861	0.64427	-1.37759	-1.17363			0	0.29268	0.05602			0	0.30769	0.05213
	200.44	-0.000755668	180.423			200.44	3.14415e-13	1.72086e-07	1.72086e-07	-16.6986			8971.21	0.01093	0.01151	0.01069			0.67495	0.61688	0.66959	0.67495	-1.39437	-1.43515			0.67495	0.90988	0.8744	0.67495	-1.16255	-1.15531			0	0.30662	0.05487			0	0.32234	0.05133
	200.46	-0.000755668	184.027			200.46	3.14415e-13	1.72086e-07	1.72086e-07	-4.07447			8971.58	0.011	0.012	0.01113			0.70563	0.58873	0.64777	0.70563	-1.45069	-1.51656			0.70563	1.00302	0.90833	0.70563	-1.00494	-1.18379			0	0.32056	0.05424			0	0.337	0.04992
	200.48	-0.000755668	181.867			200.48	3.14415e-13	1.72086e-07	1.72086e-07	-1.7847			8972.01	0.01159	0.0127	0.01184			0.73631	0.56345	0.62881	0.73631	-1.50313	-1.59084			0.73631	1.07495	0.92846	0.73631	-0.93643	-1.25799			0	0.3345	0.0542			0	0.35165	0.048
	200.5	-0.000755668	180.594			200.5	3.14415e-13	1.72086e-07	1.72086e-07	-3.16583			8972.54	0.01337	0.01363	0.01281			0.76699	0.55965	0.62111	0.76699	-1.52659	-1.64926			0.76699	1.12422	0.93545	0.76699	-0.96851	-1.36566			0	0.34843	0.05468			0	0.3663	0.04574
	200.52	-0.000755668	180.532			200.52	3.14415e-13	1.72086e-07	1.72086e-07	-1.82733			8973.05	0.01381	0.0146	0.01373			0.79767	0.59454	0.63187	0.79767	-1.51377	-1.69332			0.79767	1.15126	0.93329	0.79767	-1.0902	-1.48683			0	0.36237	0.05549			0	0.38095	0.0434
	200.54	-0.000755668	176.96			200.54	3.14415e-13	1.72086e-07	1.72086e-07	-2.38106			8973.55	0.01476	0.01572	0.01485			0.82835	0.67377	0.66431	0.82835	-1.47982	-1.73386			0.82835	1.15908	0.93025	0.82835	-1.27227	-1.60053			0	0.37631	0.05637			0	0.3956	0.04128
	200.56	-0.000755668	173.909			200.56	3.14415e-13	1.72086e-07	1.72086e-07	-4.96981			8974.07	0.01599	0.01709	0.01611			0.85903	0.78943	0.71664	0.85903	-1.45834	-1.78661			0.85903	1.15419	0.93938	0.85903	-1.47714	-1.69285			0	0.39024	0.05703			0	0.41026	0.03968
	200.58	-0.000755668	174.306			200.58	3.14415e-13	1.72086e-07	1.72086e-07	-6.4475			8974.6	0.01702	0.01866	0.01741			0.88971	0.92778	0.78371	0.88971	-1.49016	-1.86623			0.88971	1.14762	0.9772	0.88971	-1.67147	-1.76401			0	0.40418	0.05726			0	0.42491	0.03881
	200.6	-0.000755668	175.577			200.6	3.14415e-13	1.72086e-07	1.72086e-07	-2.2982			8975.06	0.01802	0.02032	0.01879			0.92039	1.07574	0.85986	0.92039	-1.6091	-1.98132			0.92039	1.1553	1.0594	0.92039	-1.83803	-1.83195			0	0.41812	0.05689			0	0.43956	0.03868
	200.62	-0.000755668	175.432			200.62	3.14415e-13	1.72086e-07	1.72086e-07	7.20814			8975.54	0.02035	0.02232	0.0211			0.95107	1.2231	0.94111	0.95107	-1.82986	-2.13255			0.95107	1.19631	1.19514	0.95107	-1.983	-1.93077			0	0.43206	0.05585			0	0.45421	0.03914
	200.64	-0.000755668	173.175			200.64	3.14415e-13	1.72086e-07	1.72086e-07	13.8378			8976	0.023	0.02477	0.02474			0.98175	1.36276	1.02636	0.98175	-2.14266	-2.3146			0.98175	1.28789	1.38474	0.98175	-2.13586	-2.10346			0	0.44599	0.05415			0	0.46886	0.03985
	200.66	-0.000755668	177.287			200.66	3.14415e-13	1.72086e-07	1.72086e-07	13.2105			8976.53	0.02707	0.02877	0.0308			1.01243	1.49077	1.1178	1.01243	-2.51644	-2.52057			1.01243	1.43944	1.62207	1.01243	-2.34127	-2.38995			0	0.45993	0.05192			0	0.48352	0.04046
	200.68	-0.000755668	184.042			200.68	3.14415e-13	1.72086e-07	1.72086e-07	2.94612			8977.06	0.03136	0.03331	0.03492			1.04311	1.60647	1.2206	1.04311	-2.90901	-2.74668			1.04311	1.65026	1.8982	1.04311	-2.64414	-2.81311			0	0.47387	0.04934			0	0.49817	0.04065
	200.7	-0.000755668	184.921			200.7	3.14415e-13	1.72086e-07	1.72086e-07	-8.59077			8977.58	0.03347	0.03918	0.03635			1.07379	1.71263	1.34189	1.07379	-3.27994	-2.99405			1.07379	1.9124	2.20366	1.07379	-3.07153	-3.36607			0	0.48781	0.04665			0	0.51282	0.04022
	200.72	-0.000755668	183.831			200.72	3.14415e-13	1.72086e-07	1.72086e-07	-15.7091			8978.2	0.0358	0.04463	0.038			1.10447	1.81537	1.48905	1.10447	-3.60063	-3.2658			1.10447	2.21481	2.52931	1.10447	-3.61642	-4.00453			0	0.50174	0.0441			0	0.52747	0.0391
	200.74	-0.000755668	179.363			200.74	3.14415e-13	1.72086e-07	1.72086e-07	-15.9487			8978.58	0.03803	0.04751	0.04032			1.13515	1.92355	1.66771	1.13515	-3.85732	-3.55956			1.13515	2.54589	2.86646	1.13515	-4.22804	-4.64697			0	0.51568	0.0419			0	0.54213	0.03745
	200.76	-0.000755668	177.222			200.76	3.14415e-13	1.72086e-07	1.72086e-07	-9.86245			8979	0.04196	0.05138	0.04744			1.16583	2.04741	1.88029	1.16583	-4.04576	-3.85781			1.16583	2.89456	3.20683	1.16583	-4.81283	-5.18384			0	0.52962	0.04012			0	0.55678	0.03566
	200.78	-0.000755668	183.791			200.78	3.14415e-13	1.72086e-07	1.72086e-07	-9.80096			8979.55	0.05254	0.05857	0.06313			1.19651	2.19642	2.12547	1.19651	-4.16011	-4.12031			1.19651	3.25042	3.54256	1.19651	-5.24735	-5.49523			0	0.54355	0.03872			0	0.57143	0.03441
	200.8	-0.000755668	188.996			200.8	3.14415e-13	1.72086e-07	1.72086e-07	-18.4508			8980.06	0.06867	0.06771	0.08241			1.22718	2.37705	2.39856	1.22718	-4.18127	-4.283			1.22718	3.60374	3.86616	1.22718	-5.40147	-5.47379			0	0.55749	0.03746			0	0.58608	0.03455
	200.82	-0.000755668	189.681			200.82	3.14415e-13	1.72086e-07	1.72086e-07	-20.2405			8980.54	0.08656	0.07973	0.10688			1.25786	2.59108	2.69222	1.25786	-4.07128	-4.26642			1.25786	3.94539	4.17057	1.25786	-5.1677	-5.04867			0	0.57143	0.03602			0	0.60073	0.03681
	200.84	-0.000755668	184.68			200.84	3.14415e-13	1.72086e-07	1.72086e-07	-10.1484			8981.08	0.10808	0.09705	0.13983			1.28854	2.83524	2.9974	1.28854	-3.77814	-3.9935			1.28854	4.26688	4.44925	1.28854	-4.4899	-4.20525			0	0.58537	0.03405			0	0.61539	0.04132
	200.86	-0.000755668	179.775			200.86	3.14415e-13	1.72086e-07	1.72086e-07	-2.25864			8981.57	0.12919	0.11497	0.17212			1.31922	3.10191	3.30404	1.31922	-3.25203	-3.41321			1.31922	4.56037	4.69628	1.31922	-3.38465	-2.99589			0	0.5993	0.03126			0	0.63004	0.04768
	200.88	-0.000755668	183.615			200.88	3.14415e-13	1.72086e-07	1.72086e-07	-0.93049			8982.06	0.15287	0.139	0.20617			1.3499	3.38047	3.60173	1.3499	-2.46881	-2.52354			1.3499	4.81878	4.9064	1.3499	-1.94928	-1.53864			0	0.61324	0.02747			0	0.64469	0.05521
	200.9	-0.000755668	187.671			200.9	3.14415e-13	1.72086e-07	1.72086e-07	-2.92113			8982.54	0.17503	0.17509	0.23417			1.38058	3.65866	3.88021	1.38058	-1.4531	-1.38641			1.38058	5.03587	5.0752	1.38058	-0.35329	-0.00314			0	0.62718	0.02265			0	0.65934	0.06323
	200.92	-0.000755668	185.871			200.92	3.14415e-13	1.72086e-07	1.72086e-07	-8.33053			8983	0.19419	0.2134	0.25377			1.41126	3.92374	4.12983	1.41126	-0.29185	-0.12822			1.41126	5.20634	5.19912	1.41126	1.18639	1.41437			0	0.64112	0.01718			0	0.67399	0.0712
	200.94	-0.000755668	183.25			200.94	3.14415e-13	1.72086e-07	1.72086e-07	-12.2211			8983.51	0.21623	0.27008	0.28707			1.44194	4.16336	4.34192	1.44194	0.86889	1.07651			1.44194	5.32594	5.27554	1.44194	2.44221	2.52266			0	0.65505	0.01264			0	0.68865	0.07869
	200.96	-0.000755668	179.45			200.96	3.14415e-13	1.72086e-07	1.72086e-07	-13.4281			8984.05	0.24551	0.33789	0.34006			1.47262	4.36623	4.50911	1.47262	1.84619	2.03629			1.47262	5.39153	5.30286	1.47262	3.21769	3.16774			0	0.66899	0.01321			0	0.7033	0.08541
	200.98	-0.000755668	176.808			200.98	3.14415e-13	1.72086e-07	1.72086e-07	-11.2269			8984.6	0.28392	0.39753	0.39515			1.5033	4.52263	4.62563	1.5033	2.45791	2.58189			1.5033	5.40118	5.28049	1.5033	3.38535	3.25955			0	0.68293	0.02016			0	0.71795	0.09122
	201	-0.000755668	179.652			201	3.14415e-13	1.72086e-07	1.72086e-07	-9.39306			8985.17	0.33501	0.44003	0.44805			1.53398	4.62476	4.68743	1.53398	2.56641	2.604			1.53398	5.35415	5.20886	1.53398	2.91264	2.78787			0	0.69686	0.0302			0	0.7326	0.09613
	201.02	-0.000755668	181.211			201.02	3.14415e-13	1.72086e-07	1.72086e-07	-12.613			8985.58	0.37517	0.45938	0.49367			1.56466	4.66703	4.6924	1.56466	2.11602	2.0796			1.56466	5.25096	5.08943	1.56466	1.87004	1.82417			0	0.7108	0.04158			0	0.74725	0.10035
	201.04	-0.000755668	178.553			201.04	3.14415e-13	1.72086e-07	1.72086e-07	-18.3104			8986	0.41489	0.46812	0.54725			1.59534	4.64622	4.64035	1.59534	1.15306	1.0797			1.59534	5.0933	4.9246	1.59534	0.41914	0.50901			0	0.72474	0.05353			0	0.76191	0.10429
	201.06	-0.000755668	178.994			201.06	3.14415e-13	1.72086e-07	1.72086e-07	-17.9806			8986.56	0.46192	0.47634	0.58168			1.62602	4.56155	4.53304	1.62602	-0.17861	-0.24379			1.62602	4.88406	4.7177	1.62602	-1.21705	-0.97242			0	0.73868	0.06558			0	0.77656	0.10853
	201.08	-0.000755668	184.546			201.08	3.14415e-13	1.72086e-07	1.72086e-07	-14.2231			8987.05	0.49967	0.48657	0.60245			1.6567	4.41471	4.37402	1.6567	-1.66636	-1.68903			1.6567	4.62721	4.47285	1.6567	-2.79548	-2.42194			0	0.75261	0.07737			0	0.79121	0.11381
	201.1	-0.000755668	186.58			201.1	3.14415e-13	1.72086e-07	1.72086e-07	-11.4584			8987.53	0.53735	0.5071	0.62992			1.68738	4.2097	4.16848	1.68738	-3.07486	-3.04528			1.68738	4.32771	4.19491	1.68738	-4.09751	-3.66098			0	0.76655	0.08859			0	0.80586	0.1209
	201.12	-0.000755668	181.12			201.12	3.14415e-13	1.72086e-07	1.72086e-07	-12.2666			8988.06	0.58078	0.54099	0.6651			1.71806	3.95271	3.92301	1.71806	-4.1972	-4.13378			1.71806	3.99139	3.88933	1.71806	-4.9672	-4.55801			0	0.78049	0.09902			0	0.82051	0.13042
	201.14	-0.000755668	176.553			201.14	3.14415e-13	1.72086e-07	1.72086e-07	-16.1551			8988.58	0.6293	0.5884	0.70198			1.74874	3.65183	3.64533	1.74874	-4.89746	-4.83889			1.74874	3.62484	3.56206	1.74874	-5.33552	-5.04592			0	0.79443	0.10851			0	0.83517	0.14277
	201.16	-0.000755668	178.204			201.16	3.14415e-13	1.72086e-07	1.72086e-07	-19.4401			8989.05	0.67535	0.63068	0.74337			1.77942	3.31679	3.34392	1.77942	-5.13395	-5.12285			1.77942	3.23521	3.21939	1.77942	-5.22624	-5.12661			0	0.80836	0.11703			0	0.84982	0.15804
	201.18	-0.000755668	183.781			201.18	3.14415e-13	1.72086e-07	1.72086e-07	-17.1251			8989.54	0.72514	0.68217	0.80294			1.8101	2.95866	3.02768	1.8101	-4.95797	-5.02228			1.8101	2.83014	2.86786	1.8101	-4.7427	-4.86288			0	0.8223	0.12465			0	0.86447	0.17605
	201.2	-0.000755668	178.894			201.2	3.14415e-13	1.72086e-07	1.72086e-07	-14.6119			8990.02	0.78007	0.74097	0.87932			1.84078	2.58956	2.70561	1.84078	-4.49019	-4.62935			1.84078	2.41759	2.51415	1.84078	-4.0396	-4.36007			0	0.83624	0.13157			0	0.87912	0.19646
	201.22	-0.000755668	168.599			201.22	3.14415e-13	1.72086e-07	1.72086e-07	-16.5402			8990.55	0.84139	0.80609	0.96759			1.87146	2.22249	2.38642	1.87146	-3.88293	-4.06421			1.87146	2.00581	2.16503	1.87146	-3.28661	-3.74196			0	0.85017	0.1381			0	0.89377	0.21882
	201.24	-0.000755668	164.981			201.24	3.14415e-13	1.72086e-07	1.72086e-07	-18.5208			8991.08	0.90492	0.87833	1.04158			1.90214	1.87129	2.07821	1.90214	-3.27973	-3.44637			1.90214	1.60352	1.82734	1.90214	-2.63212	-3.1262			0	0.86411	0.14469			0	0.90843	0.24267
	201.26	-0.000755668	163.491			201.26	3.14415e-13	1.72086e-07	1.72086e-07	-15.3744			8991.57	0.96319	0.93934	1.08537			1.93282	1.55088	1.78823	1.93282	-2.78355	-2.87212			1.93282	1.22051	1.50818	1.93282	-2.17522	-2.604			0	0.87805	0.15184			0	0.92308	0.26757
	201.28	-0.000755668	165.592			201.28	3.14415e-13	1.72086e-07	1.72086e-07	-8.21121			8992.18	1.03538	1.00442	1.12472			1.9635	1.27744	1.52256	1.9635	-2.4409	-2.40218			1.9635	0.86996	1.21525	1.9635	-1.95132	-2.22791			0	0.89199	0.16005			0	0.93773	0.29313
	201.3	-0.000755668	171.146			201.3	3.14415e-13	1.72086e-07	1.72086e-07	-6.41829			8992.56	1.07508	1.03126	1.14711			1.99418	1.06767	1.28603	1.99418	-2.2439	-2.06015			1.99418	0.57704	0.95776	1.99418	-1.9336	-2.00904			0	0.90592	0.1698			0	0.95238	0.31902
	201.32	-0.000755668	172.841			201.32	3.14415e-13	1.72086e-07	1.72086e-07	-12.3946			8993	1.11527	1.05907	1.16917			2.02485	0.9343	1.08195	2.02485	-2.14678	-1.83965			2.02485	0.40606	0.74789	2.02485	-2.04843	-1.92315			0	0.91986	0.18142			0	0.96703	0.34499
	201.34	-0.000755668	170.319			201.34	3.14415e-13	1.72086e-07	1.72086e-07	-17.8199			8993.56	1.15691	1.08836	1.17499			2.05553	0.87671	0.91209	2.05553	-2.08935	-1.71594			2.05553	0.43781	0.6015	2.05553	-2.20009	-1.92318			0	0.9338	0.19508			0	0.98169	0.37085
	201.36	-0.000755668	166.032			201.36	3.14415e-13	1.72086e-07	1.72086e-07	-15.3073			8994.06	1.18178	1.11212	1.17253			2.08621	0.87586	0.77652	2.08621	-2.01931	-1.65775			2.08621	0.59195	0.53176	2.08621	-2.29796	-1.9547			0	0.94774	0.2108			0	0.99634	0.39648
	201.38	-0.000755668	163.301			201.38	3.14415e-13	1.72086e-07	1.72086e-07	-5.27582			8994.53	1.19894	1.13632	1.1678			2.11689	0.904	0.67357	2.11689	-1.90691	-1.63616			2.11689	0.76232	0.53165	2.11689	-2.27944	-1.97027			0	0.96167	0.22841			0	1.01099	0.42182
	201.4	-0.000755668	162.324			201.4	3.14415e-13	1.72086e-07	1.72086e-07	4.20604			8995.06	1.2075	1.16122	1.16373			2.14757	0.93816	0.59996	2.14757	-1.74909	-1.62928			2.14757	0.91169	0.5715	2.14757	-2.12355	-1.93991			0	0.97561	0.24769			0	1.02564	0.44687
	201.42	-0.000755668	156.269			201.42	3.14415e-13	1.72086e-07	1.72086e-07	5.3975			8995.57	1.21054	1.19031	1.16127			2.17825	0.96478	0.55125	2.17825	-1.56404	-1.62316			2.17825	1.0287	0.62155	2.17825	-1.85262	-1.85559			0	0.98955	0.26831			0	1.04029	0.47168
	201.44	-0.000755668	154.353			201.44	3.14415e-13	1.72086e-07	1.72086e-07	-3.35282			8996.05	1.2074	1.2178	1.16022			2.20893	0.97822	0.52242	2.20893	-1.38045	-1.6105			2.20893	1.10995	0.66391	2.20893	-1.52277	-1.72964			0	1.00348	0.28995			0	1.05495	0.49632
	201.46	-0.000755668	170.61			201.46	3.14415e-13	1.72086e-07	1.72086e-07	-7.04778			8996.53	1.20336	1.2394	1.16011			2.23961	0.97788	0.50856	2.23961	-1.22615	-1.58885			2.23961	1.15532	0.69024	2.23961	-1.20662	-1.58829			0	1.01742	0.31228			0	1.0696	0.52085
	201.48	-0.000755668	186.476			201.48	3.14415e-13	1.72086e-07	1.72086e-07	-6.52884			8997.02	1.19477	1.25305	1.15928			2.27029	0.96606	0.50512	2.27029	-1.12037	-1.55939			2.27029	1.16645	0.69755	2.27029	-0.9732	-1.46259			0	1.03136	0.33502			0	1.08425	0.54538
	201.5	-0.000755668	184.605			201.5	3.14415e-13	1.72086e-07	1.72086e-07	-11.5803			8997.52	1.1859	1.25633	1.15531			2.30097	0.94632	0.50796	2.30097	-1.07133	-1.52655			2.30097	1.14612	0.68579	2.30097	-0.87057	-1.37938			0	1.0453	0.35792			0	1.0989	0.56995
	201.52	-0.000755668	173.548			201.52	3.14415e-13	1.72086e-07	1.72086e-07	-14.2021			8998.06	1.17588	1.24913	1.14785			2.33165	0.92223	0.51325	2.33165	-1.0785	-1.49777			2.33165	1.09794	0.65655	2.33165	-0.91514	-1.35439			0	1.05923	0.38079			0	1.11355	0.59461
	201.54	-0.000755668	164.179			201.54	3.14415e-13	1.72086e-07	1.72086e-07	-9.72759			8998.65	1.16241	1.23131	1.13911			2.36233	0.89655	0.51749	2.36233	-1.13704	-1.48264			2.36233	1.02611	0.61243	2.36233	-1.08998	-1.38921			0	1.07317	0.40347			0	1.12821	0.61936
	201.56	-0.000755668	159.192			201.56	3.14415e-13	1.72086e-07	1.72086e-07	-3.84021			8999.09	1.15089	1.21618	1.1322			2.39301	0.87059	0.51762	2.39301	-1.24158	-1.49095			2.39301	0.93521	0.55669	2.39301	-1.35171	-1.47224			0	1.08711	0.42586			0	1.14286	0.64416
	201.58	-0.000755668	162.406			201.58	3.14415e-13	1.72086e-07	1.72086e-07	-1.52492			8999.55	1.1375	1.20137	1.12135			2.42369	0.84415	0.51119	2.42369	-1.38737	-1.52984			2.42369	0.83006	0.49303	2.42369	-1.64329	-1.58293			0	1.10105	0.4479			0	1.15751	0.66893
	201.6	-0.000755668	171.338			201.6	3.14415e-13	1.72086e-07	1.72086e-07	-3.80937			8999.99	1.12403	1.18552	1.10276			2.45437	0.81576	0.4965	2.45437	-1.56866	-1.60089			2.45437	0.71558	0.42557	2.45437	-1.909	-1.69792			0	1.11498	0.46955			0	1.17216	0.69354
	201.62	-0.000755668	178.803			201.62	3.14415e-13	1.72086e-07	1.72086e-07	-7.30585			9000.56	1.10032	1.16114	1.08073			2.48505	0.78332	0.47272	2.48505	-1.77548	-1.69852			2.48505	0.59662	0.35883	2.48505	-2.10732	-1.79715			0	1.12892	0.49081			0	1.18681	0.71785
	201.64	-0.000755668	183.055			201.64	3.14415e-13	1.72086e-07	1.72086e-07	-11.7038			9001.05	1.08083	1.13625	1.06328			2.51573	0.74464	0.43991	2.51573	-1.99127	-1.81037			2.51573	0.4779	0.298	2.51573	-2.2188	-1.86832			0	1.14286	0.51167			0	1.20147	0.74166
	201.66	-0.000755668	179.403			201.66	3.14415e-13	1.72086e-07	1.72086e-07	-14.1755			9001.55	1.06011	1.10682	1.04727			2.54641	0.69807	0.39901	2.54641	-2.19301	-1.92009			2.54641	0.36397	0.24893	2.54641	-2.24716	-1.90884			0	1.15679	0.53215			0	1.21612	0.76477
	201.68	-0.000755668	175.635			201.68	3.14415e-13	1.72086e-07	1.72086e-07	-9.0387			9002.06	1.0405	1.07905	1.03664			2.57709	0.64275	0.35185	2.57709	-2.35491	-2.01171			2.57709	0.25948	0.21736	2.57709	-2.21435	-1.92493			0	1.17073	0.55224			0	1.23077	0.78696
	201.7	-0.000755668	179.777			201.7	3.14415e-13	1.72086e-07	1.72086e-07	-3.53547			9002.57	1.02324	1.05438	1.02918			2.60777	0.57881	0.30109	2.60777	-2.45446	-2.07413			2.60777	0.17001	0.2058	2.60777	-2.15149	-1.92848			0	1.18467	0.57195			0	1.24542	0.808
	201.72	-0.000755668	182.354			201.72	3.14415e-13	1.72086e-07	1.72086e-07	-4.03288			9003.04	1.00879	1.0356	1.02346			2.63845	0.50731	0.25037	2.63845	-2.47899	-2.10428			2.63845	0.10582	0.21039	2.63845	-2.08879	-1.93269			0	1.19861	0.59123			0	1.26007	0.82766
	201.74	-0.000755668	175.846			201.74	3.14415e-13	1.72086e-07	1.72086e-07	-7.24566			9003.54	0.99551	1.0169	1.01858			2.66913	0.43018	0.20445	2.66913	-2.43014	-2.10764			2.66913	0.08615	0.22305	2.66913	-2.04736	-1.94803			0	1.21254	0.61005			0	1.27473	0.84573
	201.76	-0.000755668	165.523			201.76	3.14415e-13	1.72086e-07	1.72086e-07	-5.65756			9004.02	0.98424	1.00377	1.01489			2.69981	0.35008	0.16932	2.69981	-2.32444	-2.09596			2.69981	0.10541	0.23638	2.69981	-2.03518	-1.97928			0	1.22648	0.62834			0	1.28938	0.86201
	201.78	-0.000755668	161.076			201.78	3.14415e-13	1.72086e-07	1.72086e-07	-0.25273			9004.55	0.97394	0.98957	1.01104			2.73049	0.27046	0.15064	2.73049	-2.1895	-2.08302			2.73049	0.13033	0.24563	2.73049	-2.04772	-2.02471			0	1.24042	0.64602			0	1.30403	0.87631
	201.8	-0.000755668	165.753			201.8	3.14415e-13	1.72086e-07	1.72086e-07	4.71091			9005.06	0.9671	0.97697	1.00765			2.76117	0.19609	0.14919	2.76117	-2.05704	-2.07986			2.76117	0.14663	0.24833	2.76117	-2.07252	-2.07712			0	1.25436	0.66299			0	1.31868	0.88848
	201.82	-0.000755668	170.958			201.82	3.14415e-13	1.72086e-07	1.72086e-07	7.58389			9005.65	0.96025	0.96202	1.00449			2.79185	0.13528	0.15855	2.79185	-1.955	-2.0913			2.79185	0.15183	0.2435	2.79185	-2.09574	-2.12647			0	1.26829	0.67914			0	1.33333	0.89838
	201.84	-0.000755668	172.795			201.84	3.14415e-13	1.72086e-07	1.72086e-07	2.42725			9006.1	0.95562	0.95319	1.00219			2.82252	0.10492	0.17028	2.82252	-1.90123	-2.11481			2.82252	0.14792	0.23121	2.82252	-2.10838	-2.16312			0	1.28223	0.69434			0	1.34799	0.9059
	201.86	-0.000755668	175.053			201.86	3.14415e-13	1.72086e-07	1.72086e-07	-7.64092			9006.56	0.95206	0.94624	0.99868			2.8532	0.11767	0.17846	2.8532	-1.90053	-2.14223			2.8532	0.14036	0.21217	2.8532	-2.10984	-2.18066			0	1.29617	0.70849			0	1.36264	0.91097
	201.88	-0.000755668	172.783			201.88	3.14415e-13	1.72086e-07	1.72086e-07	-14.6745			9006.99	0.94728	0.94154	0.99318			2.88388	0.15385	0.18001	2.88388	-1.9457	-2.16338			2.88388	0.13835	0.18765	2.88388	-2.1079	-2.17773			0	1.31011	0.72145			0	1.37729	0.91353
	201.9	-0.000755668	164.236			201.9	3.14415e-13	1.72086e-07	1.72086e-07	-12.1684			9007.54	0.94139	0.93895	0.98745			2.91456	0.19363	0.17386	2.91456	-2.02148	-2.17028			2.91456	0.15212	0.15937	2.91456	-2.11521	-2.15815			0	1.32404	0.73312			0	1.39194	0.91356
	201.92	-0.000755668	158.425			201.92	3.14415e-13	1.72086e-07	1.72086e-07	-3.56978			9008.06	0.93569	0.93847	0.98224			2.94524	0.23004	0.16034	2.94524	-2.10982	-2.16029			2.94524	0.18529	0.12966	2.94524	-2.14347	-2.12959			0	1.33798	0.74339			0	1.40659	0.91107
	201.94	-0.000755668	166.017			201.94	3.14415e-13	1.72086e-07	1.72086e-07	1.25062			9008.55	0.93092	0.93967	0.97709			2.97592	0.26145	0.14085	2.97592	-2.19439	-2.137			2.97592	0.23355	0.10192	2.97592	-2.1976	-2.10128			0	1.35192	0.75217			0	1.42125	0.90609
	201.96	-0.000755668	177.119			201.96	3.14415e-13	1.72086e-07	1.72086e-07	2.50818			9009.04	0.92642	0.94233	0.97275			3.0066	0.28813	0.11792	3.0066	-2.26315	-2.10871			3.0066	0.29064	0.08152	3.0066	-2.27184	-2.08138			0	1.36585	0.75938			0	1.4359	0.89869
	201.98	-0.000755668	171.824			201.98	3.14415e-13	1.72086e-07	1.72086e-07	1.5433			9009.58	0.92208	0.94565	0.96855			3.03728	0.31094	0.09567	3.03728	-2.30857	-2.0851			3.03728	0.35142	0.07522	3.03728	-2.34933	-2.07476			0	1.37979	0.76496			0	1.45055	0.88894
	202	-0.000755668	159.477			202	3.14415e-13	1.72086e-07	1.72086e-07	-6.38118			9010.06	0.91876	0.9485	0.9641			3.06796	0.33083	0.08053	3.06796	-2.32649	-2.07346			3.06796	0.41205	0.08425	3.06796	-2.40562	-2.08194			0	1.39373	0.76888			0	1.4652	0.87695
	202.02	-0.000755668	157.415			202.02	3.14415e-13	1.72086e-07	1.72086e-07	-14.2961			9010.55	0.9149	0.9511	0.95846			3.09864	0.34837	0.07931	3.09864	-2.31468	-2.07596			3.09864	0.46955	0.10165	3.09864	-2.41523	-2.09925			0	1.40767	0.77109			0	1.47985	0.86285
	202.04	-0.000755668	164.484			202.04	3.14415e-13	1.72086e-07	1.72086e-07	-11.6894			9011.01	0.9105	0.95278	0.95241			3.12932	0.36362	0.09155	3.12932	-2.27221	-2.08893			3.12932	0.52157	0.12061	3.12932	-2.35945	-2.12007			0	1.4216	0.77159			0	1.49451	0.84677
	202.06	-0.000755668	170.811			202.06	3.14415e-13	1.72086e-07	1.72086e-07	-5.71648			9011.55	0.9054	0.95374	0.94577			3.16	0.37615	0.10998	3.16	-2.20018	-2.1044			3.16	0.56629	0.13746	3.16	-2.23293	-2.13693			0	1.43554	0.77039			0	1.50916	0.82888
	202.08	-0.000755668	170.932			202.08	3.14415e-13	1.72086e-07	1.72086e-07	-6.37266			9012.06	0.90174	0.9538	0.94049			3.19068	0.38508	0.12834	3.19068	-2.10319	-2.11319			3.19068	0.60232	0.15043	3.19068	-2.0472	-2.14356			0	1.44948	0.76751			0	1.52381	0.80934
	202.1	-0.000755668	171.068			202.1	3.14415e-13	1.72086e-07	1.72086e-07	-6.32286			9012.66	0.8975	0.95272	0.93615			3.22136	0.38941	0.14316	3.22136	-1.99053	-2.10834			3.22136	0.62875	0.15872	3.22136	-1.82968	-2.13655			0	1.46342	0.76299			0	1.53846	0.78832
	202.12	-0.000755668	174.287			202.12	3.14415e-13	1.72086e-07	1.72086e-07	-0.88561			9013.07	0.89339	0.95155	0.93343			3.25204	0.38817	0.15269	3.25204	-1.87605	-2.08756			3.25204	0.64503	0.1621	3.25204	-1.61832	-2.11603			0	1.47735	0.75687			0	1.55311	0.76601
	202.14	-0.000755668	171.915			202.14	3.14415e-13	1.72086e-07	1.72086e-07	3.5789			9013.56	0.88819	0.94995	0.92902			3.28272	0.38066	0.15624	3.28272	-1.77597	-2.05389			3.28272	0.65102	0.16076	3.28272	-1.4531	-2.08538			0	1.49129	0.74921			0	1.56777	0.74258
	202.16	-0.000755668	162.279			202.16	3.14415e-13	1.72086e-07	1.72086e-07	7.18309			9013.99	0.88387	0.94827	0.9231			3.3134	0.36659	0.15388	3.3134	-1.70514	-2.01435			3.3134	0.64694	0.15521	3.3134	-1.36653	-2.05004			0	1.50523	0.74009			0	1.58242	0.71821
	202.18	-0.000755668	161.811			202.18	3.14415e-13	1.72086e-07	1.72086e-07	7.30102			9014.57	0.87992	0.94584	0.91634			3.34408	0.34616	0.1463	3.34408	-1.67288	-1.97725			3.34408	0.6333	0.14627	3.34408	-1.37572	-2.0159			0	1.51916	0.72959			0	1.59707	0.69309
	202.2	-0.000755668	172.32			202.2	3.14415e-13	1.72086e-07	1.72086e-07	-1.17101			9015.03	0.87677	0.94377	0.91104			3.37476	0.32017	0.13475	3.37476	-1.68005	-1.94922			3.37476	0.6109	0.13501	3.37476	-1.47816	-1.98769			0	1.5331	0.71779			0	1.61172	0.66739
	202.22	-0.000755668	176.119			202.22	3.14415e-13	1.72086e-07	1.72086e-07	-8.0909			9015.54	0.87332	0.94119	0.90495			3.40544	0.29007	0.12098	3.40544	-1.71862	-1.93312			3.40544	0.58073	0.1228	3.40544	-1.65216	-1.96786			0	1.54704	0.70478			0	1.62637	0.64127
	202.24	-0.000755668	174.643			202.24	3.14415e-13	1.72086e-07	1.72086e-07	-6.92746			9016.06	0.86987	0.938	0.90023			3.43612	0.25802	0.10729	3.43612	-1.77427	-1.92753			3.43612	0.54396	0.11122	3.43612	-1.86213	-1.95623			0	1.56098	0.69067			0	1.64103	0.61489
	202.26	-0.000755668	173.658			202.26	3.14415e-13	1.72086e-07	1.72086e-07	-8.48786			9016.57	0.86617	0.93464	0.89609			3.4668	0.22703	0.09627	3.4668	-1.83123	-1.92789			3.4668	0.50187	0.10198	3.4668	-2.06699	-1.95042			0	1.57491	0.67556			0	1.65568	0.5884
	202.28	-0.000755668	173.167			202.28	3.14415e-13	1.72086e-07	1.72086e-07	-14.2515			9017.05	0.86232	0.93105	0.89189			3.49748	0.20099	0.09017	3.49748	-1.87764	-1.92867			3.49748	0.45579	0.09654	3.49748	-2.22974	-1.94687			0	1.58885	0.65955			0	1.67033	0.56194
	202.3	-0.000755668	174.058			202.3	3.14415e-13	1.72086e-07	1.72086e-07	-18.4484			9018.02	0.85481	0.92094	0.88227			3.52816	0.18422	0.08973	3.52816	-1.9095	-1.92576			3.52816	0.40702	0.0955	3.52816	-2.32557	-1.94211			0	1.60279	0.64275			0	1.68498	0.53562
	202.32	-0.000755668	175.252			202.32	3.14415e-13	1.72086e-07	1.72086e-07	-17.7642			9019.11	0.84772	0.90631	0.87497			3.55884	0.17978	0.09351	3.55884	-1.93156	-1.91799			3.55884	0.35685	0.09823	3.55884	-2.34659	-1.93392			0	1.61673	0.62525			0	1.69963	0.50956
	202.34	-0.000755668	177.349			202.34	3.14415e-13	1.72086e-07	1.72086e-07	-15.3077			9020.34	0.84244	0.88414	0.87135			3.58952	0.18739	0.09896	3.58952	-1.95473	-1.90736			3.58952	0.30644	0.10323	3.58952	-2.30213	-1.92197			0	1.63066	0.60717			0	1.71429	0.48386
	202.36	-0.000755668	174.98			202.36	3.14415e-13	1.72086e-07	1.72086e-07	-16.0394			9020.96	0.84028	0.87402	0.86871			3.62019	0.20348	0.1037	3.62019	-1.99081	-1.89791			3.62019	0.25686	0.10884	3.62019	-2.21468	-1.90784			0	1.6446	0.5886			0	1.72894	0.4586
	202.38	-0.000755668	170.019			202.38	3.14415e-13	1.72086e-07	1.72086e-07	-20.408			9022.08	0.83787	0.85765	0.86643			3.65087	0.22361	0.10617	3.65087	-2.04666	-1.89389			3.65087	0.20898	0.11367	3.65087	-2.11293	-1.89445			0	1.65854	0.56965			0	1.74359	0.43385
	202.4	-0.000755668	173.778			202.4	3.14415e-13	1.72086e-07	1.72086e-07	-25.6227			9023.1	0.83767	0.84465	0.8664			3.68155	0.24417	0.10558	3.68155	-2.11989	-1.89788			3.68155	0.16354	0.11678	3.68155	-2.02383	-1.88511			0	1.67247	0.55041			0	1.75824	0.40969
	202.42	-0.000755668	178.081			202.42	3.14415e-13	1.72086e-07	1.72086e-07	-21.8353			9024.08	0.83893	0.83618	0.86728			3.71223	0.26285	0.10181	3.71223	-2.19801	-1.90978			3.71223	0.12108	0.1176	3.71223	-1.96594	-1.88247			0	1.68641	0.53096			0	1.77289	0.38614
	202.44	-0.000755668	171.815			202.44	3.14415e-13	1.72086e-07	1.72086e-07	-9.88143			9025.01	0.84201	0.83033	0.87001			3.74291	0.27834	0.09531	3.74291	-2.26148	-1.9269			3.74291	0.08197	0.11591	3.74291	-1.94562	-1.88771			0	1.70035	0.5114			0	1.78755	0.36326
	202.46	-0.000755668	165.865			202.46	3.14415e-13	1.72086e-07	1.72086e-07	4.65205			9026.08	0.84696	0.82609	0.87504			3.77359	0.29006	0.087	3.77359	-2.28984	-1.94515			3.77359	0.04645	0.1118	3.77359	-1.95703	-1.90022			0	1.71429	0.4918			0	1.8022	0.34108
	202.48	-0.000755668	160.48			202.48	3.14415e-13	1.72086e-07	1.72086e-07	9.85775			9027.36	0.85505	0.82573	0.88055			3.80427	0.29793	0.07829	3.80427	-2.26885	-1.96068			3.80427	0.01463	0.10556	3.80427	-1.98553	-1.91779			0	1.72822	0.47224			0	1.81685	0.31961
	202.5	-0.000755668	153.622			202.5	3.14415e-13	1.72086e-07	1.72086e-07	2.25533			9027.95	0.85952	0.8278	0.88536			3.83495	0.30213	0.07089	3.83495	-2.19606	-1.97139			3.83495	0.01398	0.09773	3.83495	-2.01332	-1.93729			0	1.74216	0.45279			0	1.8315	0.29886
	202.52	-0.000755668	153.807			202.52	3.14415e-13	1.72086e-07	1.72086e-07	-6.65585			9029.07	0.86922	0.83472	0.89488			3.86563	0.30303	0.06652	3.86563	-2.08283	-1.97758			3.86563	0.03875	0.08907	3.86563	-2.02544	-1.95554			0	1.7561	0.43351			0	1.84615	0.27885
	202.54	-0.000755668	163.73			202.54	3.14415e-13	1.72086e-07	1.72086e-07	-10.644			9030.09	0.87927	0.84353	0.90438			3.89631	0.30103	0.06605	3.89631	-1.95208	-1.98165			3.89631	0.0603	0.08056	3.89631	-2.01447	-1.9702			0	1.77004	0.41446			0	1.86081	0.25958
	202.56	-0.000755668	176.492			202.56	3.14415e-13	1.72086e-07	1.72086e-07	-9.26938			9031.09	0.89039	0.85531	0.91361			3.92699	0.29649	0.06889	3.92699	-1.83219	-1.98685			3.92699	0.0788	0.07334	3.92699	-1.98245	-1.98035			0	1.78397	0.39569			0	1.87546	0.24103
	202.58	-0.000755668	183.018			202.58	3.14415e-13	1.72086e-07	1.72086e-07	-4.78113			9032.01	0.90067	0.86749	0.92512			3.95767	0.28969	0.07343	3.95767	-1.74928	-1.99585			3.95767	0.09442	0.06857	3.95767	-1.93981	-1.9866			0	1.79791	0.37725			0	1.89011	0.22321
	202.6	-0.000755668	186.432			202.6	3.14415e-13	1.72086e-07	1.72086e-07	-1.01846			9033.1	0.91319	0.88168	0.93838			3.98835	0.28081	0.07793	3.98835	-1.72008	-2.00951			3.98835	0.10737	0.06697	3.98835	-1.90159	-1.99081			0	1.81185	0.35918			0	1.90476	0.2061
	202.62	-0.000755668	187.317			202.62	3.14415e-13	1.72086e-07	1.72086e-07	3.06603			9034.33	0.92748	0.90187	0.94859			4.01903	0.26995	0.08109	4.01903	-1.74773	-2.02652			4.01903	0.11783	0.06849	4.01903	-1.88237	-1.99536			0	1.82578	0.34151			0	1.91941	0.18968
	202.64	-0.000755668	181.861			202.64	3.14415e-13	1.72086e-07	1.72086e-07	7.53649			9034.97	0.93455	0.90966	0.95692			4.04971	0.25717	0.08213	4.04971	-1.82169	-2.04387			4.04971	0.12596	0.07226	4.04971	-1.89141	-2.0024			0	1.83972	0.32428			0	1.93407	0.17395
	202.66	-0.000755668	177.992			202.66	3.14415e-13	1.72086e-07	1.72086e-07	7.25513			9036.08	0.94728	0.92414	0.9699			4.08039	0.24254	0.08075	4.08039	-1.92147	-2.05805			4.08039	0.13191	0.07707	4.08039	-1.92951	-2.01315			0	1.85366	0.3075			0	1.94872	0.15888
	202.68	-0.000755668	174.531			202.68	3.14415e-13	1.72086e-07	1.72086e-07	2.12477			9037.1	0.95928	0.93874	0.98026			4.11107	0.22616	0.07704	4.11107	-2.02288	-2.06641			4.11107	0.13587	0.08182	4.11107	-1.98856	-2.02748			0	1.8676	0.29122			0	1.96337	0.14448
	202.7	-0.000755668	170.717			202.7	3.14415e-13	1.72086e-07	1.72086e-07	4.07005			9038.11	0.96809	0.95409	0.98883			4.14175	0.20825	0.07141	4.14175	-2.10459	-2.06808			4.14175	0.13803	0.0857	4.14175	-2.05369	-2.04395			0	1.88153	0.27543			0	1.97802	0.13071
	202.72	-0.000755668	170.533			202.72	3.14415e-13	1.72086e-07	1.72086e-07	11.1183			9039.01	0.9758	0.96721	0.99763			4.17243	0.1891	0.06457	4.17243	-2.15316	-2.06422			4.17243	0.13865	0.08816	4.17243	-2.10763	-2.06021			0	1.89547	0.26017			0	1.99267	0.11757
	202.74	-0.000755668	169.367			202.74	3.14415e-13	1.72086e-07	1.72086e-07	7.66101			9040.08	0.98495	0.98116	1.00633			4.20311	0.16912	0.05753	4.20311	-2.16517	-2.05742			4.20311	0.13801	0.0889	4.20311	-2.13562	-2.07362			0	1.90941	0.24543			0	2.00733	0.10504
	202.76	-0.000755668	168.203			202.76	3.14415e-13	1.72086e-07	1.72086e-07	-1.79132			9041.36	0.99297	0.99697	1.01235			4.23379	0.14879	0.05148	4.23379	-2.14622	-2.05064			4.23379	0.13649	0.08784	4.23379	-2.12971	-2.08202			0	1.92335	0.23124			0	2.02198	0.09313
	202.78	-0.000755668	169.178			202.78	3.14415e-13	1.72086e-07	1.72086e-07	-6.24033			9041.96	0.99646	1.00244	1.01605			4.26447	0.12865	0.04762	4.26447	-2.10763	-2.04601			4.26447	0.1345	0.08502	4.26447	-2.09104	-2.08422			0	1.93728	0.2176			0	2.03663	0.08184
	202.8	-0.000755668	171.84			202.8	3.14415e-13	1.72086e-07	1.72086e-07	-6.21583			9043.07	1.00351	1.01169	1.02156			4.29515	0.10926	0.04656	4.29515	-2.06224	-2.04411			4.29515	0.13248	0.08065	4.29515	-2.02958	-2.08035			0	1.95122	0.20451			0	2.05128	0.07117
	202.82	-0.000755668	178.11			202.82	3.14415e-13	1.72086e-07	1.72086e-07	-7.86462			9044.1	1.00806	1.01898	1.02537			4.32583	0.09112	0.04792	4.32583	-2.02078	-2.04387			4.32583	0.13085	0.07506	4.32583	-1.96138	-2.07169			0	1.96516	0.19199			0	2.06593	0.06114
	202.84	-0.000755668	188.26			202.84	3.14415e-13	1.72086e-07	1.72086e-07	-8.58264			9045.1	1.01119	1.02562	1.028			4.35651	0.07468	0.05058	4.35651	-1.98972	-2.04319			4.35651	0.13	0.06869	4.35651	-1.9042	-2.06035			0	1.97909	0.18004			0	2.08059	0.05181
	202.86	-0.000755668	193.131			202.86	3.14415e-13	1.72086e-07	1.72086e-07	-8.03172			9046.01	1.01389	1.03144	1.03016			4.38719	0.06027	0.05331	4.38719	-1.97103	-2.03994			4.38719	0.13016	0.06209	4.38719	-1.87277	-2.04859			0	1.99303	0.16867			0	2.09524	0.04325
	202.88	-0.000755668	184.682			202.88	3.14415e-13	1.72086e-07	1.72086e-07	-9.34804			9047.08	1.01669	1.03767	1.03186			4.41786	0.04808	0.05518	4.41786	-1.96336	-2.03285			4.41786	0.13142	0.05591	4.41786	-1.87501	-2.03831			0	2.00697	0.15788			0	2.10989	0.03564
	202.9	-0.000755668	171.205			202.9	3.14415e-13	1.72086e-07	1.72086e-07	-9.49548			9048.36	1.01852	1.04393	1.03293			4.44854	0.03816	0.05568	4.44854	-1.96384	-2.02209			4.44854	0.13372	0.05087	4.44854	-1.91016	-2.03055			0	2.02091	0.14767			0	2.12454	0.02925
	202.92	-0.000755668	166.129			202.92	3.14415e-13	1.72086e-07	1.72086e-07	-7.20301			9048.97	1.01898	1.04571	1.03305			4.47922	0.03049	0.0546	4.47922	-1.96963	-2.00919			4.47922	0.13684	0.04759	4.47922	-1.96924	-2.02533			0	2.03484	0.13806			0	2.13919	0.02456
	202.94	-0.000755668	162.024			202.94	3.14415e-13	1.72086e-07	1.72086e-07	-4.68676			9050.08	1.01974	1.04775	1.03275			4.5099	0.02511	0.05202	4.5099	-1.9788	-1.99644			4.5099	0.14049	0.04637	4.5099	-2.03767	-2.02178			0	2.04878	0.12905			0	2.15385	0.02214
	202.96	-0.000755668	157.552			202.96	3.14415e-13	1.72086e-07	1.72086e-07	-3.7776									4.54058	0.02223	0.04824	4.54058	-1.99024	-1.98597			4.54058	0.14434	0.04702	4.54058	-2.09912	-2.01849			0	2.06272	0.12065			0	2.1685	0.02229
	202.98	-0.000755668	161.767			202.98	3.14415e-13	1.72086e-07	1.72086e-07	-2.87653									4.57126	0.02209	0.04374	4.57126	-2.00305	-1.97904			4.57126	0.14811	0.04896	4.57126	-2.13958	-2.01404			0	2.07666	0.11287			0	2.18315	0.02459
	203	-0.000755668	174.049			203	3.14415e-13	1.72086e-07	1.72086e-07	-6.06282									4.60194	0.02446	0.03917	4.60194	-2.01591	-1.97562			4.60194	0.15156	0.05144	4.60194	-2.15048	-2.0074			0	2.09059	0.10573			0	2.1978	0.02823
	203.02	-0.000755668	180.574			203.02	3.14415e-13	1.72086e-07	1.72086e-07	-11.3435									4.63262	0.02856	0.03528	4.63262	-2.02681	-1.97458			4.63262	0.15454	0.05382	4.63262	-2.13027	-1.99831			0	2.10453	0.09922			0	2.21245	0.03253
	203.04	-0.000755668	176.027			203.04	3.14415e-13	1.72086e-07	1.72086e-07	-11.5568									4.6633	0.03354	0.03274	4.6633	-2.03335	-1.97428			4.6633	0.157	0.05564	4.6633	-2.08407	-1.98734			0	2.11847	0.09337			0	2.22711	0.03708
	203.06	-0.000755668	171.701			203.06	3.14415e-13	1.72086e-07	1.72086e-07	-6.51932									4.69398	0.03869	0.03188	4.69398	-2.03349	-1.9733			4.69398	0.15896	0.0566	4.69398	-2.02187	-1.97571			0	2.1324	0.08817			0	2.24176	0.04165
	203.08	-0.000755668	174.159			203.08	3.14415e-13	1.72086e-07	1.72086e-07	1.04097									4.72466	0.04349	0.03243	4.72466	-2.02636	-1.97104			4.72466	0.16054	0.05656	4.72466	-1.95578	-1.96499			0	2.14634	0.08363			0	2.25641	0.04611
	203.1	-0.000755668	176.941			203.1	3.14415e-13	1.72086e-07	1.72086e-07	4.93873									4.75534	0.04752	0.03372	4.75534	-2.01282	-1.96796			4.75534	0.16194	0.0555	4.75534	-1.89734	-1.95666			0	2.16028	0.07975			0	2.27106	0.0504
	203.12	-0.000755668	177.801			203.12	3.14415e-13	1.72086e-07	1.72086e-07	2.38147									4.78602	0.05047	0.03501	4.78602	-1.99536	-1.96527			4.78602	0.1634	0.05348	4.78602	-1.85548	-1.95174			0	2.17422	0.0765			0	2.28571	0.05447
	203.14	-0.000755668	176.501			203.14	3.14415e-13	1.72086e-07	1.72086e-07	-2.82002									4.8167	0.05216	0.03575	4.8167	-1.97747	-1.96443			4.8167	0.16524	0.05063	4.8167	-1.8355	-1.95059			0	2.18815	0.07386			0	2.30037	0.0583
	203.16	-0.000755668	171.561			203.16	3.14415e-13	1.72086e-07	1.72086e-07	-1.98127									4.84738	0.05247	0.03561	4.84738	-1.96271	-1.96647			4.84738	0.16779	0.04716	4.84738	-1.83913	-1.95284			0	2.20209	0.07181			0	2.31502	0.06189
	203.18	-0.000755668	168.121			203.18	3.14415e-13	1.72086e-07	1.72086e-07	2.34517									4.87806	0.05142	0.03446	4.87806	-1.95365	-1.97155			4.87806	0.17138	0.0433	4.87806	-1.86522	-1.95758			0	2.21603	0.07029			0	2.32967	0.06524
	203.2	-0.000755668	165.145			203.2	3.14415e-13	1.72086e-07	1.72086e-07	3.70884									4.90874	0.04908	0.03235	4.90874	-1.95132	-1.97887			4.90874	0.17631	0.03934	4.90874	-1.91064	-1.96361			0	2.22997	0.06926			0	2.34432	0.06833
	203.22	-0.000755668	163.549			203.22	3.14415e-13	1.72086e-07	1.72086e-07	2.16185									4.93942	0.04564	0.02942	4.93942	-1.95505	-1.98697			4.93942	0.18286	0.03557	4.93942	-1.97089	-1.96977			0	2.2439	0.06864			0	2.35897	0.07118
	203.24	-0.000755668	172.566			203.24	3.14415e-13	1.72086e-07	1.72086e-07	-5.05534									4.9701	0.04132	0.02593	4.9701	-1.96286	-1.99426			4.9701	0.19121	0.03229	4.9701	-2.0402	-1.97524			0	2.25784	0.06838			0	2.37363	0.0738
	203.26	-0.000755668	184.546			203.26	3.14415e-13	1.72086e-07	1.72086e-07	-13.135									5.00078	0.03644	0.02225	5.00078	-1.97224	-1.99958			5.00078	0.20147	0.02977	5.00078	-2.11133	-1.97963			0	2.27178	0.06842			0	2.38828	0.07619
	203.28	-0.000755668	181.148			203.28	3.14415e-13	1.72086e-07	1.72086e-07	-10.1994									5.03146	0.03137	0.0188	5.03146	-1.98079	-2.00257			5.03146	0.21365	0.02812	5.03146	-2.17534	-1.98305			0	2.28571	0.06869			0	2.40293	0.07835
	203.3	-0.000755668	171.898			203.3	3.14415e-13	1.72086e-07	1.72086e-07	3.13726									5.06214	0.02667	0.01609	5.06214	-1.98688	-2.00369			5.06214	0.22768	0.02732	5.06214	-2.22186	-1.98597			0	2.29965	0.06914			0	2.41758	0.0803
	203.32	-0.000755668	174.577			203.32	3.14415e-13	1.72086e-07	1.72086e-07	13.3957									5.09282	0.02308	0.01456	5.09282	-1.98989	-2.00395			5.09282	0.24344	0.02718	5.09282	-2.24033	-1.98896			0	2.31359	0.06971			0	2.43223	0.08205
	203.34	-0.000755668	183.935			203.34	3.14415e-13	1.72086e-07	1.72086e-07	11.2549									5.1235	0.02159	0.01431	5.1235	-1.99021	-2.00443			5.1235	0.26071	0.02741	5.1235	-2.22202	-1.99253			0	2.32753	0.07037			0	2.44689	0.0836
	203.36	-0.000755668	188.173			203.36	3.14415e-13	1.72086e-07	1.72086e-07	-0.59863									5.15418	0.02286	0.01494	5.15418	-1.98902	-2.00587			5.15418	0.27928	0.02772	5.15418	-2.16275	-1.99692			0	2.34146	0.07108			0	2.46154	0.08497
	203.38	-0.000755668	185.158			203.38	3.14415e-13	1.72086e-07	1.72086e-07	-11.0971									5.18486	0.02664	0.01586	5.18486	-1.98801	-2.00836			5.18486	0.29884	0.0279	5.18486	-2.06536	-2.00203			0	2.3554	0.0718			0	2.47619	0.08616
	203.4	-0.000755668	179.378			203.4	3.14415e-13	1.72086e-07	1.72086e-07	-12.7923									5.21553	0.03214	0.01663	5.21553	-1.98904	-2.01143			5.21553	0.31912	0.02779	5.21553	-1.94115	-2.00746			0	2.36934	0.07251			0	2.49084	0.08718
	203.42	-0.000755668	179.901			203.42	3.14415e-13	1.72086e-07	1.72086e-07	-9.88968									5.24621	0.03865	0.01699	5.24621	-1.99377	-2.01424			5.24621	0.33977	0.02732	5.24621	-1.80945	-2.01264			0	2.38328	0.07319			0	2.5055	0.08805
	203.44	-0.000755668	186.984			203.44	3.14415e-13	1.72086e-07	1.72086e-07	-3.14648									5.27689	0.04572	0.01682	5.27689	-2.00326	-2.01597			5.27689	0.36049	0.02648	5.27689	-1.69495	-2.01697			0	2.39721	0.07382			0	2.52015	0.08876
	203.46	-0.000755668	185.292			203.46	3.14415e-13	1.72086e-07	1.72086e-07	2.10892									5.30757	0.05301	0.01616	5.30757	-2.01758	-2.01613			5.30757	0.38094	0.02529	5.30757	-1.62308	-2.01999			0	2.41115	0.07439			0	2.5348	0.08934
	203.48	-0.000755668	174.785			203.48	3.14415e-13	1.72086e-07	1.72086e-07	-0.4602									5.33825	0.06025	0.01506	5.33825	-2.03546	-2.01475			5.33825	0.40079	0.02383	5.33825	-1.61418	-2.0215			0	2.42509	0.07489			0	2.54945	0.08978
	203.5	-0.000755668	171.144			203.5	3.14415e-13	1.72086e-07	1.72086e-07	-3.87538									5.36893	0.06718	0.01368	5.36893	-2.05425	-2.0123			5.36893	0.41974	0.02219	5.36893	-1.67798	-2.02155			0	2.43902	0.07532			0	2.5641	0.0901
	203.52	-0.000755668	169.252			203.52	3.14415e-13	1.72086e-07	1.72086e-07	-3.34672									5.39961	0.07355	0.01217	5.39961	-2.07017	-2.00945			5.39961	0.43748	0.02046	5.39961	-1.80977	-2.02044			0	2.45296	0.07566			0	2.57876	0.09029
	203.54	-0.000755668	166.23			203.54	3.14415e-13	1.72086e-07	1.72086e-07	-4.2311									5.43029	0.0791	0.01071	5.43029	-2.07905	-2.00682			5.43029	0.45375	0.01876	5.43029	-1.9896	-2.01858			0	2.4669	0.07592			0	2.59341	0.09038
	203.56	-0.000755668	169.017			203.56	3.14415e-13	1.72086e-07	1.72086e-07	-7.76927									5.46097	0.0836	0.0095	5.46097	-2.07739	-2.00474			5.46097	0.4683	0.0172	5.46097	-2.18503	-2.0164			0	2.48084	0.07609			0	2.60806	0.09036
	203.58	-0.000755668	172.73			203.58	3.14415e-13	1.72086e-07	1.72086e-07	-11.0558									5.49165	0.08683	0.00865	5.49165	-2.06353	-2.00323			5.49165	0.48091	0.01588	5.49165	-2.35728	-2.01423			0	2.49477	0.07618			0	2.62271	0.09025
	203.6	-0.000755668	171.083			203.6	3.14415e-13	1.72086e-07	1.72086e-07	-7.70037									5.52233	0.08863	0.00819	5.52233	-2.03845	-2.00201			5.52233	0.49142	0.01484	5.52233	-2.46947	-2.01223			0	2.50871	0.07619			0	2.63736	0.09004
	203.62	-0.000755668	166.535			203.62	3.14415e-13	1.72086e-07	1.72086e-07	-0.21514									5.55301	0.08887	0.00804	5.55301	-2.00598	-2.00073			5.55301	0.49967	0.01411	5.55301	-2.49509	-2.01041			0	2.52265	0.07612			0	2.65202	0.08974
	203.64	-0.000755668	162.464			203.64	3.14415e-13	1.72086e-07	1.72086e-07	-0.04161									5.58369	0.0875	0.00803	5.58369	-1.9722	-1.9992			5.58369	0.50555	0.01364	5.58369	-2.42481	-2.00866			0	2.53659	0.07596			0	2.66667	0.08936
	203.66	-0.000755668	157.391			203.66	3.14415e-13	1.72086e-07	1.72086e-07	-3.22627									5.61437	0.08453	0.008	5.61437	-1.94404	-1.99743			5.61437	0.509	0.01337	5.61437	-2.26954	-2.00681			0	2.55052	0.07574			0	2.68132	0.0889
	203.68	-0.000755668	154			203.68	3.14415e-13	1.72086e-07	1.72086e-07	-2.94877									5.64505	0.08003	0.00784	5.64505	-1.92746	-1.99568			5.64505	0.50999	0.01321	5.64505	-2.05903	-2.00473			0	2.56446	0.07544			0	2.69597	0.08837
	203.7	-0.000755668	161.19			203.7	3.14415e-13	1.72086e-07	1.72086e-07	-0.61461									5.67573	0.07418	0.0075	5.67573	-1.92583	-1.99431			5.67573	0.50854	0.01308	5.67573	-1.83594	-2.00238			0	2.5784	0.07507			0	2.71062	0.08777
	203.72	-0.000755668	175.781			203.72	3.14415e-13	1.72086e-07	1.72086e-07	0.63271									5.70641	0.06719	0.00697	5.70641	-1.93883	-1.99364			5.70641	0.50471	0.01291	5.70641	-1.64664	-1.99981			0	2.59233	0.07463			0	2.72528	0.0871
	203.74	-0.000755668	181.299			203.74	3.14415e-13	1.72086e-07	1.72086e-07	1.12523									5.73709	0.0594	0.00627	5.73709	-1.96249	-1.99379			5.73709	0.49859	0.01268	5.73709	-1.53084	-1.99719			0	2.60627	0.07414			0	2.73993	0.08637
	203.76	-0.000755668	178.477			203.76	3.14415e-13	1.72086e-07	1.72086e-07	6.67883									5.76777	0.05124	0.00544	5.76777	-1.99018	-1.99462			5.76777	0.49034	0.01235	5.76777	-1.5125	-1.99473			0	2.62021	0.07359			0	2.75458	0.08558
	203.78	-0.000755668	180.408			203.78	3.14415e-13	1.72086e-07	1.72086e-07	10.4457									5.79845	0.04327	0.00454	5.79845	-2.0145	-1.99583			5.79845	0.48014	0.01194	5.79845	-1.59421	-1.99264			0	2.63415	0.07298			0	2.76923	0.08473
	203.8	-0.000755668	181.827			203.8	3.14415e-13	1.72086e-07	1.72086e-07	2.57373									5.82913	0.0363	0.00366	5.82913	-2.02929	-1.99701			5.82913	0.46825	0.01144	5.82913	-1.7565	-1.9911			0	2.64808	0.07232			0	2.78388	0.08383
	203.82	-0.000755668	173.457			203.82	3.14415e-13	1.72086e-07	1.72086e-07	-8.11342									5.85981	0.03136	0.0029	5.85981	-2.03133	-1.99786			5.85981	0.45493	0.01087	5.85981	-1.96232	-1.99022			0	2.66202	0.07162			0	2.79854	0.08287
	203.84	-0.000755668	161.315			203.84	3.14415e-13	1.72086e-07	1.72086e-07	-8.29356									5.89049	0.02942	0.00239	5.89049	-2.02116	-1.99827			5.89049	0.44051	0.01027	5.89049	-2.16558	-1.98999			0	2.67596	0.07087			0	2.81319	0.08187
	203.86	-0.000755668	156.616			203.86	3.14415e-13	1.72086e-07	1.72086e-07	-3.65788									5.92117	0.03062	0.00224	5.92117	-2.0027	-1.99831			5.92117	0.42534	0.00964	5.92117	-2.32185	-1.99036			0	2.6899	0.07009			0	2.82784	0.08082
	203.88	-0.000755668	161.317			203.88	3.14415e-13	1.72086e-07	1.72086e-07	-5.66627									5.95185	0.03397	0.00241	5.95185	-1.98202	-1.99819			5.95185	0.40977	0.009	5.95185	-2.39853	-1.99122			0	2.70383	0.06926			0	2.84249	0.07973
	203.9	-0.000755668	163.601			203.9	3.14415e-13	1.72086e-07	1.72086e-07	-8.89841									5.98253	0.03818	0.00271	5.98253	-1.96545	-1.99816			5.98253	0.3942	0.00838	5.98253	-2.38214	-1.99243			0	2.71777	0.0684			0	2.85714	0.0786
	203.92	-0.000755668	159.83			203.92	3.14415e-13	1.72086e-07	1.72086e-07	-7.62504									6.0132	0.0423	0.003	6.0132	-1.95783	-1.99839			6.0132	0.37896	0.00778	6.0132	-2.28095	-1.99383			0	2.73171	0.06751			0	2.8718	0.07743
	203.94	-0.000755668	160.437			203.94	3.14415e-13	1.72086e-07	1.72086e-07	-1.52883									6.04388	0.04575	0.00322	6.04388	-1.96122	-1.99892			6.04388	0.3644	0.00722	6.04388	-2.12242	-1.99531			0	2.74565	0.06659			0	2.88645	0.07622
	203.96	-0.000755668	166.919			203.96	3.14415e-13	1.72086e-07	1.72086e-07	4.5767									6.07456	0.04821	0.00333	6.07456	-1.97454	-1.99964			6.07456	0.35077	0.0067	6.07456	-1.94614	-1.99674			0	2.75958	0.06564			0	2.9011	0.07498
	203.98	-0.000755668	171.059			203.98	3.14415e-13	1.72086e-07	1.72086e-07	3.00786									6.10524	0.0495	0.00334	6.10524	-1.99412	-2.00041			6.10524	0.33825	0.00623	6.10524	-1.79408	-1.99805			0	2.77352	0.06466			0	2.91575	0.07371
	204	-0.000755668	172.102			204	3.14415e-13	1.72086e-07	1.72086e-07	-2.77711									6.13592	0.04959	0.00329	6.13592	-2.0149	-2.00109			6.13592	0.32694	0.00581	6.13592	-1.70058	-1.99919			0	2.78746	0.06366			0	2.9304	0.07241
	204.02	-0.000755668	167.264			204.02	3.14415e-13	1.72086e-07	1.72086e-07	-9.96802									6.1666	0.04848	0.00321	6.1666	-2.03197	-2.00161			6.1666	0.31682	0.00548	6.1666	-1.68451	-2.00014			0	2.80139	0.06263			0	2.94506	0.07108
	204.04	-0.000755668	158.547			204.04	3.14415e-13	1.72086e-07	1.72086e-07	-10.8946									6.19728	0.04626	0.00316	6.19728	-2.04179	-2.00201			6.19728	0.30776	0.00523	6.19728	-1.74541	-2.00093			0	2.81533	0.06159			0	2.95971	0.06973
	204.06	-0.000755668	161.773			204.06	3.14415e-13	1.72086e-07	1.72086e-07	-5.32264									6.22796	0.04304	0.00318	6.22796	-2.043	-2.00237			6.22796	0.29958	0.0051	6.22796	-1.86452	-2.00161			0	2.82927	0.06052			0	2.97436	0.06836
	204.08	-0.000755668	174.47			204.08	3.14415e-13	1.72086e-07	1.72086e-07	-5.44168									6.25864	0.03897	0.00329	6.25864	-2.03653	-2.00275			6.25864	0.29202	0.0051	6.25864	-2.01007	-2.00226			0	2.84321	0.05944			0	2.98901	0.06697
	204.1	-0.000755668	178.768			204.1	3.14415e-13	1.72086e-07	1.72086e-07	-8.19588									6.28932	0.03421	0.00347	6.28932	-2.02504	-2.00318			6.28932	0.28481	0.00524	6.28932	-2.14562	-2.00298			0	2.85714	0.05834			0	3.00366	0.06556
	204.12	-0.000755668	171.051			204.12	3.14415e-13	1.72086e-07	1.72086e-07	-6.24375									6.32	0.02894	0.00368	6.32	-2.01205	-2.00359			6.32	0.27768	0.00551	6.32	-2.23907	-2.0038			0	2.87108	0.05723			0	3.01832	0.06415
	204.14	-0.000755668	167.872			204.14	3.14415e-13	1.72086e-07	1.72086e-07	2.43444									6.35068	0.02334	0.00387	6.35068	-2.00088	-2.00387			6.35068	0.27041	0.00589	6.35068	-2.27024	-2.00476			0	2.88502	0.0561			0	3.03297	0.06272
	204.16	-0.000755668	171.335			204.16	3.14415e-13	1.72086e-07	1.72086e-07	9.0586									6.38136	0.01758	0.004	6.38136	-1.99386	-2.0039			6.38136	0.26283	0.00635	6.38136	-2.23514	-2.00577			0	2.89896	0.05496			0	3.04762	0.06128
	204.18	-0.000755668	168.698			204.18	3.14415e-13	1.72086e-07	1.72086e-07	7.76198									6.41204	0.01183	0.00406	6.41204	-1.99184	-2.00364			6.41204	0.25486	0.00685	6.41204	-2.14607	-2.00671			0	2.91289	0.0538			0	3.06227	0.05983
	204.2	-0.000755668	164.066			204.2	3.14415e-13	1.72086e-07	1.72086e-07	3.65									6.44272	0.00627	0.00403	6.44272	-1.99415	-2.00311			6.44272	0.2465	0.00737	6.44272	-2.02772	-2.00736			0	2.92683	0.05264			0	3.07692	0.05838
	204.22	-0.000755668	164.158			204.22	3.14415e-13	1.72086e-07	1.72086e-07	0.70887									6.4734	0.00123	0.00392	6.4734	-1.99898	-2.00242			6.4734	0.23782	0.00786	6.4734	-1.91046	-2.00754			0	2.94077	0.05147			0	3.09158	0.05693
	204.24	-0.000755668	169.577			204.24	3.14415e-13	1.72086e-07	1.72086e-07	4.14538									6.50408	0.00398	0.00377	6.50408	-2.00397	-2.00168			6.50408	0.22895	0.0083	6.50408	-1.82258	-2.00705			0	2.9547	0.05028			0	3.10623	0.05549
	204.26	-0.000755668	176.902			204.26	3.14415e-13	1.72086e-07	1.72086e-07	8.90265									6.53476	0.00822	0.00361	6.53476	-2.007	-2.00101			6.53476	0.22009	0.00866	6.53476	-1.78352	-2.00582			0	2.96864	0.0491			0	3.12088	0.05404
	204.28	-0.000755668	177.973			204.28	3.14415e-13	1.72086e-07	1.72086e-07	6.19168									6.56544	0.01182	0.0035	6.56544	-2.00671	-2.00044			6.56544	0.21146	0.00891	6.56544	-1.79959	-2.00389			0	2.98258	0.0479			0	3.13553	0.0526
	204.3	-0.000755668	172.799			204.3	3.14415e-13	1.72086e-07	1.72086e-07	2.9739									6.59612	0.01469	0.00345	6.59612	-2.00293	-1.99992			6.59612	0.20329	0.00904	6.59612	-1.86331	-2.00144			0	2.99652	0.0467			0	3.15018	0.05117
	204.32	-0.000755668	170.469			204.32	3.14415e-13	1.72086e-07	1.72086e-07	2.63821									6.6268	0.01675	0.00348	6.6268	-1.99665	-1.99939			6.6268	0.19579	0.00903	6.6268	-1.95607	-1.99879			0	3.01045	0.0455			0	3.16484	0.04975
	204.34	-0.000755668	167.146			204.34	3.14415e-13	1.72086e-07	1.72086e-07	3.13992									6.65748	0.01797	0.00356	6.65748	-1.98975	-1.99877			6.65748	0.18909	0.00887	6.65748	-2.05341	-1.99629			0	3.02439	0.0443			0	3.17949	0.04834
	204.36	-0.000755668	163.614			204.36	3.14415e-13	1.72086e-07	1.72086e-07	5.00008									6.68816	0.01835	0.00364	6.68816	-1.98436	-1.99808			6.68816	0.18326	0.00856	6.68816	-2.13136	-1.9943			0	3.03833	0.04309			0	3.19414	0.04694
	204.38	-0.000755668	167.725			204.38	3.14415e-13	1.72086e-07	1.72086e-07	11.0185									6.71884	0.01791	0.00367	6.71884	-1.98223	-1.99741			6.71884	0.17827	0.00809	6.71884	-2.17227	-1.99308			0	3.05227	0.04189			0	3.20879	0.04556
	204.4	-0.000755668	172.695			204.4	3.14415e-13	1.72086e-07	1.72086e-07	13.1224									6.74952	0.01672	0.00359	6.74952	-1.98412	-1.99691			6.74952	0.17402	0.00748	6.74952	-2.16868	-1.99276			0	3.0662	0.04069			0	3.22344	0.04419
	204.42	-0.000755668	166.307			204.42	3.14415e-13	1.72086e-07	1.72086e-07	4.4721									6.7802	0.01492	0.00339	6.7802	-1.98952	-1.99673			6.7802	0.17029	0.00674	6.7802	-2.12434	-1.99327			0	3.08014	0.03949			0	3.2381	0.04285
	204.44	-0.000755668	156.395			204.44	3.14415e-13	1.72086e-07	1.72086e-07	-6.25008									6.81087	0.01271	0.00305	6.81087	-1.99678	-1.99695			6.81087	0.16685	0.00588	6.81087	-2.05252	-1.9944			0	3.09408	0.0383			0	3.25275	0.04152
	204.46	-0.000755668	158.482			204.46	3.14415e-13	1.72086e-07	1.72086e-07	-14.8135									6.84155	0.01046	0.00256	6.84155	-2.00361	-1.99754			6.84155	0.16343	0.00495	6.84155	-1.97205	-1.99585			0	3.10801	0.03711			0	3.2674	0.04022
	204.48	-0.000755668	166.391			204.48	3.14415e-13	1.72086e-07	1.72086e-07	-15.6851									6.87223	0.00878	0.00195	6.87223	-2.00778	-1.99835			6.87223	0.1598	0.00396	6.87223	-1.90234	-1.99726			0	3.12195	0.03593			0	3.28205	0.03893
	204.5	-0.000755668	168.863			204.5	3.14415e-13	1.72086e-07	1.72086e-07	-7.42436									6.90291	0.00845	0.00123	6.90291	-2.00791	-1.99914			6.90291	0.15572	0.00298	6.90291	-1.85871	-1.99835			0	3.13589	0.03476			0	3.2967	0.03767
	204.52	-0.000755668	167.719			204.52	3.14415e-13	1.72086e-07	1.72086e-07	3.0203									6.93359	0.00968	0.000472859	6.93359	-2.00394	-1.99968			6.93359	0.15105	0.0021	6.93359	-1.84907	-1.99892			0	3.14983	0.03359			0	3.31136	0.03644
	204.54	-0.000755668	173.308			204.54	3.14415e-13	1.72086e-07	1.72086e-07	6.86925									6.96427	0.01182	0.000452559	6.96427	-1.99718	-1.99979			6.96427	0.14567	0.00154	6.96427	-1.87272	-1.99895			0	3.16376	0.03244			0	3.32601	0.03523
	204.56	-0.000755668	182.17			204.56	3.14415e-13	1.72086e-07	1.72086e-07	6.23028									6.99495	0.01412	0.00124	6.99495	-1.98989	-1.99944			6.99495	0.13955	0.00161	6.99495	-1.92135	-1.99856			0	3.1777	0.0313			0	3.34066	0.03404
	204.58	-0.000755668	185.507			204.58	3.14415e-13	1.72086e-07	1.72086e-07	9.2765									7.02563	0.0161	0.00203	7.02563	-1.9845	-1.9987			7.02563	0.1327	0.00216	7.02563	-1.98174	-1.99797			0	3.19164	0.03018			0	3.35531	0.03289
	204.6	-0.000755668	182.903			204.6	3.14415e-13	1.72086e-07	1.72086e-07	10.9895									7.05631	0.01749	0.00275	7.05631	-1.98281	-1.99775			7.05631	0.12518	0.00285	7.05631	-2.03942	-1.99742			0	3.20558	0.02907			0	3.36996	0.03175
	204.62	-0.000755668	178.387			204.62	3.14415e-13	1.72086e-07	1.72086e-07	10.5147									7.08699	0.01809	0.0034	7.08699	-1.98527	-1.9968			7.08699	0.11711	0.0035	7.08699	-2.08214	-1.99716			0	3.21951	0.02797			0	3.38462	0.03065
	204.64	-0.000755668	174.896			204.64	3.14415e-13	1.72086e-07	1.72086e-07	8.81162									7.11767	0.0178	0.00397	7.11767	-1.99095	-1.99605			7.11767	0.10862	0.00406	7.11767	-2.10253	-1.99733			0	3.23345	0.02689			0	3.39927	0.02958
	204.66	-0.000755668	170.333			204.66	3.14415e-13	1.72086e-07	1.72086e-07	3.42318									7.14835	0.01658	0.00445	7.14835	-1.99781	-1.99561			7.14835	0.09989	0.0045	7.14835	-2.09916	-1.99796			0	3.24739	0.02583			0	3.41392	0.02853
	204.68	-0.000755668	165.697			204.68	3.14415e-13	1.72086e-07	1.72086e-07	-4.48073									7.17903	0.01447	0.00486	7.17903	-2.00354	-1.99555			7.17903	0.09111	0.00481	7.17903	-2.07611	-1.99897			0	3.26132	0.02479			0	3.42857	0.02751
	204.7	-0.000755668	166.119			204.7	3.14415e-13	1.72086e-07	1.72086e-07	-11.1165									7.20971	0.01156	0.00521	7.20971	-2.00643	-1.99586			7.20971	0.08245	0.00499	7.20971	-2.04129	-2.00021			0	3.27526	0.02376			0	3.44322	0.02652
	204.72	-0.000755668	170.114			204.72	3.14415e-13	1.72086e-07	1.72086e-07	-9.42814									7.24039	0.0081	0.00552	7.24039	-2.00606	-1.99653			7.24039	0.07413	0.00505	7.24039	-2.00406	-2.00149			0	3.2892	0.02276			0	3.45788	0.02556
	204.74	-0.000755668	173.124			204.74	3.14415e-13	1.72086e-07	1.72086e-07	-3.50475									7.27107	0.00475	0.00578	7.27107	-2.00342	-1.99753			7.27107	0.06632	0.005	7.27107	-1.97284	-2.00263			0	3.30314	0.02177			0	3.47253	0.02463
	204.76	-0.000755668	171.644			204.76	3.14415e-13	1.72086e-07	1.72086e-07	-2.7161									7.30175	0.00434	0.00599	7.30175	-2.00054	-1.99881			7.30175	0.05919	0.00487	7.30175	-1.95338	-2.00349			0	3.31707	0.02081			0	3.48718	0.02373
	204.78	-0.000755668	172.82			204.78	3.14415e-13	1.72086e-07	1.72086e-07	-3.87548									7.33243	0.00787	0.00613	7.33243	-1.99962	-2.00029			7.33243	0.0529	0.00467	7.33243	-1.94786	-2.00402			0	3.33101	0.01987			0	3.50183	0.02285
	204.8	-0.000755668	178.609			204.8	3.14415e-13	1.72086e-07	1.72086e-07	-5.70695									7.36311	0.01229	0.00616	7.36311	-2.0021	-2.00183			7.36311	0.04756	0.00443	7.36311	-1.95506	-2.00422			0	3.34495	0.01895			0	3.51648	0.022
	204.82	-0.000755668	179.29			204.82	3.14415e-13	1.72086e-07	1.72086e-07	-9.61752									7.39379	0.01663	0.00607	7.39379	-2.00798	-2.00322			7.39379	0.04323	0.00416	7.39379	-1.97124	-2.00415			0	3.35889	0.01806			0	3.53114	0.02118
	204.84	-0.000755668	174.47			204.84	3.14415e-13	1.72086e-07	1.72086e-07	-11.1946									7.42447	0.02051	0.00581	7.42447	-2.01569	-2.00425			7.42447	0.03994	0.0039	7.42447	-1.99146	-2.00386			0	3.37282	0.01719			0	3.54579	0.02039
	204.86	-0.000755668	171.518			204.86	3.14415e-13	1.72086e-07	1.72086e-07	-9.7027									7.45515	0.02373	0.00539	7.45515	-2.0226	-2.00474			7.45515	0.03763	0.00364	7.45515	-2.0109	-2.00343			0	3.38676	0.01634			0	3.56044	0.01962
	204.88	-0.000755668	171.846			204.88	3.14415e-13	1.72086e-07	1.72086e-07	-7.44255									7.48583	0.0261	0.00478	7.48583	-2.02598	-2.00463			7.48583	0.0362	0.00338	7.48583	-2.02581	-2.00289			0	3.4007	0.01552			0	3.57509	0.01888
	204.9	-0.000755668	165.584			204.9	3.14415e-13	1.72086e-07	1.72086e-07	-5.03429									7.51651	0.02751	0.00401	7.51651	-2.02404	-2.00401			7.51651	0.03552	0.00313	7.51651	-2.03401	-2.00226			0	3.41463	0.01472			0	3.58974	0.01817
	204.92	-0.000755668	166.122			204.92	3.14415e-13	1.72086e-07	1.72086e-07	0.46898									7.54719	0.02791	0.00314	7.54719	-2.0167	-2.00312			7.54719	0.03545	0.00287	7.54719	-2.03491	-2.00158			0	3.42857	0.01395			0	3.6044	0.01748
	204.94	-0.000755668	176.532			204.94	3.14415e-13	1.72086e-07	1.72086e-07	10.4873									7.57787	0.02731	0.00232	7.57787	-2.00571	-2.00231			7.57787	0.0359	0.00259	7.57787	-2.02916	-2.00087			0	3.44251	0.0132			0	3.61905	0.01682
	204.96	-0.000755668	176.261			204.96	3.14415e-13	1.72086e-07	1.72086e-07	11.3386									7.60854	0.02577	0.00193	7.60854	-1.99412	-2.0019			7.60854	0.03678	0.00227	7.60854	-2.0182	-2.00018			0	3.45645	0.01247			0	3.6337	0.01618
	204.981	-0.000755668	168.752			204.981	3.14415e-13	1.72086e-07	1.72086e-07	3.94762									7.63922	0.02339	0.00236	7.63922	-1.98521	-2.00212			7.63922	0.03805	0.0019	7.63922	-2.00387	-1.99961			0	3.47038	0.01177			0	3.64835	0.01556
	205	-0.000755668	168.652			205	3.14415e-13	1.72086e-07	1.72086e-07	-4.59168									7.6699	0.02037	0.00334	7.6699	-1.98134	-2.00297			7.6699	0.03968	0.00148	7.6699	-1.98817	-1.99925			0	3.48432	0.01109			0	3.663	0.01497
	205.02	-0.000755668	170.839			205.02	3.14415e-13	1.72086e-07	1.72086e-07	-11.8951									7.70058	0.01693	0.00448	7.70058	-1.98314	-2.00424			7.70058	0.04166	0.00103	7.70058	-1.97318	-1.99916			0	3.49826	0.01044			0	3.67766	0.0144
	205.041	-0.000755668	165.062			205.041	3.14415e-13	1.72086e-07	1.72086e-07	-9.06852									7.73126	0.01336	0.00559	7.73126	-1.98933	-2.00556			7.73126	0.04396	0.000607619	7.73126	-1.96098	-1.99939			0	3.5122	0.00982			0	3.69231	0.01385
	205.061	-0.000755668	161.787			205.061	3.14415e-13	1.72086e-07	1.72086e-07	-4.1475									7.76194	0.01007	0.00657	7.76194	-1.99722	-2.00649			7.76194	0.04654	0.000480308	7.76194	-1.95364	-1.99991			0	3.52613	0.00921			0	3.70696	0.01332
	205.081	-0.000755668	163.173			205.081	3.14415e-13	1.72086e-07	1.72086e-07	-3.96261									7.79262	0.00764	0.00738	7.79262	-2.00377	-2.00667			7.79262	0.04934	0.000860146	7.79262	-1.95292	-2.0006			0	3.54007	0.00863			0	3.72161	0.01281
	205.101	-0.000755668	160.317			205.101	3.14415e-13	1.72086e-07	1.72086e-07	-0.27118									7.8233	0.00676	0.00796	7.8233	-2.00671	-2.00596			7.8233	0.0523	0.00138	7.8233	-1.95991	-2.00133			0	3.55401	0.00808			0	3.73626	0.01233
	205.121	-0.000755668	155.228			205.121	3.14415e-13	1.72086e-07	1.72086e-07	3.63957									7.85398	0.00736	0.0083	7.85398	-2.00537	-2.00443			7.85398	0.05535	0.00191	7.85398	-1.9746	-2.00189			0	3.56794	0.00755			0	3.75092	0.01186
	205.141	-0.000755668	161.854			205.141	3.14415e-13	1.72086e-07	1.72086e-07	3.72501									7.88466	0.00846	0.00841	7.88466	-2.0008	-2.00236			7.88466	0.05839	0.0024	7.88466	-1.99554	-2.00214			0	3.58188	0.00704			0	3.76557	0.01141
	205.161	-0.000755668	173.888			205.161	3.14415e-13	1.72086e-07	1.72086e-07	8.72404									7.91534	0.00932	0.0083	7.91534	-1.99532	-2.00013			7.91534	0.06135	0.00284	7.91534	-2.01974	-2.00195			0	3.59582	0.00656			0	3.78022	0.01097
	205.181	-0.000755668	176.549			205.181	3.14415e-13	1.72086e-07	1.72086e-07	11.7637									7.94602	0.00959	0.00801	7.94602	-1.99144	-1.9981			7.94602	0.06412	0.0032	7.94602	-2.04303	-2.00133			0	3.60976	0.0061			0	3.79487	0.01056
	205.201	-0.000755668	173.867			205.201	3.14415e-13	1.72086e-07	1.72086e-07	8.6969									7.9767	0.00917	0.00759	7.9767	-1.99087	-1.99654			7.9767	0.06663	0.00346	7.9767	-2.06075	-2.00036			0	3.62369	0.00566			0	3.80952	0.01016
	205.221	-0.000755668	173.023			205.221	3.14415e-13	1.72086e-07	1.72086e-07	6.60416									8.00738	0.00813	0.00712	8.00738	-1.99378	-1.9955			8.00738	0.06881	0.00362	8.00738	-2.06881	-1.99922			0	3.63763	0.00525			0	3.82418	0.00978
	205.241	-0.000755668	167.959			205.241	3.14415e-13	1.72086e-07	1.72086e-07	5.38764									8.03806	0.00672	0.00667	8.03806	-1.99877	-1.99491			8.03806	0.07057	0.00367	8.03806	-2.06468	-1.99812			0	3.65157	0.00486			0	3.83883	0.00941
	205.261	-0.000755668	163.129			205.261	3.14415e-13	1.72086e-07	1.72086e-07	-0.33745									8.06874	0.00554	0.00632	8.06874	-2.00345	-1.99459			8.06874	0.07187	0.0036	8.06874	-2.04824	-1.99727			0	3.66551	0.00449			0	3.85348	0.00906
	205.281	-0.000755668	165.943			205.281	3.14415e-13	1.72086e-07	1.72086e-07	-4.2767									8.09942	0.00558	0.00612	8.09942	-2.00554	-1.99436			8.09942	0.07266	0.00341	8.09942	-2.02205	-1.99684			0	3.67944	0.00415			0	3.86813	0.00872
	205.301	-0.000755668	168.938			205.301	3.14415e-13	1.72086e-07	1.72086e-07	-5.19202									8.1301	0.00719	0.00606	8.1301	-2.00378	-1.99413			8.1301	0.0729	0.00312	8.1301	-1.99103	-1.99688			0	3.69338	0.00383			0	3.88278	0.00839
	205.321	-0.000755668	169.624			205.321	3.14415e-13	1.72086e-07	1.72086e-07	-7.90179									8.16078	0.0096	0.00611	8.16078	-1.99859	-1.99392			8.16078	0.0726	0.00274	8.16078	-1.96146	-1.99736			0	3.70732	0.00354			0	3.89744	0.00808
	205.341	-0.000755668	170.36			205.341	3.14415e-13	1.72086e-07	1.72086e-07	-11.9914									8.19146	0.01209	0.0062	8.19146	-1.99191	-1.99382			8.19146	0.07176	0.00226	8.19146	-1.93958	-1.99813			0	3.72125	0.00328			0	3.91209	0.00778
	205.361	-0.000755668	168.962			205.361	3.14415e-13	1.72086e-07	1.72086e-07	-11.2416									8.22214	0.01423	0.00627	8.22214	-1.98644	-1.99396			8.22214	0.0704	0.00173	8.22214	-1.93013	-1.99899			0	3.73519	0.00304			0	3.92674	0.00749
	205.381	-0.000755668	168.856			205.381	3.14415e-13	1.72086e-07	1.72086e-07	-3.20619									8.25282	0.01575	0.00627	8.25282	-1.98453	-1.99443			8.25282	0.06856	0.00114	8.25282	-1.93514	-1.99973			0	3.74913	0.00283			0	3.94139	0.00722
	205.401	-0.000755668	168.368			205.401	3.14415e-13	1.72086e-07	1.72086e-07	1.7014									8.2835	0.01642	0.00616	8.2835	-1.98717	-1.99524			8.2835	0.06631	0.000548396	8.2835	-1.95334	-2.00017			0	3.76307	0.00266			0	3.95604	0.00695
	205.421	-0.000755668	167.242			205.421	3.14415e-13	1.72086e-07	1.72086e-07	-1.74907									8.31418	0.01612	0.00595	8.31418	-1.99347	-1.99628			8.31418	0.06373	0.000279481	8.31418	-1.9804	-2.00021			0	3.777	0.00251			0	3.9707	0.0067
	205.441	-0.000755668	163.905			205.441	3.14415e-13	1.72086e-07	1.72086e-07	-1.99591									8.34486	0.01475	0.00565	8.34486	-2.001	-1.99739			8.34486	0.0609	0.000803838	8.34486	-2.00995	-1.99987			0	3.79094	0.0024			0	3.98535	0.00645
	205.461	-0.000755668	166.071			205.461	3.14415e-13	1.72086e-07	1.72086e-07	2.45378									8.37554	0.01231	0.00532	8.37554	-2.00669	-1.99842			8.37554	0.05793	0.00139	8.37554	-2.03508	-1.99922			0	3.80488	0.00232			0	4	0.00622
	205.481	-0.000755668	179.354			205.481	3.14415e-13	1.72086e-07	1.72086e-07	7.95032									8.40621	0.00893	0.005	8.40621	-2.00814	-1.99925			8.40621	0.05492	0.00194	8.40621	-2.05008	-1.99842			0	3.81882	0.00228			0.05	0	0.00986
	205.501	-0.000755668	189.868			205.501	3.14415e-13	1.72086e-07	1.72086e-07	7.33375									8.43689	0.00511	0.00477	8.43689	-2.00468	-1.99988			8.43689	0.052	0.00243	8.43689	-2.05182	-1.99767			0	3.83275	0.00226			0.05	0.01465	0.01686
	205.521	-0.000755668	184.218			205.521	3.14415e-13	1.72086e-07	1.72086e-07	-0.95575									8.46757	0.00429	0.00469	8.46757	-1.99786	-2.0004			8.46757	0.04928	0.00286	8.46757	-2.04053	-1.99714			0	3.84669	0.00227			0.05	0.0293	0.02376
	205.541	-0.000755668	167.84			205.541	3.14415e-13	1.72086e-07	1.72086e-07	-5.13461									8.49825	0.00906	0.00478	8.49825	-1.99095	-2.00093			8.49825	0.04685	0.00322	8.49825	-2.01973	-1.99695			0	3.86063	0.0023			0.05	0.04396	0.02893
	205.561	-0.000755668	163.168			205.561	3.14415e-13	1.72086e-07	1.72086e-07	-4.74094									8.52893	0.01536	0.00501	8.52893	-1.9878	-2.00162			8.52893	0.0448	0.00349	8.52893	-1.99522	-1.99716			0	3.87456	0.00235			0.05	0.05861	0.03308
	205.581	-0.000755668	172.141			205.581	3.14415e-13	1.72086e-07	1.72086e-07	-6.71157									8.55961	0.02208	0.00533	8.55961	-1.99131	-2.00252			8.55961	0.04319	0.00368	8.55961	-1.97364	-1.99774			0	3.8885	0.00242			0.05	0.07326	0.03649
	205.601	-0.000755668	176.709			205.601	3.14415e-13	1.72086e-07	1.72086e-07	-9.1857									8.59029	0.02882	0.00567	8.59029	-2.00208	-2.00359			8.59029	0.04203	0.00379	8.59029	-1.96064	-1.9986			0	3.90244	0.0025			0.05	0.08791	0.03925
	205.621	-0.000755668	172.628			205.621	3.14415e-13	1.72086e-07	1.72086e-07	-5.18399									8.62097	0.03528	0.00598	8.62097	-2.01794	-2.00469			8.62097	0.04133	0.00383	8.62097	-1.95949	-1.99962			0	3.91638	0.0026			0.05	0.10256	0.04142
	205.641	-0.000755668	165.821			205.641	3.14415e-13	1.72086e-07	1.72086e-07	3.31191									8.65165	0.0412	0.00622	8.65165	-2.03437	-2.00564			8.65165	0.04103	0.00379	8.65165	-1.97018	-2.00066			0	3.93031	0.0027			0.05	0.11722	0.04306
	205.661	-0.000755668	165.585			205.661	3.14415e-13	1.72086e-07	1.72086e-07	7.02119									8.68233	0.04634	0.00636	8.68233	-2.04593	-2.00625			8.68233	0.04106	0.00369	8.68233	-1.98949	-2.00158			0	3.94425	0.0028			0.05	0.13187	0.04423
	205.681	-0.000755668	175.167			205.681	3.14415e-13	1.72086e-07	1.72086e-07	6.08554									8.71301	0.05051	0.0064	8.71301	-2.04803	-2.00639			8.71301	0.04136	0.00353	8.71301	-2.01191	-2.00228			0	3.95819	0.00291			0.05	0.14652	0.04504
	205.701	-0.000755668	184.664			205.701	3.14415e-13	1.72086e-07	1.72086e-07	5.52981									8.74369	0.05357	0.00634	8.74369	-2.03868	-2.00601			8.74369	0.04185	0.00333	8.74369	-2.0311	-2.00272			0	3.97213	0.00302			0.05	0.16117	0.04561
	205.721	-0.000755668	183.863			205.721	3.14415e-13	1.72086e-07	1.72086e-07	4.64014									8.77437	0.0554	0.00619	8.77437	-2.01929	-2.00518			8.77437	0.04244	0.00308	8.77437	-2.04166	-2.00287			0	3.98606	0.00313			0.05	0.17582	0.04609
	205.741	-0.000755668	180.381			205.741	3.14415e-13	1.72086e-07	1.72086e-07	2.5087									8.80505	0.05598	0.00597	8.80505	-1.99446	-2.00402			8.80505	0.04308	0.0028	8.80505	-2.04056	-2.00277			0	4	0.00325			0.05	0.19048	0.0466
	205.761	-0.000755668	176.019			205.761	3.14415e-13	1.72086e-07	1.72086e-07	1.02151									8.83573	0.05533	0.00569	8.83573	-1.97065	-2.00269			8.83573	0.0437	0.0025	8.83573	-2.02801	-2.00249			0.05	0	0.00908			0.05	0.20513	0.04727
	205.781	-0.000755668	169.205			205.781	3.14415e-13	1.72086e-07	1.72086e-07	-1.71186									8.86641	0.05354	0.00538	8.86641	-1.9542	-2.00134			8.86641	0.04427	0.00219	8.86641	-2.00737	-2.0021			0.05	0.01394	0.01514			0.05	0.21978	0.04813
	205.801	-0.000755668	168.746			205.801	3.14415e-13	1.72086e-07	1.72086e-07	1.97692									8.89709	0.05074	0.00505	8.89709	-1.94938	-2.0001			8.89709	0.04474	0.00188	8.89709	-1.98429	-2.00169			0.05	0.02788	0.02135			0.05	0.23443	0.04917
	205.821	-0.000755668	170.308			205.821	3.14415e-13	1.72086e-07	1.72086e-07	11.1405									8.92777	0.04715	0.00473	8.92777	-1.95701	-1.99905			8.92777	0.0451	0.00158	8.92777	-1.96512	-2.00132			0.05	0.04181	0.02606			0.05	0.24908	0.05027
	205.841	-0.000755668	170.095			205.841	3.14415e-13	1.72086e-07	1.72086e-07	12.0165									8.95845	0.04303	0.00441	8.95845	-1.9743	-1.99822			8.95845	0.04533	0.00133	8.95845	-1.95526	-2.00106			0.05	0.05575	0.03002			0.05	0.26374	0.0513
	205.861	-0.000755668	170.51			205.861	3.14415e-13	1.72086e-07	1.72086e-07	5.50398									8.98913	0.0387	0.00412	8.98913	-1.99577	-1.9976			8.98913	0.04544	0.00115	8.98913	-1.95757	-2.00093			0.05	0.06969	0.03357			0.05	0.27839	0.05208
	205.881	-0.000755668	171.046			205.881	3.14415e-13	1.72086e-07	1.72086e-07	3.60511									9.01981	0.03453	0.00386	9.01981	-2.015	-1.99719			9.01981	0.04547	0.0011	9.01981	-1.97162	-2.00093			0.05	0.08362	0.03695			0.05	0.29304	0.05244
	205.901	-0.000755668	171.286			205.901	3.14415e-13	1.72086e-07	1.72086e-07	4.5897									9.05049	0.0309	0.00363	9.05049	-2.02665	-1.99694			9.05049	0.04546	0.00117	9.05049	-1.9937	-2.00102			0.05	0.09756	0.04028			0.05	0.30769	0.05226
	205.921	-0.000755668	166.763			205.921	3.14415e-13	1.72086e-07	1.72086e-07	2.93242									9.08117	0.02815	0.00343	9.08117	-2.02804	-1.99682			9.08117	0.04551	0.00134	9.08117	-2.01779	-2.00115			0.05	0.1115	0.04363			0.05	0.32234	0.05147
	205.941	-0.000755668	159.316			205.941	3.14415e-13	1.72086e-07	1.72086e-07	-1.01692									9.11185	0.02647	0.00327	9.11185	-2.01981	-1.99681			9.11185	0.04571	0.00155	9.11185	-2.03714	-2.00124			0.05	0.12544	0.04701			0.05	0.337	0.05007
	205.961	-0.000755668	154.975			205.961	3.14415e-13	1.72086e-07	1.72086e-07	-9.37212									9.14253	0.02577	0.00315	9.14253	-2.00547	-1.99685			9.14253	0.0462	0.00177	9.14253	-2.04609	-2.00124			0.05	0.13937	0.05034			0.05	0.35165	0.04816
	205.981	-0.000755668	156.452			205.981	3.14415e-13	1.72086e-07	1.72086e-07	-14.5717									9.17321	0.02574	0.00308	9.17321	-1.99007	-1.99694			9.17321	0.04712	0.00198	9.17321	-2.04164	-2.00108			0.05	0.15331	0.0535			0.05	0.3663	0.04592
	206.001	-0.000755668	164.834			206.001	3.14415e-13	1.72086e-07	1.72086e-07	-10.1807									9.20388	0.02594	0.00305	9.20388	-1.97852	-1.99708			9.20388	0.0486	0.00216	9.20388	-2.02438	-2.00074			0.05	0.16725	0.05634			0.05	0.38095	0.04359
	206.021	-0.000755668	175.009			206.021	3.14415e-13	1.72086e-07	1.72086e-07	-2.91421									9.23456	0.02599	0.00307	9.23456	-1.97404	-1.99726			9.23456	0.05074	0.00229	9.23456	-1.99846	-2.00026			0.05	0.18119	0.05871			0.05	0.3956	0.04148
	206.041	-0.000755668	177.76			206.041	3.14415e-13	1.72086e-07	1.72086e-07	0.72532									9.26524	0.02559	0.00311	9.26524	-1.97729	-1.99754			9.26524	0.05358	0.00238	9.26524	-1.97063	-1.99967			0.05	0.19512	0.06048			0.05	0.41026	0.03989
	206.061	-0.000755668	166.034			206.061	3.14415e-13	1.72086e-07	1.72086e-07	0.02653									9.29592	0.02457	0.00317	9.29592	-1.98642	-1.99794			9.29592	0.05712	0.00241	9.29592	-1.94856	-1.99907			0.05	0.20906	0.06156			0.05	0.42491	0.03902
	206.081	-0.000755668	146.62			206.081	3.14415e-13	1.72086e-07	1.72086e-07	-3.29764									9.3266	0.02288	0.00323	9.3266	-1.99794	-1.99847			9.3266	0.06131	0.00239	9.3266	-1.93889	-1.99854			0.05	0.223	0.0619			0.05	0.43956	0.03891
	206.101	-0.000755668	135.932			206.101	3.14415e-13	1.72086e-07	1.72086e-07	-3.97349									9.35728	0.02055	0.00327	9.35728	-2.00805	-1.99913			9.35728	0.06603	0.00232	9.35728	-1.94537	-1.99817			0.05	0.23693	0.06154			0.05	0.45421	0.03937
	206.121	-0.000755668	143.066			206.121	3.14415e-13	1.72086e-07	1.72086e-07	-0.23565									9.38796	0.01767	0.00329	9.38796	-2.01385	-1.99987			9.38796	0.07119	0.0022	9.38796	-1.96783	-1.99798			0.05	0.25087	0.06058			0.05	0.46886	0.0401
	206.141	-0.000755668	160.872			206.141	3.14415e-13	1.72086e-07	1.72086e-07	0.0711									9.41864	0.01441	0.00328	9.41864	-2.01425	-2.00064			9.41864	0.07664	0.00203	9.41864	-2.00194	-1.998			0.05	0.26481	0.05921			0.05	0.48352	0.04072
	206.161	-0.000755668	172.988			206.161	3.14415e-13	1.72086e-07	1.72086e-07	-0.86655									9.44932	0.01103	0.00324	9.44932	-2.01005	-2.00135			9.44932	0.08225	0.00183	9.44932	-2.04013	-1.99817			0.05	0.27875	0.05765			0.05	0.49817	0.04092
	206.181	-0.000755668	174.079			206.181	3.14415e-13	1.72086e-07	1.72086e-07	0.58782									9.48	0.00798	0.00317	9.48	-2.00348	-2.00194			9.48	0.0879	0.00162	9.48	-2.07327	-1.99843			0.05	0.29268	0.05617			0.05	0.51282	0.0405
	206.201	-0.000755668	174.968			206.201	3.14415e-13	1.72086e-07	1.72086e-07	-3.0718									9.51068	0.00616	0.00308	9.51068	-1.99721	-2.00237			9.51068	0.09347	0.00142	9.51068	-2.09284	-1.99868			0.05	0.30662	0.05502			0.05	0.52747	0.0394
	206.221	-0.000755668	175.841			206.221	3.14415e-13	1.72086e-07	1.72086e-07	-4.54538									9.54136	0.00656	0.00299	9.54136	-1.99347	-2.00264			9.54136	0.09887	0.00126	9.54136	-2.09302	-1.99887			0.05	0.32056	0.05441			0.05	0.54213	0.03776
	206.241	-0.000755668	169.691			206.241	3.14415e-13	1.72086e-07	1.72086e-07	-2.77594									9.57204	0.00855	0.00291	9.57204	-1.99334	-2.00278			9.57204	0.10401	0.00119	9.57204	-2.07223	-1.99896			0.05	0.3345	0.05438			0.05	0.55678	0.036
	206.261	-0.000755668	161.187			206.261	3.14415e-13	1.72086e-07	1.72086e-07	-6.36148									9.60272	0.01089	0.00285	9.60272	-1.99659	-2.00283			9.60272	0.10882	0.00122	9.60272	-2.03364	-1.99894			0.05	0.34843	0.05488			0.05	0.57143	0.03477
	206.281	-0.000755668	158.415			206.281	3.14415e-13	1.72086e-07	1.72086e-07	-8.96451									9.6334	0.01304	0.00283	9.6334	-2.002	-2.00282			9.6334	0.11325	0.00136	9.6334	-1.98468	-1.99886			0.05	0.36237	0.0557			0.05	0.58608	0.03494
	206.301	-0.000755668	160.155			206.301	3.14415e-13	1.72086e-07	1.72086e-07	-2.99471									9.66408	0.01479	0.00285	9.66408	-2.00793	-2.00277			9.66408	0.11726	0.00155	9.66408	-1.93545	-1.99881			0.05	0.37631	0.05659			0.05	0.60073	0.03722
	206.321	-0.000755668	162.787			206.321	3.14415e-13	1.72086e-07	1.72086e-07	3.54709									9.69476	0.01611	0.0029	9.69476	-2.01295	-2.00268			9.69476	0.12081	0.00178	9.69476	-1.89655	-1.99887			0.05	0.39024	0.05727			0.05	0.61539	0.04176
	206.341	-0.000755668	165.196			206.341	3.14415e-13	1.72086e-07	1.72086e-07	-4.07306									9.72544	0.01706	0.00299	9.72544	-2.01627	-2.0025			9.72544	0.1239	0.00201	9.72544	-1.87671	-1.99911			0.05	0.40418	0.05751			0.05	0.63004	0.04813
	206.361	-0.000755668	163.907			206.361	3.14415e-13	1.72086e-07	1.72086e-07	-15.5283									9.75612	0.01778	0.0031	9.75612	-2.01778	-2.00223			9.75612	0.12653	0.00222	9.75612	-1.88081	-1.99955			0.05	0.41812	0.05715			0.05	0.64469	0.05568
	206.381	-0.000755668	165.714			206.381	3.14415e-13	1.72086e-07	1.72086e-07	-13.8028									9.7868	0.01848	0.0032	9.7868	-2.01781	-2.00183			9.7868	0.12868	0.00241	9.7868	-1.90875	-2.00016			0.05	0.43206	0.05612			0.05	0.65934	0.06373
	206.401	-0.000755668	169.491			206.401	3.14415e-13	1.72086e-07	1.72086e-07	-5.4029									9.81748	0.01937	0.00331	9.81748	-2.01676	-2.00131			9.81748	0.13037	0.00256	9.81748	-1.9554	-2.00087			0.05	0.44599	0.05443			0.05	0.67399	0.07172
	206.421	-0.000755668	170.494			206.421	3.14415e-13	1.72086e-07	1.72086e-07	0.12574									9.84816	0.02059	0.00341	9.84816	-2.01473	-2.00068			9.84816	0.1316	0.00267	9.84816	-2.01166	-2.00159			0.05	0.45993	0.05221			0.05	0.68865	0.07923
	206.441	-0.000755668	174.096			206.441	3.14415e-13	1.72086e-07	1.72086e-07	6.34692									9.87884	0.02221	0.00349	9.87884	-2.01146	-1.99999			9.87884	0.13238	0.00274	9.87884	-2.06639	-2.0022			0.05	0.47387	0.04964			0.05	0.7033	0.08596
	206.461	-0.000755668	176.451			206.461	3.14415e-13	1.72086e-07	1.72086e-07	9.22287									9.90952	0.02416	0.00358	9.90952	-2.00648	-1.99926			9.90952	0.13271	0.00277	9.90952	-2.10876	-2.0026			0.05	0.48781	0.04696			0.05	0.71795	0.09177
	206.481	-0.000755668	172.81			206.481	3.14415e-13	1.72086e-07	1.72086e-07	-1.46759									9.9402	0.0263	0.00367	9.9402	-1.9995	-1.99853			9.9402	0.13257	0.00276	9.9402	-2.13052	-2.00275			0.05	0.50174	0.04442			0.05	0.7326	0.09666
	206.501	-0.000755668	170.876			206.501	3.14415e-13	1.72086e-07	1.72086e-07	-8.21725									9.97088	0.02843	0.00376	9.97088	-1.99077	-1.99783			9.97088	0.13198	0.00271	9.97088	-2.12767	-2.00264			0.05	0.51568	0.04221			0.05	0.74725	0.10084
	206.521	-0.000755668	170.982			206.521	3.14415e-13	1.72086e-07	1.72086e-07	0.04981																									0.05	0.52962	0.04044			0.05	0.76191	0.10473
	206.541	-0.000755668	172.36			206.541	3.14415e-13	1.72086e-07	1.72086e-07	2.3303																									0.05	0.54355	0.03903			0.05	0.77656	0.10891
	206.561	-0.000755668	170.176			206.561	3.14415e-13	1.72086e-07	1.72086e-07	-5.30014																									0.05	0.55749	0.03776			0.05	0.79121	0.11414
	206.581	-0.000755668	163.391			206.581	3.14415e-13	1.72086e-07	1.72086e-07	-8.70743																									0.05	0.57143	0.0363			0.05	0.80586	0.12119
	206.601	-0.000755668	160.702			206.601	3.14415e-13	1.72086e-07	1.72086e-07	-4.23785																									0.05	0.58537	0.03431			0.05	0.82051	0.13071
	206.621	-0.000755668	162.504			206.621	3.14415e-13	1.72086e-07	1.72086e-07	1.85609																									0.05	0.5993	0.03149			0.05	0.83517	0.1431
	206.641	-0.000755668	166.953			206.641	3.14415e-13	1.72086e-07	1.72086e-07	4.82329																									0.05	0.61324	0.02765			0.05	0.84982	0.15846
	206.661	-0.000755668	171.598			206.661	3.14415e-13	1.72086e-07	1.72086e-07	2.47707																									0.05	0.62718	0.02276			0.05	0.86447	0.17661
	206.681	-0.000755668	176.637			206.681	3.14415e-13	1.72086e-07	1.72086e-07	-0.86191																									0.05	0.64112	0.0172			0.05	0.87912	0.19719
	206.701	-0.000755668	170.191			206.701	3.14415e-13	1.72086e-07	1.72086e-07	-4.49101																									0.05	0.65505	0.01252			0.05	0.89377	0.21976
	206.721	-0.000755668	158.08			206.721	3.14415e-13	1.72086e-07	1.72086e-07	-6.48327																									0.05	0.66899	0.01301			0.05	0.90843	0.24384
	206.741	-0.000755668	159.496			206.741	3.14415e-13	1.72086e-07	1.72086e-07	-2.83346																									0.05	0.68293	0.02005			0.05	0.92308	0.26899
	206.761	-0.000755668	165.505			206.761	3.14415e-13	1.72086e-07	1.72086e-07	-2.65295																									0.05	0.69686	0.03021			0.05	0.93773	0.29481
	206.781	-0.000755668	168.051			206.781	3.14415e-13	1.72086e-07	1.72086e-07	-8.26032																									0.05	0.7108	0.04169			0.05	0.95238	0.32098
	206.801	-0.000755668	169.614			206.801	3.14415e-13	1.72086e-07	1.72086e-07	-12.0056																									0.05	0.72474	0.05374			0.05	0.96703	0.34721
	206.821	-0.000755668	170.163			206.821	3.14415e-13	1.72086e-07	1.72086e-07	-10.6107																									0.05	0.73868	0.06589			0.05	0.98169	0.37334
	206.841	-0.000755668	167.194			206.841	3.14415e-13	1.72086e-07	1.72086e-07	-7.81335																									0.05	0.75261	0.07777			0.05	0.99634	0.39924
	206.861	-0.000755668	167.161			206.861	3.14415e-13	1.72086e-07	1.72086e-07	-9.28515																									0.05	0.76655	0.08907			0.05	1.01099	0.42484
	206.881	-0.000755668	169.534			206.881	3.14415e-13	1.72086e-07	1.72086e-07	-10.6397																									0.05	0.78049	0.09956			0.05	1.02564	0.45016
	206.901	-0.000755668	169.159			206.901	3.14415e-13	1.72086e-07	1.72086e-07	-6.86085																									0.05	0.79443	0.10911			0.05	1.04029	0.47524
	206.921	-0.000755668	175.341			206.921	3.14415e-13	1.72086e-07	1.72086e-07	-5.82766																									0.05	0.80836	0.11767			0.05	1.05495	0.50014
	206.941	-0.000755668	181.806			206.941	3.14415e-13	1.72086e-07	1.72086e-07	-9.33348																									0.05	0.8223	0.1253			0.05	1.0696	0.52495
	206.961	-0.000755668	177.168			206.961	3.14415e-13	1.72086e-07	1.72086e-07	-15.8431																									0.05	0.83624	0.13222			0.05	1.08425	0.54976
	206.981	-0.000755668	171.953			206.981	3.14415e-13	1.72086e-07	1.72086e-07	-15.6113																									0.05	0.85017	0.13874			0.05	1.0989	0.57463
	207.001	-0.000755668	176.112			207.001	3.14415e-13	1.72086e-07	1.72086e-07	-6.82378																									0.05	0.86411	0.1453			0.05	1.11355	0.59962
	207.021	-0.000755668	181.849			207.021	3.14415e-13	1.72086e-07	1.72086e-07	-2.841																									0.05	0.87805	0.15242			0.05	1.12821	0.62471
	207.041	-0.000755668	181.728			207.041	3.14415e-13	1.72086e-07	1.72086e-07	-0.34824																									0.05	0.89199	0.16061			0.05	1.14286	0.64988
	207.061	-0.000755668	178.561			207.061	3.14415e-13	1.72086e-07	1.72086e-07	-0.79208																									0.05	0.90592	0.17037			0.05	1.15751	0.67504
	207.081	-0.000755668	174.48			207.081	3.14415e-13	1.72086e-07	1.72086e-07	-5.48192																									0.05	0.91986	0.18202			0.05	1.17216	0.70008
	207.101	-0.000755668	171.407			207.101	3.14415e-13	1.72086e-07	1.72086e-07	-5.1423																									0.05	0.9338	0.19576			0.05	1.18681	0.72484
	207.121	-0.000755668	166.618			207.121	3.14415e-13	1.72086e-07	1.72086e-07	-1.33997																									0.05	0.94774	0.2116			0.05	1.20147	0.74912
	207.141	-0.000755668	158.92			207.141	3.14415e-13	1.72086e-07	1.72086e-07	2.15421																									0.05	0.96167	0.22937			0.05	1.21612	0.77272
	207.161	-0.000755668	151.844			207.161	3.14415e-13	1.72086e-07	1.72086e-07	6.00036																									0.05	0.97561	0.24884			0.05	1.23077	0.79541
	207.181	-0.000755668	155.084			207.181	3.14415e-13	1.72086e-07	1.72086e-07	1.16654																									0.05	0.98955	0.26969			0.05	1.24542	0.81696
	207.201	-0.000755668	164.608			207.201	3.14415e-13	1.72086e-07	1.72086e-07	-6.52238																									0.05	1.00348	0.29157			0.05	1.26007	0.83714
	207.221	-0.000755668	168.02			207.221	3.14415e-13	1.72086e-07	1.72086e-07	-2.38043																									0.05	1.01742	0.31417			0.05	1.27473	0.85573
	207.241	-0.000755668	167.73			207.241	3.14415e-13	1.72086e-07	1.72086e-07	2.13212																									0.05	1.03136	0.3372			0.05	1.28938	0.87252
	207.261	-0.000755668	164.916			207.261	3.14415e-13	1.72086e-07	1.72086e-07	-5.19244																									0.05	1.0453	0.36039			0.05	1.30403	0.88733
	207.281	-0.000755668	158.97			207.281	3.14415e-13	1.72086e-07	1.72086e-07	-14.2982																									0.05	1.05923	0.38354			0.05	1.31868	0.89998
	207.301	-0.000755668	148.178			207.301	3.14415e-13	1.72086e-07	1.72086e-07	-7.58125																									0.05	1.07317	0.40652			0.05	1.33333	0.91034
	207.321	-0.000755668	142.673			207.321	3.14415e-13	1.72086e-07	1.72086e-07	8.48606																									0.05	1.08711	0.4292			0.05	1.34799	0.9183
	207.341	-0.000755668	149.323			207.341	3.14415e-13	1.72086e-07	1.72086e-07	17.7674																									0.05	1.10105	0.45153			0.05	1.36264	0.92377
	207.361	-0.000755668	158.055			207.361	3.14415e-13	1.72086e-07	1.72086e-07	12.5865																									0.05	1.11498	0.47347			0.05	1.37729	0.9267
	207.381	-0.000755668	158.623			207.381	3.14415e-13	1.72086e-07	1.72086e-07	0.72191																									0.05	1.12892	0.49502			0.05	1.39194	0.92705
	207.401	-0.000755668	155.23			207.401	3.14415e-13	1.72086e-07	1.72086e-07	-5.65348																									0.05	1.14286	0.51618			0.05	1.40659	0.92485
	207.421	-0.000755668	158.97			207.421	3.14415e-13	1.72086e-07	1.72086e-07	-10.3348																									0.05	1.15679	0.53696			0.05	1.42125	0.92011
	207.441	-0.000755668	164.619			207.441	3.14415e-13	1.72086e-07	1.72086e-07	-16.6039																									0.05	1.17073	0.55737			0.05	1.4359	0.9129
	207.461	-0.000755668	161.89			207.461	3.14415e-13	1.72086e-07	1.72086e-07	-16.9681																									0.05	1.18467	0.57739			0.05	1.45055	0.90329
	207.481	-0.000755668	154.981			207.481	3.14415e-13	1.72086e-07	1.72086e-07	-7.20579																									0.05	1.19861	0.597			0.05	1.4652	0.8914
	207.501	-0.000755668	156.104			207.501	3.14415e-13	1.72086e-07	1.72086e-07	2.01785																									0.05	1.21254	0.61617			0.05	1.47985	0.87734
	207.521	-0.000755668	158.79			207.521	3.14415e-13	1.72086e-07	1.72086e-07	1.83082																									0.05	1.22648	0.63482			0.05	1.49451	0.86126
	207.541	-0.000755668	158.711			207.541	3.14415e-13	1.72086e-07	1.72086e-07	0.42959																									0.05	1.24042	0.65287			0.05	1.50916	0.84331
	207.561	-0.000755668	161.389			207.561	3.14415e-13	1.72086e-07	1.72086e-07	5.96028																									0.05	1.25436	0.67021			0.05	1.52381	0.82367
	207.581	-0.000755668	164.279			207.581	3.14415e-13	1.72086e-07	1.72086e-07	10.6689																									0.05	1.26829	0.68675			0.05	1.53846	0.80251
	207.601	-0.000755668	165.475			207.601	3.14415e-13	1.72086e-07	1.72086e-07	9.69804																									0.05	1.28223	0.70235			0.05	1.55311	0.78001
	207.621	-0.000755668	166.303			207.621	3.14415e-13	1.72086e-07	1.72086e-07	8.07582																									0.05	1.29617	0.71689			0.05	1.56777	0.75635
	207.641	-0.000755668	161.081			207.641	3.14415e-13	1.72086e-07	1.72086e-07	6.59506																									0.05	1.31011	0.73025			0.05	1.58242	0.73172
	207.661	-0.000755668	152.495			207.661	3.14415e-13	1.72086e-07	1.72086e-07	6.10875																									0.05	1.32404	0.74231			0.05	1.59707	0.70631
	207.681	-0.000755668	150.654			207.681	3.14415e-13	1.72086e-07	1.72086e-07	5.31954																									0.05	1.33798	0.75296			0.05	1.61172	0.68028
	207.701	-0.000755668	145.05			207.701	3.14415e-13	1.72086e-07	1.72086e-07	-0.54552																									0.05	1.35192	0.76212			0.05	1.62637	0.65382
	207.721	-0.000755668	128.57			207.721	3.14415e-13	1.72086e-07	1.72086e-07	-7.37133																									0.05	1.36585	0.76969			0.05	1.64103	0.62707
	207.741	-0.000755668	121.325			207.741	3.14415e-13	1.72086e-07	1.72086e-07	-5.97643																									0.05	1.37979	0.77561			0.05	1.65568	0.60019
	207.761	-0.000755668	132.238			207.761	3.14415e-13	1.72086e-07	1.72086e-07	-1.485																									0.05	1.39373	0.77984			0.05	1.67033	0.57333
	207.781	-0.000755668	148.268			207.781	3.14415e-13	1.72086e-07	1.72086e-07	-1.76386																									0.05	1.40767	0.78235			0.05	1.68498	0.5466
	207.801	-0.000755668	155.614			207.801	3.14415e-13	1.72086e-07	1.72086e-07	-5.81599																									0.05	1.4216	0.78313			0.05	1.69963	0.52013
	207.821	-0.000755668	157.793			207.821	3.14415e-13	1.72086e-07	1.72086e-07	-11.6048																									0.05	1.43554	0.78217			0.05	1.71429	0.49401
	207.841	-0.000755668	158.299			207.841	3.14415e-13	1.72086e-07	1.72086e-07	-12.4525																									0.05	1.44948	0.7795			0.05	1.72894	0.46832
	207.861	-0.000755668	163.044			207.861	3.14415e-13	1.72086e-07	1.72086e-07	-6.73368																									0.05	1.46342	0.77516			0.05	1.74359	0.44316
	207.881	-0.000755668	171.507			207.881	3.14415e-13	1.72086e-07	1.72086e-07	0.17084																									0.05	1.47735	0.76919			0.05	1.75824	0.41858
	207.901	-0.000755668	173.236			207.901	3.14415e-13	1.72086e-07	1.72086e-07	3.23794																									0.05	1.49129	0.76166			0.05	1.77289	0.39463
	207.921	-0.000755668	173.248			207.921	3.14415e-13	1.72086e-07	1.72086e-07	7.06011																									0.05	1.50523	0.75263			0.05	1.78755	0.37135
	207.941	-0.000755668	174.599			207.941	3.14415e-13	1.72086e-07	1.72086e-07	11.1461																									0.05	1.51916	0.74218			0.05	1.8022	0.34877
	207.961	-0.000755668	175.085			207.961	3.14415e-13	1.72086e-07	1.72086e-07	8.78138																									0.05	1.5331	0.7304			0.05	1.81685	0.32693
	207.981	-0.000755668	176.187			207.981	3.14415e-13	1.72086e-07	1.72086e-07	6.1603																									0.05	1.54704	0.7174			0.05	1.8315	0.30582
	208.001	-0.000755668	174.081			208.001	3.14415e-13	1.72086e-07	1.72086e-07	11.811																									0.05	1.56098	0.70325			0.05	1.84615	0.28545
	208.021	-0.000755668	166.768			208.021	3.14415e-13	1.72086e-07	1.72086e-07	12.5351																									0.05	1.57491	0.68808			0.05	1.86081	0.26583
	208.041	-0.000755668	163.325			208.041	3.14415e-13	1.72086e-07	1.72086e-07	1.74861																									0.05	1.58885	0.67198			0.05	1.87546	0.24696
	208.061	-0.000755668	163.679			208.061	3.14415e-13	1.72086e-07	1.72086e-07	-5.23257																									0.05	1.60279	0.65506			0.05	1.89011	0.22882
	208.081	-0.000755668	162.311			208.081	3.14415e-13	1.72086e-07	1.72086e-07	-3.14776																									0.05	1.61673	0.63742			0.05	1.90476	0.21141
	208.101	-0.000755668	159.456			208.101	3.14415e-13	1.72086e-07	1.72086e-07	5.21677																									0.05	1.63066	0.61918			0.05	1.91941	0.19471
	208.121	-0.000755668	157.523			208.121	3.14415e-13	1.72086e-07	1.72086e-07	10.5753																									0.05	1.6446	0.60043			0.05	1.93407	0.1787
	208.141	-0.000755668	163.92			208.141	3.14415e-13	1.72086e-07	1.72086e-07	6.74876																									0.05	1.65854	0.58128			0.05	1.94872	0.16338
	208.161	-0.000755668	174.553			208.161	3.14415e-13	1.72086e-07	1.72086e-07	1.47867																									0.05	1.67247	0.56182			0.05	1.96337	0.14873
	208.181	-0.000755668	173.145			208.181	3.14415e-13	1.72086e-07	1.72086e-07	-0.27378																									0.05	1.68641	0.54214			0.05	1.97802	0.13473
	208.201	-0.000755668	171.959			208.201	3.14415e-13	1.72086e-07	1.72086e-07	0.729																									0.05	1.70035	0.52234			0.05	1.99267	0.12138
	208.221	-0.000755668	175.511			208.221	3.14415e-13	1.72086e-07	1.72086e-07	0.07193																									0.05	1.71429	0.50248			0.05	2.00733	0.10866
	208.241	-0.000755668	170.689			208.241	3.14415e-13	1.72086e-07	1.72086e-07	-2.3428																									0.05	1.72822	0.48266			0.05	2.02198	0.09658
	208.261	-0.000755668	164.06			208.261	3.14415e-13	1.72086e-07	1.72086e-07	-1.33238																									0.05	1.74216	0.46295			0.05	2.03663	0.08513
	208.281	-0.000755668	164.7			208.281	3.14415e-13	1.72086e-07	1.72086e-07	4.97445																									0.05	1.7561	0.44339			0.05	2.05128	0.07433
	208.301	-0.000755668	169.128			208.301	3.14415e-13	1.72086e-07	1.72086e-07	10.1078																									0.05	1.77004	0.42407			0.05	2.06593	0.06421
	208.321	-0.000755668	171.097			208.321	3.14415e-13	1.72086e-07	1.72086e-07	11.8635																									0.05	1.78397	0.40502			0.05	2.08059	0.05481
	208.341	-0.000755668	171.967			208.341	3.14415e-13	1.72086e-07	1.72086e-07	7.77806																									0.05	1.79791	0.38631			0.05	2.09524	0.04624
	208.361	-0.000755668	171.477			208.361	3.14415e-13	1.72086e-07	1.72086e-07	-0.50589																									0.05	1.81185	0.36796			0.05	2.10989	0.03866
	208.381	-0.000755668	163.764			208.381	3.14415e-13	1.72086e-07	1.72086e-07	-3.43947																									0.05	1.82578	0.35002			0.05	2.12454	0.03234
	208.401	-0.000755668	152.499			208.401	3.14415e-13	1.72086e-07	1.72086e-07	-0.15834																									0.05	1.83972	0.33251			0.05	2.13919	0.02769
	208.421	-0.000755668	148.305			208.421	3.14415e-13	1.72086e-07	1.72086e-07	4.15213																									0.05	1.85366	0.31548			0.05	2.15385	0.0252
	208.441	-0.000755668	151.545			208.441	3.14415e-13	1.72086e-07	1.72086e-07	8.03168																									0.05	1.8676	0.29893			0.05	2.1685	0.02508
	208.461	-0.000755668	154.592			208.461	3.14415e-13	1.72086e-07	1.72086e-07	5.3659																									0.05	1.88153	0.2829			0.05	2.18315	0.02701
	208.481	-0.000755668	158.377			208.481	3.14415e-13	1.72086e-07	1.72086e-07	-3.08034																									0.05	1.89547	0.26739			0.05	2.1978	0.03032
	208.501	-0.000755668	159.865			208.501	3.14415e-13	1.72086e-07	1.72086e-07	-6.16024																									0.05	1.90941	0.25242			0.05	2.21245	0.03439
	208.521	-0.000755668	160.783			208.521	3.14415e-13	1.72086e-07	1.72086e-07	-4.33555																									0.05	1.92335	0.238			0.05	2.22711	0.03879
	208.541	-0.000755668	163.502			208.541	3.14415e-13	1.72086e-07	1.72086e-07	-5.47266																									0.05	1.93728	0.22414			0.05	2.24176	0.04328
	208.561	-0.000755668	162.105			208.561	3.14415e-13	1.72086e-07	1.72086e-07	-8.30144																									0.05	1.95122	0.21085			0.05	2.25641	0.04771
	208.581	-0.000755668	162.008			208.581	3.14415e-13	1.72086e-07	1.72086e-07	-7.52766																									0.05	1.96516	0.19813			0.05	2.27106	0.05199
	208.601	-0.000755668	168.292			208.601	3.14415e-13	1.72086e-07	1.72086e-07	-2.70501																									0.05	1.97909	0.18599			0.05	2.28571	0.05608
	208.621	-0.000755668	167.767			208.621	3.14415e-13	1.72086e-07	1.72086e-07	-2.48745																									0.05	1.99303	0.17444			0.05	2.30037	0.05995
	208.641	-0.000755668	163.299			208.641	3.14415e-13	1.72086e-07	1.72086e-07	-9.29779																									0.05	2.00697	0.16348			0.05	2.31502	0.06358
	208.661	-0.000755668	159.506			208.661	3.14415e-13	1.72086e-07	1.72086e-07	-12.1176																									0.05	2.02091	0.15312			0.05	2.32967	0.06697
	208.681	-0.000755668	152.698			208.681	3.14415e-13	1.72086e-07	1.72086e-07	-10.6545																									0.05	2.03484	0.14336			0.05	2.34432	0.07012
	208.701	-0.000755668	146.356			208.701	3.14415e-13	1.72086e-07	1.72086e-07	-10.8304																									0.05	2.04878	0.13421			0.05	2.35897	0.07303
	208.721	-0.000755668	142.101			208.721	3.14415e-13	1.72086e-07	1.72086e-07	-10.0793																									0.05	2.06272	0.12568			0.05	2.37363	0.0757
	208.741	-0.000755668	142.537			208.741	3.14415e-13	1.72086e-07	1.72086e-07	-7.62354																									0.05	2.07666	0.11779			0.05	2.38828	0.07814
	208.761	-0.000755668	150.346			208.761	3.14415e-13	1.72086e-07	1.72086e-07	-2.51115																									0.05	2.09059	0.11053			0.05	2.40293	0.08035
	208.781	-0.000755668	154.714			208.781	3.14415e-13	1.72086e-07	1.72086e-07	-1.48637																									0.05	2.10453	0.10391			0.05	2.41758	0.08236
	208.801	-0.000755668	149.422			208.801	3.14415e-13	1.72086e-07	1.72086e-07	-5.30742																									0.05	2.11847	0.09795			0.05	2.43223	0.08415
	208.821	-0.000755668	144.585			208.821	3.14415e-13	1.72086e-07	1.72086e-07	-4.91153																									0.05	2.1324	0.09265			0.05	2.44689	0.08575
	208.841	-0.000755668	145.802			208.841	3.14415e-13	1.72086e-07	1.72086e-07	-7.54899																									0.05	2.14634	0.08801			0.05	2.46154	0.08716
	208.861	-0.000755668	148.878			208.861	3.14415e-13	1.72086e-07	1.72086e-07	-5.98677																									0.05	2.16028	0.08402			0.05	2.47619	0.0884
	208.881	-0.000755668	154.125			208.881	3.14415e-13	1.72086e-07	1.72086e-07	3.67234																									0.05	2.17422	0.08067			0.05	2.49084	0.08946
	208.901	-0.000755668	158.494			208.901	3.14415e-13	1.72086e-07	1.72086e-07	4.71648																									0.05	2.18815	0.07793			0.05	2.5055	0.09036
	208.921	-0.000755668	150.529			208.921	3.14415e-13	1.72086e-07	1.72086e-07	-3.46846																									0.05	2.20209	0.07576			0.05	2.52015	0.09111
	208.941	-0.000755668	136.165			208.941	3.14415e-13	1.72086e-07	1.72086e-07	-7.40178																									0.05	2.21603	0.07413			0.05	2.5348	0.09172
	208.961	-0.000755668	130.234			208.961	3.14415e-13	1.72086e-07	1.72086e-07	-5.55117																									0.05	2.22997	0.07298			0.05	2.54945	0.09219
	208.981	-0.000755668	135.251			208.981	3.14415e-13	1.72086e-07	1.72086e-07	-2.40628																									0.05	2.2439	0.07225			0.05	2.5641	0.09254
	209.001	-0.000755668	147.739			209.001	3.14415e-13	1.72086e-07	1.72086e-07	0.56628																									0.05	2.25784	0.07189			0.05	2.57876	0.09276
	209.021	-0.000755668	161.123			209.021	3.14415e-13	1.72086e-07	1.72086e-07	0.42346																									0.05	2.27178	0.07182			0.05	2.59341	0.09287
	209.041	-0.000755668	164.565			209.041	3.14415e-13	1.72086e-07	1.72086e-07	-4.28291																									0.05	2.28571	0.07199			0.05	2.60806	0.09288
	209.061	-0.000755668	159.362			209.061	3.14415e-13	1.72086e-07	1.72086e-07	-11.8375																									0.05	2.29965	0.07235			0.05	2.62271	0.09278
	209.081	-0.000755668	158.665			209.081	3.14415e-13	1.72086e-07	1.72086e-07	-10.4569																									0.05	2.31359	0.07284			0.05	2.63736	0.09259
	209.101	-0.000755668	164.857			209.101	3.14415e-13	1.72086e-07	1.72086e-07	-1.46666																									0.05	2.32753	0.07343			0.05	2.65202	0.09231
	209.121	-0.000755668	168.634			209.121	3.14415e-13	1.72086e-07	1.72086e-07	4.43219																									0.05	2.34146	0.07407			0.05	2.66667	0.09195
	209.141	-0.000755668	163.128			209.141	3.14415e-13	1.72086e-07	1.72086e-07	0.71263																									0.05	2.3554	0.07473			0.05	2.68132	0.0915
	209.161	-0.000755668	152.199			209.161	3.14415e-13	1.72086e-07	1.72086e-07	-5.79996																									0.05	2.36934	0.07539			0.05	2.69597	0.09098
	209.181	-0.000755668	139.281			209.181	3.14415e-13	1.72086e-07	1.72086e-07	0.41878																									0.05	2.38328	0.07602			0.05	2.71062	0.09039
	209.201	-0.000755668	138.74			209.201	3.14415e-13	1.72086e-07	1.72086e-07	12.8201																									0.05	2.39721	0.0766			0.05	2.72528	0.08974
	209.221	-0.000755668	145.482			209.221	3.14415e-13	1.72086e-07	1.72086e-07	15.5816																									0.05	2.41115	0.07713			0.05	2.73993	0.08901
	209.241	-0.000755668	144.924			209.241	3.14415e-13	1.72086e-07	1.72086e-07	11.2293																									0.05	2.42509	0.0776			0.05	2.75458	0.08823
	209.261	-0.000755668	143.112			209.261	3.14415e-13	1.72086e-07	1.72086e-07	3.6972																									0.05	2.43902	0.07799			0.05	2.76923	0.08738
	209.281	-0.000755668	146.077			209.281	3.14415e-13	1.72086e-07	1.72086e-07	-1.48817																									0.05	2.45296	0.0783			0.05	2.78388	0.08649
	209.301	-0.000755668	150.667			209.301	3.14415e-13	1.72086e-07	1.72086e-07	-1.96738																									0.05	2.4669	0.07853			0.05	2.79854	0.08553
	209.321	-0.000755668	154.381			209.321	3.14415e-13	1.72086e-07	1.72086e-07	-7.67198																									0.05	2.48084	0.07868			0.05	2.81319	0.08453
	209.341	-0.000755668	153.232			209.341	3.14415e-13	1.72086e-07	1.72086e-07	-8.86041																									0.05	2.49477	0.07874			0.05	2.82784	0.08348
	209.361	-0.000755668	153.128			209.361	3.14415e-13	1.72086e-07	1.72086e-07	-2.15731																									0.05	2.50871	0.07872			0.05	2.84249	0.08239
	209.381	-0.000755668	158.535			209.381	3.14415e-13	1.72086e-07	1.72086e-07	0.11																									0.05	2.52265	0.07862			0.05	2.85714	0.08125
	209.401	-0.000755668	162.653			209.401	3.14415e-13	1.72086e-07	1.72086e-07	0.98742																									0.05	2.53659	0.07845			0.05	2.8718	0.08007
	209.421	-0.000755668	167.021			209.421	3.14415e-13	1.72086e-07	1.72086e-07	2.58897																									0.05	2.55052	0.0782			0.05	2.88645	0.07886
	209.441	-0.000755668	174.731			209.441	3.14415e-13	1.72086e-07	1.72086e-07	-0.50324																									0.05	2.56446	0.07787			0.05	2.9011	0.0776
	209.461	-0.000755668	183.632			209.461	3.14415e-13	1.72086e-07	1.72086e-07	-5.38293																									0.05	2.5784	0.07748			0.05	2.91575	0.07632
	209.481	-0.000755668	188.48			209.481	3.14415e-13	1.72086e-07	1.72086e-07	-6.56038																									0.05	2.59233	0.07702			0.05	2.9304	0.075
	209.501	-0.000755668	180.537			209.501	3.14415e-13	1.72086e-07	1.72086e-07	-4.27256																									0.05	2.60627	0.0765			0.05	2.94506	0.07366
	209.521	-0.000755668	164.221			209.521	3.14415e-13	1.72086e-07	1.72086e-07	-5.89323																									0.05	2.62021	0.07593			0.05	2.95971	0.07229
	209.541	-0.000755668	149.645			209.541	3.14415e-13	1.72086e-07	1.72086e-07	-8.53565																									0.05	2.63415	0.0753			0.05	2.97436	0.0709
	209.561	-0.000755668	141.226			209.561	3.14415e-13	1.72086e-07	1.72086e-07	-4.57897																									0.05	2.64808	0.07462			0.05	2.98901	0.06949
	209.581	-0.000755668	141.385			209.581	3.14415e-13	1.72086e-07	1.72086e-07	1.67268																									0.05	2.66202	0.0739			0.05	3.00366	0.06806
	209.601	-0.000755668	150.43			209.601	3.14415e-13	1.72086e-07	1.72086e-07	5.65262																									0.05	2.67596	0.07313			0.05	3.01832	0.06661
	209.621	-0.000755668	158.095			209.621	3.14415e-13	1.72086e-07	1.72086e-07	5.4502																									0.05	2.6899	0.07232			0.05	3.03297	0.06516
	209.641	-0.000755668	159.652			209.641	3.14415e-13	1.72086e-07	1.72086e-07	3.82714																									0.05	2.70383	0.07147			0.05	3.04762	0.06369
	209.661	-0.000755668	161.192			209.661	3.14415e-13	1.72086e-07	1.72086e-07	2.35211																									0.05	2.71777	0.07059			0.05	3.06227	0.06221
	209.681	-0.000755668	162.89			209.681	3.14415e-13	1.72086e-07	1.72086e-07	0.39755																									0.05	2.73171	0.06967			0.05	3.07692	0.06073
	209.701	-0.000755668	162.66			209.701	3.14415e-13	1.72086e-07	1.72086e-07	1.9976																									0.05	2.74565	0.06873			0.05	3.09158	0.05925
	209.721	-0.000755668	163.071			209.721	3.14415e-13	1.72086e-07	1.72086e-07	6.86212																									0.05	2.75958	0.06776			0.05	3.10623	0.05776
	209.741	-0.000755668	165.82			209.741	3.14415e-13	1.72086e-07	1.72086e-07	6.39243																									0.05	2.77352	0.06676			0.05	3.12088	0.05628
	209.761	-0.000755668	173.193			209.761	3.14415e-13	1.72086e-07	1.72086e-07	-2.6809																									0.05	2.78746	0.06573			0.05	3.13553	0.0548
	209.781	-0.000755668	180.075			209.781	3.14415e-13	1.72086e-07	1.72086e-07	-8.95721																									0.05	2.80139	0.06469			0.05	3.15018	0.05333
	209.801	-0.000755668	179.274			209.801	3.14415e-13	1.72086e-07	1.72086e-07	-8.90587																									0.05	2.81533	0.06362			0.05	3.16484	0.05187
	209.821	-0.000755668	170.538			209.821	3.14415e-13	1.72086e-07	1.72086e-07	-6.49496																									0.05	2.82927	0.06253			0.05	3.17949	0.05042
	209.841	-0.000755668	157.522			209.841	3.14415e-13	1.72086e-07	1.72086e-07	-4.21815																									0.05	2.84321	0.06143			0.05	3.19414	0.04898
	209.861	-0.000755668	148.346			209.861	3.14415e-13	1.72086e-07	1.72086e-07	2.74255																									0.05	2.85714	0.0603			0.05	3.20879	0.04755
	209.881	-0.000755668	147.276			209.881	3.14415e-13	1.72086e-07	1.72086e-07	9.7359																									0.05	2.87108	0.05917			0.05	3.22344	0.04614
	209.901	-0.000755668	149.243			209.901	3.14415e-13	1.72086e-07	1.72086e-07	8.516																									0.05	2.88502	0.05801			0.05	3.2381	0.04475
	209.921	-0.000755668	149.328			209.921	3.14415e-13	1.72086e-07	1.72086e-07	1.20993																									0.05	2.89896	0.05685			0.05	3.25275	0.04338
	209.941	-0.000755668	153.311			209.941	3.14415e-13	1.72086e-07	1.72086e-07	-8.4245																									0.05	2.91289	0.05567			0.05	3.2674	0.04203
	209.961	-0.000755668	160.29			209.961	3.14415e-13	1.72086e-07	1.72086e-07	-10.4623																									0.05	2.92683	0.05448			0.05	3.28205	0.0407
	209.981	-0.000755668	164.106			209.981	3.14415e-13	1.72086e-07	1.72086e-07	-5.34404																									0.05	2.94077	0.05328			0.05	3.2967	0.0394
	210.001	-0.000755668	165.371			210.001	3.14415e-13	1.72086e-07	1.72086e-07	0.14217																									0.05	2.9547	0.05207			0.05	3.31136	0.03812
	210.021	-0.000755668	163.782			210.021	3.14415e-13	1.72086e-07	1.72086e-07	-2.20556																									0.05	2.96864	0.05086			0.05	3.32601	0.03686
	210.041	-0.000755668	166.713			210.041	3.14415e-13	1.72086e-07	1.72086e-07	-8.76679																									0.05	2.98258	0.04964			0.05	3.34066	0.03563
	210.061	-0.000755668	175.126			210.061	3.14415e-13	1.72086e-07	1.72086e-07	-2.2661																									0.05	2.99652	0.04841			0.05	3.35531	0.03443
	210.081	-0.000755668	180.669			210.081	3.14415e-13	1.72086e-07	1.72086e-07	9.86848																									0.05	3.01045	0.04718			0.05	3.36996	0.03325
	210.101	-0.000755668	175.929			210.101	3.14415e-13	1.72086e-07	1.72086e-07	8.76686																									0.05	3.02439	0.04594			0.05	3.38462	0.03211
	210.121	-0.000755668	169.964			210.121	3.14415e-13	1.72086e-07	1.72086e-07	1.61287																									0.05	3.03833	0.04471			0.05	3.39927	0.03099
	210.141	-0.000755668	170.616			210.141	3.14415e-13	1.72086e-07	1.72086e-07	-0.6977																									0.05	3.05227	0.04347			0.05	3.41392	0.0299
	210.161	-0.000755668	168.169			210.161	3.14415e-13	1.72086e-07	1.72086e-07	-1.06663																									0.05	3.0662	0.04224			0.05	3.42857	0.02884
	210.181	-0.000755668	161.284			210.181	3.14415e-13	1.72086e-07	1.72086e-07	-0.19494																									0.05	3.08014	0.04101			0.05	3.44322	0.02781
	210.201	-0.000755668	151.649			210.201	3.14415e-13	1.72086e-07	1.72086e-07	-3.62729																									0.05	3.09408	0.03978			0.05	3.45788	0.0268
	210.221	-0.000755668	139.63			210.221	3.14415e-13	1.72086e-07	1.72086e-07	-10.8173																									0.05	3.10801	0.03856			0.05	3.47253	0.02583
	210.241	-0.000755668	140.163			210.241	3.14415e-13	1.72086e-07	1.72086e-07	-8.16776																									0.05	3.12195	0.03734			0.05	3.48718	0.02489
	210.261	-0.000755668	152.42			210.261	3.14415e-13	1.72086e-07	1.72086e-07	3.01529																									0.05	3.13589	0.03614			0.05	3.50183	0.02397
	210.281	-0.000755668	162.158			210.281	3.14415e-13	1.72086e-07	1.72086e-07	7.5053																									0.05	3.14983	0.03494			0.05	3.51648	0.02309
	210.301	-0.000755668	164.253			210.301	3.14415e-13	1.72086e-07	1.72086e-07	3.27228																									0.05	3.16376	0.03375			0.05	3.53114	0.02223
	210.321	-0.000755668	165.281			210.321	3.14415e-13	1.72086e-07	1.72086e-07	1.00396																									0.05	3.1777	0.03257			0.05	3.54579	0.0214
	210.341	-0.000755668	166.325			210.341	3.14415e-13	1.72086e-07	1.72086e-07	1.30284																									0.05	3.19164	0.03141			0.05	3.56044	0.0206
	210.361	-0.000755668	160.833			210.361	3.14415e-13	1.72086e-07	1.72086e-07	-4.35067																									0.05	3.20558	0.03026			0.05	3.57509	0.01982
	210.381	-0.000755668	150.59			210.381	3.14415e-13	1.72086e-07	1.72086e-07	-16.7212																									0.05	3.21951	0.02913			0.05	3.58974	0.01908
	210.401	-0.000755668	155.918			210.401	3.14415e-13	1.72086e-07	1.72086e-07	-24.8331																									0.05	3.23345	0.02801			0.05	3.6044	0.01836
	210.421	-0.000755668	173.822			210.421	3.14415e-13	1.72086e-07	1.72086e-07	-19.2599																									0.05	3.24739	0.02691			0.05	3.61905	0.01766
	210.441	-0.000755668	179.344			210.441	3.14415e-13	1.72086e-07	1.72086e-07	-6.75886																									0.05	3.26132	0.02583			0.05	3.6337	0.01699
	210.461	-0.000755668	170.374			210.461	3.14415e-13	1.72086e-07	1.72086e-07	0.44548																									0.05	3.27526	0.02476			0.05	3.64835	0.01634
	210.481	-0.000755668	162.249			210.481	3.14415e-13	1.72086e-07	1.72086e-07	0.92682																									0.05	3.2892	0.02372			0.05	3.663	0.01572
	210.501	-0.000755668	160.53			210.501	3.14415e-13	1.72086e-07	1.72086e-07	-0.84888																									0.05	3.30314	0.0227			0.05	3.67766	0.01512
	210.521	-0.000755668	164.337			210.521	3.14415e-13	1.72086e-07	1.72086e-07	-1.3173																									0.05	3.31707	0.0217			0.05	3.69231	0.01455
	210.541	-0.000755668	172.703			210.541	3.14415e-13	1.72086e-07	1.72086e-07	-1.07158																									0.05	3.33101	0.02072			0.05	3.70696	0.01399
	210.561	-0.000755668	178.833			210.561	3.14415e-13	1.72086e-07	1.72086e-07	-1.47286																									0.05	3.34495	0.01976			0.05	3.72161	0.01346
	210.581	-0.000755668	178.536			210.581	3.14415e-13	1.72086e-07	1.72086e-07	-0.50199																									0.05	3.35889	0.01883			0.05	3.73626	0.01295
	210.601	-0.000755668	173.088			210.601	3.14415e-13	1.72086e-07	1.72086e-07	4.88193																									0.05	3.37282	0.01792			0.05	3.75092	0.01246
	210.621	-0.000755668	165.087			210.621	3.14415e-13	1.72086e-07	1.72086e-07	10.7842																									0.05	3.38676	0.01704			0.05	3.76557	0.01198
	210.641	-0.000755668	159.207			210.641	3.14415e-13	1.72086e-07	1.72086e-07	13.0261																									0.05	3.4007	0.01618			0.05	3.78022	0.01153
	210.661	-0.000755668	160.055			210.661	3.14415e-13	1.72086e-07	1.72086e-07	10.6598																									0.05	3.41463	0.01534			0.05	3.79487	0.01109
	210.681	-0.000755668	164.883			210.681	3.14415e-13	1.72086e-07	1.72086e-07	3.96013																									0.05	3.42857	0.01453			0.05	3.80952	0.01067
	210.701	-0.000755668	167.941			210.701	3.14415e-13	1.72086e-07	1.72086e-07	-0.76256																									0.05	3.44251	0.01375			0.05	3.82418	0.01027
	210.721	-0.000755668	168.627			210.721	3.14415e-13	1.72086e-07	1.72086e-07	-3.68374																									0.05	3.45645	0.01299			0.05	3.83883	0.00988
	210.741	-0.000755668	171.063			210.741	3.14415e-13	1.72086e-07	1.72086e-07	-0.15274																									0.05	3.47038	0.01225			0.05	3.85348	0.00951
	210.761	-0.000755668	171.662			210.761	3.14415e-13	1.72086e-07	1.72086e-07	4.87568																									0.05	3.48432	0.01155			0.05	3.86813	0.00915
	210.781	-0.000755668	172.373			210.781	3.14415e-13	1.72086e-07	1.72086e-07	4.4279																									0.05	3.49826	0.01086			0.05	3.88278	0.00881
	210.801	-0.000755668	172.314			210.801	3.14415e-13	1.72086e-07	1.72086e-07	1.74615																									0.05	3.5122	0.0102			0.05	3.89744	0.00848
	210.821	-0.000755668	159.716			210.821	3.14415e-13	1.72086e-07	1.72086e-07	-2.30613																									0.05	3.52613	0.00957			0.05	3.91209	0.00817
	210.841	-0.000755668	147.873			210.841	3.14415e-13	1.72086e-07	1.72086e-07	-2.34317																									0.05	3.54007	0.00896			0.05	3.92674	0.00786
	210.861	-0.000755668	147.885			210.861	3.14415e-13	1.72086e-07	1.72086e-07	1.72596																									0.05	3.55401	0.00837			0.05	3.94139	0.00757
	210.881	-0.000755668	149.674			210.881	3.14415e-13	1.72086e-07	1.72086e-07	5.48283																									0.05	3.56794	0.00781			0.05	3.95604	0.00729
	210.901	-0.000755668	152.629			210.901	3.14415e-13	1.72086e-07	1.72086e-07	12.9336																									0.05	3.58188	0.00727			0.05	3.9707	0.00702
	210.921	-0.000755668	155.699			210.921	3.14415e-13	1.72086e-07	1.72086e-07	19.2031																									0.05	3.59582	0.00676			0.05	3.98535	0.00676
	210.941	-0.000755668	148.942			210.941	3.14415e-13	1.72086e-07	1.72086e-07	11.4091																									0.05	3.60976	0.00627			0.05	4	0.00652
	210.961	-0.000755668	140.909			210.961	3.14415e-13	1.72086e-07	1.72086e-07	-2.54091																									0.05	3.62369	0.0058			0.1	0	0.00986
	210.981	-0.000755668	144.696			210.981	3.14415e-13	1.72086e-07	1.72086e-07	-5.83437																									0.05	3.63763	0.00536			0.1	0.01465	0.01686
	211.001	-0.000755668	156.72			211.001	3.14415e-13	1.72086e-07	1.72086e-07	-2.39668																									0.05	3.65157	0.00494			0.1	0.0293	0.02376
	211.021	-0.000755668	166.575			211.021	3.14415e-13	1.72086e-07	1.72086e-07	3.21907																									0.05	3.66551	0.00455			0.1	0.04396	0.02893
	211.041	-0.000755668	167.68			211.041	3.14415e-13	1.72086e-07	1.72086e-07	8.05557																									0.05	3.67944	0.00418			0.1	0.05861	0.03309
	211.061	-0.000755668	160.118			211.061	3.14415e-13	1.72086e-07	1.72086e-07	3.16022																									0.05	3.69338	0.00383			0.1	0.07326	0.03649
	211.081	-0.000755668	152.415			211.081	3.14415e-13	1.72086e-07	1.72086e-07	-4.82912																									0.05	3.70732	0.00351			0.1	0.08791	0.03926
	211.101	-0.000755668	151.998			211.101	3.14415e-13	1.72086e-07	1.72086e-07	-9.40628																									0.05	3.72125	0.00322			0.1	0.10256	0.04143
	211.121	-0.000755668	158.32			211.121	3.14415e-13	1.72086e-07	1.72086e-07	-14.3715																									0.05	3.73519	0.00296			0.1	0.11722	0.04307
	211.141	-0.000755668	159.771			211.141	3.14415e-13	1.72086e-07	1.72086e-07	-16.0773																									0.05	3.74913	0.00272			0.1	0.13187	0.04425
	211.161	-0.000755668	153.794			211.161	3.14415e-13	1.72086e-07	1.72086e-07	-10.9381																									0.05	3.76307	0.00252			0.1	0.14652	0.04507
	211.181	-0.000755668	148.481			211.181	3.14415e-13	1.72086e-07	1.72086e-07	-8.27456																									0.05	3.777	0.00236			0.1	0.16117	0.04565
	211.201	-0.000755668	143.733			211.201	3.14415e-13	1.72086e-07	1.72086e-07	-12.0962																									0.05	3.79094	0.00223			0.1	0.17582	0.04613
	211.221	-0.000755668	139.148			211.221	3.14415e-13	1.72086e-07	1.72086e-07	-13.3993																									0.05	3.80488	0.00213			0.1	0.19048	0.04665
	211.241	-0.000755668	141.666			211.241	3.14415e-13	1.72086e-07	1.72086e-07	-8.85209																									0.05	3.81882	0.00208			0.1	0.20513	0.04733
	211.261	-0.000755668	147.915			211.261	3.14415e-13	1.72086e-07	1.72086e-07	-3.00724																									0.05	3.83275	0.00206			0.1	0.21978	0.0482
	211.281	-0.000755668	152.181			211.281	3.14415e-13	1.72086e-07	1.72086e-07	0.85927																									0.05	3.84669	0.00207			0.1	0.23443	0.04924
	211.301	-0.000755668	151.777			211.301	3.14415e-13	1.72086e-07	1.72086e-07	-0.39355																									0.05	3.86063	0.00211			0.1	0.24908	0.05036
	211.321	-0.000755668	149.802			211.321	3.14415e-13	1.72086e-07	1.72086e-07	-2.01371																									0.05	3.87456	0.00218			0.1	0.26374	0.0514
	211.341	-0.000755668	149.12			211.341	3.14415e-13	1.72086e-07	1.72086e-07	2.37762																									0.05	3.8885	0.00226			0.1	0.27839	0.05219
	211.361	-0.000755668	149.712			211.361	3.14415e-13	1.72086e-07	1.72086e-07	11.7606																									0.05	3.90244	0.00236			0.1	0.29304	0.05256
	211.381	-0.000755668	154.121			211.381	3.14415e-13	1.72086e-07	1.72086e-07	17.9832																									0.05	3.91638	0.00247			0.1	0.30769	0.05239
	211.401	-0.000755668	160.416			211.401	3.14415e-13	1.72086e-07	1.72086e-07	11.6694																									0.05	3.93031	0.00258			0.1	0.32234	0.05161
	211.421	-0.000755668	162.811			211.421	3.14415e-13	1.72086e-07	1.72086e-07	-3.48854																									0.05	3.94425	0.0027			0.1	0.337	0.05022
	211.441	-0.000755668	159.276			211.441	3.14415e-13	1.72086e-07	1.72086e-07	-9.16594																									0.05	3.95819	0.00283			0.1	0.35165	0.04833
	211.461	-0.000755668	160.602			211.461	3.14415e-13	1.72086e-07	1.72086e-07	-0.59264																									0.05	3.97213	0.00296			0.1	0.3663	0.04609
	211.481	-0.000755668	169.987			211.481	3.14415e-13	1.72086e-07	1.72086e-07	10.526																									0.05	3.98606	0.00308			0.1	0.38095	0.04377
	211.501	-0.000755668	172.789			211.501	3.14415e-13	1.72086e-07	1.72086e-07	15.5871																									0.05	4	0.00321			0.1	0.3956	0.04167
	211.521	-0.000755668	171.058			211.521	3.14415e-13	1.72086e-07	1.72086e-07	13.2972																									0.1	0	0.00908			0.1	0.41026	0.0401
	211.541	-0.000755668	165.899			211.541	3.14415e-13	1.72086e-07	1.72086e-07	11.3851																									0.1	0.01394	0.01514			0.1	0.42491	0.03924
	211.561	-0.000755668	158.442			211.561	3.14415e-13	1.72086e-07	1.72086e-07	14.3661																									0.1	0.02788	0.02135			0.1	0.43956	0.03914
	211.581	-0.000755668	155.364			211.581	3.14415e-13	1.72086e-07	1.72086e-07	14.1582																									0.1	0.04181	0.02606			0.1	0.45421	0.03961
	211.601	-0.000755668	149.23			211.601	3.14415e-13	1.72086e-07	1.72086e-07	6.12148																									0.1	0.05575	0.03002			0.1	0.46886	0.04034
	211.621	-0.000755668	141.799			211.621	3.14415e-13	1.72086e-07	1.72086e-07	-2.37807																									0.1	0.06969	0.03358			0.1	0.48352	0.04097
	211.641	-0.000755668	148.406			211.641	3.14415e-13	1.72086e-07	1.72086e-07	-6.09388																									0.1	0.08362	0.03695			0.1	0.49817	0.04119
	211.661	-0.000755668	163.033			211.661	3.14415e-13	1.72086e-07	1.72086e-07	-8.40429																									0.1	0.09756	0.04029			0.1	0.51282	0.04078
	211.681	-0.000755668	167.186			211.681	3.14415e-13	1.72086e-07	1.72086e-07	-9.66802																									0.1	0.1115	0.04365			0.1	0.52747	0.03969
	211.701	-0.000755668	158.258			211.701	3.14415e-13	1.72086e-07	1.72086e-07	-3.98724																									0.1	0.12544	0.04703			0.1	0.54213	0.03808
	211.721	-0.000755668	145.126			211.721	3.14415e-13	1.72086e-07	1.72086e-07	4.99974																									0.1	0.13937	0.05037			0.1	0.55678	0.03633
	211.741	-0.000755668	139.18			211.741	3.14415e-13	1.72086e-07	1.72086e-07	4.69796																									0.1	0.15331	0.05354			0.1	0.57143	0.03513
	211.761	-0.000755668	146.867			211.761	3.14415e-13	1.72086e-07	1.72086e-07	2.1119																									0.1	0.16725	0.05639			0.1	0.58608	0.03533
	211.781	-0.000755668	160.224			211.781	3.14415e-13	1.72086e-07	1.72086e-07	1.97655																									0.1	0.18119	0.05877			0.1	0.60073	0.03763
	211.801	-0.000755668	166.515			211.801	3.14415e-13	1.72086e-07	1.72086e-07	-0.49706																									0.1	0.19512	0.06054			0.1	0.61539	0.04219
	211.821	-0.000755668	166.644			211.821	3.14415e-13	1.72086e-07	1.72086e-07	1.0543																									0.1	0.20906	0.06163			0.1	0.63004	0.04859
	211.841	-0.000755668	165.54			211.841	3.14415e-13	1.72086e-07	1.72086e-07	4.98328																									0.1	0.223	0.06198			0.1	0.64469	0.05616
	211.861	-0.000755668	165.656			211.861	3.14415e-13	1.72086e-07	1.72086e-07	6.49897																									0.1	0.23693	0.06163			0.1	0.65934	0.06423
	211.881	-0.000755668	166.702			211.881	3.14415e-13	1.72086e-07	1.72086e-07	3.7099																									0.1	0.25087	0.06069			0.1	0.67399	0.07225
	211.901	-0.000755668	168.935			211.901	3.14415e-13	1.72086e-07	1.72086e-07	-1.2945																									0.1	0.26481	0.05933			0.1	0.68865	0.07977
	211.921	-0.000755668	169.108			211.921	3.14415e-13	1.72086e-07	1.72086e-07	-6.36751																									0.1	0.27875	0.05778			0.1	0.7033	0.08651
	211.941	-0.000755668	164.535			211.941	3.14415e-13	1.72086e-07	1.72086e-07	-12.7314																									0.1	0.29268	0.05631			0.1	0.71795	0.09231
	211.961	-0.000755668	158.097			211.961	3.14415e-13	1.72086e-07	1.72086e-07	-14.0573																									0.1	0.30662	0.05518			0.1	0.7326	0.09718
	211.981	-0.000755668	154.011			211.981	3.14415e-13	1.72086e-07	1.72086e-07	-11.918																									0.1	0.32056	0.05457			0.1	0.74725	0.10133
	212.001	-0.000755668	154.487			212.001	3.14415e-13	1.72086e-07	1.72086e-07	-13.3288																									0.1	0.3345	0.05456			0.1	0.76191	0.10516
	212.021	-0.000755668	157.541			212.021	3.14415e-13	1.72086e-07	1.72086e-07	-16.6461																									0.1	0.34843	0.05507			0.1	0.77656	0.10929
	212.041	-0.000755668	166.025			212.041	3.14415e-13	1.72086e-07	1.72086e-07	-15.5586																									0.1	0.36237	0.05591			0.1	0.79121	0.11446
	212.061	-0.000755668	176.531			212.061	3.14415e-13	1.72086e-07	1.72086e-07	-6.62355																									0.1	0.37631	0.05681			0.1	0.80586	0.12147
	212.081	-0.000755668	179.843			212.081	3.14415e-13	1.72086e-07	1.72086e-07	-1.74071																									0.1	0.39024	0.0575			0.1	0.82051	0.13098
	212.101	-0.000755668	177.475			212.101	3.14415e-13	1.72086e-07	1.72086e-07	-7.47443																									0.1	0.40418	0.05775			0.1	0.83517	0.14341
	212.121	-0.000755668	174.581			212.121	3.14415e-13	1.72086e-07	1.72086e-07	-13.6245																									0.1	0.41812	0.05741			0.1	0.84982	0.15886
	212.141	-0.000755668	172.413			212.141	3.14415e-13	1.72086e-07	1.72086e-07	-14.7054																									0.1	0.43206	0.05639			0.1	0.86447	0.17715
	212.161	-0.000755668	167.482			212.161	3.14415e-13	1.72086e-07	1.72086e-07	-9.23258																									0.1	0.44599	0.05472			0.1	0.87912	0.19791
	212.181	-0.000755668	162.533			212.181	3.14415e-13	1.72086e-07	1.72086e-07	4.84074																									0.1	0.45993	0.05251			0.1	0.89377	0.22068
	212.201	-0.000755668	158.988			212.201	3.14415e-13	1.72086e-07	1.72086e-07	14.8184																									0.1	0.47387	0.04994			0.1	0.90843	0.245
	212.221	-0.000755668	150.72			212.221	3.14415e-13	1.72086e-07	1.72086e-07	11.3454																									0.1	0.48781	0.04727			0.1	0.92308	0.2704
	212.241	-0.000755668	143.747			212.241	3.14415e-13	1.72086e-07	1.72086e-07	-0.51127																									0.1	0.50174	0.04473			0.1	0.93773	0.29648
	212.261	-0.000755668	145.701			212.261	3.14415e-13	1.72086e-07	1.72086e-07	-11.1994																									0.1	0.51568	0.04253			0.1	0.95238	0.32291
	212.281	-0.000755668	150.896			212.281	3.14415e-13	1.72086e-07	1.72086e-07	-9.58096																									0.1	0.52962	0.04076			0.1	0.96703	0.34942
	212.301	-0.000755668	151.395			212.301	3.14415e-13	1.72086e-07	1.72086e-07	1.45277																									0.1	0.54355	0.03934			0.1	0.98169	0.37582
	212.321	-0.000755668	145.322			212.321	3.14415e-13	1.72086e-07	1.72086e-07	5.64914																									0.1	0.55749	0.03806			0.1	0.99634	0.40198
	212.341	-0.000755668	149.626			212.341	3.14415e-13	1.72086e-07	1.72086e-07	2.02353																									0.1	0.57143	0.03658			0.1	1.01099	0.42785
	212.361	-0.000755668	169.39			212.361	3.14415e-13	1.72086e-07	1.72086e-07	-0.64567																									0.1	0.58537	0.03457			0.1	1.02564	0.45343
	212.381	-0.000755668	177.652			212.381	3.14415e-13	1.72086e-07	1.72086e-07	1.1146																									0.1	0.5993	0.03172			0.1	1.04029	0.47877
	212.401	-0.000755668	169.548			212.401	3.14415e-13	1.72086e-07	1.72086e-07	6.80512																									0.1	0.61324	0.02783			0.1	1.05495	0.50394
	212.421	-0.000755668	161.95			212.421	3.14415e-13	1.72086e-07	1.72086e-07	12.834																									0.1	0.62718	0.02288			0.1	1.0696	0.52902
	212.441	-0.000755668	159.826			212.441	3.14415e-13	1.72086e-07	1.72086e-07	10.1724																									0.1	0.64112	0.01723			0.1	1.08425	0.55412
	212.461	-0.000755668	157.19			212.461	3.14415e-13	1.72086e-07	1.72086e-07	2.93685																									0.1	0.65505	0.0124			0.1	1.0989	0.57929
	212.481	-0.000755668	154.359			212.481	3.14415e-13	1.72086e-07	1.72086e-07	1.77975																									0.1	0.66899	0.01282			0.1	1.11355	0.6046
	212.501	-0.000755668	151.454			212.501	3.14415e-13	1.72086e-07	1.72086e-07	4.04977																									0.1	0.68293	0.01994			0.1	1.12821	0.63003
	212.521	-0.000755668	151.853			212.521	3.14415e-13	1.72086e-07	1.72086e-07	5.21214																									0.1	0.69686	0.03021			0.1	1.14286	0.65557
	212.541	-0.000755668	155.719			212.541	3.14415e-13	1.72086e-07	1.72086e-07	-1.46127																									0.1	0.7108	0.0418			0.1	1.15751	0.68113
	212.561	-0.000755668	160.537			212.561	3.14415e-13	1.72086e-07	1.72086e-07	-11.7724																									0.1	0.72474	0.05395			0.1	1.17216	0.70659
	212.581	-0.000755668	164.563			212.581	3.14415e-13	1.72086e-07	1.72086e-07	-13.1861																									0.1	0.73868	0.0662			0.1	1.18681	0.7318
	212.601	-0.000755668	161.642			212.601	3.14415e-13	1.72086e-07	1.72086e-07	-5.46465																									0.1	0.75261	0.07816			0.1	1.20147	0.75655
	212.621	-0.000755668	157.196			212.621	3.14415e-13	1.72086e-07	1.72086e-07	1.20731																									0.1	0.76655	0.08955			0.1	1.21612	0.78064
	212.641	-0.000755668	158.74			212.641	3.14415e-13	1.72086e-07	1.72086e-07	-0.31258																									0.1	0.78049	0.10011			0.1	1.23077	0.80384
	212.661	-0.000755668	162.453			212.661	3.14415e-13	1.72086e-07	1.72086e-07	-1.15797																									0.1	0.79443	0.10971			0.1	1.24542	0.82591
	212.681	-0.000755668	163.562			212.681	3.14415e-13	1.72086e-07	1.72086e-07	-2.63429																									0.1	0.80836	0.1183			0.1	1.26007	0.84661
	212.701	-0.000755668	161.178			212.701	3.14415e-13	1.72086e-07	1.72086e-07	-7.16167																									0.1	0.8223	0.12596			0.1	1.27473	0.86573
	212.721	-0.000755668	151.141			212.721	3.14415e-13	1.72086e-07	1.72086e-07	-6.34501																									0.1	0.83624	0.13287			0.1	1.28938	0.88304
	212.741	-0.000755668	137.26			212.741	3.14415e-13	1.72086e-07	1.72086e-07	-3.26436																									0.1	0.85017	0.13937			0.1	1.30403	0.89835
	212.761	-0.000755668	143.535			212.761	3.14415e-13	1.72086e-07	1.72086e-07	-0.11978																									0.1	0.86411	0.1459			0.1	1.31868	0.9115
	212.781	-0.000755668	160.952			212.781	3.14415e-13	1.72086e-07	1.72086e-07	3.4279																									0.1	0.87805	0.15299			0.1	1.33333	0.92233
	212.801	-0.000755668	163.102			212.801	3.14415e-13	1.72086e-07	1.72086e-07	5.20324																									0.1	0.89199	0.16117			0.1	1.34799	0.93073
	212.821	-0.000755668	157.432			212.821	3.14415e-13	1.72086e-07	1.72086e-07	4.95575																									0.1	0.90592	0.17092			0.1	1.36264	0.93661
	212.841	-0.000755668	154.148			212.841	3.14415e-13	1.72086e-07	1.72086e-07	3.53547																									0.1	0.91986	0.18261			0.1	1.37729	0.93991
	212.861	-0.000755668	154.282			212.861	3.14415e-13	1.72086e-07	1.72086e-07	4.81079																									0.1	0.9338	0.19643			0.1	1.39194	0.9406
	212.881	-0.000755668	155.596			212.881	3.14415e-13	1.72086e-07	1.72086e-07	7.04443																									0.1	0.94774	0.21238			0.1	1.40659	0.93869
	212.901	-0.000755668	160.698			212.901	3.14415e-13	1.72086e-07	1.72086e-07	4.79754																									0.1	0.96167	0.23031			0.1	1.42125	0.9342
	212.921	-0.000755668	166.601			212.921	3.14415e-13	1.72086e-07	1.72086e-07	-1.1986																									0.1	0.97561	0.24998			0.1	1.4359	0.92718
	212.941	-0.000755668	162.179			212.941	3.14415e-13	1.72086e-07	1.72086e-07	-8.01951																									0.1	0.98955	0.27105			0.1	1.45055	0.91773
	212.961	-0.000755668	155.28			212.961	3.14415e-13	1.72086e-07	1.72086e-07	-13.2355																									0.1	1.00348	0.29318			0.1	1.4652	0.90593
	212.981	-0.000755668	158.549			212.981	3.14415e-13	1.72086e-07	1.72086e-07	-10.7706																									0.1	1.01742	0.31605			0.1	1.47985	0.89192
	213.001	-0.000755668	164.604			213.001	3.14415e-13	1.72086e-07	1.72086e-07	-3.70844																									0.1	1.03136	0.33935			0.1	1.49451	0.87584
	213.021	-0.000755668	164.192			213.021	3.14415e-13	1.72086e-07	1.72086e-07	-2.6924																									0.1	1.0453	0.36283			0.1	1.50916	0.85785
	213.041	-0.000755668	159.656			213.041	3.14415e-13	1.72086e-07	1.72086e-07	-4.72946																									0.1	1.05923	0.38628			0.1	1.52381	0.83811
	213.061	-0.000755668	158.107			213.061	3.14415e-13	1.72086e-07	1.72086e-07	-6.38625																									0.1	1.07317	0.40954			0.1	1.53846	0.81681
	213.081	-0.000755668	162.256			213.081	3.14415e-13	1.72086e-07	1.72086e-07	-8.90493																									0.1	1.08711	0.43251			0.1	1.55311	0.79412
	213.101	-0.000755668	167.771			213.101	3.14415e-13	1.72086e-07	1.72086e-07	-10.03																									0.1	1.10105	0.45513			0.1	1.56777	0.77024
	213.121	-0.000755668	164.735			213.121	3.14415e-13	1.72086e-07	1.72086e-07	-7.86332																									0.1	1.11498	0.47737			0.1	1.58242	0.74535
	213.141	-0.000755668	158.971			213.141	3.14415e-13	1.72086e-07	1.72086e-07	-0.24062																									0.1	1.12892	0.49921			0.1	1.59707	0.71964
	213.161	-0.000755668	158.755			213.161	3.14415e-13	1.72086e-07	1.72086e-07	9.64784																									0.1	1.14286	0.52067			0.1	1.61172	0.6933
	213.181	-0.000755668	153.096			213.181	3.14415e-13	1.72086e-07	1.72086e-07	11.3222																									0.1	1.15679	0.54175			0.1	1.62637	0.66648
	213.201	-0.000755668	144.153			213.201	3.14415e-13	1.72086e-07	1.72086e-07	5.13875																									0.1	1.17073	0.56247			0.1	1.64103	0.63937
	213.221	-0.000755668	143.54			213.221	3.14415e-13	1.72086e-07	1.72086e-07	-3.31663																									0.1	1.18467	0.58281			0.1	1.65568	0.6121
	213.241	-0.000755668	147.928			213.241	3.14415e-13	1.72086e-07	1.72086e-07	-6.99677																									0.1	1.19861	0.60276			0.1	1.67033	0.58484
	213.261	-0.000755668	148.625			213.261	3.14415e-13	1.72086e-07	1.72086e-07	-2.03473																									0.1	1.21254	0.62227			0.1	1.68498	0.5577
	213.281	-0.000755668	148.834			213.281	3.14415e-13	1.72086e-07	1.72086e-07	3.04942																									0.1	1.22648	0.64127			0.1	1.69963	0.53081
	213.301	-0.000755668	153.94			213.301	3.14415e-13	1.72086e-07	1.72086e-07	-1.49509																									0.1	1.24042	0.65969			0.1	1.71429	0.50426
	213.321	-0.000755668	154.577			213.321	3.14415e-13	1.72086e-07	1.72086e-07	-11.0813																									0.1	1.25436	0.67742			0.1	1.72894	0.47816
	213.341	-0.000755668	152.578			213.341	3.14415e-13	1.72086e-07	1.72086e-07	-13.2803																									0.1	1.26829	0.69435			0.1	1.74359	0.45258
	213.361	-0.000755668	158.851			213.361	3.14415e-13	1.72086e-07	1.72086e-07	-7.47045																									0.1	1.28223	0.71034			0.1	1.75824	0.42758
	213.381	-0.000755668	165.005			213.381	3.14415e-13	1.72086e-07	1.72086e-07	-3.6121																									0.1	1.29617	0.72528			0.1	1.77289	0.40322
	213.401	-0.000755668	167.153			213.401	3.14415e-13	1.72086e-07	1.72086e-07	-6.2369																									0.1	1.31011	0.73904			0.1	1.78755	0.37954
	213.421	-0.000755668	167.252			213.421	3.14415e-13	1.72086e-07	1.72086e-07	-10.6301																									0.1	1.32404	0.7515			0.1	1.8022	0.35657
	213.441	-0.000755668	165.554			213.441	3.14415e-13	1.72086e-07	1.72086e-07	-10.6252																									0.1	1.33798	0.76254			0.1	1.81685	0.33434
	213.461	-0.000755668	165.628			213.461	3.14415e-13	1.72086e-07	1.72086e-07	-11.3876																									0.1	1.35192	0.77207			0.1	1.8315	0.31286
	213.481	-0.000755668	163.274			213.481	3.14415e-13	1.72086e-07	1.72086e-07	-15.786																									0.1	1.36585	0.78001			0.1	1.84615	0.29215
	213.501	-0.000755668	152.999			213.501	3.14415e-13	1.72086e-07	1.72086e-07	-18.2301																									0.1	1.37979	0.78628			0.1	1.86081	0.27219
	213.521	-0.000755668	140.813			213.521	3.14415e-13	1.72086e-07	1.72086e-07	-14.7364																									0.1	1.39373	0.79084			0.1	1.87546	0.25299
	213.541	-0.000755668	134.263			213.541	3.14415e-13	1.72086e-07	1.72086e-07	-7.66811																									0.1	1.40767	0.79365			0.1	1.89011	0.23454
	213.561	-0.000755668	139.861			213.561	3.14415e-13	1.72086e-07	1.72086e-07	-2.9066																									0.1	1.4216	0.7947			0.1	1.90476	0.21682
	213.581	-0.000755668	153.614			213.581	3.14415e-13	1.72086e-07	1.72086e-07	-0.47776																									0.1	1.43554	0.79399			0.1	1.91941	0.19984
	213.601	-0.000755668	159.445			213.601	3.14415e-13	1.72086e-07	1.72086e-07	0.39789																									0.1	1.44948	0.79155			0.1	1.93407	0.18356
	213.621	-0.000755668	162.902			213.621	3.14415e-13	1.72086e-07	1.72086e-07	-6.03486																									0.1	1.46342	0.78739			0.1	1.94872	0.16799
	213.641	-0.000755668	168.747			213.641	3.14415e-13	1.72086e-07	1.72086e-07	-16.3252																									0.1	1.47735	0.78158			0.1	1.96337	0.1531
	213.661	-0.000755668	168.222			213.661	3.14415e-13	1.72086e-07	1.72086e-07	-21.9583																									0.1	1.49129	0.77417			0.1	1.97802	0.13887
	213.681	-0.000755668	161.653			213.681	3.14415e-13	1.72086e-07	1.72086e-07	-19.2357																									0.1	1.50523	0.76524			0.1	1.99267	0.12532
	213.701	-0.000755668	152.816			213.701	3.14415e-13	1.72086e-07	1.72086e-07	-11.8199																									0.1	1.51916	0.75485			0.1	2.00733	0.11241
	213.721	-0.000755668	144.832			213.721	3.14415e-13	1.72086e-07	1.72086e-07	-4.03303																									0.1	1.5331	0.74311			0.1	2.02198	0.10016
	213.741	-0.000755668	147.167			213.741	3.14415e-13	1.72086e-07	1.72086e-07	-1.63023																									0.1	1.54704	0.7301			0.1	2.03663	0.08856
	213.761	-0.000755668	157.688			213.761	3.14415e-13	1.72086e-07	1.72086e-07	-6.10509																									0.1	1.56098	0.71593			0.1	2.05128	0.07764
	213.781	-0.000755668	159.868			213.781	3.14415e-13	1.72086e-07	1.72086e-07	-13.5487																									0.1	1.57491	0.70069			0.1	2.06593	0.06742
	213.801	-0.000755668	152.219			213.801	3.14415e-13	1.72086e-07	1.72086e-07	-16.1459																									0.1	1.58885	0.68451			0.1	2.08059	0.05797
	213.821	-0.000755668	149.023			213.821	3.14415e-13	1.72086e-07	1.72086e-07	-8.48324																									0.1	1.60279	0.66747			0.1	2.09524	0.04939
	213.841	-0.000755668	156.158			213.841	3.14415e-13	1.72086e-07	1.72086e-07	-3.05222																									0.1	1.61673	0.6497			0.1	2.10989	0.04183
	213.861	-0.000755668	163.746			213.861	3.14415e-13	1.72086e-07	1.72086e-07	-3.86493																									0.1	1.63066	0.6313			0.1	2.12454	0.03557
	213.881	-0.000755668	159.675			213.881	3.14415e-13	1.72086e-07	1.72086e-07	-3.80335																									0.1	1.6446	0.61237			0.1	2.13919	0.03095
	213.901	-0.000755668	153.534			213.901	3.14415e-13	1.72086e-07	1.72086e-07	-4.35012																									0.1	1.65854	0.59302			0.1	2.15385	0.02837
	213.921	-0.000755668	158.877			213.921	3.14415e-13	1.72086e-07	1.72086e-07	-4.37475																									0.1	1.67247	0.57335			0.1	2.1685	0.02801
	213.941	-0.000755668	165.421			213.941	3.14415e-13	1.72086e-07	1.72086e-07	-0.7486																									0.1	1.68641	0.55344			0.1	2.18315	0.02961
	213.961	-0.000755668	162.053			213.961	3.14415e-13	1.72086e-07	1.72086e-07	0.66098																									0.1	1.70035	0.53339			0.1	2.1978	0.03261
	213.981	-0.000755668	157.01			213.981	3.14415e-13	1.72086e-07	1.72086e-07	-2.77481																									0.1	1.71429	0.51329			0.1	2.21245	0.03644
	214.001	-0.000755668	158.092			214.001	3.14415e-13	1.72086e-07	1.72086e-07	-5.25516																									0.1	1.72822	0.49321			0.1	2.22711	0.04068
	214.021	-0.000755668	159.147			214.021	3.14415e-13	1.72086e-07	1.72086e-07	-2.4845																									0.1	1.74216	0.47322			0.1	2.24176	0.04507
	214.041	-0.000755668	158.642			214.041	3.14415e-13	1.72086e-07	1.72086e-07	4.07105																									0.1	1.7561	0.4534			0.1	2.25641	0.04944
	214.061	-0.000755668	160.83			214.061	3.14415e-13	1.72086e-07	1.72086e-07	8.96666																									0.1	1.77004	0.4338			0.1	2.27106	0.05371
	214.081	-0.000755668	159.224			214.081	3.14415e-13	1.72086e-07	1.72086e-07	10.9441																									0.1	1.78397	0.41447			0.1	2.28571	0.0578
	214.101	-0.000755668	148.285			214.101	3.14415e-13	1.72086e-07	1.72086e-07	9.6121																									0.1	1.79791	0.39548			0.1	2.30037	0.06169
	214.121	-0.000755668	140.995			214.121	3.14415e-13	1.72086e-07	1.72086e-07	1.85089																									0.1	1.81185	0.37685			0.1	2.31502	0.06536
	214.141	-0.000755668	146.827			214.141	3.14415e-13	1.72086e-07	1.72086e-07	-7.15919																									0.1	1.82578	0.35864			0.1	2.32967	0.06879
	214.161	-0.000755668	155.164			214.161	3.14415e-13	1.72086e-07	1.72086e-07	-7.3625																									0.1	1.83972	0.34087			0.1	2.34432	0.07198
	214.181	-0.000755668	158.607			214.181	3.14415e-13	1.72086e-07	1.72086e-07	-0.99574																									0.1	1.85366	0.32357			0.1	2.35897	0.07494
	214.201	-0.000755668	162.61			214.201	3.14415e-13	1.72086e-07	1.72086e-07	-0.14261																									0.1	1.8676	0.30677			0.1	2.37363	0.07766
	214.221	-0.000755668	166.498			214.221	3.14415e-13	1.72086e-07	1.72086e-07	-3.67026																									0.1	1.88153	0.29048			0.1	2.38828	0.08015
	214.241	-0.000755668	166.972			214.241	3.14415e-13	1.72086e-07	1.72086e-07	-3.76734																									0.1	1.89547	0.27473			0.1	2.40293	0.08241
	214.261	-0.000755668	162.295			214.261	3.14415e-13	1.72086e-07	1.72086e-07	-1.68759																									0.1	1.90941	0.25953			0.1	2.41758	0.08446
	214.281	-0.000755668	159.387			214.281	3.14415e-13	1.72086e-07	1.72086e-07	2.63663																									0.1	1.92335	0.24488			0.1	2.43223	0.08631
	214.301	-0.000755668	157.47			214.301	3.14415e-13	1.72086e-07	1.72086e-07	6.30848																									0.1	1.93728	0.23081			0.1	2.44689	0.08795
	214.321	-0.000755668	154.389			214.321	3.14415e-13	1.72086e-07	1.72086e-07	3.92073																									0.1	1.95122	0.21731			0.1	2.46154	0.0894
	214.341	-0.000755668	149.925			214.341	3.14415e-13	1.72086e-07	1.72086e-07	-3.02914																									0.1	1.96516	0.20439			0.1	2.47619	0.09067
	214.361	-0.000755668	141.142			214.361	3.14415e-13	1.72086e-07	1.72086e-07	-6.93931																									0.1	1.97909	0.19207			0.1	2.49084	0.09178
	214.381	-0.000755668	133.708			214.381	3.14415e-13	1.72086e-07	1.72086e-07	-6.68689																									0.1	1.99303	0.18034			0.1	2.5055	0.09271
	214.401	-0.000755668	136.62			214.401	3.14415e-13	1.72086e-07	1.72086e-07	-8.70576																									0.1	2.00697	0.16921			0.1	2.52015	0.0935
	214.421	-0.000755668	149.321			214.421	3.14415e-13	1.72086e-07	1.72086e-07	-10.3189																									0.1	2.02091	0.15869			0.1	2.5348	0.09414
	214.441	-0.000755668	163.958			214.441	3.14415e-13	1.72086e-07	1.72086e-07	-11.7424																									0.1	2.03484	0.14879			0.1	2.54945	0.09464
	214.461	-0.000755668	167.847			214.461	3.14415e-13	1.72086e-07	1.72086e-07	-9.72928																									0.1	2.04878	0.1395			0.1	2.5641	0.09501
	214.481	-0.000755668	159.155			214.481	3.14415e-13	1.72086e-07	1.72086e-07	-0.45744																									0.1	2.06272	0.13084			0.1	2.57876	0.09526
	214.501	-0.000755668	146.441			214.501	3.14415e-13	1.72086e-07	1.72086e-07	3.83013																									0.1	2.07666	0.12282			0.1	2.59341	0.09539
	214.521	-0.000755668	139.594			214.521	3.14415e-13	1.72086e-07	1.72086e-07	0.35069																									0.1	2.09059	0.11545			0.1	2.60806	0.09542
	214.541	-0.000755668	141.109			214.541	3.14415e-13	1.72086e-07	1.72086e-07	0.32332																									0.1	2.10453	0.10873			0.1	2.62271	0.09534
	214.561	-0.000755668	148.491			214.561	3.14415e-13	1.72086e-07	1.72086e-07	6.302																									0.1	2.11847	0.10266			0.1	2.63736	0.09517
	214.581	-0.000755668	157.222			214.581	3.14415e-13	1.72086e-07	1.72086e-07	11.3987																									0.1	2.1324	0.09726			0.1	2.65202	0.09491
	214.601	-0.000755668	160.649			214.601	3.14415e-13	1.72086e-07	1.72086e-07	5.79415																									0.1	2.14634	0.09251			0.1	2.66667	0.09456
	214.621	-0.000755668	158.938			214.621	3.14415e-13	1.72086e-07	1.72086e-07	-6.85284																									0.1	2.16028	0.08842			0.1	2.68132	0.09413
	214.641	-0.000755668	159.113			214.641	3.14415e-13	1.72086e-07	1.72086e-07	-8.97612																									0.1	2.17422	0.08496			0.1	2.69597	0.09363
	214.661	-0.000755668	160.424			214.661	3.14415e-13	1.72086e-07	1.72086e-07	-0.75297																									0.1	2.18815	0.08211			0.1	2.71062	0.09305
	214.681	-0.000755668	156.319			214.681	3.14415e-13	1.72086e-07	1.72086e-07	6.06226																									0.1	2.20209	0.07983			0.1	2.72528	0.0924
	214.701	-0.000755668	151.951			214.701	3.14415e-13	1.72086e-07	1.72086e-07	5.4818																									0.1	2.21603	0.07809			0.1	2.73993	0.09168
	214.721	-0.000755668	150.774			214.721	3.14415e-13	1.72086e-07	1.72086e-07	0.61552																									0.1	2.22997	0.07682			0.1	2.75458	0.09091
	214.741	-0.000755668	149.044			214.741	3.14415e-13	1.72086e-07	1.72086e-07	-4.96718																									0.1	2.2439	0.07598			0.1	2.76923	0.09007
	214.761	-0.000755668	152.932			214.761	3.14415e-13	1.72086e-07	1.72086e-07	-7.12155																									0.1	2.25784	0.07551			0.1	2.78388	0.08918
	214.781	-0.000755668	163.625			214.781	3.14415e-13	1.72086e-07	1.72086e-07	-5.0307																									0.1	2.27178	0.07534			0.1	2.79854	0.08823
	214.801	-0.000755668	174.937			214.801	3.14415e-13	1.72086e-07	1.72086e-07	-3.79563																									0.1	2.28571	0.07541			0.1	2.81319	0.08723
	214.821	-0.000755668	175.273			214.821	3.14415e-13	1.72086e-07	1.72086e-07	-2.69637																									0.1	2.29965	0.07568			0.1	2.82784	0.08618
	214.841	-0.000755668	167.367			214.841	3.14415e-13	1.72086e-07	1.72086e-07	0.02347																									0.1	2.31359	0.07609			0.1	2.84249	0.08508
	214.861	-0.000755668	168.486			214.861	3.14415e-13	1.72086e-07	1.72086e-07	6.13011																									0.1	2.32753	0.07659			0.1	2.85714	0.08394
	214.881	-0.000755668	170.93			214.881	3.14415e-13	1.72086e-07	1.72086e-07	10.6761																									0.1	2.34146	0.07716			0.1	2.8718	0.08275
	214.901	-0.000755668	166.905			214.901	3.14415e-13	1.72086e-07	1.72086e-07	8.18012																									0.1	2.3554	0.07776			0.1	2.88645	0.08153
	214.921	-0.000755668	157.935			214.921	3.14415e-13	1.72086e-07	1.72086e-07	-1.00021																									0.1	2.36934	0.07836			0.1	2.9011	0.08027
	214.941	-0.000755668	148.886			214.941	3.14415e-13	1.72086e-07	1.72086e-07	-5.34687																									0.1	2.38328	0.07894			0.1	2.91575	0.07897
	214.962	-0.000755668	148.579			214.962	3.14415e-13	1.72086e-07	1.72086e-07	-0.65505																									0.1	2.39721	0.07948			0.1	2.9304	0.07764
	214.982	-0.000755668	153.877			214.982	3.14415e-13	1.72086e-07	1.72086e-07	4.4471																									0.1	2.41115	0.07996			0.1	2.94506	0.07629
	215.001	-0.000755668	155.466			215.001	3.14415e-13	1.72086e-07	1.72086e-07	3.9803																									0.1	2.42509	0.08039			0.1	2.95971	0.0749
	215.022	-0.000755668	155.605			215.022	3.14415e-13	1.72086e-07	1.72086e-07	1.26961																									0.1	2.43902	0.08074			0.1	2.97436	0.07349
	215.042	-0.000755668	158.978			215.042	3.14415e-13	1.72086e-07	1.72086e-07	-2.17555																									0.1	2.45296	0.08102			0.1	2.98901	0.07205
	215.062	-0.000755668	159.525			215.062	3.14415e-13	1.72086e-07	1.72086e-07	-8.67256																									0.1	2.4669	0.08122			0.1	3.00366	0.0706
	215.082	-0.000755668	151.003			215.082	3.14415e-13	1.72086e-07	1.72086e-07	-12.209																									0.1	2.48084	0.08133			0.1	3.01832	0.06913
	215.102	-0.000755668	142.218			215.102	3.14415e-13	1.72086e-07	1.72086e-07	-9.65677																									0.1	2.49477	0.08137			0.1	3.03297	0.06764
	215.122	-0.000755668	147.477			215.122	3.14415e-13	1.72086e-07	1.72086e-07	-5.85711																									0.1	2.50871	0.08132			0.1	3.04762	0.06615
	215.142	-0.000755668	167.516			215.142	3.14415e-13	1.72086e-07	1.72086e-07	-4.38265																									0.1	2.52265	0.08119			0.1	3.06227	0.06464
	215.162	-0.000755668	181.536			215.162	3.14415e-13	1.72086e-07	1.72086e-07	-2.2179																									0.1	2.53659	0.08099			0.1	3.07692	0.06313
	215.182	-0.000755668	171.402			215.182	3.14415e-13	1.72086e-07	1.72086e-07	-0.58995																									0.1	2.55052	0.08071			0.1	3.09158	0.06161
	215.202	-0.000755668	152.174			215.202	3.14415e-13	1.72086e-07	1.72086e-07	-2.61419																									0.1	2.56446	0.08036			0.1	3.10623	0.06009
	215.222	-0.000755668	144.719			215.222	3.14415e-13	1.72086e-07	1.72086e-07	-6.67593																									0.1	2.5784	0.07994			0.1	3.12088	0.05857
	215.242	-0.000755668	142.707			215.242	3.14415e-13	1.72086e-07	1.72086e-07	-10.9755																									0.1	2.59233	0.07946			0.1	3.13553	0.05705
	215.262	-0.000755668	139.324			215.262	3.14415e-13	1.72086e-07	1.72086e-07	-7.64318																									0.1	2.60627	0.07892			0.1	3.15018	0.05554
	215.282	-0.000755668	142.149			215.282	3.14415e-13	1.72086e-07	1.72086e-07	-2.898																									0.1	2.62021	0.07832			0.1	3.16484	0.05404
	215.302	-0.000755668	149.748			215.302	3.14415e-13	1.72086e-07	1.72086e-07	-2.91467																									0.1	2.63415	0.07766			0.1	3.17949	0.05255
	215.322	-0.000755668	156.612			215.322	3.14415e-13	1.72086e-07	1.72086e-07	0.25321																									0.1	2.64808	0.07696			0.1	3.19414	0.05106
	215.342	-0.000755668	155.803			215.342	3.14415e-13	1.72086e-07	1.72086e-07	3.65824																									0.1	2.66202	0.07621			0.1	3.20879	0.0496
	215.362	-0.000755668	152.692			215.362	3.14415e-13	1.72086e-07	1.72086e-07	-3.04833																									0.1	2.67596	0.07542			0.1	3.22344	0.04814
	215.382	-0.000755668	159.102			215.382	3.14415e-13	1.72086e-07	1.72086e-07	-11.9487																									0.1	2.6899	0.07458			0.1	3.2381	0.04671
	215.402	-0.000755668	168.228			215.402	3.14415e-13	1.72086e-07	1.72086e-07	-9.36302																									0.1	2.70383	0.07371			0.1	3.25275	0.04529
	215.422	-0.000755668	168.088			215.422	3.14415e-13	1.72086e-07	1.72086e-07	-6.42092																									0.1	2.71777	0.07281			0.1	3.2674	0.04389
	215.442	-0.000755668	158.901			215.442	3.14415e-13	1.72086e-07	1.72086e-07	-6.57837																									0.1	2.73171	0.07187			0.1	3.28205	0.04252
	215.462	-0.000755668	153.718			215.462	3.14415e-13	1.72086e-07	1.72086e-07	-4.75075																									0.1	2.74565	0.0709			0.1	3.2967	0.04117
	215.482	-0.000755668	158.717			215.482	3.14415e-13	1.72086e-07	1.72086e-07	-4.96305																									0.1	2.75958	0.06991			0.1	3.31136	0.03984
	215.502	-0.000755668	159.216			215.502	3.14415e-13	1.72086e-07	1.72086e-07	-6.37019																									0.1	2.77352	0.06889			0.1	3.32601	0.03854
	215.522	-0.000755668	147.16			215.522	3.14415e-13	1.72086e-07	1.72086e-07	-6.61108																									0.1	2.78746	0.06784			0.1	3.34066	0.03726
	215.542	-0.000755668	138.639			215.542	3.14415e-13	1.72086e-07	1.72086e-07	-3.76781																									0.1	2.80139	0.06677			0.1	3.35531	0.03601
	215.562	-0.000755668	138.249			215.562	3.14415e-13	1.72086e-07	1.72086e-07	-0.7291																									0.1	2.81533	0.06568			0.1	3.36996	0.03479
	215.582	-0.000755668	140.939			215.582	3.14415e-13	1.72086e-07	1.72086e-07	-3.53373																									0.1	2.82927	0.06457			0.1	3.38462	0.0336
	215.602	-0.000755668	148.233			215.602	3.14415e-13	1.72086e-07	1.72086e-07	-8.51339																									0.1	2.84321	0.06344			0.1	3.39927	0.03244
	215.622	-0.000755668	153.173			215.622	3.14415e-13	1.72086e-07	1.72086e-07	-9.22132																									0.1	2.85714	0.0623			0.1	3.41392	0.03131
	215.642	-0.000755668	155.262			215.642	3.14415e-13	1.72086e-07	1.72086e-07	-8.09866																									0.1	2.87108	0.06114			0.1	3.42857	0.0302
	215.662	-0.000755668	159.07			215.662	3.14415e-13	1.72086e-07	1.72086e-07	-9.56864																									0.1	2.88502	0.05996			0.1	3.44322	0.02913
	215.682	-0.000755668	155.967			215.682	3.14415e-13	1.72086e-07	1.72086e-07	-12.4881																									0.1	2.89896	0.05877			0.1	3.45788	0.02808
	215.702	-0.000755668	142.486			215.702	3.14415e-13	1.72086e-07	1.72086e-07	-11.847																									0.1	2.91289	0.05757			0.1	3.47253	0.02707
	215.722	-0.000755668	132.585			215.722	3.14415e-13	1.72086e-07	1.72086e-07	-7.04287																									0.1	2.92683	0.05635			0.1	3.48718	0.02608
	215.742	-0.000755668	135.621			215.742	3.14415e-13	1.72086e-07	1.72086e-07	-1.23279																									0.1	2.94077	0.05513			0.1	3.50183	0.02513
	215.762	-0.000755668	151.529			215.762	3.14415e-13	1.72086e-07	1.72086e-07	4.08904																									0.1	2.9547	0.05389			0.1	3.51648	0.0242
	215.782	-0.000755668	166.551			215.782	3.14415e-13	1.72086e-07	1.72086e-07	4.69673																									0.1	2.96864	0.05265			0.1	3.53114	0.02331
	215.802	-0.000755668	164.729			215.802	3.14415e-13	1.72086e-07	1.72086e-07	-1.65864																									0.1	2.98258	0.0514			0.1	3.54579	0.02244
	215.822	-0.000755668	151.279			215.822	3.14415e-13	1.72086e-07	1.72086e-07	-8.80484																									0.1	2.99652	0.05015			0.1	3.56044	0.0216
	215.842	-0.000755668	142.913			215.842	3.14415e-13	1.72086e-07	1.72086e-07	-12.9999																									0.1	3.01045	0.04889			0.1	3.57509	0.02079
	215.862	-0.000755668	140.838			215.862	3.14415e-13	1.72086e-07	1.72086e-07	-14.4243																									0.1	3.02439	0.04762			0.1	3.58974	0.02001
	215.882	-0.000755668	137.234			215.882	3.14415e-13	1.72086e-07	1.72086e-07	-12.2342																									0.1	3.03833	0.04636			0.1	3.6044	0.01925
	215.902	-0.000755668	135.834			215.902	3.14415e-13	1.72086e-07	1.72086e-07	-6.1539																									0.1	3.05227	0.04509			0.1	3.61905	0.01853
	215.922	-0.000755668	140.547			215.922	3.14415e-13	1.72086e-07	1.72086e-07	0.32303																									0.1	3.0662	0.04383			0.1	3.6337	0.01782
	215.942	-0.000755668	142.741			215.942	3.14415e-13	1.72086e-07	1.72086e-07	-0.55998																									0.1	3.08014	0.04256			0.1	3.64835	0.01715
	215.962	-0.000755668	144.35			215.962	3.14415e-13	1.72086e-07	1.72086e-07	-1.57717																									0.1	3.09408	0.0413			0.1	3.663	0.0165
	215.982	-0.000755668	147.238			215.982	3.14415e-13	1.72086e-07	1.72086e-07	2.78514																									0.1	3.10801	0.04004			0.1	3.67766	0.01587
	216.002	-0.000755668	149.848			216.002	3.14415e-13	1.72086e-07	1.72086e-07	3.11804																									0.1	3.12195	0.03879			0.1	3.69231	0.01526
	216.022	-0.000755668	151.432			216.022	3.14415e-13	1.72086e-07	1.72086e-07	1.31115																									0.1	3.13589	0.03755			0.1	3.70696	0.01468
	216.042	-0.000755668	152.758			216.042	3.14415e-13	1.72086e-07	1.72086e-07	-2.06834																									0.1	3.14983	0.03632			0.1	3.72161	0.01412
	216.062	-0.000755668	154.059			216.062	3.14415e-13	1.72086e-07	1.72086e-07	-9.08919																									0.1	3.16376	0.03509			0.1	3.73626	0.01359
	216.082	-0.000755668	151.538			216.082	3.14415e-13	1.72086e-07	1.72086e-07	-12.9503																									0.1	3.1777	0.03388			0.1	3.75092	0.01307
	216.102	-0.000755668	155.455			216.102	3.14415e-13	1.72086e-07	1.72086e-07	-11.3041																									0.1	3.19164	0.03268			0.1	3.76557	0.01257
	216.122	-0.000755668	164.567			216.122	3.14415e-13	1.72086e-07	1.72086e-07	-10.9367																									0.1	3.20558	0.03149			0.1	3.78022	0.01209
	216.142	-0.000755668	163.31			216.142	3.14415e-13	1.72086e-07	1.72086e-07	-13.5673																									0.1	3.21951	0.03032			0.1	3.79487	0.01163
	216.162	-0.000755668	159.973			216.162	3.14415e-13	1.72086e-07	1.72086e-07	-13.5158																									0.1	3.23345	0.02916			0.1	3.80952	0.01119
	216.182	-0.000755668	163.798			216.182	3.14415e-13	1.72086e-07	1.72086e-07	-9.62581																									0.1	3.24739	0.02802			0.1	3.82418	0.01077
	216.202	-0.000755668	164.216			216.202	3.14415e-13	1.72086e-07	1.72086e-07	-8.84781																									0.1	3.26132	0.0269			0.1	3.83883	0.01036
	216.222	-0.000755668	157.504			216.222	3.14415e-13	1.72086e-07	1.72086e-07	-12.9799																									0.1	3.27526	0.0258			0.1	3.85348	0.00997
	216.242	-0.000755668	151.433			216.242	3.14415e-13	1.72086e-07	1.72086e-07	-15.3656																									0.1	3.2892	0.02472			0.1	3.86813	0.0096
	216.262	-0.000755668	149.379			216.262	3.14415e-13	1.72086e-07	1.72086e-07	-11.7567																									0.1	3.30314	0.02365			0.1	3.88278	0.00924
	216.282	-0.000755668	151.59			216.282	3.14415e-13	1.72086e-07	1.72086e-07	-4.89277																									0.1	3.31707	0.02262			0.1	3.89744	0.00889
	216.302	-0.000755668	152.728			216.302	3.14415e-13	1.72086e-07	1.72086e-07	-1.20722																									0.1	3.33101	0.0216			0.1	3.91209	0.00856
	216.322	-0.000755668	151.687			216.322	3.14415e-13	1.72086e-07	1.72086e-07	-4.19333																									0.1	3.34495	0.0206			0.1	3.92674	0.00824
	216.342	-0.000755668	154.893			216.342	3.14415e-13	1.72086e-07	1.72086e-07	-9.51919																									0.1	3.35889	0.01963			0.1	3.94139	0.00793
	216.362	-0.000755668	162.223			216.362	3.14415e-13	1.72086e-07	1.72086e-07	-9.46613																									0.1	3.37282	0.01869			0.1	3.95604	0.00764
	216.382	-0.000755668	170.736			216.382	3.14415e-13	1.72086e-07	1.72086e-07	-7.77429																									0.1	3.38676	0.01777			0.1	3.9707	0.00735
	216.402	-0.000755668	178.884			216.402	3.14415e-13	1.72086e-07	1.72086e-07	-11.9754																									0.1	3.4007	0.01687			0.1	3.98535	0.00708
	216.422	-0.000755668	180.797			216.422	3.14415e-13	1.72086e-07	1.72086e-07	-14.8273																									0.1	3.41463	0.016			0.1	4	0.00682
	216.442	-0.000755668	176.062			216.442	3.14415e-13	1.72086e-07	1.72086e-07	-10.37																									0.1	3.42857	0.01515			0.15	0	0.00986
	216.462	-0.000755668	167.634			216.462	3.14415e-13	1.72086e-07	1.72086e-07	2.76635																									0.1	3.44251	0.01433			0.15	0.01465	0.01686
	216.482	-0.000755668	159.179			216.482	3.14415e-13	1.72086e-07	1.72086e-07	11.8946																									0.1	3.45645	0.01353			0.15	0.0293	0.02376
	216.502	-0.000755668	152.577			216.502	3.14415e-13	1.72086e-07	1.72086e-07	9.05278																									0.1	3.47038	0.01277			0.15	0.04396	0.02893
	216.522	-0.000755668	143.932			216.522	3.14415e-13	1.72086e-07	1.72086e-07	-0.37592																									0.1	3.48432	0.01202			0.15	0.05861	0.03309
	216.542	-0.000755668	139.435			216.542	3.14415e-13	1.72086e-07	1.72086e-07	-8.97719																									0.1	3.49826	0.0113			0.15	0.07326	0.0365
	216.562	-0.000755668	149.182			216.562	3.14415e-13	1.72086e-07	1.72086e-07	-11.4052																									0.1	3.5122	0.01061			0.15	0.08791	0.03926
	216.582	-0.000755668	162.236			216.582	3.14415e-13	1.72086e-07	1.72086e-07	-11.6465																									0.1	3.52613	0.00994			0.15	0.10256	0.04144
	216.602	-0.000755668	164.747			216.602	3.14415e-13	1.72086e-07	1.72086e-07	-15.1442																									0.1	3.54007	0.0093			0.15	0.11722	0.04309
	216.622	-0.000755668	156.054			216.622	3.14415e-13	1.72086e-07	1.72086e-07	-18.2595																									0.1	3.55401	0.00869			0.15	0.13187	0.04427
	216.642	-0.000755668	146.1			216.642	3.14415e-13	1.72086e-07	1.72086e-07	-13.0436																									0.1	3.56794	0.00809			0.15	0.14652	0.0451
	216.662	-0.000755668	146.1			216.662	3.14415e-13	1.72086e-07	1.72086e-07	-6.39856																									0.1	3.58188	0.00753			0.15	0.16117	0.04568
	216.682	-0.000755668	154.261			216.682	3.14415e-13	1.72086e-07	1.72086e-07	-5.32012																									0.1	3.59582	0.00698			0.15	0.17582	0.04617
	216.702	-0.000755668	165.036			216.702	3.14415e-13	1.72086e-07	1.72086e-07	-4.99023																									0.1	3.60976	0.00646			0.15	0.19048	0.0467
	216.722	-0.000755668	170.529			216.722	3.14415e-13	1.72086e-07	1.72086e-07	-4.52178																									0.1	3.62369	0.00597			0.15	0.20513	0.04738
	216.742	-0.000755668	167.93			216.742	3.14415e-13	1.72086e-07	1.72086e-07	-6.76342																									0.1	3.63763	0.0055			0.15	0.21978	0.04827
	216.762	-0.000755668	164.151			216.762	3.14415e-13	1.72086e-07	1.72086e-07	-7.70571																									0.1	3.65157	0.00505			0.15	0.23443	0.04932
	216.782	-0.000755668	161.563			216.782	3.14415e-13	1.72086e-07	1.72086e-07	-6.68247																									0.1	3.66551	0.00462			0.15	0.24908	0.05045
	216.802	-0.000755668	158.665			216.802	3.14415e-13	1.72086e-07	1.72086e-07	-8.02376																									0.1	3.67944	0.00422			0.15	0.26374	0.05149
	216.822	-0.000755668	150.171			216.822	3.14415e-13	1.72086e-07	1.72086e-07	-7.6044																									0.1	3.69338	0.00385			0.15	0.27839	0.05229
	216.842	-0.000755668	142.907			216.842	3.14415e-13	1.72086e-07	1.72086e-07	-2.31906																									0.1	3.70732	0.0035			0.15	0.29304	0.05268
	216.862	-0.000755668	142.839			216.862	3.14415e-13	1.72086e-07	1.72086e-07	0.28485																									0.1	3.72125	0.00317			0.15	0.30769	0.05252
	216.882	-0.000755668	142.068			216.882	3.14415e-13	1.72086e-07	1.72086e-07	-2.79225																									0.1	3.73519	0.00288			0.15	0.32234	0.05175
	216.902	-0.000755668	139.006			216.902	3.14415e-13	1.72086e-07	1.72086e-07	-3.55396																									0.1	3.74913	0.00262			0.15	0.337	0.05038
	216.922	-0.000755668	142.625			216.922	3.14415e-13	1.72086e-07	1.72086e-07	-1.44549																									0.1	3.76307	0.00238			0.15	0.35165	0.04849
	216.942	-0.000755668	147.535			216.942	3.14415e-13	1.72086e-07	1.72086e-07	-3.92807																									0.1	3.777	0.00219			0.15	0.3663	0.04626
	216.962	-0.000755668	150.572			216.962	3.14415e-13	1.72086e-07	1.72086e-07	-7.89718																									0.1	3.79094	0.00204			0.15	0.38095	0.04396
	216.982	-0.000755668	158.024			216.982	3.14415e-13	1.72086e-07	1.72086e-07	-5.79738																									0.1	3.80488	0.00192			0.15	0.3956	0.04187
	217.002	-0.000755668	160.149			217.002	3.14415e-13	1.72086e-07	1.72086e-07	1.26725																									0.1	3.81882	0.00186			0.15	0.41026	0.04031
	217.022	-0.000755668	151.693			217.022	3.14415e-13	1.72086e-07	1.72086e-07	4.13304																									0.1	3.83275	0.00183			0.15	0.42491	0.03946
	217.042	-0.000755668	146.126			217.042	3.14415e-13	1.72086e-07	1.72086e-07	-0.22179																									0.1	3.84669	0.00185			0.15	0.43956	0.03937
	217.062	-0.000755668	153.072			217.062	3.14415e-13	1.72086e-07	1.72086e-07	-1.85274																									0.1	3.86063	0.0019			0.15	0.45421	0.03985
	217.082	-0.000755668	161.66			217.082	3.14415e-13	1.72086e-07	1.72086e-07	-2.69022																									0.1	3.87456	0.00198			0.15	0.46886	0.04059
	217.102	-0.000755668	163.92			217.102	3.14415e-13	1.72086e-07	1.72086e-07	-6.06579																									0.1	3.8885	0.00208			0.15	0.48352	0.04123
	217.122	-0.000755668	167.025			217.122	3.14415e-13	1.72086e-07	1.72086e-07	-5.8202																									0.1	3.90244	0.00219			0.15	0.49817	0.04146
	217.142	-0.000755668	173.59			217.142	3.14415e-13	1.72086e-07	1.72086e-07	-5.96852																									0.1	3.91638	0.00232			0.15	0.51282	0.04106
	217.162	-0.000755668	173.186			217.162	3.14415e-13	1.72086e-07	1.72086e-07	-11.0218																									0.1	3.93031	0.00246			0.15	0.52747	0.03999
	217.182	-0.000755668	161.955			217.182	3.14415e-13	1.72086e-07	1.72086e-07	-10.8637																									0.1	3.94425	0.0026			0.15	0.54213	0.03839
	217.202	-0.000755668	156.148			217.202	3.14415e-13	1.72086e-07	1.72086e-07	-0.14255																									0.1	3.95819	0.00274			0.15	0.55678	0.03667
	217.222	-0.000755668	165.019			217.222	3.14415e-13	1.72086e-07	1.72086e-07	10.363																									0.1	3.97213	0.00288			0.15	0.57143	0.0355
	217.242	-0.000755668	173.375			217.242	3.14415e-13	1.72086e-07	1.72086e-07	11.4218																									0.1	3.98606	0.00302			0.15	0.58608	0.03573
	217.262	-0.000755668	168.325			217.262	3.14415e-13	1.72086e-07	1.72086e-07	8.56524																									0.1	4	0.00317			0.15	0.60073	0.03805
	217.282	-0.000755668	153.332			217.282	3.14415e-13	1.72086e-07	1.72086e-07	3.54891																									0.15	0	0.00908			0.15	0.61539	0.04263
	217.302	-0.000755668	140.609			217.302	3.14415e-13	1.72086e-07	1.72086e-07	-3.00707																									0.15	0.01394	0.01514			0.15	0.63004	0.04904
	217.322	-0.000755668	132.787			217.322	3.14415e-13	1.72086e-07	1.72086e-07	-7.99357																									0.15	0.02788	0.02135			0.15	0.64469	0.05664
	217.342	-0.000755668	128.245			217.342	3.14415e-13	1.72086e-07	1.72086e-07	-9.73166																									0.15	0.04181	0.02606			0.15	0.65934	0.06473
	217.362	-0.000755668	129.096			217.362	3.14415e-13	1.72086e-07	1.72086e-07	-6.21619																									0.15	0.05575	0.03002			0.15	0.67399	0.07277
	217.382	-0.000755668	137.371			217.382	3.14415e-13	1.72086e-07	1.72086e-07	0.7388																									0.15	0.06969	0.03358			0.15	0.68865	0.08032
	217.402	-0.000755668	152.271			217.402	3.14415e-13	1.72086e-07	1.72086e-07	-0.17965																									0.15	0.08362	0.03696			0.15	0.7033	0.08706
	217.422	-0.000755668	162.935			217.422	3.14415e-13	1.72086e-07	1.72086e-07	-6.00492																									0.15	0.09756	0.0403			0.15	0.71795	0.09286
	217.442	-0.000755668	161.747			217.442	3.14415e-13	1.72086e-07	1.72086e-07	-7.5412																									0.15	0.1115	0.04366			0.15	0.7326	0.09771
	217.462	-0.000755668	157.833			217.462	3.14415e-13	1.72086e-07	1.72086e-07	-4.07122																									0.15	0.12544	0.04705			0.15	0.74725	0.10182
	217.482	-0.000755668	158.417			217.482	3.14415e-13	1.72086e-07	1.72086e-07	-1.46994																									0.15	0.13937	0.0504			0.15	0.76191	0.1056
	217.502	-0.000755668	161.372			217.502	3.14415e-13	1.72086e-07	1.72086e-07	-4.95008																									0.15	0.15331	0.05357			0.15	0.77656	0.10966
	217.522	-0.000755668	165.712			217.522	3.14415e-13	1.72086e-07	1.72086e-07	-10.1775																									0.15	0.16725	0.05643			0.15	0.79121	0.11477
	217.542	-0.000755668	166.439			217.542	3.14415e-13	1.72086e-07	1.72086e-07	-13.7303																									0.15	0.18119	0.05882			0.15	0.80586	0.12174
	217.562	-0.000755668	161.058			217.562	3.14415e-13	1.72086e-07	1.72086e-07	-11.519																									0.15	0.19512	0.0606			0.15	0.82051	0.13125
	217.582	-0.000755668	156.016			217.582	3.14415e-13	1.72086e-07	1.72086e-07	-5.03949																									0.15	0.20906	0.0617			0.15	0.83517	0.14372
	217.602	-0.000755668	156.842			217.602	3.14415e-13	1.72086e-07	1.72086e-07	-7.29575																									0.15	0.223	0.06206			0.15	0.84982	0.15925
	217.622	-0.000755668	159.162			217.622	3.14415e-13	1.72086e-07	1.72086e-07	-14.0068																									0.15	0.23693	0.06172			0.15	0.86447	0.17767
	217.642	-0.000755668	160.458			217.642	3.14415e-13	1.72086e-07	1.72086e-07	-11.482																									0.15	0.25087	0.06079			0.15	0.87912	0.19861
	217.662	-0.000755668	160.529			217.662	3.14415e-13	1.72086e-07	1.72086e-07	-6.00923																									0.15	0.26481	0.05944			0.15	0.89377	0.22159
	217.682	-0.000755668	158.705			217.682	3.14415e-13	1.72086e-07	1.72086e-07	-2.30029																									0.15	0.27875	0.05791			0.15	0.90843	0.24614
	217.702	-0.000755668	159.503			217.702	3.14415e-13	1.72086e-07	1.72086e-07	-1.22461																									0.15	0.29268	0.05645			0.15	0.92308	0.27179
	217.722	-0.000755668	163.078			217.722	3.14415e-13	1.72086e-07	1.72086e-07	-6.09996																									0.15	0.30662	0.05534			0.15	0.93773	0.29814
	217.742	-0.000755668	166.735			217.742	3.14415e-13	1.72086e-07	1.72086e-07	-14.2215																									0.15	0.32056	0.05474			0.15	0.95238	0.32484
	217.762	-0.000755668	167.887			217.762	3.14415e-13	1.72086e-07	1.72086e-07	-16.4628																									0.15	0.3345	0.05475			0.15	0.96703	0.35162
	217.782	-0.000755668	163.688			217.782	3.14415e-13	1.72086e-07	1.72086e-07	-12.5598																									0.15	0.34843	0.05527			0.15	0.98169	0.37828
	217.802	-0.000755668	159.46			217.802	3.14415e-13	1.72086e-07	1.72086e-07	-9.0297																									0.15	0.36237	0.05612			0.15	0.99634	0.40471
	217.822	-0.000755668	155.326			217.822	3.14415e-13	1.72086e-07	1.72086e-07	-4.61572																									0.15	0.37631	0.05703			0.15	1.01099	0.43085
	217.842	-0.000755668	153.384			217.842	3.14415e-13	1.72086e-07	1.72086e-07	0.10372																									0.15	0.39024	0.05773			0.15	1.02564	0.45669
	217.862	-0.000755668	157.632			217.862	3.14415e-13	1.72086e-07	1.72086e-07	2.95249																									0.15	0.40418	0.058			0.15	1.04029	0.48229
	217.882	-0.000755668	159.955			217.882	3.14415e-13	1.72086e-07	1.72086e-07	3.29616																									0.15	0.41812	0.05767			0.15	1.05495	0.50772
	217.902	-0.000755668	160.333			217.902	3.14415e-13	1.72086e-07	1.72086e-07	-0.15487																									0.15	0.43206	0.05666			0.15	1.0696	0.53307
	217.922	-0.000755668	164.699			217.922	3.14415e-13	1.72086e-07	1.72086e-07	-8.15579																									0.15	0.44599	0.055			0.15	1.08425	0.55845
	217.942	-0.000755668	166.158			217.942	3.14415e-13	1.72086e-07	1.72086e-07	-17.4721																									0.15	0.45993	0.0528			0.15	1.0989	0.58393
	217.962	-0.000755668	158.532			217.962	3.14415e-13	1.72086e-07	1.72086e-07	-18.8712																									0.15	0.47387	0.05025			0.15	1.11355	0.60955
	217.982	-0.000755668	150.838			217.982	3.14415e-13	1.72086e-07	1.72086e-07	-13.3878																									0.15	0.48781	0.04758			0.15	1.12821	0.63533
	218.002	-0.000755668	152.651			218.002	3.14415e-13	1.72086e-07	1.72086e-07	-8.46201																									0.15	0.50174	0.04505			0.15	1.14286	0.66123
	218.022	-0.000755668	158.731			218.022	3.14415e-13	1.72086e-07	1.72086e-07	-2.89758																									0.15	0.51568	0.04285			0.15	1.15751	0.68719
	218.042	-0.000755668	162.666			218.042	3.14415e-13	1.72086e-07	1.72086e-07	-0.70416																									0.15	0.52962	0.04108			0.15	1.17216	0.71307
	218.062	-0.000755668	162.347			218.062	3.14415e-13	1.72086e-07	1.72086e-07	-2.0415																									0.15	0.54355	0.03966			0.15	1.18681	0.73873
	218.082	-0.000755668	155.389			218.082	3.14415e-13	1.72086e-07	1.72086e-07	-3.89191																									0.15	0.55749	0.03836			0.15	1.20147	0.76395
	218.102	-0.000755668	154.875			218.102	3.14415e-13	1.72086e-07	1.72086e-07	-6.73433																									0.15	0.57143	0.03687			0.15	1.21612	0.78854
	218.122	-0.000755668	161.717			218.122	3.14415e-13	1.72086e-07	1.72086e-07	-10.071																									0.15	0.58537	0.03483			0.15	1.23077	0.81224
	218.142	-0.000755668	158.448			218.142	3.14415e-13	1.72086e-07	1.72086e-07	-15.4268																									0.15	0.5993	0.03195			0.15	1.24542	0.83483
	218.162	-0.000755668	151.923			218.162	3.14415e-13	1.72086e-07	1.72086e-07	-12.9052																									0.15	0.61324	0.02802			0.15	1.26007	0.85607
	218.182	-0.000755668	150.953			218.182	3.14415e-13	1.72086e-07	1.72086e-07	-6.67105																									0.15	0.62718	0.023			0.15	1.27473	0.87571
	218.202	-0.000755668	145.937			218.202	3.14415e-13	1.72086e-07	1.72086e-07	-11.0288																									0.15	0.64112	0.01725			0.15	1.28938	0.89355
	218.222	-0.000755668	138.569			218.222	3.14415e-13	1.72086e-07	1.72086e-07	-18.0864																									0.15	0.65505	0.01228			0.15	1.30403	0.90938
	218.242	-0.000755668	137.032			218.242	3.14415e-13	1.72086e-07	1.72086e-07	-18.4159																									0.15	0.66899	0.01262			0.15	1.31868	0.92302
	218.262	-0.000755668	143.699			218.262	3.14415e-13	1.72086e-07	1.72086e-07	-12.6951																									0.15	0.68293	0.01984			0.15	1.33333	0.93433
	218.282	-0.000755668	155.654			218.282	3.14415e-13	1.72086e-07	1.72086e-07	-7.41802																									0.15	0.69686	0.03022			0.15	1.34799	0.94318
	218.302	-0.000755668	165.403			218.302	3.14415e-13	1.72086e-07	1.72086e-07	-5.44296																									0.15	0.7108	0.04191			0.15	1.36264	0.94948
	218.322	-0.000755668	166.876			218.322	3.14415e-13	1.72086e-07	1.72086e-07	-3.72568																									0.15	0.72474	0.05417			0.15	1.37729	0.95316
	218.342	-0.000755668	162.782			218.342	3.14415e-13	1.72086e-07	1.72086e-07	-3.23159																									0.15	0.73868	0.06651			0.15	1.39194	0.9542
	218.362	-0.000755668	161.862			218.362	3.14415e-13	1.72086e-07	1.72086e-07	-6.23055																									0.15	0.75261	0.07856			0.15	1.40659	0.95259
	218.382	-0.000755668	166.16			218.382	3.14415e-13	1.72086e-07	1.72086e-07	-11.0075																									0.15	0.76655	0.09003			0.15	1.42125	0.94835
	218.402	-0.000755668	163.541			218.402	3.14415e-13	1.72086e-07	1.72086e-07	-12.3969																									0.15	0.78049	0.10066			0.15	1.4359	0.94154
	218.422	-0.000755668	151.935			218.422	3.14415e-13	1.72086e-07	1.72086e-07	-11.4																									0.15	0.79443	0.11031			0.15	1.45055	0.93224
	218.442	-0.000755668	143.854			218.442	3.14415e-13	1.72086e-07	1.72086e-07	-7.38316																									0.15	0.80836	0.11894			0.15	1.4652	0.92055
	218.462	-0.000755668	143.303			218.462	3.14415e-13	1.72086e-07	1.72086e-07	2.40526																									0.15	0.8223	0.1266			0.15	1.47985	0.9066
	218.482	-0.000755668	147.972			218.482	3.14415e-13	1.72086e-07	1.72086e-07	9.2058																									0.15	0.83624	0.13351			0.15	1.49451	0.89052
	218.502	-0.000755668	154.073			218.502	3.14415e-13	1.72086e-07	1.72086e-07	5.26437																									0.15	0.85017	0.13999			0.15	1.50916	0.87249
	218.522	-0.000755668	155.352			218.522	3.14415e-13	1.72086e-07	1.72086e-07	-4.09441																									0.15	0.86411	0.14649			0.15	1.52381	0.85266
	218.542	-0.000755668	156.205			218.542	3.14415e-13	1.72086e-07	1.72086e-07	-13.1401																									0.15	0.87805	0.15355			0.15	1.53846	0.83121
	218.562	-0.000755668	161.267			218.562	3.14415e-13	1.72086e-07	1.72086e-07	-16.8066																									0.15	0.89199	0.1617			0.15	1.55311	0.80835
	218.582	-0.000755668	160.87			218.582	3.14415e-13	1.72086e-07	1.72086e-07	-11.4866																									0.15	0.90592	0.17146			0.15	1.56777	0.78424
	218.602	-0.000755668	152.337			218.602	3.14415e-13	1.72086e-07	1.72086e-07	-9.77054																									0.15	0.91986	0.18318			0.15	1.58242	0.7591
	218.622	-0.000755668	148.917			218.622	3.14415e-13	1.72086e-07	1.72086e-07	-15.5562																									0.15	0.9338	0.19707			0.15	1.59707	0.7331
	218.642	-0.000755668	156.05			218.642	3.14415e-13	1.72086e-07	1.72086e-07	-16.4533																									0.15	0.94774	0.21314			0.15	1.61172	0.70643
	218.662	-0.000755668	163.92			218.662	3.14415e-13	1.72086e-07	1.72086e-07	-9.34909																									0.15	0.96167	0.23123			0.15	1.62637	0.67927
	218.682	-0.000755668	167.424			218.682	3.14415e-13	1.72086e-07	1.72086e-07	-4.40681																									0.15	0.97561	0.25109			0.15	1.64103	0.65178
	218.702	-0.000755668	170.707			218.702	3.14415e-13	1.72086e-07	1.72086e-07	2.13675																									0.15	0.98955	0.27239			0.15	1.65568	0.62413
	218.722	-0.000755668	175.67			218.722	3.14415e-13	1.72086e-07	1.72086e-07	8.01788																									0.15	1.00348	0.29477			0.15	1.67033	0.59646
	218.742	-0.000755668	176.398			218.742	3.14415e-13	1.72086e-07	1.72086e-07	-1.56527																									0.15	1.01742	0.31791			0.15	1.68498	0.56891
	218.762	-0.000755668	166.726			218.762	3.14415e-13	1.72086e-07	1.72086e-07	-14.8978																									0.15	1.03136	0.34149			0.15	1.69963	0.5416
	218.782	-0.000755668	153.6			218.782	3.14415e-13	1.72086e-07	1.72086e-07	-11.9055																									0.15	1.0453	0.36525			0.15	1.71429	0.51463
	218.802	-0.000755668	151.514			218.802	3.14415e-13	1.72086e-07	1.72086e-07	0.56333																									0.15	1.05923	0.38899			0.15	1.72894	0.4881
	218.822	-0.000755668	157.7			218.822	3.14415e-13	1.72086e-07	1.72086e-07	7.95033																									0.15	1.07317	0.41255			0.15	1.74359	0.4621
	218.842	-0.000755668	164.52			218.842	3.14415e-13	1.72086e-07	1.72086e-07	7.37206																									0.15	1.08711	0.43581			0.15	1.75824	0.43668
	218.862	-0.000755668	169.468			218.862	3.14415e-13	1.72086e-07	1.72086e-07	-1.47618																									0.15	1.10105	0.45873			0.15	1.77289	0.41191
	218.882	-0.000755668	163.675			218.882	3.14415e-13	1.72086e-07	1.72086e-07	-8.45224																									0.15	1.11498	0.48125			0.15	1.78755	0.38783
	218.902	-0.000755668	151.666			218.902	3.14415e-13	1.72086e-07	1.72086e-07	-9.00705																									0.15	1.12892	0.50338			0.15	1.8022	0.36447
	218.922	-0.000755668	150.12			218.922	3.14415e-13	1.72086e-07	1.72086e-07	-11.635																									0.15	1.14286	0.52514			0.15	1.81685	0.34186
	218.942	-0.000755668	159.945			218.942	3.14415e-13	1.72086e-07	1.72086e-07	-13.7523																									0.15	1.15679	0.54652			0.15	1.8315	0.32001
	218.962	-0.000755668	172.103			218.962	3.14415e-13	1.72086e-07	1.72086e-07	-10.606																									0.15	1.17073	0.56755			0.15	1.84615	0.29894
	218.982	-0.000755668	170.549			218.982	3.14415e-13	1.72086e-07	1.72086e-07	-6.65388																									0.15	1.18467	0.58821			0.15	1.86081	0.27864
	219.002	-0.000755668	156.292			219.002	3.14415e-13	1.72086e-07	1.72086e-07	0.42396																									0.15	1.19861	0.60849			0.15	1.87546	0.25911
	219.022	-0.000755668	147.982			219.022	3.14415e-13	1.72086e-07	1.72086e-07	5.49529																									0.15	1.21254	0.62834			0.15	1.89011	0.24035
	219.042	-0.000755668	151.786			219.042	3.14415e-13	1.72086e-07	1.72086e-07	-1.15256																									0.15	1.22648	0.64771			0.15	1.90476	0.22234
	219.062	-0.000755668	159.618			219.062	3.14415e-13	1.72086e-07	1.72086e-07	-9.35546																									0.15	1.24042	0.6665			0.15	1.91941	0.20507
	219.082	-0.000755668	164.663			219.082	3.14415e-13	1.72086e-07	1.72086e-07	-9.52879																									0.15	1.25436	0.68461			0.15	1.93407	0.18853
	219.102	-0.000755668	164.971			219.102	3.14415e-13	1.72086e-07	1.72086e-07	-8.86297																									0.15	1.26829	0.70193			0.15	1.94872	0.1727
	219.122	-0.000755668	166.934			219.122	3.14415e-13	1.72086e-07	1.72086e-07	-9.89357																									0.15	1.28223	0.71832			0.15	1.96337	0.15757
	219.142	-0.000755668	172.984			219.142	3.14415e-13	1.72086e-07	1.72086e-07	-9.02444																									0.15	1.29617	0.73367			0.15	1.97802	0.14313
	219.162	-0.000755668	171.686			219.162	3.14415e-13	1.72086e-07	1.72086e-07	-10.4381																									0.15	1.31011	0.74783			0.15	1.99267	0.12937
	219.182	-0.000755668	163.643			219.182	3.14415e-13	1.72086e-07	1.72086e-07	-12.629																									0.15	1.32404	0.76069			0.15	2.00733	0.11628
	219.202	-0.000755668	155.467			219.202	3.14415e-13	1.72086e-07	1.72086e-07	-9.38726																									0.15	1.33798	0.77213			0.15	2.02198	0.10386
	219.222	-0.000755668	153.118			219.222	3.14415e-13	1.72086e-07	1.72086e-07	-5.58744																									0.15	1.35192	0.78204			0.15	2.03663	0.09213
	219.242	-0.000755668	158.229			219.242	3.14415e-13	1.72086e-07	1.72086e-07	-4.75353																									0.15	1.36585	0.79034			0.15	2.05128	0.08109
	219.262	-0.000755668	160.92			219.262	3.14415e-13	1.72086e-07	1.72086e-07	-5.57866																									0.15	1.37979	0.79697			0.15	2.06593	0.07079
	219.282	-0.000755668	159.801			219.282	3.14415e-13	1.72086e-07	1.72086e-07	-4.14925																									0.15	1.39373	0.80186			0.15	2.08059	0.06129
	219.302	-0.000755668	160.817			219.302	3.14415e-13	1.72086e-07	1.72086e-07	0.25131																									0.15	1.40767	0.80498			0.15	2.09524	0.05269
	219.322	-0.000755668	166.646			219.322	3.14415e-13	1.72086e-07	1.72086e-07	-2.10416																									0.15	1.4216	0.80631			0.15	2.10989	0.04516
	219.342	-0.000755668	170.543			219.342	3.14415e-13	1.72086e-07	1.72086e-07	-8.93043																									0.15	1.43554	0.80586			0.15	2.12454	0.03893
	219.362	-0.000755668	164.159			219.362	3.14415e-13	1.72086e-07	1.72086e-07	-10.6067																									0.15	1.44948	0.80364			0.15	2.13919	0.03433
	219.382	-0.000755668	156.216			219.382	3.14415e-13	1.72086e-07	1.72086e-07	-11.4048																									0.15	1.46342	0.79968			0.15	2.15385	0.03167
	219.402	-0.000755668	148.163			219.402	3.14415e-13	1.72086e-07	1.72086e-07	-12.9089																									0.15	1.47735	0.79403			0.15	2.1685	0.0311
	219.422	-0.000755668	142.066			219.422	3.14415e-13	1.72086e-07	1.72086e-07	-11.8705																									0.15	1.49129	0.78676			0.15	2.18315	0.03239
	219.442	-0.000755668	146.815			219.442	3.14415e-13	1.72086e-07	1.72086e-07	-10.2456																									0.15	1.50523	0.77792			0.15	2.1978	0.03509
	219.462	-0.000755668	153.292			219.462	3.14415e-13	1.72086e-07	1.72086e-07	-3.18546																									0.15	1.51916	0.7676			0.15	2.21245	0.03867
	219.482	-0.000755668	149.917			219.482	3.14415e-13	1.72086e-07	1.72086e-07	7.06663																									0.15	1.5331	0.75589			0.15	2.22711	0.04274
	219.502	-0.000755668	146.681			219.502	3.14415e-13	1.72086e-07	1.72086e-07	0.53314																									0.15	1.54704	0.74289			0.15	2.24176	0.04701
	219.522	-0.000755668	153.469			219.522	3.14415e-13	1.72086e-07	1.72086e-07	-14.7579																									0.15	1.56098	0.72869			0.15	2.25641	0.05132
	219.542	-0.000755668	158.718			219.542	3.14415e-13	1.72086e-07	1.72086e-07	-13.6965																									0.15	1.57491	0.7134			0.15	2.27106	0.05555
	219.562	-0.000755668	158.836			219.562	3.14415e-13	1.72086e-07	1.72086e-07	-4.03917																									0.15	1.58885	0.69713			0.15	2.28571	0.05964
	219.582	-0.000755668	159.595			219.582	3.14415e-13	1.72086e-07	1.72086e-07	2.09182																									0.15	1.60279	0.67999			0.15	2.30037	0.06354
	219.602	-0.000755668	158.859			219.602	3.14415e-13	1.72086e-07	1.72086e-07	3.45302																									0.15	1.61673	0.66209			0.15	2.31502	0.06723
	219.622	-0.000755668	156.338			219.622	3.14415e-13	1.72086e-07	1.72086e-07	3.10706																									0.15	1.63066	0.64353			0.15	2.32967	0.07069
	219.642	-0.000755668	152.622			219.642	3.14415e-13	1.72086e-07	1.72086e-07	4.25713																									0.15	1.6446	0.62442			0.15	2.34432	0.07392
	219.662	-0.000755668	147.874			219.662	3.14415e-13	1.72086e-07	1.72086e-07	1.21498																									0.15	1.65854	0.60488			0.15	2.35897	0.07692
	219.682	-0.000755668	148.475			219.682	3.14415e-13	1.72086e-07	1.72086e-07	-0.32001																									0.15	1.67247	0.58499			0.15	2.37363	0.07968
	219.702	-0.000755668	151.705			219.702	3.14415e-13	1.72086e-07	1.72086e-07	2.33115																									0.15	1.68641	0.56485			0.15	2.38828	0.08222
	219.722	-0.000755668	158.348			219.722	3.14415e-13	1.72086e-07	1.72086e-07	0.87529																									0.15	1.70035	0.54456			0.15	2.40293	0.08453
	219.742	-0.000755668	166.903			219.742	3.14415e-13	1.72086e-07	1.72086e-07	-5.3026																									0.15	1.71429	0.52421			0.15	2.41758	0.08662
	219.762	-0.000755668	163.153			219.762	3.14415e-13	1.72086e-07	1.72086e-07	-9.3638																									0.15	1.72822	0.50386			0.15	2.43223	0.08851
	219.782	-0.000755668	150.018			219.782	3.14415e-13	1.72086e-07	1.72086e-07	-8.55867																									0.15	1.74216	0.48361			0.15	2.44689	0.09019
	219.802	-0.000755668	149.738			219.802	3.14415e-13	1.72086e-07	1.72086e-07	-4.21874																									0.15	1.7561	0.46351			0.15	2.46154	0.09169
	219.822	-0.000755668	162.332			219.822	3.14415e-13	1.72086e-07	1.72086e-07	-3.77807																									0.15	1.77004	0.44364			0.15	2.47619	0.093
	219.842	-0.000755668	165.659			219.842	3.14415e-13	1.72086e-07	1.72086e-07	-9.69117																									0.15	1.78397	0.42404			0.15	2.49084	0.09413
	219.862	-0.000755668	158.844			219.862	3.14415e-13	1.72086e-07	1.72086e-07	-10.1849																									0.15	1.79791	0.40477			0.15	2.5055	0.0951
	219.882	-0.000755668	152.678			219.882	3.14415e-13	1.72086e-07	1.72086e-07	-4.72751																									0.15	1.81185	0.38587			0.15	2.52015	0.09592
	219.902	-0.000755668	147.811			219.902	3.14415e-13	1.72086e-07	1.72086e-07	-0.765																									0.15	1.82578	0.36738			0.15	2.5348	0.09659
	219.922	-0.000755668	145.562			219.922	3.14415e-13	1.72086e-07	1.72086e-07	4.87522																									0.15	1.83972	0.34934			0.15	2.54945	0.09712
	219.942	-0.000755668	150.959			219.942	3.14415e-13	1.72086e-07	1.72086e-07	10.5924																									0.15	1.85366	0.33178			0.15	2.5641	0.09751
	219.962	-0.000755668	165.3			219.962	3.14415e-13	1.72086e-07	1.72086e-07	7.95179																									0.15	1.8676	0.31472			0.15	2.57876	0.09779
	219.982	-0.000755668	170.444			219.982	3.14415e-13	1.72086e-07	1.72086e-07	0.85113																									0.15	1.88153	0.29819			0.15	2.59341	0.09795
	220.002	-0.000755668	159.912			220.002	3.14415e-13	1.72086e-07	1.72086e-07	0.51879																									0.15	1.89547	0.28219			0.15	2.60806	0.09799
	220.022	-0.000755668	148.226			220.022	3.14415e-13	1.72086e-07	1.72086e-07	6.20892																									0.15	1.90941	0.26675			0.15	2.62271	0.09794
	220.042	-0.000755668	141.67			220.042	3.14415e-13	1.72086e-07	1.72086e-07	4.28654																									0.15	1.92335	0.25188			0.15	2.63736	0.09778
	220.062	-0.000755668	142.47			220.062	3.14415e-13	1.72086e-07	1.72086e-07	-1.77972																									0.15	1.93728	0.23759			0.15	2.65202	0.09754
	220.082	-0.000755668	148.446			220.082	3.14415e-13	1.72086e-07	1.72086e-07	-2.66203																									0.15	1.95122	0.22389			0.15	2.66667	0.09721
	220.102	-0.000755668	155.395			220.102	3.14415e-13	1.72086e-07	1.72086e-07	-5.80811																									0.15	1.96516	0.21077			0.15	2.68132	0.09679
	220.122	-0.000755668	165.01			220.122	3.14415e-13	1.72086e-07	1.72086e-07	-9.0372																									0.15	1.97909	0.19826			0.15	2.69597	0.0963
	220.142	-0.000755668	172.214			220.142	3.14415e-13	1.72086e-07	1.72086e-07	-7.61741																									0.15	1.99303	0.18636			0.15	2.71062	0.09573
	220.162	-0.000755668	168.697			220.162	3.14415e-13	1.72086e-07	1.72086e-07	-9.19872																									0.15	2.00697	0.17506			0.15	2.72528	0.09509
	220.182	-0.000755668	154.62			220.182	3.14415e-13	1.72086e-07	1.72086e-07	-11.7184																									0.15	2.02091	0.16439			0.15	2.73993	0.09439
	220.202	-0.000755668	143.013			220.202	3.14415e-13	1.72086e-07	1.72086e-07	-7.36912																									0.15	2.03484	0.15434			0.15	2.75458	0.09362
	220.222	-0.000755668	145.421			220.222	3.14415e-13	1.72086e-07	1.72086e-07	-5.53071																									0.15	2.04878	0.14491			0.15	2.76923	0.09279
	220.242	-0.000755668	152.763			220.242	3.14415e-13	1.72086e-07	1.72086e-07	-7.52305																									0.15	2.06272	0.13613			0.15	2.78388	0.0919
	220.262	-0.000755668	155.931			220.262	3.14415e-13	1.72086e-07	1.72086e-07	-3.01881																									0.15	2.07666	0.12799			0.15	2.79854	0.09095
	220.282	-0.000755668	155.763			220.282	3.14415e-13	1.72086e-07	1.72086e-07	3.255																									0.15	2.09059	0.12049			0.15	2.81319	0.08995
	220.302	-0.000755668	152.462			220.302	3.14415e-13	1.72086e-07	1.72086e-07	2.506																									0.15	2.10453	0.11366			0.15	2.82784	0.0889
	220.322	-0.000755668	145.536			220.322	3.14415e-13	1.72086e-07	1.72086e-07	-0.4903																									0.15	2.11847	0.10749			0.15	2.84249	0.0878
	220.342	-0.000755668	138.622			220.342	3.14415e-13	1.72086e-07	1.72086e-07	0.15522																									0.15	2.1324	0.10198			0.15	2.85714	0.08666
	220.362	-0.000755668	137.401			220.362	3.14415e-13	1.72086e-07	1.72086e-07	3.49574																									0.15	2.14634	0.09713			0.15	2.8718	0.08547
	220.382	-0.000755668	143.231			220.382	3.14415e-13	1.72086e-07	1.72086e-07	7.55347																									0.15	2.16028	0.09294			0.15	2.88645	0.08424
	220.402	-0.000755668	144.752			220.402	3.14415e-13	1.72086e-07	1.72086e-07	12.4517																									0.15	2.17422	0.08937			0.15	2.9011	0.08297
	220.422	-0.000755668	140.28			220.422	3.14415e-13	1.72086e-07	1.72086e-07	12.1424																									0.15	2.18815	0.08641			0.15	2.91575	0.08166
	220.442	-0.000755668	139.301			220.442	3.14415e-13	1.72086e-07	1.72086e-07	7.43891																									0.15	2.20209	0.08402			0.15	2.9304	0.08032
	220.462	-0.000755668	149.714			220.462	3.14415e-13	1.72086e-07	1.72086e-07	6.47482																									0.15	2.21603	0.08217			0.15	2.94506	0.07895
	220.482	-0.000755668	165.588			220.482	3.14415e-13	1.72086e-07	1.72086e-07	4.26607																									0.15	2.22997	0.08079			0.15	2.95971	0.07755
	220.502	-0.000755668	171.929			220.502	3.14415e-13	1.72086e-07	1.72086e-07	-5.52928																									0.15	2.2439	0.07984			0.15	2.97436	0.07612
	220.522	-0.000755668	166.237			220.522	3.14415e-13	1.72086e-07	1.72086e-07	-9.40246																									0.15	2.25784	0.07925			0.15	2.98901	0.07466
	220.542	-0.000755668	163.924			220.542	3.14415e-13	1.72086e-07	1.72086e-07	-2.50317																									0.15	2.27178	0.07897			0.15	3.00366	0.07319
	220.562	-0.000755668	171.572			220.562	3.14415e-13	1.72086e-07	1.72086e-07	2.69564																									0.15	2.28571	0.07895			0.15	3.01832	0.07169
	220.582	-0.000755668	172.199			220.582	3.14415e-13	1.72086e-07	1.72086e-07	4.46599																									0.15	2.29965	0.07912			0.15	3.03297	0.07018
	220.602	-0.000755668	164.199			220.602	3.14415e-13	1.72086e-07	1.72086e-07	2.98753																									0.15	2.31359	0.07944			0.15	3.04762	0.06866
	220.622	-0.000755668	160.888			220.622	3.14415e-13	1.72086e-07	1.72086e-07	-5.91217																									0.15	2.32753	0.07987			0.15	3.06227	0.06712
	220.642	-0.000755668	160.303			220.642	3.14415e-13	1.72086e-07	1.72086e-07	-10.1304																									0.15	2.34146	0.08036			0.15	3.07692	0.06557
	220.662	-0.000755668	153.995			220.662	3.14415e-13	1.72086e-07	1.72086e-07	-7.23519																									0.15	2.3554	0.08089			0.15	3.09158	0.06402
	220.682	-0.000755668	141.894			220.682	3.14415e-13	1.72086e-07	1.72086e-07	-5.03315																									0.15	2.36934	0.08143			0.15	3.10623	0.06247
	220.702	-0.000755668	132.85			220.702	3.14415e-13	1.72086e-07	1.72086e-07	-4.30965																									0.15	2.38328	0.08195			0.15	3.12088	0.06091
	220.722	-0.000755668	133.087			220.722	3.14415e-13	1.72086e-07	1.72086e-07	-6.41168																									0.15	2.39721	0.08244			0.15	3.13553	0.05936
	220.742	-0.000755668	135.545			220.742	3.14415e-13	1.72086e-07	1.72086e-07	-7.24501																									0.15	2.41115	0.08288			0.15	3.15018	0.05781
	220.762	-0.000755668	137.693			220.762	3.14415e-13	1.72086e-07	1.72086e-07	-5.24062																									0.15	2.42509	0.08326			0.15	3.16484	0.05626
	220.782	-0.000755668	147.289			220.782	3.14415e-13	1.72086e-07	1.72086e-07	-3.41308																									0.15	2.43902	0.08357			0.15	3.17949	0.05473
	220.802	-0.000755668	157.941			220.802	3.14415e-13	1.72086e-07	1.72086e-07	-3.87172																									0.15	2.45296	0.08381			0.15	3.19414	0.0532
	220.822	-0.000755668	156.686			220.822	3.14415e-13	1.72086e-07	1.72086e-07	-6.07277																									0.15	2.4669	0.08397			0.15	3.20879	0.05169
	220.842	-0.000755668	157.413			220.842	3.14415e-13	1.72086e-07	1.72086e-07	-2.27892																									0.15	2.48084	0.08405			0.15	3.22344	0.05019
	220.862	-0.000755668	163.533			220.862	3.14415e-13	1.72086e-07	1.72086e-07	8.02408																									0.15	2.49477	0.08406			0.15	3.2381	0.04871
	220.882	-0.000755668	161.749			220.882	3.14415e-13	1.72086e-07	1.72086e-07	11.3688																									0.15	2.50871	0.08398			0.15	3.25275	0.04725
	220.902	-0.000755668	158.83			220.902	3.14415e-13	1.72086e-07	1.72086e-07	1.73207																									0.15	2.52265	0.08382			0.15	3.2674	0.0458
	220.922	-0.000755668	159.506			220.922	3.14415e-13	1.72086e-07	1.72086e-07	-13.3869																									0.15	2.53659	0.08359			0.15	3.28205	0.04438
	220.942	-0.000755668	158.525			220.942	3.14415e-13	1.72086e-07	1.72086e-07	-20.2596																									0.15	2.55052	0.08328			0.15	3.2967	0.04299
	220.962	-0.000755668	157.426			220.962	3.14415e-13	1.72086e-07	1.72086e-07	-13.7317																									0.15	2.56446	0.0829			0.15	3.31136	0.04161
	220.982	-0.000755668	160.377			220.982	3.14415e-13	1.72086e-07	1.72086e-07	-3.22865																									0.15	2.5784	0.08246			0.15	3.32601	0.04026
	221.002	-0.000755668	167.712			221.002	3.14415e-13	1.72086e-07	1.72086e-07	1.92973																									0.15	2.59233	0.08195			0.15	3.34066	0.03894
	221.022	-0.000755668	170.779			221.022	3.14415e-13	1.72086e-07	1.72086e-07	2.05311																									0.15	2.60627	0.08138			0.15	3.35531	0.03765
	221.042	-0.000755668	161.815			221.042	3.14415e-13	1.72086e-07	1.72086e-07	-0.25961																									0.15	2.62021	0.08075			0.15	3.36996	0.03638
	221.062	-0.000755668	152.103			221.062	3.14415e-13	1.72086e-07	1.72086e-07	0.83923																									0.15	2.63415	0.08007			0.15	3.38462	0.03514
	221.082	-0.000755668	154.525			221.082	3.14415e-13	1.72086e-07	1.72086e-07	6.12864																									0.15	2.64808	0.07934			0.15	3.39927	0.03393
	221.102	-0.000755668	160.81			221.102	3.14415e-13	1.72086e-07	1.72086e-07	8.49983																									0.15	2.66202	0.07857			0.15	3.41392	0.03275
	221.122	-0.000755668	162.68			221.122	3.14415e-13	1.72086e-07	1.72086e-07	12.1272																									0.15	2.67596	0.07775			0.15	3.42857	0.0316
	221.142	-0.000755668	162.697			221.142	3.14415e-13	1.72086e-07	1.72086e-07	19.6663																									0.15	2.6899	0.07689			0.15	3.44322	0.03048
	221.162	-0.000755668	163.541			221.162	3.14415e-13	1.72086e-07	1.72086e-07	16.6276																									0.15	2.70383	0.07599			0.15	3.45788	0.0294
	221.182	-0.000755668	165.727			221.182	3.14415e-13	1.72086e-07	1.72086e-07	4.46647																									0.15	2.71777	0.07506			0.15	3.47253	0.02834
	221.202	-0.000755668	167.543			221.202	3.14415e-13	1.72086e-07	1.72086e-07	-2.85336																									0.15	2.73171	0.0741			0.15	3.48718	0.02731
	221.222	-0.000755668	170.419			221.222	3.14415e-13	1.72086e-07	1.72086e-07	-3.63058																									0.15	2.74565	0.07311			0.15	3.50183	0.02632
	221.242	-0.000755668	172.951			221.242	3.14415e-13	1.72086e-07	1.72086e-07	-5.70677																									0.15	2.75958	0.07209			0.15	3.51648	0.02535
	221.262	-0.000755668	169.896			221.262	3.14415e-13	1.72086e-07	1.72086e-07	-13.17																									0.15	2.77352	0.07105			0.15	3.53114	0.02441
	221.282	-0.000755668	159.632			221.282	3.14415e-13	1.72086e-07	1.72086e-07	-14.6694																									0.15	2.78746	0.06998			0.15	3.54579	0.02351
	221.302	-0.000755668	148.061			221.302	3.14415e-13	1.72086e-07	1.72086e-07	-6.84001																									0.15	2.80139	0.06888			0.15	3.56044	0.02263
	221.322	-0.000755668	141.788			221.322	3.14415e-13	1.72086e-07	1.72086e-07	1.52833																									0.15	2.81533	0.06777			0.15	3.57509	0.02179
	221.342	-0.000755668	143.965			221.342	3.14415e-13	1.72086e-07	1.72086e-07	3.87486																									0.15	2.82927	0.06664			0.15	3.58974	0.02097
	221.362	-0.000755668	151.553			221.362	3.14415e-13	1.72086e-07	1.72086e-07	-1.82155																									0.15	2.84321	0.06549			0.15	3.6044	0.02018
	221.382	-0.000755668	157.014			221.382	3.14415e-13	1.72086e-07	1.72086e-07	-11.8374																									0.15	2.85714	0.06432			0.15	3.61905	0.01942
	221.402	-0.000755668	163.204			221.402	3.14415e-13	1.72086e-07	1.72086e-07	-18.5786																									0.15	2.87108	0.06313			0.15	3.6337	0.01868
	221.422	-0.000755668	167.077			221.422	3.14415e-13	1.72086e-07	1.72086e-07	-11.594																									0.15	2.88502	0.06193			0.15	3.64835	0.01797
	221.442	-0.000755668	161.997			221.442	3.14415e-13	1.72086e-07	1.72086e-07	1.06843																									0.15	2.89896	0.06072			0.15	3.663	0.01729
	221.462	-0.000755668	162.714			221.462	3.14415e-13	1.72086e-07	1.72086e-07	1.41168																									0.15	2.91289	0.05949			0.15	3.67766	0.01663
	221.482	-0.000755668	172.757			221.482	3.14415e-13	1.72086e-07	1.72086e-07	-6.08353																									0.15	2.92683	0.05825			0.15	3.69231	0.016
	221.502	-0.000755668	171.074			221.502	3.14415e-13	1.72086e-07	1.72086e-07	-5.87138																									0.15	2.94077	0.057			0.15	3.70696	0.01539
	221.522	-0.000755668	157.87			221.522	3.14415e-13	1.72086e-07	1.72086e-07	3.37367																									0.15	2.9547	0.05574			0.15	3.72161	0.0148
	221.542	-0.000755668	151.272			221.542	3.14415e-13	1.72086e-07	1.72086e-07	8.51398																									0.15	2.96864	0.05448			0.15	3.73626	0.01424
	221.562	-0.000755668	154.344			221.562	3.14415e-13	1.72086e-07	1.72086e-07	5.69613																									0.15	2.98258	0.0532			0.15	3.75092	0.0137
	221.582	-0.000755668	158.502			221.582	3.14415e-13	1.72086e-07	1.72086e-07	2.75175																									0.15	2.99652	0.05192			0.15	3.76557	0.01317
	221.602	-0.000755668	157.285			221.602	3.14415e-13	1.72086e-07	1.72086e-07	5.4858																									0.15	3.01045	0.05063			0.15	3.78022	0.01267
	221.622	-0.000755668	146.576			221.622	3.14415e-13	1.72086e-07	1.72086e-07	6.65518																									0.15	3.02439	0.04933			0.15	3.79487	0.01219
	221.642	-0.000755668	135.753			221.642	3.14415e-13	1.72086e-07	1.72086e-07	3.19631																									0.15	3.03833	0.04804			0.15	3.80952	0.01173
	221.662	-0.000755668	134.793			221.662	3.14415e-13	1.72086e-07	1.72086e-07	8.13384																									0.15	3.05227	0.04674			0.15	3.82418	0.01128
	221.682	-0.000755668	148.003			221.682	3.14415e-13	1.72086e-07	1.72086e-07	15.9867																									0.15	3.0662	0.04544			0.15	3.83883	0.01086
	221.702	-0.000755668	162.675			221.702	3.14415e-13	1.72086e-07	1.72086e-07	7.88417																									0.15	3.08014	0.04415			0.15	3.85348	0.01045
	221.722	-0.000755668	161.821			221.722	3.14415e-13	1.72086e-07	1.72086e-07	-12.1422																									0.15	3.09408	0.04285			0.15	3.86813	0.01005
	221.742	-0.000755668	151.674			221.742	3.14415e-13	1.72086e-07	1.72086e-07	-20.9102																									0.15	3.10801	0.04156			0.15	3.88278	0.00967
	221.762	-0.000755668	146.004			221.762	3.14415e-13	1.72086e-07	1.72086e-07	-17.5533																									0.15	3.12195	0.04028			0.15	3.89744	0.00931
	221.782	-0.000755668	145.437			221.782	3.14415e-13	1.72086e-07	1.72086e-07	-10.3371																									0.15	3.13589	0.039			0.15	3.91209	0.00896
	221.802	-0.000755668	147.007			221.802	3.14415e-13	1.72086e-07	1.72086e-07	-2.62752																									0.15	3.14983	0.03773			0.15	3.92674	0.00862
	221.822	-0.000755668	153.231			221.822	3.14415e-13	1.72086e-07	1.72086e-07	2.04488																									0.15	3.16376	0.03647			0.15	3.94139	0.0083
	221.842	-0.000755668	162.218			221.842	3.14415e-13	1.72086e-07	1.72086e-07	4.52598																									0.15	3.1777	0.03522			0.15	3.95604	0.00799
	221.862	-0.000755668	167.988			221.862	3.14415e-13	1.72086e-07	1.72086e-07	2.60583																									0.15	3.19164	0.03398			0.15	3.9707	0.00769
	221.882	-0.000755668	168.659			221.882	3.14415e-13	1.72086e-07	1.72086e-07	-1.73056																									0.15	3.20558	0.03275			0.15	3.98535	0.0074
	221.902	-0.000755668	164.363			221.902	3.14415e-13	1.72086e-07	1.72086e-07	-0.28078																									0.15	3.21951	0.03154			0.15	4	0.00713
	221.922	-0.000755668	158.484			221.922	3.14415e-13	1.72086e-07	1.72086e-07	5.71017																									0.15	3.23345	0.03035			0.2	0	0.00986
	221.942	-0.000755668	156.299			221.942	3.14415e-13	1.72086e-07	1.72086e-07	6.90518																									0.15	3.24739	0.02917			0.2	0.01465	0.01686
	221.962	-0.000755668	155.737			221.962	3.14415e-13	1.72086e-07	1.72086e-07	1.87706																									0.15	3.26132	0.02801			0.2	0.0293	0.02376
	221.982	-0.000755668	155.599			221.982	3.14415e-13	1.72086e-07	1.72086e-07	-6.35461																									0.15	3.27526	0.02687			0.2	0.04396	0.02893
	222.002	-0.000755668	162.624			222.002	3.14415e-13	1.72086e-07	1.72086e-07	-13.5848																									0.15	3.2892	0.02575			0.2	0.05861	0.03309
	222.022	-0.000755668	173.39			222.022	3.14415e-13	1.72086e-07	1.72086e-07	-14.5369																									0.15	3.30314	0.02464			0.2	0.07326	0.0365
	222.042	-0.000755668	173.308			222.042	3.14415e-13	1.72086e-07	1.72086e-07	-10.7406																									0.15	3.31707	0.02357			0.2	0.08791	0.03927
	222.062	-0.000755668	164.304			222.062	3.14415e-13	1.72086e-07	1.72086e-07	-4.89568																									0.15	3.33101	0.02251			0.2	0.10256	0.04145
	222.082	-0.000755668	160.768			222.082	3.14415e-13	1.72086e-07	1.72086e-07	0.53004																									0.15	3.34495	0.02148			0.2	0.11722	0.04311
	222.102	-0.000755668	160.045			222.102	3.14415e-13	1.72086e-07	1.72086e-07	-1.93533																									0.15	3.35889	0.02047			0.2	0.13187	0.0443
	222.122	-0.000755668	160.461			222.122	3.14415e-13	1.72086e-07	1.72086e-07	-9.59956																									0.15	3.37282	0.01948			0.2	0.14652	0.04512
	222.142	-0.000755668	165.213			222.142	3.14415e-13	1.72086e-07	1.72086e-07	-12.4833																									0.15	3.38676	0.01852			0.2	0.16117	0.04571
	222.162	-0.000755668	164.746			222.162	3.14415e-13	1.72086e-07	1.72086e-07	-8.47885																									0.15	3.4007	0.01759			0.2	0.17582	0.04621
	222.182	-0.000755668	159.459			222.182	3.14415e-13	1.72086e-07	1.72086e-07	1.32158																									0.15	3.41463	0.01668			0.2	0.19048	0.04675
	222.202	-0.000755668	155.002			222.202	3.14415e-13	1.72086e-07	1.72086e-07	7.36176																									0.15	3.42857	0.0158			0.2	0.20513	0.04744
	222.222	-0.000755668	154.238			222.222	3.14415e-13	1.72086e-07	1.72086e-07	5.58062																									0.15	3.44251	0.01494			0.2	0.21978	0.04833
	222.242	-0.000755668	153.804			222.242	3.14415e-13	1.72086e-07	1.72086e-07	2.71874																									0.15	3.45645	0.01411			0.2	0.23443	0.0494
	222.262	-0.000755668	148.95			222.262	3.14415e-13	1.72086e-07	1.72086e-07	-2.3353																									0.15	3.47038	0.0133			0.2	0.24908	0.05053
	222.282	-0.000755668	148.512			222.282	3.14415e-13	1.72086e-07	1.72086e-07	-5.75966																									0.15	3.48432	0.01252			0.2	0.26374	0.05159
	222.302	-0.000755668	158.078			222.302	3.14415e-13	1.72086e-07	1.72086e-07	0.10947																									0.15	3.49826	0.01177			0.2	0.27839	0.0524
	222.322	-0.000755668	164.828			222.322	3.14415e-13	1.72086e-07	1.72086e-07	6.51809																									0.15	3.5122	0.01105			0.2	0.29304	0.05279
	222.342	-0.000755668	165.381			222.342	3.14415e-13	1.72086e-07	1.72086e-07	-0.28979																									0.15	3.52613	0.01035			0.2	0.30769	0.05265
	222.362	-0.000755668	170.284			222.362	3.14415e-13	1.72086e-07	1.72086e-07	-5.95723																									0.15	3.54007	0.00967			0.2	0.32234	0.05189
	222.382	-0.000755668	176.675			222.382	3.14415e-13	1.72086e-07	1.72086e-07	-2.41953																									0.15	3.55401	0.00902			0.2	0.337	0.05053
	222.402	-0.000755668	174.341			222.402	3.14415e-13	1.72086e-07	1.72086e-07	-3.81984																									0.15	3.56794	0.0084			0.2	0.35165	0.04865
	222.422	-0.000755668	167.477			222.422	3.14415e-13	1.72086e-07	1.72086e-07	-12.685																									0.15	3.58188	0.0078			0.2	0.3663	0.04644
	222.442	-0.000755668	163.049			222.442	3.14415e-13	1.72086e-07	1.72086e-07	-17.1224																									0.15	3.59582	0.00723			0.2	0.38095	0.04414
	222.462	-0.000755668	159.492			222.462	3.14415e-13	1.72086e-07	1.72086e-07	-9.66606																									0.15	3.60976	0.00668			0.2	0.3956	0.04207
	222.482	-0.000755668	157.603			222.482	3.14415e-13	1.72086e-07	1.72086e-07	3.81706																									0.15	3.62369	0.00615			0.2	0.41026	0.04051
	222.502	-0.000755668	155.261			222.502	3.14415e-13	1.72086e-07	1.72086e-07	8.16683																									0.15	3.63763	0.00565			0.2	0.42491	0.03968
	222.522	-0.000755668	147.086			222.522	3.14415e-13	1.72086e-07	1.72086e-07	4.40368																									0.15	3.65157	0.00517			0.2	0.43956	0.0396
	222.542	-0.000755668	143.072			222.542	3.14415e-13	1.72086e-07	1.72086e-07	1.19619																									0.15	3.66551	0.00472			0.2	0.45421	0.04009
	222.562	-0.000755668	147.89			222.562	3.14415e-13	1.72086e-07	1.72086e-07	-3.13097																									0.15	3.67944	0.00429			0.2	0.46886	0.04084
	222.582	-0.000755668	155.08			222.582	3.14415e-13	1.72086e-07	1.72086e-07	-6.54017																									0.15	3.69338	0.00388			0.2	0.48352	0.04149
	222.602	-0.000755668	156.444			222.602	3.14415e-13	1.72086e-07	1.72086e-07	-8.71705																									0.15	3.70732	0.0035			0.2	0.49817	0.04173
	222.622	-0.000755668	151.696			222.622	3.14415e-13	1.72086e-07	1.72086e-07	-12.9162																									0.15	3.72125	0.00315			0.2	0.51282	0.04134
	222.642	-0.000755668	153.094			222.642	3.14415e-13	1.72086e-07	1.72086e-07	-15.5653																									0.15	3.73519	0.00282			0.2	0.52747	0.04029
	222.662	-0.000755668	156.049			222.662	3.14415e-13	1.72086e-07	1.72086e-07	-12.7735																									0.15	3.74913	0.00252			0.2	0.54213	0.03871
	222.682	-0.000755668	153.409			222.682	3.14415e-13	1.72086e-07	1.72086e-07	-8.66336																									0.15	3.76307	0.00225			0.2	0.55678	0.03701
	222.702	-0.000755668	150.136			222.702	3.14415e-13	1.72086e-07	1.72086e-07	-7.1001																									0.15	3.777	0.00202			0.2	0.57143	0.03587
	222.722	-0.000755668	150.603			222.722	3.14415e-13	1.72086e-07	1.72086e-07	-7.21902																									0.15	3.79094	0.00184			0.2	0.58608	0.03612
	222.742	-0.000755668	154.393			222.742	3.14415e-13	1.72086e-07	1.72086e-07	-7.62883																									0.15	3.80488	0.0017			0.2	0.60073	0.03847
	222.762	-0.000755668	153.353			222.762	3.14415e-13	1.72086e-07	1.72086e-07	-6.82695																									0.15	3.81882	0.00162			0.2	0.61539	0.04307
	222.782	-0.000755668	148.536			222.782	3.14415e-13	1.72086e-07	1.72086e-07	-3.05518																									0.15	3.83275	0.00158			0.2	0.63004	0.0495
	222.802	-0.000755668	144.289			222.802	3.14415e-13	1.72086e-07	1.72086e-07	1.66272																									0.15	3.84669	0.0016			0.2	0.64469	0.05712
	222.822	-0.000755668	143.782			222.822	3.14415e-13	1.72086e-07	1.72086e-07	-0.73737																									0.15	3.86063	0.00166			0.2	0.65934	0.06524
	222.842	-0.000755668	145.098			222.842	3.14415e-13	1.72086e-07	1.72086e-07	-10.1982																									0.15	3.87456	0.00176			0.2	0.67399	0.0733
	222.862	-0.000755668	146.139			222.862	3.14415e-13	1.72086e-07	1.72086e-07	-16.5462																									0.15	3.8885	0.00188			0.2	0.68865	0.08086
	222.882	-0.000755668	148.533			222.882	3.14415e-13	1.72086e-07	1.72086e-07	-16.0544																									0.15	3.90244	0.00202			0.2	0.7033	0.08762
	222.902	-0.000755668	155.16			222.902	3.14415e-13	1.72086e-07	1.72086e-07	-9.89702																									0.15	3.91638	0.00217			0.2	0.71795	0.0934
	222.922	-0.000755668	163.625			222.922	3.14415e-13	1.72086e-07	1.72086e-07	-0.57553																									0.15	3.93031	0.00232			0.2	0.7326	0.09823
	222.942	-0.000755668	162.891			222.942	3.14415e-13	1.72086e-07	1.72086e-07	5.50785																									0.15	3.94425	0.00248			0.2	0.74725	0.1023
	222.962	-0.000755668	153.351			222.962	3.14415e-13	1.72086e-07	1.72086e-07	4.18222																									0.15	3.95819	0.00264			0.2	0.76191	0.10603
	222.982	-0.000755668	145.293			222.982	3.14415e-13	1.72086e-07	1.72086e-07	-1.20547																									0.15	3.97213	0.0028			0.2	0.77656	0.11003
	223.002	-0.000755668	137.987			223.002	3.14415e-13	1.72086e-07	1.72086e-07	-3.99425																									0.15	3.98606	0.00296			0.2	0.79121	0.11508
	223.022	-0.000755668	132.116			223.022	3.14415e-13	1.72086e-07	1.72086e-07	-4.22311																									0.15	4	0.00312			0.2	0.80586	0.122
	223.042	-0.000755668	130.314			223.042	3.14415e-13	1.72086e-07	1.72086e-07	-5.08377																									0.2	0	0.00908			0.2	0.82051	0.1315
	223.062	-0.000755668	133.543			223.062	3.14415e-13	1.72086e-07	1.72086e-07	-9.80847																									0.2	0.01394	0.01514			0.2	0.83517	0.14401
	223.082	-0.000755668	143.477			223.082	3.14415e-13	1.72086e-07	1.72086e-07	-13.4023																									0.2	0.02788	0.02135			0.2	0.84982	0.15963
	223.102	-0.000755668	150.948			223.102	3.14415e-13	1.72086e-07	1.72086e-07	-13.099																									0.2	0.04181	0.02606			0.2	0.86447	0.17819
	223.122	-0.000755668	147.002			223.122	3.14415e-13	1.72086e-07	1.72086e-07	-11.4388																									0.2	0.05575	0.03003			0.2	0.87912	0.1993
	223.142	-0.000755668	138.813			223.142	3.14415e-13	1.72086e-07	1.72086e-07	-8.21781																									0.2	0.06969	0.03359			0.2	0.89377	0.22249
	223.162	-0.000755668	141.374			223.162	3.14415e-13	1.72086e-07	1.72086e-07	-1.70537																									0.2	0.08362	0.03697			0.2	0.90843	0.24727
	223.182	-0.000755668	153.435			223.182	3.14415e-13	1.72086e-07	1.72086e-07	1.76726																									0.2	0.09756	0.04031			0.2	0.92308	0.27318
	223.202	-0.000755668	153.837			223.202	3.14415e-13	1.72086e-07	1.72086e-07	-4.01706																									0.2	0.1115	0.04368			0.2	0.93773	0.29979
	223.222	-0.000755668	144.558			223.222	3.14415e-13	1.72086e-07	1.72086e-07	-8.81825																									0.2	0.12544	0.04707			0.2	0.95238	0.32675
	223.242	-0.000755668	139.329			223.242	3.14415e-13	1.72086e-07	1.72086e-07	-4.60968																									0.2	0.13937	0.05042			0.2	0.96703	0.3538
	223.262	-0.000755668	138.728			223.262	3.14415e-13	1.72086e-07	1.72086e-07	-3.47166																									0.2	0.15331	0.05361			0.2	0.98169	0.38074
	223.282	-0.000755668	144.191			223.282	3.14415e-13	1.72086e-07	1.72086e-07	-6.93668																									0.2	0.16725	0.05647			0.2	0.99634	0.40743
	223.302	-0.000755668	156.465			223.302	3.14415e-13	1.72086e-07	1.72086e-07	-3.66433																									0.2	0.18119	0.05887			0.2	1.01099	0.43383
	223.322	-0.000755668	174.954			223.322	3.14415e-13	1.72086e-07	1.72086e-07	-3.97231																									0.2	0.19512	0.06066			0.2	1.02564	0.45993
	223.342	-0.000755668	189.571			223.342	3.14415e-13	1.72086e-07	1.72086e-07	-10.307																									0.2	0.20906	0.06177			0.2	1.04029	0.48578
	223.362	-0.000755668	185.594			223.362	3.14415e-13	1.72086e-07	1.72086e-07	-14.6194																									0.2	0.223	0.06214			0.2	1.05495	0.51148
	223.382	-0.000755668	170.003			223.382	3.14415e-13	1.72086e-07	1.72086e-07	-19.012																									0.2	0.23693	0.06182			0.2	1.0696	0.5371
	223.402	-0.000755668	155.961			223.402	3.14415e-13	1.72086e-07	1.72086e-07	-19.65																									0.2	0.25087	0.0609			0.2	1.08425	0.56276
	223.422	-0.000755668	148.61			223.422	3.14415e-13	1.72086e-07	1.72086e-07	-16.1811																									0.2	0.26481	0.05956			0.2	1.0989	0.58853
	223.442	-0.000755668	147.693			223.442	3.14415e-13	1.72086e-07	1.72086e-07	-15.0764																									0.2	0.27875	0.05804			0.2	1.11355	0.61447
	223.462	-0.000755668	149.686			223.462	3.14415e-13	1.72086e-07	1.72086e-07	-12.7375																									0.2	0.29268	0.0566			0.2	1.12821	0.64059
	223.482	-0.000755668	150.441			223.482	3.14415e-13	1.72086e-07	1.72086e-07	-9.23675																									0.2	0.30662	0.05549			0.2	1.14286	0.66687
	223.502	-0.000755668	152.011			223.502	3.14415e-13	1.72086e-07	1.72086e-07	-10.7007																									0.2	0.32056	0.05491			0.2	1.15751	0.69322
	223.522	-0.000755668	154.497			223.522	3.14415e-13	1.72086e-07	1.72086e-07	-13.4751																									0.2	0.3345	0.05493			0.2	1.17216	0.71952
	223.542	-0.000755668	148.182			223.542	3.14415e-13	1.72086e-07	1.72086e-07	-13.2793																									0.2	0.34843	0.05546			0.2	1.18681	0.74562
	223.562	-0.000755668	134.537			223.562	3.14415e-13	1.72086e-07	1.72086e-07	-8.03674																									0.2	0.36237	0.05632			0.2	1.20147	0.77132
	223.582	-0.000755668	133.81			223.582	3.14415e-13	1.72086e-07	1.72086e-07	-4.3058																									0.2	0.37631	0.05725			0.2	1.21612	0.7964
	223.602	-0.000755668	146.046			223.602	3.14415e-13	1.72086e-07	1.72086e-07	-5.9271																									0.2	0.39024	0.05797			0.2	1.23077	0.82063
	223.622	-0.000755668	152.03			223.622	3.14415e-13	1.72086e-07	1.72086e-07	-9.33714																									0.2	0.40418	0.05825			0.2	1.24542	0.84374
	223.642	-0.000755668	149.142			223.642	3.14415e-13	1.72086e-07	1.72086e-07	-10.8255																									0.2	0.41812	0.05792			0.2	1.26007	0.86551
	223.662	-0.000755668	146.336			223.662	3.14415e-13	1.72086e-07	1.72086e-07	-8.2404																									0.2	0.43206	0.05693			0.2	1.27473	0.88569
	223.682	-0.000755668	148.614			223.682	3.14415e-13	1.72086e-07	1.72086e-07	-7.23408																									0.2	0.44599	0.05528			0.2	1.28938	0.90406
	223.702	-0.000755668	157.031			223.702	3.14415e-13	1.72086e-07	1.72086e-07	-12.8352																									0.2	0.45993	0.05309			0.2	1.30403	0.92041
	223.722	-0.000755668	162.581			223.722	3.14415e-13	1.72086e-07	1.72086e-07	-16.1126																									0.2	0.47387	0.05055			0.2	1.31868	0.93456
	223.742	-0.000755668	160.479			223.742	3.14415e-13	1.72086e-07	1.72086e-07	-14.1959																									0.2	0.48781	0.04789			0.2	1.33333	0.94635
	223.762	-0.000755668	157.666			223.762	3.14415e-13	1.72086e-07	1.72086e-07	-10.4362																									0.2	0.50174	0.04537			0.2	1.34799	0.95566
	223.782	-0.000755668	157.181			223.782	3.14415e-13	1.72086e-07	1.72086e-07	-4.08764																									0.2	0.51568	0.04317			0.2	1.36264	0.96238
	223.802	-0.000755668	155.554			223.802	3.14415e-13	1.72086e-07	1.72086e-07	-4.78027																									0.2	0.52962	0.0414			0.2	1.37729	0.96646
	223.822	-0.000755668	157.116			223.822	3.14415e-13	1.72086e-07	1.72086e-07	-7.73386																									0.2	0.54355	0.03997			0.2	1.39194	0.96784
	223.842	-0.000755668	163.385			223.842	3.14415e-13	1.72086e-07	1.72086e-07	-6.44775																									0.2	0.55749	0.03867			0.2	1.40659	0.96654
	223.862	-0.000755668	158.104			223.862	3.14415e-13	1.72086e-07	1.72086e-07	-5.21393																									0.2	0.57143	0.03716			0.2	1.42125	0.96256
	223.882	-0.000755668	148.217			223.882	3.14415e-13	1.72086e-07	1.72086e-07	-4.08448																									0.2	0.58537	0.0351			0.2	1.4359	0.95597
	223.902	-0.000755668	152.26			223.902	3.14415e-13	1.72086e-07	1.72086e-07	-4.94399																									0.2	0.5993	0.03218			0.2	1.45055	0.94683
	223.922	-0.000755668	161.828			223.922	3.14415e-13	1.72086e-07	1.72086e-07	-5.11466																									0.2	0.61324	0.0282			0.2	1.4652	0.93525
	223.942	-0.000755668	164.54			223.942	3.14415e-13	1.72086e-07	1.72086e-07	-2.84467																									0.2	0.62718	0.02313			0.2	1.47985	0.92136
	223.962	-0.000755668	162.652			223.962	3.14415e-13	1.72086e-07	1.72086e-07	-1.1749																									0.2	0.64112	0.01727			0.2	1.49451	0.9053
	223.982	-0.000755668	159.72			223.982	3.14415e-13	1.72086e-07	1.72086e-07	-0.49351																									0.2	0.65505	0.01215			0.2	1.50916	0.88722
	224.002	-0.000755668	156.512			224.002	3.14415e-13	1.72086e-07	1.72086e-07	-2.17925																									0.2	0.66899	0.01241			0.2	1.52381	0.86731
	224.022	-0.000755668	155.082			224.022	3.14415e-13	1.72086e-07	1.72086e-07	-5.85066																									0.2	0.68293	0.01973			0.2	1.53846	0.84573
	224.042	-0.000755668	155.288			224.042	3.14415e-13	1.72086e-07	1.72086e-07	-9.37099																									0.2	0.69686	0.03022			0.2	1.55311	0.82268
	224.062	-0.000755668	153.024			224.062	3.14415e-13	1.72086e-07	1.72086e-07	-14.398																									0.2	0.7108	0.04202			0.2	1.56777	0.79836
	224.082	-0.000755668	153.249			224.082	3.14415e-13	1.72086e-07	1.72086e-07	-16.8288																									0.2	0.72474	0.05438			0.2	1.58242	0.77296
	224.102	-0.000755668	159.256			224.102	3.14415e-13	1.72086e-07	1.72086e-07	-9.42768																									0.2	0.73868	0.06682			0.2	1.59707	0.74667
	224.122	-0.000755668	165.788			224.122	3.14415e-13	1.72086e-07	1.72086e-07	-0.93891																									0.2	0.75261	0.07896			0.2	1.61172	0.71968
	224.142	-0.000755668	171.214			224.142	3.14415e-13	1.72086e-07	1.72086e-07	4.02699																									0.2	0.76655	0.09051			0.2	1.62637	0.69217
	224.162	-0.000755668	170.954			224.162	3.14415e-13	1.72086e-07	1.72086e-07	10.139																									0.2	0.78049	0.10121			0.2	1.64103	0.66431
	224.182	-0.000755668	164.488			224.182	3.14415e-13	1.72086e-07	1.72086e-07	17.8851																									0.2	0.79443	0.11091			0.2	1.65568	0.63627
	224.202	-0.000755668	164.757			224.202	3.14415e-13	1.72086e-07	1.72086e-07	20.3271																									0.2	0.80836	0.11957			0.2	1.67033	0.6082
	224.222	-0.000755668	171.591			224.222	3.14415e-13	1.72086e-07	1.72086e-07	11.9206																									0.2	0.8223	0.12725			0.2	1.68498	0.58023
	224.242	-0.000755668	167.212			224.242	3.14415e-13	1.72086e-07	1.72086e-07	-1.42547																									0.2	0.83624	0.13415			0.2	1.69963	0.5525
	224.262	-0.000755668	155.402			224.262	3.14415e-13	1.72086e-07	1.72086e-07	-7.57769																									0.2	0.85017	0.14061			0.2	1.71429	0.5251
	224.282	-0.000755668	156.449			224.282	3.14415e-13	1.72086e-07	1.72086e-07	-0.60398																									0.2	0.86411	0.14708			0.2	1.72894	0.49815
	224.302	-0.000755668	170.189			224.302	3.14415e-13	1.72086e-07	1.72086e-07	9.70735																									0.2	0.87805	0.1541			0.2	1.74359	0.47172
	224.322	-0.000755668	170.462			224.322	3.14415e-13	1.72086e-07	1.72086e-07	9.88459																									0.2	0.89199	0.16223			0.2	1.75824	0.44588
	224.342	-0.000755668	155.456			224.342	3.14415e-13	1.72086e-07	1.72086e-07	1.91226																									0.2	0.90592	0.17198			0.2	1.77289	0.4207
	224.362	-0.000755668	157.075			224.362	3.14415e-13	1.72086e-07	1.72086e-07	-6.78134																									0.2	0.91986	0.18374			0.2	1.78755	0.39621
	224.382	-0.000755668	167.299			224.382	3.14415e-13	1.72086e-07	1.72086e-07	-11.7621																									0.2	0.9338	0.1977			0.2	1.8022	0.37246
	224.402	-0.000755668	164.211			224.402	3.14415e-13	1.72086e-07	1.72086e-07	-11.3404																									0.2	0.94774	0.21388			0.2	1.81685	0.34947
	224.422	-0.000755668	160.054			224.422	3.14415e-13	1.72086e-07	1.72086e-07	-9.75392																									0.2	0.96167	0.23213			0.2	1.8315	0.32725
	224.442	-0.000755668	159.399			224.442	3.14415e-13	1.72086e-07	1.72086e-07	-11.4057																									0.2	0.97561	0.25219			0.2	1.84615	0.30582
	224.462	-0.000755668	150.222			224.462	3.14415e-13	1.72086e-07	1.72086e-07	-14.8867																									0.2	0.98955	0.27371			0.2	1.86081	0.28518
	224.482	-0.000755668	141.53			224.482	3.14415e-13	1.72086e-07	1.72086e-07	-15.5076																									0.2	1.00348	0.29634			0.2	1.87546	0.26533
	224.502	-0.000755668	149.554			224.502	3.14415e-13	1.72086e-07	1.72086e-07	-13.3877																									0.2	1.01742	0.31975			0.2	1.89011	0.24625
	224.522	-0.000755668	164.321			224.522	3.14415e-13	1.72086e-07	1.72086e-07	-15.3852																									0.2	1.03136	0.34361			0.2	1.90476	0.22794
	224.542	-0.000755668	172.151			224.542	3.14415e-13	1.72086e-07	1.72086e-07	-15.8863																									0.2	1.0453	0.36766			0.2	1.91941	0.2104
	224.562	-0.000755668	174.036			224.562	3.14415e-13	1.72086e-07	1.72086e-07	-7.05444																									0.2	1.05923	0.39169			0.2	1.93407	0.19359
	224.582	-0.000755668	169.692			224.582	3.14415e-13	1.72086e-07	1.72086e-07	-0.24177																									0.2	1.07317	0.41554			0.2	1.94872	0.17751
	224.602	-0.000755668	162.179			224.602	3.14415e-13	1.72086e-07	1.72086e-07	-1.44232																									0.2	1.08711	0.4391			0.2	1.96337	0.16215
	224.622	-0.000755668	159.474			224.622	3.14415e-13	1.72086e-07	1.72086e-07	-4.59233																									0.2	1.10105	0.4623			0.2	1.97802	0.1475
	224.642	-0.000755668	161.997			224.642	3.14415e-13	1.72086e-07	1.72086e-07	-5.70963																									0.2	1.11498	0.48511			0.2	1.99267	0.13354
	224.662	-0.000755668	161.209			224.662	3.14415e-13	1.72086e-07	1.72086e-07	-2.19175																									0.2	1.12892	0.50754			0.2	2.00733	0.12027
	224.682	-0.000755668	160.519			224.682	3.14415e-13	1.72086e-07	1.72086e-07	-1.24935																									0.2	1.14286	0.52958			0.2	2.02198	0.1077
	224.702	-0.000755668	168.199			224.702	3.14415e-13	1.72086e-07	1.72086e-07	-6.09871																									0.2	1.15679	0.55127			0.2	2.03663	0.09583
	224.722	-0.000755668	180.899			224.722	3.14415e-13	1.72086e-07	1.72086e-07	-9.23432																									0.2	1.17073	0.5726			0.2	2.05128	0.08468
	224.742	-0.000755668	188.027			224.742	3.14415e-13	1.72086e-07	1.72086e-07	-8.33622																									0.2	1.18467	0.59359			0.2	2.06593	0.0743
	224.762	-0.000755668	181.685			224.762	3.14415e-13	1.72086e-07	1.72086e-07	-7.74746																									0.2	1.19861	0.6142			0.2	2.08059	0.06476
	224.782	-0.000755668	172.835			224.782	3.14415e-13	1.72086e-07	1.72086e-07	-11.3005																									0.2	1.21254	0.6344			0.2	2.09524	0.05615
	224.802	-0.000755668	165.554			224.802	3.14415e-13	1.72086e-07	1.72086e-07	-14.2038																									0.2	1.22648	0.65412			0.2	2.10989	0.04863
	224.822	-0.000755668	158.86			224.822	3.14415e-13	1.72086e-07	1.72086e-07	-12.7624																									0.2	1.24042	0.67328			0.2	2.12454	0.04243
	224.842	-0.000755668	163.684			224.842	3.14415e-13	1.72086e-07	1.72086e-07	-12.1756																									0.2	1.25436	0.69178			0.2	2.13919	0.03783
	224.862	-0.000755668	169.531			224.862	3.14415e-13	1.72086e-07	1.72086e-07	-15.1257																									0.2	1.26829	0.70949			0.2	2.15385	0.03509
	224.882	-0.000755668	163.353			224.882	3.14415e-13	1.72086e-07	1.72086e-07	-13.8474																									0.2	1.28223	0.72629			0.2	2.1685	0.03432
	224.902	-0.000755668	156.371			224.902	3.14415e-13	1.72086e-07	1.72086e-07	-6.60788																									0.2	1.29617	0.74204			0.2	2.18315	0.03534
	224.922	-0.000755668	152.917			224.922	3.14415e-13	1.72086e-07	1.72086e-07	-0.72703																									0.2	1.31011	0.75661			0.2	2.1978	0.03775
	224.942	-0.000755668	143.778			224.942	3.14415e-13	1.72086e-07	1.72086e-07	0.22374																									0.2	1.32404	0.76987			0.2	2.21245	0.04108
	224.963	-0.000755668	137.29			224.963	3.14415e-13	1.72086e-07	1.72086e-07	-3.24128																									0.2	1.33798	0.78171			0.2	2.22711	0.04496
	224.982	-0.000755668	140.044			224.982	3.14415e-13	1.72086e-07	1.72086e-07	-2.59356																									0.2	1.35192	0.79201			0.2	2.24176	0.04911
	225.002	-0.000755668	147.015			225.002	3.14415e-13	1.72086e-07	1.72086e-07	1.93998																									0.2	1.36585	0.80069			0.2	2.25641	0.05334
	225.023	-0.000755668	150.121			225.023	3.14415e-13	1.72086e-07	1.72086e-07	4.98083																									0.2	1.37979	0.80767			0.2	2.27106	0.05752
	225.042	-0.000755668	151.599			225.042	3.14415e-13	1.72086e-07	1.72086e-07	6.27855																									0.2	1.39373	0.8129			0.2	2.28571	0.06159
	225.063	-0.000755668	155.97			225.063	3.14415e-13	1.72086e-07	1.72086e-07	8.03766																									0.2	1.40767	0.81633			0.2	2.30037	0.06549
	225.083	-0.000755668	161.292			225.083	3.14415e-13	1.72086e-07	1.72086e-07	10.8193																									0.2	1.4216	0.81795			0.2	2.31502	0.06919
	225.103	-0.000755668	161.806			225.103	3.14415e-13	1.72086e-07	1.72086e-07	8.07802																									0.2	1.43554	0.81776			0.2	2.32967	0.07268
	225.123	-0.000755668	159.797			225.123	3.14415e-13	1.72086e-07	1.72086e-07	-0.68509																									0.2	1.44948	0.81577			0.2	2.34432	0.07594
	225.143	-0.000755668	157.609			225.143	3.14415e-13	1.72086e-07	1.72086e-07	-8.11043																									0.2	1.46342	0.81202			0.2	2.35897	0.07898
	225.163	-0.000755668	155.52			225.163	3.14415e-13	1.72086e-07	1.72086e-07	-5.85148																									0.2	1.47735	0.80654			0.2	2.37363	0.08178
	225.183	-0.000755668	156.983			225.183	3.14415e-13	1.72086e-07	1.72086e-07	-1.22965																									0.2	1.49129	0.7994			0.2	2.38828	0.08435
	225.203	-0.000755668	164.61			225.203	3.14415e-13	1.72086e-07	1.72086e-07	-5.40606																									0.2	1.50523	0.79067			0.2	2.40293	0.0867
	225.223	-0.000755668	170.374			225.223	3.14415e-13	1.72086e-07	1.72086e-07	-6.13654																									0.2	1.51916	0.78042			0.2	2.41758	0.08884
	225.243	-0.000755668	168.089			225.243	3.14415e-13	1.72086e-07	1.72086e-07	2.62796																									0.2	1.5331	0.76876			0.2	2.43223	0.09076
	225.263	-0.000755668	166.384			225.263	3.14415e-13	1.72086e-07	1.72086e-07	9.65333																									0.2	1.54704	0.75576			0.2	2.44689	0.09249
	225.283	-0.000755668	162.925			225.283	3.14415e-13	1.72086e-07	1.72086e-07	10.1563																									0.2	1.56098	0.74154			0.2	2.46154	0.09401
	225.303	-0.000755668	154.951			225.303	3.14415e-13	1.72086e-07	1.72086e-07	4.12979																									0.2	1.57491	0.7262			0.2	2.47619	0.09536
	225.323	-0.000755668	151.781			225.323	3.14415e-13	1.72086e-07	1.72086e-07	-2.28064																									0.2	1.58885	0.70985			0.2	2.49084	0.09653
	225.343	-0.000755668	156.512			225.343	3.14415e-13	1.72086e-07	1.72086e-07	-4.39729																									0.2	1.60279	0.69261			0.2	2.5055	0.09753
	225.363	-0.000755668	164.101			225.363	3.14415e-13	1.72086e-07	1.72086e-07	-7.27341																									0.2	1.61673	0.67457			0.2	2.52015	0.09838
	225.383	-0.000755668	164.469			225.383	3.14415e-13	1.72086e-07	1.72086e-07	-10.7888																									0.2	1.63066	0.65586			0.2	2.5348	0.09907
	225.403	-0.000755668	156.774			225.403	3.14415e-13	1.72086e-07	1.72086e-07	-10.5923																									0.2	1.6446	0.63658			0.2	2.54945	0.09963
	225.423	-0.000755668	153.79			225.423	3.14415e-13	1.72086e-07	1.72086e-07	-8.91686																									0.2	1.65854	0.61684			0.2	2.5641	0.10005
	225.443	-0.000755668	154.669			225.443	3.14415e-13	1.72086e-07	1.72086e-07	-10.1685																									0.2	1.67247	0.59673			0.2	2.57876	0.10035
	225.463	-0.000755668	156.591			225.463	3.14415e-13	1.72086e-07	1.72086e-07	-12.031																									0.2	1.68641	0.57637			0.2	2.59341	0.10053
	225.483	-0.000755668	164.307			225.483	3.14415e-13	1.72086e-07	1.72086e-07	-8.65082																									0.2	1.70035	0.55584			0.2	2.60806	0.10059
	225.503	-0.000755668	171.594			225.503	3.14415e-13	1.72086e-07	1.72086e-07	-6.79462																									0.2	1.71429	0.53524			0.2	2.62271	0.10056
	225.523	-0.000755668	172.982			225.523	3.14415e-13	1.72086e-07	1.72086e-07	-10.8661																									0.2	1.72822	0.51464			0.2	2.63736	0.10042
	225.543	-0.000755668	167.746			225.543	3.14415e-13	1.72086e-07	1.72086e-07	-14.5849																									0.2	1.74216	0.49412			0.2	2.65202	0.10019
	225.563	-0.000755668	156.63			225.563	3.14415e-13	1.72086e-07	1.72086e-07	-14.9822																									0.2	1.7561	0.47375			0.2	2.66667	0.09988
	225.583	-0.000755668	149.638			225.583	3.14415e-13	1.72086e-07	1.72086e-07	-9.36231																									0.2	1.77004	0.4536			0.2	2.68132	0.09947
	225.603	-0.000755668	149.32			225.603	3.14415e-13	1.72086e-07	1.72086e-07	-4.38643																									0.2	1.78397	0.43372			0.2	2.69597	0.09899
	225.623	-0.000755668	147.044			225.623	3.14415e-13	1.72086e-07	1.72086e-07	-3.85734																									0.2	1.79791	0.41417			0.2	2.71062	0.09844
	225.643	-0.000755668	141.632			225.643	3.14415e-13	1.72086e-07	1.72086e-07	-2.23393																									0.2	1.81185	0.395			0.2	2.72528	0.09781
	225.663	-0.000755668	144.215			225.663	3.14415e-13	1.72086e-07	1.72086e-07	-1.4322																									0.2	1.82578	0.37624			0.2	2.73993	0.09712
	225.683	-0.000755668	153.498			225.683	3.14415e-13	1.72086e-07	1.72086e-07	-0.97486																									0.2	1.83972	0.35793			0.2	2.75458	0.09635
	225.703	-0.000755668	154.564			225.703	3.14415e-13	1.72086e-07	1.72086e-07	2.50735																									0.2	1.85366	0.34011			0.2	2.76923	0.09553
	225.723	-0.000755668	152.634			225.723	3.14415e-13	1.72086e-07	1.72086e-07	5.87656																									0.2	1.8676	0.32279			0.2	2.78388	0.09465
	225.743	-0.000755668	155.953			225.743	3.14415e-13	1.72086e-07	1.72086e-07	3.81343																									0.2	1.88153	0.306			0.2	2.79854	0.09371
	225.763	-0.000755668	168.75			225.763	3.14415e-13	1.72086e-07	1.72086e-07	-2.4105																									0.2	1.89547	0.28977			0.2	2.81319	0.09271
	225.783	-0.000755668	184.664			225.783	3.14415e-13	1.72086e-07	1.72086e-07	-6.6627																									0.2	1.90941	0.27409			0.2	2.82784	0.09166
	225.803	-0.000755668	185.024			225.803	3.14415e-13	1.72086e-07	1.72086e-07	-5.93301																									0.2	1.92335	0.259			0.2	2.84249	0.09056
	225.823	-0.000755668	168.232			225.823	3.14415e-13	1.72086e-07	1.72086e-07	-1.88462																									0.2	1.93728	0.24449			0.2	2.85714	0.08942
	225.843	-0.000755668	153.466			225.843	3.14415e-13	1.72086e-07	1.72086e-07	-1.54611																									0.2	1.95122	0.23058			0.2	2.8718	0.08822
	225.863	-0.000755668	150.284			225.863	3.14415e-13	1.72086e-07	1.72086e-07	-3.5243																									0.2	1.96516	0.21728			0.2	2.88645	0.08699
	225.883	-0.000755668	155.829			225.883	3.14415e-13	1.72086e-07	1.72086e-07	0.6305																									0.2	1.97909	0.20458			0.2	2.9011	0.08571
	225.903	-0.000755668	162.201			225.903	3.14415e-13	1.72086e-07	1.72086e-07	7.78433																									0.2	1.99303	0.1925			0.2	2.91575	0.0844
	225.923	-0.000755668	160.937			225.923	3.14415e-13	1.72086e-07	1.72086e-07	11.7757																									0.2	2.00697	0.18104			0.2	2.9304	0.08304
	225.943	-0.000755668	157.598			225.943	3.14415e-13	1.72086e-07	1.72086e-07	13.1286																									0.2	2.02091	0.17021			0.2	2.94506	0.08166
	225.963	-0.000755668	162.668			225.963	3.14415e-13	1.72086e-07	1.72086e-07	11.3206																									0.2	2.03484	0.16001			0.2	2.95971	0.08024
	225.983	-0.000755668	171.873			225.983	3.14415e-13	1.72086e-07	1.72086e-07	11.549																									0.2	2.04878	0.15045			0.2	2.97436	0.07879
	226.003	-0.000755668	170.635			226.003	3.14415e-13	1.72086e-07	1.72086e-07	11.8534																									0.2	2.06272	0.14153			0.2	2.98901	0.07732
	226.023	-0.000755668	162.213			226.023	3.14415e-13	1.72086e-07	1.72086e-07	10.7386																									0.2	2.07666	0.13327			0.2	3.00366	0.07582
	226.043	-0.000755668	156.198			226.043	3.14415e-13	1.72086e-07	1.72086e-07	8.70212																									0.2	2.09059	0.12566			0.2	3.01832	0.0743
	226.063	-0.000755668	155.637			226.063	3.14415e-13	1.72086e-07	1.72086e-07	-4.00026																									0.2	2.10453	0.11872			0.2	3.03297	0.07276
	226.083	-0.000755668	161.948			226.083	3.14415e-13	1.72086e-07	1.72086e-07	-16.4685																									0.2	2.11847	0.11244			0.2	3.04762	0.07121
	226.103	-0.000755668	165.162			226.103	3.14415e-13	1.72086e-07	1.72086e-07	-11.5997																									0.2	2.1324	0.10683			0.2	3.06227	0.06964
	226.123	-0.000755668	160.753			226.123	3.14415e-13	1.72086e-07	1.72086e-07	-2.48582																									0.2	2.14634	0.10188			0.2	3.07692	0.06807
	226.143	-0.000755668	157.191			226.143	3.14415e-13	1.72086e-07	1.72086e-07	-3.43875																									0.2	2.16028	0.09757			0.2	3.09158	0.06648
	226.163	-0.000755668	157.305			226.163	3.14415e-13	1.72086e-07	1.72086e-07	-6.07738																									0.2	2.17422	0.0939			0.2	3.10623	0.06489
	226.183	-0.000755668	157.189			226.183	3.14415e-13	1.72086e-07	1.72086e-07	-4.79793																									0.2	2.18815	0.09083			0.2	3.12088	0.0633
	226.203	-0.000755668	152.036			226.203	3.14415e-13	1.72086e-07	1.72086e-07	-5.05619																									0.2	2.20209	0.08833			0.2	3.13553	0.06171
	226.223	-0.000755668	150.88			226.223	3.14415e-13	1.72086e-07	1.72086e-07	-2.45109																									0.2	2.21603	0.08636			0.2	3.15018	0.06012
	226.243	-0.000755668	155.393			226.243	3.14415e-13	1.72086e-07	1.72086e-07	3.44248																									0.2	2.22997	0.08487			0.2	3.16484	0.05853
	226.263	-0.000755668	162.421			226.263	3.14415e-13	1.72086e-07	1.72086e-07	5.69378																									0.2	2.2439	0.0838			0.2	3.17949	0.05696
	226.283	-0.000755668	171.34			226.283	3.14415e-13	1.72086e-07	1.72086e-07	-1.4623																									0.2	2.25784	0.08311			0.2	3.19414	0.05539
	226.303	-0.000755668	173.732			226.303	3.14415e-13	1.72086e-07	1.72086e-07	-11.121																									0.2	2.27178	0.08272			0.2	3.20879	0.05383
	226.323	-0.000755668	173.982			226.323	3.14415e-13	1.72086e-07	1.72086e-07	-12.422																									0.2	2.28571	0.08259			0.2	3.22344	0.05229
	226.343	-0.000755668	175.786			226.343	3.14415e-13	1.72086e-07	1.72086e-07	-8.51639																									0.2	2.29965	0.08267			0.2	3.2381	0.05076
	226.363	-0.000755668	176.029			226.363	3.14415e-13	1.72086e-07	1.72086e-07	-5.57893																									0.2	2.31359	0.0829			0.2	3.25275	0.04925
	226.383	-0.000755668	171.131			226.383	3.14415e-13	1.72086e-07	1.72086e-07	-5.41024																									0.2	2.32753	0.08324			0.2	3.2674	0.04776
	226.403	-0.000755668	165.592			226.403	3.14415e-13	1.72086e-07	1.72086e-07	-6.36957																									0.2	2.34146	0.08366			0.2	3.28205	0.0463
	226.423	-0.000755668	164.799			226.423	3.14415e-13	1.72086e-07	1.72086e-07	-9.67424																									0.2	2.3554	0.08412			0.2	3.2967	0.04485
	226.443	-0.000755668	162.317			226.443	3.14415e-13	1.72086e-07	1.72086e-07	-13.1583																									0.2	2.36934	0.08459			0.2	3.31136	0.04343
	226.463	-0.000755668	154.055			226.463	3.14415e-13	1.72086e-07	1.72086e-07	-9.43688																									0.2	2.38328	0.08506			0.2	3.32601	0.04203
	226.483	-0.000755668	154.397			226.483	3.14415e-13	1.72086e-07	1.72086e-07	-1.3256																									0.2	2.39721	0.08549			0.2	3.34066	0.04066
	226.503	-0.000755668	163.194			226.503	3.14415e-13	1.72086e-07	1.72086e-07	1.82808																									0.2	2.41115	0.08588			0.2	3.35531	0.03932
	226.523	-0.000755668	164.544			226.523	3.14415e-13	1.72086e-07	1.72086e-07	0.87085																									0.2	2.42509	0.08621			0.2	3.36996	0.038
	226.543	-0.000755668	159.414			226.543	3.14415e-13	1.72086e-07	1.72086e-07	2.62326																									0.2	2.43902	0.08648			0.2	3.38462	0.03672
	226.563	-0.000755668	154.443			226.563	3.14415e-13	1.72086e-07	1.72086e-07	4.92332																									0.2	2.45296	0.08668			0.2	3.39927	0.03546
	226.583	-0.000755668	155.142			226.583	3.14415e-13	1.72086e-07	1.72086e-07	3.83657																									0.2	2.4669	0.0868			0.2	3.41392	0.03424
	226.603	-0.000755668	158.174			226.603	3.14415e-13	1.72086e-07	1.72086e-07	3.25438																									0.2	2.48084	0.08685			0.2	3.42857	0.03304
	226.623	-0.000755668	156.906			226.623	3.14415e-13	1.72086e-07	1.72086e-07	4.68229																									0.2	2.49477	0.08681			0.2	3.44322	0.03188
	226.643	-0.000755668	152.014			226.643	3.14415e-13	1.72086e-07	1.72086e-07	-0.83931																									0.2	2.50871	0.0867			0.2	3.45788	0.03074
	226.663	-0.000755668	142.324			226.663	3.14415e-13	1.72086e-07	1.72086e-07	-9.22192																									0.2	2.52265	0.08651			0.2	3.47253	0.02964
	226.683	-0.000755668	133.065			226.683	3.14415e-13	1.72086e-07	1.72086e-07	-10.9891																									0.2	2.53659	0.08624			0.2	3.48718	0.02857
	226.703	-0.000755668	133.864			226.703	3.14415e-13	1.72086e-07	1.72086e-07	-7.27369																									0.2	2.55052	0.08591			0.2	3.50183	0.02753
	226.723	-0.000755668	140.335			226.723	3.14415e-13	1.72086e-07	1.72086e-07	-2.12337																									0.2	2.56446	0.0855			0.2	3.51648	0.02653
	226.743	-0.000755668	148.127			226.743	3.14415e-13	1.72086e-07	1.72086e-07	-4.74411																									0.2	2.5784	0.08502			0.2	3.53114	0.02555
	226.763	-0.000755668	154.647			226.763	3.14415e-13	1.72086e-07	1.72086e-07	-10.1324																									0.2	2.59233	0.08448			0.2	3.54579	0.0246
	226.783	-0.000755668	156.089			226.783	3.14415e-13	1.72086e-07	1.72086e-07	-7.65306																									0.2	2.60627	0.08388			0.2	3.56044	0.02369
	226.803	-0.000755668	153.826			226.803	3.14415e-13	1.72086e-07	1.72086e-07	0.44681																									0.2	2.62021	0.08323			0.2	3.57509	0.0228
	226.823	-0.000755668	151.344			226.823	3.14415e-13	1.72086e-07	1.72086e-07	7.93251																									0.2	2.63415	0.08252			0.2	3.58974	0.02195
	226.843	-0.000755668	155.003			226.843	3.14415e-13	1.72086e-07	1.72086e-07	9.8532																									0.2	2.64808	0.08176			0.2	3.6044	0.02112
	226.863	-0.000755668	165.381			226.863	3.14415e-13	1.72086e-07	1.72086e-07	8.46805																									0.2	2.66202	0.08096			0.2	3.61905	0.02033
	226.883	-0.000755668	173.875			226.883	3.14415e-13	1.72086e-07	1.72086e-07	6.80681																									0.2	2.67596	0.08011			0.2	3.6337	0.01956
	226.903	-0.000755668	174.89			226.903	3.14415e-13	1.72086e-07	1.72086e-07	1.58131																									0.2	2.6899	0.07923			0.2	3.64835	0.01882
	226.923	-0.000755668	174.994			226.923	3.14415e-13	1.72086e-07	1.72086e-07	-4.25327																									0.2	2.70383	0.07831			0.2	3.663	0.0181
	226.943	-0.000755668	173.454			226.943	3.14415e-13	1.72086e-07	1.72086e-07	-1.8001																									0.2	2.71777	0.07735			0.2	3.67766	0.01741
	226.963	-0.000755668	167.255			226.963	3.14415e-13	1.72086e-07	1.72086e-07	0.26902																									0.2	2.73171	0.07636			0.2	3.69231	0.01675
	226.983	-0.000755668	163.134			226.983	3.14415e-13	1.72086e-07	1.72086e-07	-5.75918																									0.2	2.74565	0.07535			0.2	3.70696	0.01611
	227.003	-0.000755668	158.939			227.003	3.14415e-13	1.72086e-07	1.72086e-07	-12.776																									0.2	2.75958	0.0743			0.2	3.72161	0.0155
	227.023	-0.000755668	151.574			227.023	3.14415e-13	1.72086e-07	1.72086e-07	-14.8616																									0.2	2.77352	0.07323			0.2	3.73626	0.0149
	227.043	-0.000755668	150.513			227.043	3.14415e-13	1.72086e-07	1.72086e-07	-14.94																									0.2	2.78746	0.07214			0.2	3.75092	0.01434
	227.063	-0.000755668	155.63			227.063	3.14415e-13	1.72086e-07	1.72086e-07	-13.3401																									0.2	2.80139	0.07103			0.2	3.76557	0.01379
	227.083	-0.000755668	161.855			227.083	3.14415e-13	1.72086e-07	1.72086e-07	-8.05723																									0.2	2.81533	0.06989			0.2	3.78022	0.01326
	227.103	-0.000755668	171.706			227.103	3.14415e-13	1.72086e-07	1.72086e-07	-1.91084																									0.2	2.82927	0.06873			0.2	3.79487	0.01276
	227.123	-0.000755668	174.056			227.123	3.14415e-13	1.72086e-07	1.72086e-07	2.03216																									0.2	2.84321	0.06756			0.2	3.80952	0.01227
	227.143	-0.000755668	158.353			227.143	3.14415e-13	1.72086e-07	1.72086e-07	0.38781																									0.2	2.85714	0.06637			0.2	3.82418	0.01181
	227.163	-0.000755668	143.103			227.163	3.14415e-13	1.72086e-07	1.72086e-07	-3.58634																									0.2	2.87108	0.06516			0.2	3.83883	0.01136
	227.183	-0.000755668	141.892			227.183	3.14415e-13	1.72086e-07	1.72086e-07	-2.27529																									0.2	2.88502	0.06394			0.2	3.85348	0.01093
	227.203	-0.000755668	147.493			227.203	3.14415e-13	1.72086e-07	1.72086e-07	1.03175																									0.2	2.89896	0.0627			0.2	3.86813	0.01051
	227.223	-0.000755668	152.465			227.223	3.14415e-13	1.72086e-07	1.72086e-07	-1.47621																									0.2	2.91289	0.06145			0.2	3.88278	0.01012
	227.243	-0.000755668	155.115			227.243	3.14415e-13	1.72086e-07	1.72086e-07	-4.94477																									0.2	2.92683	0.06018			0.2	3.89744	0.00973
	227.263	-0.000755668	159.656			227.263	3.14415e-13	1.72086e-07	1.72086e-07	-4.47265																									0.2	2.94077	0.05891			0.2	3.91209	0.00937
	227.283	-0.000755668	162.925			227.283	3.14415e-13	1.72086e-07	1.72086e-07	-3.96376																									0.2	2.9547	0.05762			0.2	3.92674	0.00901
	227.303	-0.000755668	160.307			227.303	3.14415e-13	1.72086e-07	1.72086e-07	-4.02624																									0.2	2.96864	0.05633			0.2	3.94139	0.00867
	227.323	-0.000755668	156.413			227.323	3.14415e-13	1.72086e-07	1.72086e-07	-5.05236																									0.2	2.98258	0.05503			0.2	3.95604	0.00835
	227.343	-0.000755668	160.147			227.343	3.14415e-13	1.72086e-07	1.72086e-07	-5.35147																									0.2	2.99652	0.05372			0.2	3.9707	0.00803
	227.363	-0.000755668	167.065			227.363	3.14415e-13	1.72086e-07	1.72086e-07	-1.65476																									0.2	3.01045	0.0524			0.2	3.98535	0.00773
	227.383	-0.000755668	166.036			227.383	3.14415e-13	1.72086e-07	1.72086e-07	2.09636																									0.2	3.02439	0.05108			0.2	4	0.00744
	227.403	-0.000755668	159.756			227.403	3.14415e-13	1.72086e-07	1.72086e-07	-0.10018																									0.2	3.03833	0.04975			0.25	0	0.00986
	227.423	-0.000755668	154.987			227.423	3.14415e-13	1.72086e-07	1.72086e-07	-2.43666																									0.2	3.05227	0.04842			0.25	0.01465	0.01686
	227.443	-0.000755668	155.17			227.443	3.14415e-13	1.72086e-07	1.72086e-07	2.5156																									0.2	3.0662	0.0471			0.25	0.0293	0.02376
	227.463	-0.000755668	160.859			227.463	3.14415e-13	1.72086e-07	1.72086e-07	5.98483																									0.2	3.08014	0.04577			0.25	0.04396	0.02893
	227.483	-0.000755668	169.474			227.483	3.14415e-13	1.72086e-07	1.72086e-07	0.99391																									0.2	3.09408	0.04444			0.25	0.05861	0.0331
	227.503	-0.000755668	170.791			227.503	3.14415e-13	1.72086e-07	1.72086e-07	-9.71906																									0.2	3.10801	0.04312			0.25	0.07326	0.03651
	227.523	-0.000755668	160.834			227.523	3.14415e-13	1.72086e-07	1.72086e-07	-18.9289																									0.2	3.12195	0.0418			0.25	0.08791	0.03928
	227.543	-0.000755668	154.67			227.543	3.14415e-13	1.72086e-07	1.72086e-07	-16.2868																									0.2	3.13589	0.04048			0.25	0.10256	0.04146
	227.563	-0.000755668	157.827			227.563	3.14415e-13	1.72086e-07	1.72086e-07	-6.98802																									0.2	3.14983	0.03918			0.25	0.11722	0.04312
	227.583	-0.000755668	159.801			227.583	3.14415e-13	1.72086e-07	1.72086e-07	-6.05468																									0.2	3.16376	0.03788			0.25	0.13187	0.04432
	227.603	-0.000755668	153.503			227.603	3.14415e-13	1.72086e-07	1.72086e-07	-10.7536																									0.2	3.1777	0.03659			0.25	0.14652	0.04515
	227.623	-0.000755668	144.245			227.623	3.14415e-13	1.72086e-07	1.72086e-07	-9.87555																									0.2	3.19164	0.03532			0.25	0.16117	0.04575
	227.643	-0.000755668	144.894			227.643	3.14415e-13	1.72086e-07	1.72086e-07	-5.81498																									0.2	3.20558	0.03405			0.25	0.17582	0.04625
	227.663	-0.000755668	152.61			227.663	3.14415e-13	1.72086e-07	1.72086e-07	-4.11823																									0.2	3.21951	0.0328			0.25	0.19048	0.0468
	227.683	-0.000755668	153.333			227.683	3.14415e-13	1.72086e-07	1.72086e-07	-4.05151																									0.2	3.23345	0.03157			0.25	0.20513	0.0475
	227.703	-0.000755668	150.201			227.703	3.14415e-13	1.72086e-07	1.72086e-07	3.01564																									0.2	3.24739	0.03035			0.25	0.21978	0.0484
	227.723	-0.000755668	153.78			227.723	3.14415e-13	1.72086e-07	1.72086e-07	11.2297																									0.2	3.26132	0.02915			0.25	0.23443	0.04947
	227.743	-0.000755668	162.493			227.743	3.14415e-13	1.72086e-07	1.72086e-07	6.01794																									0.2	3.27526	0.02797			0.25	0.24908	0.05062
	227.763	-0.000755668	167.035			227.763	3.14415e-13	1.72086e-07	1.72086e-07	-2.7438																									0.2	3.2892	0.02681			0.25	0.26374	0.05169
	227.783	-0.000755668	163.235			227.783	3.14415e-13	1.72086e-07	1.72086e-07	-0.52438																									0.2	3.30314	0.02567			0.25	0.27839	0.05251
	227.803	-0.000755668	159.719			227.803	3.14415e-13	1.72086e-07	1.72086e-07	5.64934																									0.2	3.31707	0.02455			0.25	0.29304	0.05291
	227.823	-0.000755668	165.95			227.823	3.14415e-13	1.72086e-07	1.72086e-07	7.32661																									0.2	3.33101	0.02345			0.25	0.30769	0.05277
	227.843	-0.000755668	173.981			227.843	3.14415e-13	1.72086e-07	1.72086e-07	4.64075																									0.2	3.34495	0.02238			0.25	0.32234	0.05203
	227.863	-0.000755668	171.564			227.863	3.14415e-13	1.72086e-07	1.72086e-07	6.07152																									0.2	3.35889	0.02133			0.25	0.337	0.05068
	227.883	-0.000755668	159.6			227.883	3.14415e-13	1.72086e-07	1.72086e-07	9.90179																									0.2	3.37282	0.02031			0.25	0.35165	0.04881
	227.903	-0.000755668	153.642			227.903	3.14415e-13	1.72086e-07	1.72086e-07	9.71571																									0.2	3.38676	0.01931			0.25	0.3663	0.04661
	227.923	-0.000755668	161.787			227.923	3.14415e-13	1.72086e-07	1.72086e-07	11.5458																									0.2	3.4007	0.01834			0.25	0.38095	0.04433
	227.943	-0.000755668	169.692			227.943	3.14415e-13	1.72086e-07	1.72086e-07	15.1628																									0.2	3.41463	0.01739			0.25	0.3956	0.04227
	227.963	-0.000755668	164.189			227.963	3.14415e-13	1.72086e-07	1.72086e-07	13.1855																									0.2	3.42857	0.01647			0.25	0.41026	0.04072
	227.983	-0.000755668	155.569			227.983	3.14415e-13	1.72086e-07	1.72086e-07	4.18886																									0.2	3.44251	0.01558			0.25	0.42491	0.0399
	228.003	-0.000755668	153.482			228.003	3.14415e-13	1.72086e-07	1.72086e-07	-6.63172																									0.2	3.45645	0.01471			0.25	0.43956	0.03982
	228.023	-0.000755668	154.271			228.023	3.14415e-13	1.72086e-07	1.72086e-07	-8.35079																									0.2	3.47038	0.01387			0.25	0.45421	0.04032
	228.043	-0.000755668	159.026			228.043	3.14415e-13	1.72086e-07	1.72086e-07	-8.3372																									0.2	3.48432	0.01306			0.25	0.46886	0.04109
	228.063	-0.000755668	164.617			228.063	3.14415e-13	1.72086e-07	1.72086e-07	-14.4541																									0.2	3.49826	0.01227			0.25	0.48352	0.04175
	228.083	-0.000755668	164.975			228.083	3.14415e-13	1.72086e-07	1.72086e-07	-21.0973																									0.2	3.5122	0.01151			0.25	0.49817	0.042
	228.103	-0.000755668	162.319			228.103	3.14415e-13	1.72086e-07	1.72086e-07	-22.9342																									0.2	3.52613	0.01078			0.25	0.51282	0.04163
	228.123	-0.000755668	160.694			228.123	3.14415e-13	1.72086e-07	1.72086e-07	-18.0205																									0.2	3.54007	0.01007			0.25	0.52747	0.04059
	228.143	-0.000755668	162.042			228.143	3.14415e-13	1.72086e-07	1.72086e-07	-13.4271																									0.2	3.55401	0.00939			0.25	0.54213	0.03903
	228.163	-0.000755668	161.65			228.163	3.14415e-13	1.72086e-07	1.72086e-07	-9.93261																									0.2	3.56794	0.00873			0.25	0.55678	0.03736
	228.183	-0.000755668	156.164			228.183	3.14415e-13	1.72086e-07	1.72086e-07	-3.79511																									0.2	3.58188	0.0081			0.25	0.57143	0.03624
	228.203	-0.000755668	150.42			228.203	3.14415e-13	1.72086e-07	1.72086e-07	0.28087																									0.2	3.59582	0.0075			0.25	0.58608	0.03652
	228.223	-0.000755668	149.422			228.223	3.14415e-13	1.72086e-07	1.72086e-07	4.78019																									0.2	3.60976	0.00692			0.25	0.60073	0.03889
	228.243	-0.000755668	151.235			228.243	3.14415e-13	1.72086e-07	1.72086e-07	11.1509																									0.2	3.62369	0.00636			0.25	0.61539	0.04351
	228.263	-0.000755668	157.488			228.263	3.14415e-13	1.72086e-07	1.72086e-07	12.4488																									0.2	3.63763	0.00583			0.25	0.63004	0.04996
	228.283	-0.000755668	160.795			228.283	3.14415e-13	1.72086e-07	1.72086e-07	5.26512																									0.2	3.65157	0.00533			0.25	0.64469	0.0576
	228.303	-0.000755668	155.819			228.303	3.14415e-13	1.72086e-07	1.72086e-07	-8.04557																									0.2	3.66551	0.00484			0.25	0.65934	0.06575
	228.323	-0.000755668	151.34			228.323	3.14415e-13	1.72086e-07	1.72086e-07	-17.8169																									0.2	3.67944	0.00438			0.25	0.67399	0.07383
	228.343	-0.000755668	147.667			228.343	3.14415e-13	1.72086e-07	1.72086e-07	-18.0959																									0.2	3.69338	0.00394			0.25	0.68865	0.08141
	228.363	-0.000755668	143.552			228.363	3.14415e-13	1.72086e-07	1.72086e-07	-18.0172																									0.2	3.70732	0.00353			0.25	0.7033	0.08817
	228.383	-0.000755668	147.93			228.383	3.14415e-13	1.72086e-07	1.72086e-07	-19.4362																									0.2	3.72125	0.00314			0.25	0.71795	0.09395
	228.403	-0.000755668	155.638			228.403	3.14415e-13	1.72086e-07	1.72086e-07	-15.7675																									0.2	3.73519	0.00278			0.25	0.7326	0.09875
	228.423	-0.000755668	154.293			228.423	3.14415e-13	1.72086e-07	1.72086e-07	-10.5066																									0.2	3.74913	0.00244			0.25	0.74725	0.10278
	228.443	-0.000755668	143.414			228.443	3.14415e-13	1.72086e-07	1.72086e-07	-11.3323																									0.2	3.76307	0.00214			0.25	0.76191	0.10645
	228.463	-0.000755668	138.972			228.463	3.14415e-13	1.72086e-07	1.72086e-07	-15.6145																									0.2	3.777	0.00187			0.25	0.77656	0.11039
	228.483	-0.000755668	144.048			228.483	3.14415e-13	1.72086e-07	1.72086e-07	-16.3754																									0.2	3.79094	0.00164			0.25	0.79121	0.11538
	228.503	-0.000755668	147.944			228.503	3.14415e-13	1.72086e-07	1.72086e-07	-14.7249																									0.2	3.80488	0.00147			0.25	0.80586	0.12226
	228.523	-0.000755668	151.105			228.523	3.14415e-13	1.72086e-07	1.72086e-07	-12.127																									0.2	3.81882	0.00136			0.25	0.82051	0.13174
	228.543	-0.000755668	155.336			228.543	3.14415e-13	1.72086e-07	1.72086e-07	-6.5262																									0.2	3.83275	0.00131			0.25	0.83517	0.14428
	228.563	-0.000755668	155.879			228.563	3.14415e-13	1.72086e-07	1.72086e-07	1.2071																									0.2	3.84669	0.00133			0.25	0.84982	0.15999
	228.583	-0.000755668	153.559			228.583	3.14415e-13	1.72086e-07	1.72086e-07	3.46162																									0.2	3.86063	0.00141			0.25	0.86447	0.17868
	228.603	-0.000755668	147.984			228.603	3.14415e-13	1.72086e-07	1.72086e-07	-3.68579																									0.2	3.87456	0.00152			0.25	0.87912	0.19997
	228.623	-0.000755668	146.427			228.623	3.14415e-13	1.72086e-07	1.72086e-07	-9.75726																									0.2	3.8885	0.00167			0.25	0.89377	0.22337
	228.643	-0.000755668	149.818			228.643	3.14415e-13	1.72086e-07	1.72086e-07	-11.0957																									0.2	3.90244	0.00183			0.25	0.90843	0.24839
	228.663	-0.000755668	148.983			228.663	3.14415e-13	1.72086e-07	1.72086e-07	-11.48																									0.2	3.91638	0.00201			0.25	0.92308	0.27455
	228.683	-0.000755668	147.626			228.683	3.14415e-13	1.72086e-07	1.72086e-07	-9.64159																									0.2	3.93031	0.00219			0.25	0.93773	0.30142
	228.703	-0.000755668	143.575			228.703	3.14415e-13	1.72086e-07	1.72086e-07	-8.7025																									0.2	3.94425	0.00237			0.25	0.95238	0.32865
	228.723	-0.000755668	139.545			228.723	3.14415e-13	1.72086e-07	1.72086e-07	-15.2841																									0.2	3.95819	0.00255			0.25	0.96703	0.35597
	228.743	-0.000755668	141.684			228.743	3.14415e-13	1.72086e-07	1.72086e-07	-22.6898																									0.2	3.97213	0.00273			0.25	0.98169	0.38317
	228.763	-0.000755668	142.589			228.763	3.14415e-13	1.72086e-07	1.72086e-07	-19.1887																									0.2	3.98606	0.00291			0.25	0.99634	0.41013
	228.783	-0.000755668	137.618			228.783	3.14415e-13	1.72086e-07	1.72086e-07	-8.7413																									0.2	4	0.00308			0.25	1.01099	0.43679
	228.803	-0.000755668	134.021			228.803	3.14415e-13	1.72086e-07	1.72086e-07	4.05763																									0.25	0	0.00908			0.25	1.02564	0.46315
	228.823	-0.000755668	133.569			228.823	3.14415e-13	1.72086e-07	1.72086e-07	8.6001																									0.25	0.01394	0.01514			0.25	1.04029	0.48926
	228.843	-0.000755668	135.201			228.843	3.14415e-13	1.72086e-07	1.72086e-07	0.66315																									0.25	0.02788	0.02135			0.25	1.05495	0.51521
	228.863	-0.000755668	140.97			228.863	3.14415e-13	1.72086e-07	1.72086e-07	-7.10448																									0.25	0.04181	0.02607			0.25	1.0696	0.54111
	228.883	-0.000755668	148.23			228.883	3.14415e-13	1.72086e-07	1.72086e-07	-6.6539																									0.25	0.05575	0.03003			0.25	1.08425	0.56704
	228.903	-0.000755668	150.043			228.903	3.14415e-13	1.72086e-07	1.72086e-07	-5.45071																									0.25	0.06969	0.03359			0.25	1.0989	0.59311
	228.923	-0.000755668	148.047			228.923	3.14415e-13	1.72086e-07	1.72086e-07	-6.07956																									0.25	0.08362	0.03698			0.25	1.11355	0.61936
	228.943	-0.000755668	148.444			228.943	3.14415e-13	1.72086e-07	1.72086e-07	-0.90349																									0.25	0.09756	0.04032			0.25	1.12821	0.64582
	228.963	-0.000755668	154.604			228.963	3.14415e-13	1.72086e-07	1.72086e-07	5.70415																									0.25	0.1115	0.0437			0.25	1.14286	0.67246
	228.983	-0.000755668	160.97			228.983	3.14415e-13	1.72086e-07	1.72086e-07	6.73065																									0.25	0.12544	0.0471			0.25	1.15751	0.69921
	229.003	-0.000755668	156.716			229.003	3.14415e-13	1.72086e-07	1.72086e-07	6.56183																									0.25	0.13937	0.05045			0.25	1.17216	0.72594
	229.023	-0.000755668	152.082			229.023	3.14415e-13	1.72086e-07	1.72086e-07	6.26353																									0.25	0.15331	0.05364			0.25	1.18681	0.75249
	229.043	-0.000755668	160.191			229.043	3.14415e-13	1.72086e-07	1.72086e-07	3.20275																									0.25	0.16725	0.05651			0.25	1.20147	0.77867
	229.063	-0.000755668	169.472			229.063	3.14415e-13	1.72086e-07	1.72086e-07	-0.93505																									0.25	0.18119	0.05892			0.25	1.21612	0.80424
	229.083	-0.000755668	166.708			229.083	3.14415e-13	1.72086e-07	1.72086e-07	-7.56674																									0.25	0.19512	0.06072			0.25	1.23077	0.82898
	229.103	-0.000755668	158.985			229.103	3.14415e-13	1.72086e-07	1.72086e-07	-11.2369																									0.25	0.20906	0.06184			0.25	1.24542	0.85263
	229.123	-0.000755668	154.636			229.123	3.14415e-13	1.72086e-07	1.72086e-07	-4.09569																									0.25	0.223	0.06222			0.25	1.26007	0.87494
	229.143	-0.000755668	149.132			229.143	3.14415e-13	1.72086e-07	1.72086e-07	3.73112																									0.25	0.23693	0.06191			0.25	1.27473	0.89566
	229.163	-0.000755668	146.217			229.163	3.14415e-13	1.72086e-07	1.72086e-07	1.89774																									0.25	0.25087	0.061			0.25	1.28938	0.91456
	229.183	-0.000755668	146.04			229.183	3.14415e-13	1.72086e-07	1.72086e-07	-3.66095																									0.25	0.26481	0.05968			0.25	1.30403	0.93144
	229.203	-0.000755668	145.525			229.203	3.14415e-13	1.72086e-07	1.72086e-07	-4.99747																									0.25	0.27875	0.05817			0.25	1.31868	0.9461
	229.223	-0.000755668	152.156			229.223	3.14415e-13	1.72086e-07	1.72086e-07	-3.00517																									0.25	0.29268	0.05674			0.25	1.33333	0.95838
	229.243	-0.000755668	160.795			229.243	3.14415e-13	1.72086e-07	1.72086e-07	-2.63599																									0.25	0.30662	0.05565			0.25	1.34799	0.96816
	229.263	-0.000755668	160.41			229.263	3.14415e-13	1.72086e-07	1.72086e-07	-3.91752																									0.25	0.32056	0.05508			0.25	1.36264	0.97531
	229.283	-0.000755668	154.584			229.283	3.14415e-13	1.72086e-07	1.72086e-07	-3.78022																									0.25	0.3345	0.05511			0.25	1.37729	0.97979
	229.303	-0.000755668	156.044			229.303	3.14415e-13	1.72086e-07	1.72086e-07	-7.19752																									0.25	0.34843	0.05566			0.25	1.39194	0.98153
	229.323	-0.000755668	165.809			229.323	3.14415e-13	1.72086e-07	1.72086e-07	-13.9093																									0.25	0.36237	0.05653			0.25	1.40659	0.98054
	229.343	-0.000755668	168.302			229.343	3.14415e-13	1.72086e-07	1.72086e-07	-18.692																									0.25	0.37631	0.05747			0.25	1.42125	0.97683
	229.363	-0.000755668	165.02			229.363	3.14415e-13	1.72086e-07	1.72086e-07	-16.9778																									0.25	0.39024	0.0582			0.25	1.4359	0.97046
	229.383	-0.000755668	162.813			229.383	3.14415e-13	1.72086e-07	1.72086e-07	-7.33078																									0.25	0.40418	0.05849			0.25	1.45055	0.96149
	229.403	-0.000755668	158.596			229.403	3.14415e-13	1.72086e-07	1.72086e-07	4.67457																									0.25	0.41812	0.05818			0.25	1.4652	0.95004
	229.423	-0.000755668	161.489			229.423	3.14415e-13	1.72086e-07	1.72086e-07	11.6957																									0.25	0.43206	0.0572			0.25	1.47985	0.93621
	229.443	-0.000755668	168.018			229.443	3.14415e-13	1.72086e-07	1.72086e-07	8.30615																									0.25	0.44599	0.05556			0.25	1.49451	0.92017
	229.463	-0.000755668	162.187			229.463	3.14415e-13	1.72086e-07	1.72086e-07	0.1838																									0.25	0.45993	0.05339			0.25	1.50916	0.90205
	229.483	-0.000755668	154.054			229.483	3.14415e-13	1.72086e-07	1.72086e-07	-3.65213																									0.25	0.47387	0.05085			0.25	1.52381	0.88205
	229.503	-0.000755668	155.235			229.503	3.14415e-13	1.72086e-07	1.72086e-07	-7.69519																									0.25	0.48781	0.0482			0.25	1.53846	0.86035
	229.523	-0.000755668	159.552			229.523	3.14415e-13	1.72086e-07	1.72086e-07	-15.6111																									0.25	0.50174	0.04568			0.25	1.55311	0.83713
	229.543	-0.000755668	159.797			229.543	3.14415e-13	1.72086e-07	1.72086e-07	-13.4619																									0.25	0.51568	0.0435			0.25	1.56777	0.81259
	229.563	-0.000755668	154.062			229.563	3.14415e-13	1.72086e-07	1.72086e-07	-3.50528																									0.25	0.52962	0.04172			0.25	1.58242	0.78693
	229.583	-0.000755668	150.296			229.583	3.14415e-13	1.72086e-07	1.72086e-07	-1.62807																									0.25	0.54355	0.04029			0.25	1.59707	0.76035
	229.603	-0.000755668	155.479			229.603	3.14415e-13	1.72086e-07	1.72086e-07	-5.02808																									0.25	0.55749	0.03897			0.25	1.61172	0.73304
	229.623	-0.000755668	164.565			229.623	3.14415e-13	1.72086e-07	1.72086e-07	-6.21144																									0.25	0.57143	0.03745			0.25	1.62637	0.70518
	229.643	-0.000755668	165.663			229.643	3.14415e-13	1.72086e-07	1.72086e-07	-3.64896																									0.25	0.58537	0.03536			0.25	1.64103	0.67695
	229.663	-0.000755668	158.917			229.663	3.14415e-13	1.72086e-07	1.72086e-07	1.66669																									0.25	0.5993	0.03241			0.25	1.65568	0.64852
	229.683	-0.000755668	161.893			229.683	3.14415e-13	1.72086e-07	1.72086e-07	3.21129																									0.25	0.61324	0.02839			0.25	1.67033	0.62005
	229.703	-0.000755668	167.85			229.703	3.14415e-13	1.72086e-07	1.72086e-07	-1.12287																									0.25	0.62718	0.02325			0.25	1.68498	0.59166
	229.723	-0.000755668	170.964			229.723	3.14415e-13	1.72086e-07	1.72086e-07	-2.97578																									0.25	0.64112	0.0173			0.25	1.69963	0.5635
	229.743	-0.000755668	175.389			229.743	3.14415e-13	1.72086e-07	1.72086e-07	2.00258																									0.25	0.65505	0.01203			0.25	1.71429	0.53568
	229.763	-0.000755668	171.262			229.763	3.14415e-13	1.72086e-07	1.72086e-07	5.23889																									0.25	0.66899	0.01221			0.25	1.72894	0.5083
	229.783	-0.000755668	161.603			229.783	3.14415e-13	1.72086e-07	1.72086e-07	5.56243																									0.25	0.68293	0.01962			0.25	1.74359	0.48144
	229.803	-0.000755668	159.019			229.803	3.14415e-13	1.72086e-07	1.72086e-07	9.14578																									0.25	0.69686	0.03022			0.25	1.75824	0.45519
	229.823	-0.000755668	158.363			229.823	3.14415e-13	1.72086e-07	1.72086e-07	8.71965																									0.25	0.7108	0.04213			0.25	1.77289	0.42959
	229.843	-0.000755668	154.534			229.843	3.14415e-13	1.72086e-07	1.72086e-07	0.97964																									0.25	0.72474	0.05459			0.25	1.78755	0.40469
	229.863	-0.000755668	147.525			229.863	3.14415e-13	1.72086e-07	1.72086e-07	-5.37438																									0.25	0.73868	0.06713			0.25	1.8022	0.38055
	229.883	-0.000755668	147.723			229.883	3.14415e-13	1.72086e-07	1.72086e-07	-4.52597																									0.25	0.75261	0.07936			0.25	1.81685	0.35717
	229.903	-0.000755668	160.373			229.903	3.14415e-13	1.72086e-07	1.72086e-07	-4.1622																									0.25	0.76655	0.09099			0.25	1.8315	0.33459
	229.923	-0.000755668	171.675			229.923	3.14415e-13	1.72086e-07	1.72086e-07	-6.71153																									0.25	0.78049	0.10176			0.25	1.84615	0.3128
	229.943	-0.000755668	175.172			229.943	3.14415e-13	1.72086e-07	1.72086e-07	-3.73254																									0.25	0.79443	0.11152			0.25	1.86081	0.29182
	229.963	-0.000755668	174.422			229.963	3.14415e-13	1.72086e-07	1.72086e-07	2.35408																									0.25	0.80836	0.12021			0.25	1.87546	0.27164
	229.983	-0.000755668	167.21			229.983	3.14415e-13	1.72086e-07	1.72086e-07	4.80568																									0.25	0.8223	0.1279			0.25	1.89011	0.25225
	230.003	-0.000755668	155.875			230.003	3.14415e-13	1.72086e-07	1.72086e-07	3.02675																									0.25	0.83624	0.13479			0.25	1.90476	0.23365
	230.023	-0.000755668	151.323			230.023	3.14415e-13	1.72086e-07	1.72086e-07	-1.9724																									0.25	0.85017	0.14123			0.25	1.91941	0.21582
	230.043	-0.000755668	154.399			230.043	3.14415e-13	1.72086e-07	1.72086e-07	-1.72414																									0.25	0.86411	0.14766			0.25	1.93407	0.19876
	230.063	-0.000755668	161.112			230.063	3.14415e-13	1.72086e-07	1.72086e-07	1.77003																									0.25	0.87805	0.15464			0.25	1.94872	0.18243
	230.083	-0.000755668	166.882			230.083	3.14415e-13	1.72086e-07	1.72086e-07	3.13949																									0.25	0.89199	0.16274			0.25	1.96337	0.16684
	230.103	-0.000755668	163.401			230.103	3.14415e-13	1.72086e-07	1.72086e-07	3.77264																									0.25	0.90592	0.17249			0.25	1.97802	0.15198
	230.123	-0.000755668	157.472			230.123	3.14415e-13	1.72086e-07	1.72086e-07	-0.10523																									0.25	0.91986	0.18428			0.25	1.99267	0.13783
	230.143	-0.000755668	162.174			230.143	3.14415e-13	1.72086e-07	1.72086e-07	-4.92064																									0.25	0.9338	0.19831			0.25	2.00733	0.12439
	230.163	-0.000755668	170.327			230.163	3.14415e-13	1.72086e-07	1.72086e-07	-6.04506																									0.25	0.94774	0.2146			0.25	2.02198	0.11166
	230.183	-0.000755668	167.68			230.183	3.14415e-13	1.72086e-07	1.72086e-07	-5.4073																									0.25	0.96167	0.23301			0.25	2.03663	0.09966
	230.203	-0.000755668	157.254			230.203	3.14415e-13	1.72086e-07	1.72086e-07	-3.10113																									0.25	0.97561	0.25326			0.25	2.05128	0.08841
	230.223	-0.000755668	148.96			230.223	3.14415e-13	1.72086e-07	1.72086e-07	-4.43927																									0.25	0.98955	0.27501			0.25	2.06593	0.07796
	230.243	-0.000755668	154.377			230.243	3.14415e-13	1.72086e-07	1.72086e-07	-5.57438																									0.25	1.00348	0.29789			0.25	2.08059	0.06837
	230.263	-0.000755668	166.914			230.263	3.14415e-13	1.72086e-07	1.72086e-07	3.58455																									0.25	1.01742	0.32157			0.25	2.09524	0.05975
	230.283	-0.000755668	164.48			230.283	3.14415e-13	1.72086e-07	1.72086e-07	8.86872																									0.25	1.03136	0.34571			0.25	2.10989	0.05224
	230.303	-0.000755668	155.419			230.303	3.14415e-13	1.72086e-07	1.72086e-07	5.04852																									0.25	1.0453	0.37005			0.25	2.12454	0.04606
	230.323	-0.000755668	146.092			230.323	3.14415e-13	1.72086e-07	1.72086e-07	4.51295																									0.25	1.05923	0.39437			0.25	2.13919	0.04145
	230.343	-0.000755668	139.062			230.343	3.14415e-13	1.72086e-07	1.72086e-07	4.79238																									0.25	1.07317	0.41851			0.25	2.15385	0.03863
	230.363	-0.000755668	147.612			230.363	3.14415e-13	1.72086e-07	1.72086e-07	1.78576																									0.25	1.08711	0.44236			0.25	2.1685	0.03768
	230.383	-0.000755668	161.424			230.383	3.14415e-13	1.72086e-07	1.72086e-07	-2.68941																									0.25	1.10105	0.46585			0.25	2.18315	0.03844
	230.403	-0.000755668	161.752			230.403	3.14415e-13	1.72086e-07	1.72086e-07	-3.74559																									0.25	1.11498	0.48895			0.25	2.1978	0.04058
	230.423	-0.000755668	149.342			230.423	3.14415e-13	1.72086e-07	1.72086e-07	-0.38325																									0.25	1.12892	0.51167			0.25	2.21245	0.04367
	230.443	-0.000755668	143.876			230.443	3.14415e-13	1.72086e-07	1.72086e-07	-3.82436																									0.25	1.14286	0.53401			0.25	2.22711	0.04736
	230.463	-0.000755668	149.879			230.463	3.14415e-13	1.72086e-07	1.72086e-07	-14.6687																									0.25	1.15679	0.55599			0.25	2.24176	0.05137
	230.483	-0.000755668	151.321			230.483	3.14415e-13	1.72086e-07	1.72086e-07	-17.4974																									0.25	1.17073	0.57764			0.25	2.25641	0.0555
	230.503	-0.000755668	149.233			230.503	3.14415e-13	1.72086e-07	1.72086e-07	-10.4172																									0.25	1.18467	0.59894			0.25	2.27106	0.05962
	230.523	-0.000755668	154.336			230.523	3.14415e-13	1.72086e-07	1.72086e-07	-4.67115																									0.25	1.19861	0.61988			0.25	2.28571	0.06366
	230.543	-0.000755668	160.146			230.543	3.14415e-13	1.72086e-07	1.72086e-07	-3.68937																									0.25	1.21254	0.64042			0.25	2.30037	0.06755
	230.563	-0.000755668	163.199			230.563	3.14415e-13	1.72086e-07	1.72086e-07	-2.68839																									0.25	1.22648	0.66051			0.25	2.31502	0.07126
	230.583	-0.000755668	164.047			230.583	3.14415e-13	1.72086e-07	1.72086e-07	-5.24055																									0.25	1.24042	0.68004			0.25	2.32967	0.07476
	230.603	-0.000755668	158.567			230.603	3.14415e-13	1.72086e-07	1.72086e-07	-14.1329																									0.25	1.25436	0.69892			0.25	2.34432	0.07805
	230.623	-0.000755668	149.089			230.623	3.14415e-13	1.72086e-07	1.72086e-07	-18.6659																									0.25	1.26829	0.71703			0.25	2.35897	0.08111
	230.643	-0.000755668	143.143			230.643	3.14415e-13	1.72086e-07	1.72086e-07	-15.3952																									0.25	1.28223	0.73424			0.25	2.37363	0.08394
	230.663	-0.000755668	142.331			230.663	3.14415e-13	1.72086e-07	1.72086e-07	-15.2165																									0.25	1.29617	0.7504			0.25	2.38828	0.08655
	230.683	-0.000755668	147.068			230.683	3.14415e-13	1.72086e-07	1.72086e-07	-18.693																									0.25	1.31011	0.76538			0.25	2.40293	0.08894
	230.703	-0.000755668	152.604			230.703	3.14415e-13	1.72086e-07	1.72086e-07	-16.7489																									0.25	1.32404	0.77905			0.25	2.41758	0.09111
	230.723	-0.000755668	155.629			230.723	3.14415e-13	1.72086e-07	1.72086e-07	-11.9157																									0.25	1.33798	0.79129			0.25	2.43223	0.09307
	230.743	-0.000755668	166.567			230.743	3.14415e-13	1.72086e-07	1.72086e-07	-9.4256																									0.25	1.35192	0.80199			0.25	2.44689	0.09483
	230.763	-0.000755668	180.145			230.763	3.14415e-13	1.72086e-07	1.72086e-07	-9.0307																									0.25	1.36585	0.81105			0.25	2.46154	0.09639
	230.783	-0.000755668	174.4			230.783	3.14415e-13	1.72086e-07	1.72086e-07	-6.23527																									0.25	1.37979	0.81839			0.25	2.47619	0.09777
	230.803	-0.000755668	157.287			230.803	3.14415e-13	1.72086e-07	1.72086e-07	-2.37133																									0.25	1.39373	0.82396			0.25	2.49084	0.09897
	230.823	-0.000755668	151.335			230.823	3.14415e-13	1.72086e-07	1.72086e-07	-0.00563																									0.25	1.40767	0.82771			0.25	2.5055	0.1
	230.843	-0.000755668	152.399			230.843	3.14415e-13	1.72086e-07	1.72086e-07	1.22862																									0.25	1.4216	0.82963			0.25	2.52015	0.10087
	230.863	-0.000755668	149.312			230.863	3.14415e-13	1.72086e-07	1.72086e-07	1.35023																									0.25	1.43554	0.82971			0.25	2.5348	0.1016
	230.883	-0.000755668	142.258			230.883	3.14415e-13	1.72086e-07	1.72086e-07	-1.02137																									0.25	1.44948	0.82796			0.25	2.54945	0.10217
	230.903	-0.000755668	144.067			230.903	3.14415e-13	1.72086e-07	1.72086e-07	-3.97128																									0.25	1.46342	0.82441			0.25	2.5641	0.10262
	230.923	-0.000755668	157.294			230.923	3.14415e-13	1.72086e-07	1.72086e-07	-4.2273																									0.25	1.47735	0.8191			0.25	2.57876	0.10294
	230.943	-0.000755668	169.354			230.943	3.14415e-13	1.72086e-07	1.72086e-07	-6.96257																									0.25	1.49129	0.81211			0.25	2.59341	0.10314
	230.963	-0.000755668	173.812			230.963	3.14415e-13	1.72086e-07	1.72086e-07	-10.3396																									0.25	1.50523	0.80349			0.25	2.60806	0.10322
	230.983	-0.000755668	170.017			230.983	3.14415e-13	1.72086e-07	1.72086e-07	-11.396																									0.25	1.51916	0.79332			0.25	2.62271	0.1032
	231.003	-0.000755668	164.469			231.003	3.14415e-13	1.72086e-07	1.72086e-07	-9.73289																									0.25	1.5331	0.7817			0.25	2.63736	0.10309
	231.023	-0.000755668	161.068			231.023	3.14415e-13	1.72086e-07	1.72086e-07	-1.34644																									0.25	1.54704	0.76871			0.25	2.65202	0.10287
	231.043	-0.000755668	155.915			231.043	3.14415e-13	1.72086e-07	1.72086e-07	2.38989																									0.25	1.56098	0.75448			0.25	2.66667	0.10257
	231.063	-0.000755668	151.892			231.063	3.14415e-13	1.72086e-07	1.72086e-07	-2.0556																									0.25	1.57491	0.73909			0.25	2.68132	0.10218
	231.083	-0.000755668	151.432			231.083	3.14415e-13	1.72086e-07	1.72086e-07	-5.56115																									0.25	1.58885	0.72267			0.25	2.69597	0.10171
	231.103	-0.000755668	153.974			231.103	3.14415e-13	1.72086e-07	1.72086e-07	-6.26248																									0.25	1.60279	0.70532			0.25	2.71062	0.10117
	231.123	-0.000755668	159.583			231.123	3.14415e-13	1.72086e-07	1.72086e-07	-5.65953																									0.25	1.61673	0.68715			0.25	2.72528	0.10055
	231.143	-0.000755668	160.855			231.143	3.14415e-13	1.72086e-07	1.72086e-07	-4.59502																									0.25	1.63066	0.66829			0.25	2.73993	0.09987
	231.163	-0.000755668	155.204			231.163	3.14415e-13	1.72086e-07	1.72086e-07	-0.53006																									0.25	1.6446	0.64883			0.25	2.75458	0.09912
	231.183	-0.000755668	148.529			231.183	3.14415e-13	1.72086e-07	1.72086e-07	2.04852																									0.25	1.65854	0.6289			0.25	2.76923	0.0983
	231.203	-0.000755668	145.244			231.203	3.14415e-13	1.72086e-07	1.72086e-07	4.16264																									0.25	1.67247	0.60859			0.25	2.78388	0.09742
	231.223	-0.000755668	146.431			231.223	3.14415e-13	1.72086e-07	1.72086e-07	4.29731																									0.25	1.68641	0.588			0.25	2.79854	0.09649
	231.243	-0.000755668	152.245			231.243	3.14415e-13	1.72086e-07	1.72086e-07	-1.60857																									0.25	1.70035	0.56723			0.25	2.81319	0.09549
	231.263	-0.000755668	156.619			231.263	3.14415e-13	1.72086e-07	1.72086e-07	-5.67716																									0.25	1.71429	0.54638			0.25	2.82784	0.09445
[truncated: 49,988 more rows]

## Sheet: Fig.4
Fig.4a	Concentration	Norm. ThT fluorescence	Norm. ThT fluorescence	Norm. ThT fluorescence	Norm. ThT fluorescence	Er±	Norm. ThT fluorescence	Norm. ThT fluorescence	Norm. ThT fluorescence	Norm. ThT fluorescence	Er±		Fig.4b	Concentration	Cell viability %				Er±	Cell viability %				Er±		Fig.4c	Time	Norm. ThT Fluorescence		Norm. ThT Fluorescence		Er±	Norm. ThT Fluorescence				Er±	Norm. ThT Fluorescence				Er±	Time	Norm. ThT Fluorescence	Time	Norm. ThT Fluorescence	Time	Norm. ThT Fluorescence
[truncated: 1,002 more rows]
[truncated: 18 more columns]

[truncated: 39 more sheets: Fig.5, Fig.6, Supplementary Fig. 7, Supplementary Fig. 10, Supplementary Fig. 11, Supplementary Fig. 12, Supplementary Fig. 13, Supplementary Fig. 14, Supplementary Fig. 15, Supplementary Fig. 16, Supplementary Fig. 18, Supplementary Fig. 19, Supplementary Fig. 20, Supplementary Fig. 21, Supplementary Fig. 24, Supplementary Fig. 25, Supplementary Fig. 26, Supplementary Fig. 27, Supplementary Fig. 28, Supplementary Fig. 29 …]
